# Supplementary material for: PD-L1 Nanobody Competitively Inhibits the Formation of the PD-1/PD-L1 Complex: Comparative Molecular Dynamics Simulations
Source: Int J Mol Sci. 2018 Jul 7;19(7):1984. doi: 10.3390/ijms19071984 (PMC6073277; doi:10.3390/ijms19071984)
Supplement: Supplementary file 1 [file ijms-19-01984-s001.zip]

Archive with 6 entries (4 files):
- supporting information/
- supporting information/pdb/
- supporting information/pdb/Nanopdl1.pdb
- supporting information/pdb/pd1pdl1.pdb
- supporting information/pdb/pdl1.pdb
- supporting information/supporting information.docx
