# Supplementary material for: PD-L1 Nanobody Competitively Inhibits the Formation of the PD-1/PD-L1 Complex: Comparative Molecular Dynamics Simulations
Source: Int J Mol Sci. 2018 Jul 7;19(7):1984. doi: 10.3390/ijms19071984 (PMC6073277; doi:10.3390/ijms19071984)
Supplement: Supplementary file 1 [file ijms-19-01984-s001.zip › supporting information/pdb/Nanopdl1.pdb]

REMARK   1                     PDB file generated by ptraj (set  3801)
ATOM      1  N   GLN     1      26.308  49.114  40.765  0.00  0.00
ATOM      2  H1  GLN     1      25.335  48.892  40.921  0.00  0.00
ATOM      3  H2  GLN     1      26.592  48.703  39.887  0.00  0.00
ATOM      4  H3  GLN     1      26.324  50.124  40.749  0.00  0.00
ATOM      5  CA  GLN     1      27.029  48.588  42.003  0.00  0.00
ATOM      6  HA  GLN     1      28.014  49.053  42.022  0.00  0.00
ATOM      7  CB  GLN     1      26.321  49.139  43.317  0.00  0.00
ATOM      8  HB2 GLN     1      26.143  50.209  43.213  0.00  0.00
ATOM      9  HB3 GLN     1      25.351  48.658  43.437  0.00  0.00
ATOM     10  CG  GLN     1      27.156  48.818  44.540  0.00  0.00
ATOM     11  HG2 GLN     1      26.948  47.759  44.697  0.00  0.00
ATOM     12  HG3 GLN     1      28.233  48.979  44.514  0.00  0.00
ATOM     13  CD  GLN     1      26.716  49.708  45.710  0.00  0.00
ATOM     14  OE1 GLN     1      26.865  50.932  45.681  0.00  0.00
ATOM     15  NE2 GLN     1      26.060  49.219  46.729  0.00  0.00
ATOM     16 1HE2 GLN     1      25.852  49.838  47.500  0.00  0.00
ATOM     17 2HE2 GLN     1      25.758  48.259  46.809  0.00  0.00
ATOM     18  C   GLN     1      27.273  47.076  42.101  0.00  0.00
ATOM     19  O   GLN     1      26.350  46.288  42.161  0.00  0.00
ATOM     20  N   VAL     2      28.535  46.636  41.930  0.00  0.00
ATOM     21  H   VAL     2      29.253  47.343  41.863  0.00  0.00
ATOM     22  CA  VAL     2      28.934  45.192  41.928  0.00  0.00
ATOM     23  HA  VAL     2      28.228  44.755  41.222  0.00  0.00
ATOM     24  CB  VAL     2      30.430  44.984  41.507  0.00  0.00
ATOM     25  HB  VAL     2      30.986  45.368  42.363  0.00  0.00
ATOM     26  CG1 VAL     2      30.835  43.534  41.353  0.00  0.00
ATOM     27 1HG1 VAL     2      31.893  43.437  41.597  0.00  0.00
ATOM     28 2HG1 VAL     2      30.215  42.911  41.998  0.00  0.00
ATOM     29 3HG1 VAL     2      30.502  43.091  40.414  0.00  0.00
ATOM     30  CG2 VAL     2      30.742  45.641  40.097  0.00  0.00
ATOM     31 1HG2 VAL     2      30.537  46.711  40.122  0.00  0.00
ATOM     32 2HG2 VAL     2      31.761  45.528  39.725  0.00  0.00
ATOM     33 3HG2 VAL     2      30.111  45.297  39.277  0.00  0.00
ATOM     34  C   VAL     2      28.658  44.599  43.313  0.00  0.00
ATOM     35  O   VAL     2      28.789  45.230  44.333  0.00  0.00
ATOM     36  N   GLN     3      28.119  43.340  43.355  0.00  0.00
ATOM     37  H   GLN     3      28.007  42.852  42.477  0.00  0.00
ATOM     38  CA  GLN     3      27.827  42.512  44.480  0.00  0.00
ATOM     39  HA  GLN     3      28.658  42.399  45.177  0.00  0.00
ATOM     40  CB  GLN     3      26.694  43.064  45.310  0.00  0.00
ATOM     41  HB2 GLN     3      26.656  42.301  46.087  0.00  0.00
ATOM     42  HB3 GLN     3      26.956  44.023  45.757  0.00  0.00
ATOM     43  CG  GLN     3      25.299  43.166  44.671  0.00  0.00
ATOM     44  HG2 GLN     3      25.379  43.923  43.890  0.00  0.00
ATOM     45  HG3 GLN     3      24.892  42.319  44.120  0.00  0.00
ATOM     46  CD  GLN     3      24.160  43.571  45.607  0.00  0.00
ATOM     47  OE1 GLN     3      24.181  43.334  46.819  0.00  0.00
ATOM     48  NE2 GLN     3      23.075  44.178  45.107  0.00  0.00
ATOM     49 1HE2 GLN     3      22.442  44.659  45.729  0.00  0.00
ATOM     50 2HE2 GLN     3      23.021  44.574  44.180  0.00  0.00
ATOM     51  C   GLN     3      27.471  41.130  43.953  0.00  0.00
ATOM     52  O   GLN     3      27.002  41.002  42.824  0.00  0.00
ATOM     53  N   LEU     4      27.668  40.130  44.800  0.00  0.00
ATOM     54  H   LEU     4      27.767  40.255  45.797  0.00  0.00
ATOM     55  CA  LEU     4      28.161  38.774  44.387  0.00  0.00
ATOM     56  HA  LEU     4      27.809  38.418  43.419  0.00  0.00
ATOM     57  CB  LEU     4      29.729  38.761  44.305  0.00  0.00
ATOM     58  HB2 LEU     4      30.014  39.556  43.616  0.00  0.00
ATOM     59  HB3 LEU     4      30.121  39.048  45.281  0.00  0.00
ATOM     60  CG  LEU     4      30.372  37.456  43.770  0.00  0.00
ATOM     61  HG  LEU     4      29.710  37.004  43.032  0.00  0.00
ATOM     62  CD1 LEU     4      31.636  37.747  42.952  0.00  0.00
ATOM     63 1HD1 LEU     4      31.524  38.433  42.113  0.00  0.00
ATOM     64 2HD1 LEU     4      32.395  38.087  43.656  0.00  0.00
ATOM     65 3HD1 LEU     4      31.948  36.756  42.622  0.00  0.00
ATOM     66  CD2 LEU     4      30.796  36.440  44.850  0.00  0.00
ATOM     67 1HD2 LEU     4      29.936  36.321  45.508  0.00  0.00
ATOM     68 2HD2 LEU     4      31.047  35.501  44.357  0.00  0.00
ATOM     69 3HD2 LEU     4      31.630  36.801  45.453  0.00  0.00
ATOM     70  C   LEU     4      27.710  37.676  45.381  0.00  0.00
ATOM     71  O   LEU     4      27.719  37.907  46.575  0.00  0.00
ATOM     72  N   GLN     5      27.221  36.523  44.911  0.00  0.00
ATOM     73  H   GLN     5      27.281  36.377  43.914  0.00  0.00
ATOM     74  CA  GLN     5      26.590  35.472  45.739  0.00  0.00
ATOM     75  HA  GLN     5      27.167  35.500  46.663  0.00  0.00
ATOM     76  CB  GLN     5      25.101  35.857  46.032  0.00  0.00
ATOM     77  HB2 GLN     5      25.140  36.805  46.568  0.00  0.00
ATOM     78  HB3 GLN     5      24.516  35.957  45.117  0.00  0.00
ATOM     79  CG  GLN     5      24.541  34.737  46.935  0.00  0.00
ATOM     80  HG2 GLN     5      24.221  33.787  46.505  0.00  0.00
ATOM     81  HG3 GLN     5      25.286  34.539  47.706  0.00  0.00
ATOM     82  CD  GLN     5      23.223  35.222  47.606  0.00  0.00
ATOM     83  OE1 GLN     5      22.431  35.918  46.991  0.00  0.00
ATOM     84  NE2 GLN     5      23.060  34.868  48.865  0.00  0.00
ATOM     85 1HE2 GLN     5      22.218  35.189  49.320  0.00  0.00
ATOM     86 2HE2 GLN     5      23.739  34.292  49.341  0.00  0.00
ATOM     87  C   GLN     5      26.773  34.118  45.004  0.00  0.00
ATOM     88  O   GLN     5      26.513  34.096  43.834  0.00  0.00
ATOM     89  N   GLU     6      27.177  33.096  45.739  0.00  0.00
ATOM     90  H   GLU     6      27.468  33.269  46.691  0.00  0.00
ATOM     91  CA  GLU     6      27.573  31.779  45.145  0.00  0.00
ATOM     92  HA  GLU     6      27.980  31.945  44.148  0.00  0.00
ATOM     93  CB  GLU     6      28.735  31.230  45.942  0.00  0.00
ATOM     94  HB2 GLU     6      28.414  31.038  46.966  0.00  0.00
ATOM     95  HB3 GLU     6      29.004  30.252  45.541  0.00  0.00
ATOM     96  CG  GLU     6      30.037  32.075  46.002  0.00  0.00
ATOM     97  HG2 GLU     6      30.914  31.449  45.845  0.00  0.00
ATOM     98  HG3 GLU     6      30.111  32.939  45.341  0.00  0.00
ATOM     99  CD  GLU     6      30.287  32.810  47.289  0.00  0.00
ATOM    100  OE1 GLU     6      29.275  33.164  47.991  0.00  0.00
ATOM    101  OE2 GLU     6      31.472  32.863  47.784  0.00  0.00
ATOM    102  C   GLU     6      26.428  30.640  45.254  0.00  0.00
ATOM    103  O   GLU     6      25.557  30.720  46.138  0.00  0.00
ATOM    104  N   SER     7      26.631  29.556  44.533  0.00  0.00
ATOM    105  H   SER     7      27.278  29.591  43.758  0.00  0.00
ATOM    106  CA  SER     7      25.667  28.416  44.627  0.00  0.00
ATOM    107  HA  SER     7      25.503  28.307  45.699  0.00  0.00
ATOM    108  CB  SER     7      24.298  28.785  43.946  0.00  0.00
ATOM    109  HB2 SER     7      23.708  27.911  44.225  0.00  0.00
ATOM    110  HB3 SER     7      23.924  29.678  44.446  0.00  0.00
ATOM    111  OG  SER     7      24.308  28.854  42.504  0.00  0.00
ATOM    112  HG  SER     7      23.410  28.776  42.174  0.00  0.00
ATOM    113  C   SER     7      26.257  27.063  44.199  0.00  0.00
ATOM    114  O   SER     7      27.136  26.963  43.334  0.00  0.00
ATOM    115  N   GLY     8      25.699  25.953  44.698  0.00  0.00
ATOM    116  H   GLY     8      25.122  26.132  45.508  0.00  0.00
ATOM    117  CA  GLY     8      25.950  24.523  44.492  0.00  0.00
ATOM    118  HA2 GLY     8      25.009  24.041  44.227  0.00  0.00
ATOM    119  HA3 GLY     8      26.748  24.434  43.755  0.00  0.00
ATOM    120  C   GLY     8      26.526  23.828  45.734  0.00  0.00
ATOM    121  O   GLY     8      26.196  24.233  46.849  0.00  0.00
ATOM    122  N   GLY     9      27.276  22.729  45.604  0.00  0.00
ATOM    123  H   GLY     9      27.228  22.318  44.682  0.00  0.00
ATOM    124  CA  GLY     9      27.993  22.039  46.724  0.00  0.00
ATOM    125  HA2 GLY     9      28.946  21.750  46.280  0.00  0.00
ATOM    126  HA3 GLY     9      28.160  22.637  47.620  0.00  0.00
ATOM    127  C   GLY     9      27.338  20.821  47.275  0.00  0.00
ATOM    128  O   GLY     9      26.301  20.426  46.737  0.00  0.00
ATOM    129  N   GLY    10      27.921  20.298  48.406  0.00  0.00
ATOM    130  H   GLY    10      28.740  20.710  48.831  0.00  0.00
ATOM    131  CA  GLY    10      27.363  19.191  49.123  0.00  0.00
ATOM    132  HA2 GLY    10      27.051  19.438  50.138  0.00  0.00
ATOM    133  HA3 GLY    10      26.543  18.757  48.551  0.00  0.00
ATOM    134  C   GLY    10      28.320  18.060  49.291  0.00  0.00
ATOM    135  O   GLY    10      29.417  17.887  48.748  0.00  0.00
ATOM    136  N   LEU    11      27.821  17.116  50.114  0.00  0.00
ATOM    137  H   LEU    11      26.943  17.327  50.566  0.00  0.00
ATOM    138  CA  LEU    11      28.281  15.715  50.216  0.00  0.00
ATOM    139  HA  LEU    11      29.273  15.764  50.665  0.00  0.00
ATOM    140  CB  LEU    11      27.408  15.000  51.263  0.00  0.00
ATOM    141  HB2 LEU    11      26.932  15.761  51.881  0.00  0.00
ATOM    142  HB3 LEU    11      26.647  14.476  50.685  0.00  0.00
ATOM    143  CG  LEU    11      28.264  14.111  52.185  0.00  0.00
ATOM    144  HG  LEU    11      29.027  14.672  52.725  0.00  0.00
ATOM    145  CD1 LEU    11      27.425  13.289  53.203  0.00  0.00
ATOM    146 1HD1 LEU    11      26.680  12.766  52.604  0.00  0.00
ATOM    147 2HD1 LEU    11      28.145  12.619  53.674  0.00  0.00
ATOM    148 3HD1 LEU    11      26.976  13.904  53.982  0.00  0.00
ATOM    149  CD2 LEU    11      29.069  13.089  51.315  0.00  0.00
ATOM    150 1HD2 LEU    11      29.558  12.400  52.003  0.00  0.00
ATOM    151 2HD2 LEU    11      28.413  12.591  50.602  0.00  0.00
ATOM    152 3HD2 LEU    11      29.833  13.635  50.762  0.00  0.00
ATOM    153  C   LEU    11      28.421  14.962  48.873  0.00  0.00
ATOM    154  O   LEU    11      27.333  14.744  48.304  0.00  0.00
ATOM    155  N   VAL    12      29.641  14.610  48.421  0.00  0.00
ATOM    156  H   VAL    12      30.392  14.886  49.037  0.00  0.00
ATOM    157  CA  VAL    12      29.990  13.921  47.193  0.00  0.00
ATOM    158  HA  VAL    12      29.141  13.329  46.851  0.00  0.00
ATOM    159  CB  VAL    12      30.309  14.893  46.083  0.00  0.00
ATOM    160  HB  VAL    12      30.777  14.310  45.290  0.00  0.00
ATOM    161  CG1 VAL    12      29.133  15.559  45.457  0.00  0.00
ATOM    162 1HG1 VAL    12      28.326  14.828  45.404  0.00  0.00
ATOM    163 2HG1 VAL    12      28.796  16.284  46.198  0.00  0.00
ATOM    164 3HG1 VAL    12      29.407  15.904  44.460  0.00  0.00
ATOM    165  CG2 VAL    12      31.425  15.826  46.490  0.00  0.00
ATOM    166 1HG2 VAL    12      31.879  16.302  45.620  0.00  0.00
ATOM    167 2HG2 VAL    12      30.996  16.639  47.077  0.00  0.00
ATOM    168 3HG2 VAL    12      32.210  15.331  47.062  0.00  0.00
ATOM    169  C   VAL    12      31.116  12.906  47.409  0.00  0.00
ATOM    170  O   VAL    12      31.289  12.410  48.568  0.00  0.00
ATOM    171  N   GLN    13      31.775  12.392  46.377  0.00  0.00
ATOM    172  H   GLN    13      31.710  12.948  45.536  0.00  0.00
ATOM    173  CA  GLN    13      32.574  11.163  46.430  0.00  0.00
ATOM    174  HA  GLN    13      32.883  10.978  47.459  0.00  0.00
ATOM    175  CB  GLN    13      31.710   9.966  45.907  0.00  0.00
ATOM    176  HB2 GLN    13      32.393   9.148  45.678  0.00  0.00
ATOM    177  HB3 GLN    13      31.064   9.644  46.723  0.00  0.00
ATOM    178  CG  GLN    13      30.765  10.011  44.691  0.00  0.00
ATOM    179  HG2 GLN    13      31.303  10.197  43.761  0.00  0.00
ATOM    180  HG3 GLN    13      30.335   9.018  44.553  0.00  0.00
ATOM    181  CD  GLN    13      29.629  10.881  44.976  0.00  0.00
ATOM    182  OE1 GLN    13      29.539  11.944  44.439  0.00  0.00
ATOM    183  NE2 GLN    13      28.686  10.539  45.769  0.00  0.00
ATOM    184 1HE2 GLN    13      27.982  11.238  45.955  0.00  0.00
ATOM    185 2HE2 GLN    13      28.646   9.637  46.220  0.00  0.00
ATOM    186  C   GLN    13      33.890  11.336  45.596  0.00  0.00
ATOM    187  O   GLN    13      33.841  12.197  44.687  0.00  0.00
ATOM    188  N   PRO    14      35.068  10.809  45.957  0.00  0.00
ATOM    189  CD  PRO    14      35.110   9.892  47.069  0.00  0.00
ATOM    190  HD2 PRO    14      34.346   9.129  46.921  0.00  0.00
ATOM    191  HD3 PRO    14      34.979  10.530  47.943  0.00  0.00
ATOM    192  CG  PRO    14      36.495   9.228  47.006  0.00  0.00
ATOM    193  HG2 PRO    14      36.409   8.347  46.371  0.00  0.00
ATOM    194  HG3 PRO    14      36.826   9.062  48.032  0.00  0.00
ATOM    195  CB  PRO    14      37.354  10.285  46.216  0.00  0.00
ATOM    196  HB2 PRO    14      38.137   9.809  45.625  0.00  0.00
ATOM    197  HB3 PRO    14      37.707  10.977  46.981  0.00  0.00
ATOM    198  CA  PRO    14      36.336  10.903  45.277  0.00  0.00
ATOM    199  HA  PRO    14      36.579  11.954  45.119  0.00  0.00
ATOM    200  C   PRO    14      36.254  10.299  43.887  0.00  0.00
ATOM    201  O   PRO    14      35.577   9.328  43.715  0.00  0.00
ATOM    202  N   GLY    15      36.838  10.988  42.874  0.00  0.00
ATOM    203  H   GLY    15      37.557  11.636  43.163  0.00  0.00
ATOM    204  CA  GLY    15      36.756  10.761  41.388  0.00  0.00
ATOM    205  HA2 GLY    15      37.668  11.128  40.917  0.00  0.00
ATOM    206  HA3 GLY    15      36.558   9.716  41.150  0.00  0.00
ATOM    207  C   GLY    15      35.564  11.520  40.796  0.00  0.00
ATOM    208  O   GLY    15      35.312  11.346  39.596  0.00  0.00
ATOM    209  N   GLY    16      34.747  12.267  41.596  0.00  0.00
ATOM    210  H   GLY    16      34.931  12.195  42.587  0.00  0.00
ATOM    211  CA  GLY    16      33.464  12.774  41.091  0.00  0.00
ATOM    212  HA2 GLY    16      33.110  12.012  40.397  0.00  0.00
ATOM    213  HA3 GLY    16      32.793  12.961  41.930  0.00  0.00
ATOM    214  C   GLY    16      33.643  14.138  40.353  0.00  0.00
ATOM    215  O   GLY    16      34.746  14.458  39.945  0.00  0.00
ATOM    216  N   SER    17      32.613  14.935  40.335  0.00  0.00
ATOM    217  H   SER    17      31.722  14.558  40.626  0.00  0.00
ATOM    218  CA  SER    17      32.589  16.296  39.898  0.00  0.00
ATOM    219  HA  SER    17      33.424  16.756  40.426  0.00  0.00
ATOM    220  CB  SER    17      32.680  16.452  38.401  0.00  0.00
ATOM    221  HB2 SER    17      33.392  15.748  37.971  0.00  0.00
ATOM    222  HB3 SER    17      31.756  16.145  37.910  0.00  0.00
ATOM    223  OG  SER    17      33.014  17.779  38.083  0.00  0.00
ATOM    224  HG  SER    17      32.469  18.162  37.391  0.00  0.00
ATOM    225  C   SER    17      31.317  16.974  40.333  0.00  0.00
ATOM    226  O   SER    17      30.305  16.358  40.726  0.00  0.00
ATOM    227  N   LEU    18      31.353  18.330  40.367  0.00  0.00
ATOM    228  H   LEU    18      32.220  18.785  40.121  0.00  0.00
ATOM    229  CA  LEU    18      30.370  19.244  40.879  0.00  0.00
ATOM    230  HA  LEU    18      29.397  19.031  40.436  0.00  0.00
ATOM    231  CB  LEU    18      30.319  18.927  42.427  0.00  0.00
ATOM    232  HB2 LEU    18      30.111  17.897  42.718  0.00  0.00
ATOM    233  HB3 LEU    18      31.338  19.106  42.768  0.00  0.00
ATOM    234  CG  LEU    18      29.339  19.808  43.197  0.00  0.00
ATOM    235  HG  LEU    18      28.378  19.854  42.687  0.00  0.00
ATOM    236  CD1 LEU    18      29.000  19.183  44.519  0.00  0.00
ATOM    237 1HD1 LEU    18      29.774  19.057  45.276  0.00  0.00
ATOM    238 2HD1 LEU    18      28.286  19.891  44.940  0.00  0.00
ATOM    239 3HD1 LEU    18      28.461  18.236  44.522  0.00  0.00
ATOM    240  CD2 LEU    18      29.823  21.223  43.469  0.00  0.00
ATOM    241 1HD2 LEU    18      30.040  21.797  42.568  0.00  0.00
ATOM    242 2HD2 LEU    18      29.060  21.780  44.013  0.00  0.00
ATOM    243 3HD2 LEU    18      30.676  21.163  44.146  0.00  0.00
ATOM    244  C   LEU    18      30.763  20.603  40.405  0.00  0.00
ATOM    245  O   LEU    18      31.964  20.856  40.316  0.00  0.00
ATOM    246  N   ARG    19      29.817  21.488  40.116  0.00  0.00
ATOM    247  H   ARG    19      28.851  21.228  40.254  0.00  0.00
ATOM    248  CA  ARG    19      29.957  22.860  39.633  0.00  0.00
ATOM    249  HA  ARG    19      30.954  23.032  39.225  0.00  0.00
ATOM    250  CB  ARG    19      29.163  23.043  38.354  0.00  0.00
ATOM    251  HB2 ARG    19      29.438  22.190  37.733  0.00  0.00
ATOM    252  HB3 ARG    19      28.083  23.081  38.493  0.00  0.00
ATOM    253  CG  ARG    19      29.578  24.430  37.711  0.00  0.00
ATOM    254  HG2 ARG    19      28.928  25.204  38.118  0.00  0.00
ATOM    255  HG3 ARG    19      30.630  24.471  37.993  0.00  0.00
ATOM    256  CD  ARG    19      29.478  24.329  36.156  0.00  0.00
ATOM    257  HD2 ARG    19      30.163  25.086  35.774  0.00  0.00
ATOM    258  HD3 ARG    19      29.897  23.408  35.749  0.00  0.00
ATOM    259  NE  ARG    19      28.118  24.625  35.719  0.00  0.00
ATOM    260  HE  ARG    19      27.393  24.003  36.048  0.00  0.00
ATOM    261  CZ  ARG    19      27.674  25.313  34.668  0.00  0.00
ATOM    262  NH1 ARG    19      28.409  25.882  33.809  0.00  0.00
ATOM    263 1HH1 ARG    19      29.392  25.668  33.718  0.00  0.00
ATOM    264 2HH1 ARG    19      27.954  26.456  33.114  0.00  0.00
ATOM    265  NH2 ARG    19      26.377  25.452  34.517  0.00  0.00
ATOM    266 1HH2 ARG    19      25.712  24.938  35.077  0.00  0.00
ATOM    267 2HH2 ARG    19      26.132  26.165  33.845  0.00  0.00
ATOM    268  C   ARG    19      29.481  23.834  40.715  0.00  0.00
ATOM    269  O   ARG    19      28.266  24.084  41.002  0.00  0.00
ATOM    270  N   LEU    20      30.435  24.487  41.339  0.00  0.00
ATOM    271  H   LEU    20      31.370  24.210  41.079  0.00  0.00
ATOM    272  CA  LEU    20      30.195  25.705  42.042  0.00  0.00
ATOM    273  HA  LEU    20      29.235  25.725  42.558  0.00  0.00
ATOM    274  CB  LEU    20      31.342  25.984  43.013  0.00  0.00
ATOM    275  HB2 LEU    20      32.200  25.960  42.341  0.00  0.00
ATOM    276  HB3 LEU    20      31.137  27.021  43.276  0.00  0.00
ATOM    277  CG  LEU    20      31.333  25.038  44.277  0.00  0.00
ATOM    278  HG  LEU    20      31.323  23.991  43.977  0.00  0.00
ATOM    279  CD1 LEU    20      32.805  25.167  44.880  0.00  0.00
ATOM    280 1HD1 LEU    20      33.032  26.166  45.254  0.00  0.00
ATOM    281 2HD1 LEU    20      32.783  24.475  45.722  0.00  0.00
ATOM    282 3HD1 LEU    20      33.491  24.843  44.097  0.00  0.00
ATOM    283  CD2 LEU    20      30.180  25.394  45.297  0.00  0.00
ATOM    284 1HD2 LEU    20      29.217  25.028  44.940  0.00  0.00
ATOM    285 2HD2 LEU    20      30.420  24.990  46.281  0.00  0.00
ATOM    286 3HD2 LEU    20      30.148  26.472  45.453  0.00  0.00
ATOM    287  C   LEU    20      29.963  26.851  41.043  0.00  0.00
ATOM    288  O   LEU    20      30.700  26.963  40.054  0.00  0.00
ATOM    289  N   SER    21      28.968  27.718  41.365  0.00  0.00
ATOM    290  H   SER    21      28.410  27.552  42.190  0.00  0.00
ATOM    291  CA  SER    21      28.541  28.896  40.562  0.00  0.00
ATOM    292  HA  SER    21      29.108  29.072  39.648  0.00  0.00
ATOM    293  CB  SER    21      27.097  28.630  40.130  0.00  0.00
ATOM    294  HB2 SER    21      27.163  27.749  39.490  0.00  0.00
ATOM    295  HB3 SER    21      26.500  28.399  41.012  0.00  0.00
ATOM    296  OG  SER    21      26.484  29.730  39.451  0.00  0.00
ATOM    297  HG  SER    21      25.781  29.342  38.924  0.00  0.00
ATOM    298  C   SER    21      28.643  30.200  41.425  0.00  0.00
ATOM    299  O   SER    21      28.508  30.194  42.616  0.00  0.00
ATOM    300  N   CYX    22      28.889  31.377  40.825  0.00  0.00
ATOM    301  H   CYX    22      28.900  31.233  39.825  0.00  0.00
ATOM    302  CA  CYX    22      28.797  32.679  41.481  0.00  0.00
ATOM    303  HA  CYX    22      27.958  32.628  42.175  0.00  0.00
ATOM    304  CB  CYX    22      30.036  33.021  42.342  0.00  0.00
ATOM    305  HB2 CYX    22      29.899  33.904  42.967  0.00  0.00
ATOM    306  HB3 CYX    22      30.198  32.143  42.968  0.00  0.00
ATOM    307  SG  CYX    22      31.729  33.073  41.553  0.00  0.00
ATOM    308  C   CYX    22      28.423  33.774  40.481  0.00  0.00
ATOM    309  O   CYX    22      29.047  34.023  39.477  0.00  0.00
ATOM    310  N   ALA    23      27.255  34.348  40.729  0.00  0.00
ATOM    311  H   ALA    23      26.828  34.287  41.642  0.00  0.00
ATOM    312  CA  ALA    23      26.646  35.459  40.002  0.00  0.00
ATOM    313  HA  ALA    23      27.011  35.407  38.976  0.00  0.00
ATOM    314  CB  ALA    23      25.159  35.221  39.997  0.00  0.00
ATOM    315  HB1 ALA    23      24.682  35.368  40.967  0.00  0.00
ATOM    316  HB2 ALA    23      24.720  35.998  39.372  0.00  0.00
ATOM    317  HB3 ALA    23      24.920  34.212  39.661  0.00  0.00
ATOM    318  C   ALA    23      27.058  36.813  40.625  0.00  0.00
ATOM    319  O   ALA    23      26.989  36.890  41.833  0.00  0.00
ATOM    320  N   ALA    24      27.385  37.773  39.770  0.00  0.00
ATOM    321  H   ALA    24      27.249  37.570  38.790  0.00  0.00
ATOM    322  CA  ALA    24      27.588  39.157  40.163  0.00  0.00
ATOM    323  HA  ALA    24      27.301  39.182  41.215  0.00  0.00
ATOM    324  CB  ALA    24      29.135  39.355  40.191  0.00  0.00
ATOM    325  HB1 ALA    24      29.591  38.625  40.860  0.00  0.00
ATOM    326  HB2 ALA    24      29.598  39.418  39.207  0.00  0.00
ATOM    327  HB3 ALA    24      29.349  40.283  40.721  0.00  0.00
ATOM    328  C   ALA    24      26.761  40.140  39.403  0.00  0.00
ATOM    329  O   ALA    24      26.468  39.988  38.223  0.00  0.00
ATOM    330  N   SER    25      26.443  41.297  40.054  0.00  0.00
ATOM    331  H   SER    25      26.656  41.318  41.041  0.00  0.00
ATOM    332  CA  SER    25      25.876  42.509  39.474  0.00  0.00
ATOM    333  HA  SER    25      25.153  42.217  38.713  0.00  0.00
ATOM    334  CB  SER    25      25.037  43.376  40.445  0.00  0.00
ATOM    335  HB2 SER    25      25.705  43.911  41.119  0.00  0.00
ATOM    336  HB3 SER    25      24.449  44.134  39.929  0.00  0.00
ATOM    337  OG  SER    25      24.117  42.515  41.186  0.00  0.00
ATOM    338  HG  SER    25      23.291  42.992  41.296  0.00  0.00
ATOM    339  C   SER    25      26.938  43.359  38.737  0.00  0.00
ATOM    340  O   SER    25      28.122  43.062  38.750  0.00  0.00
ATOM    341  N   GLY    26      26.443  44.505  38.177  0.00  0.00
ATOM    342  H   GLY    26      25.469  44.709  38.351  0.00  0.00
ATOM    343  CA  GLY    26      27.265  45.573  37.625  0.00  0.00
ATOM    344  HA2 GLY    26      26.603  46.414  37.420  0.00  0.00
ATOM    345  HA3 GLY    26      27.946  45.995  38.363  0.00  0.00
ATOM    346  C   GLY    26      27.835  45.346  36.237  0.00  0.00
ATOM    347  O   GLY    26      27.650  44.282  35.668  0.00  0.00
ATOM    348  N   LYS    27      28.480  46.375  35.669  0.00  0.00
ATOM    349  H   LYS    27      28.521  47.259  36.156  0.00  0.00
ATOM    350  CA  LYS    27      29.206  46.293  34.404  0.00  0.00
ATOM    351  HA  LYS    27      28.531  45.764  33.731  0.00  0.00
ATOM    352  CB  LYS    27      29.528  47.699  33.830  0.00  0.00
ATOM    353  HB2 LYS    27      30.005  47.558  32.860  0.00  0.00
ATOM    354  HB3 LYS    27      28.602  48.245  33.649  0.00  0.00
ATOM    355  CG  LYS    27      30.397  48.479  34.791  0.00  0.00
ATOM    356  HG2 LYS    27      29.931  48.399  35.773  0.00  0.00
ATOM    357  HG3 LYS    27      31.354  47.959  34.757  0.00  0.00
ATOM    358  CD  LYS    27      30.505  49.956  34.400  0.00  0.00
ATOM    359  HD2 LYS    27      30.900  49.945  33.384  0.00  0.00
ATOM    360  HD3 LYS    27      29.495  50.356  34.321  0.00  0.00
ATOM    361  CE  LYS    27      31.377  50.732  35.380  0.00  0.00
ATOM    362  HE2 LYS    27      32.410  50.384  35.398  0.00  0.00
ATOM    363  HE3 LYS    27      31.357  51.779  35.079  0.00  0.00
ATOM    364  NZ  LYS    27      30.718  50.864  36.730  0.00  0.00
ATOM    365  HZ1 LYS    27      31.306  51.467  37.287  0.00  0.00
ATOM    366  HZ2 LYS    27      29.784  51.246  36.683  0.00  0.00
ATOM    367  HZ3 LYS    27      30.802  50.020  37.278  0.00  0.00
ATOM    368  C   LYS    27      30.508  45.473  34.489  0.00  0.00
ATOM    369  O   LYS    27      31.063  45.381  35.578  0.00  0.00
ATOM    370  N   MET    28      31.044  44.917  33.412  0.00  0.00
ATOM    371  H   MET    28      30.519  44.919  32.549  0.00  0.00
ATOM    372  CA  MET    28      32.207  44.104  33.388  0.00  0.00
ATOM    373  HA  MET    28      32.116  43.358  34.177  0.00  0.00
ATOM    374  CB  MET    28      32.241  43.505  31.999  0.00  0.00
ATOM    375  HB2 MET    28      31.304  43.029  31.710  0.00  0.00
ATOM    376  HB3 MET    28      32.445  44.266  31.245  0.00  0.00
ATOM    377  CG  MET    28      33.272  42.405  31.962  0.00  0.00
ATOM    378  HG2 MET    28      34.250  42.885  31.986  0.00  0.00
ATOM    379  HG3 MET    28      33.271  41.906  32.932  0.00  0.00
ATOM    380  SD  MET    28      33.166  41.177  30.569  0.00  0.00
ATOM    381  CE  MET    28      33.496  42.074  28.978  0.00  0.00
ATOM    382  HE1 MET    28      34.577  42.186  28.900  0.00  0.00
ATOM    383  HE2 MET    28      33.082  41.564  28.108  0.00  0.00
ATOM    384  HE3 MET    28      33.021  43.053  29.047  0.00  0.00
ATOM    385  C   MET    28      33.513  44.819  33.691  0.00  0.00
ATOM    386  O   MET    28      34.438  44.192  34.245  0.00  0.00
ATOM    387  N   SER    29      33.740  46.131  33.408  0.00  0.00
ATOM    388  H   SER    29      33.031  46.503  32.793  0.00  0.00
ATOM    389  CA  SER    29      34.959  46.768  33.762  0.00  0.00
ATOM    390  HA  SER    29      35.743  46.107  33.392  0.00  0.00
ATOM    391  CB  SER    29      35.103  48.154  33.127  0.00  0.00
ATOM    392  HB2 SER    29      35.933  48.564  33.702  0.00  0.00
ATOM    393  HB3 SER    29      35.480  48.141  32.104  0.00  0.00
ATOM    394  OG  SER    29      33.992  48.972  33.407  0.00  0.00
ATOM    395  HG  SER    29      34.387  49.831  33.570  0.00  0.00
ATOM    396  C   SER    29      35.173  46.967  35.262  0.00  0.00
ATOM    397  O   SER    29      36.326  46.930  35.791  0.00  0.00
ATOM    398  N   SER    30      34.065  47.033  36.008  0.00  0.00
ATOM    399  H   SER    30      33.204  47.140  35.490  0.00  0.00
ATOM    400  CA  SER    30      34.071  47.051  37.530  0.00  0.00
ATOM    401  HA  SER    30      34.846  47.747  37.852  0.00  0.00
ATOM    402  CB  SER    30      32.685  47.524  38.103  0.00  0.00
ATOM    403  HB2 SER    30      31.863  46.868  37.817  0.00  0.00
ATOM    404  HB3 SER    30      32.721  47.562  39.192  0.00  0.00
ATOM    405  OG  SER    30      32.391  48.784  37.686  0.00  0.00
ATOM    406  HG  SER    30      32.997  49.395  38.111  0.00  0.00
ATOM    407  C   SER    30      34.399  45.658  38.218  0.00  0.00
ATOM    408  O   SER    30      34.621  45.613  39.427  0.00  0.00
ATOM    409  N   ARG    31      34.483  44.553  37.457  0.00  0.00
ATOM    410  H   ARG    31      34.116  44.688  36.526  0.00  0.00
ATOM    411  CA  ARG    31      34.539  43.234  38.104  0.00  0.00
ATOM    412  HA  ARG    31      35.080  43.337  39.045  0.00  0.00
ATOM    413  CB  ARG    31      33.082  42.690  38.420  0.00  0.00
ATOM    414  HB2 ARG    31      33.151  41.696  38.863  0.00  0.00
ATOM    415  HB3 ARG    31      32.666  43.367  39.166  0.00  0.00
ATOM    416  CG  ARG    31      32.137  42.777  37.223  0.00  0.00
ATOM    417  HG2 ARG    31      31.940  43.848  37.190  0.00  0.00
ATOM    418  HG3 ARG    31      32.542  42.478  36.256  0.00  0.00
ATOM    419  CD  ARG    31      30.876  41.969  37.466  0.00  0.00
ATOM    420  HD2 ARG    31      31.094  40.902  37.435  0.00  0.00
ATOM    421  HD3 ARG    31      30.459  42.107  38.464  0.00  0.00
ATOM    422  NE  ARG    31      29.817  42.279  36.507  0.00  0.00
ATOM    423  HE  ARG    31      29.019  42.797  36.847  0.00  0.00
ATOM    424  CZ  ARG    31      29.748  41.623  35.308  0.00  0.00
ATOM    425  NH1 ARG    31      30.734  40.903  34.920  0.00  0.00
ATOM    426 1HH1 ARG    31      31.519  40.605  35.482  0.00  0.00
ATOM    427 2HH1 ARG    31      30.728  40.345  34.078  0.00  0.00
ATOM    428  NH2 ARG    31      28.725  41.729  34.556  0.00  0.00
ATOM    429 1HH2 ARG    31      28.100  42.469  34.841  0.00  0.00
ATOM    430 2HH2 ARG    31      28.839  41.378  33.616  0.00  0.00
ATOM    431  C   ARG    31      35.298  42.179  37.210  0.00  0.00
ATOM    432  O   ARG    31      34.989  41.001  37.219  0.00  0.00
ATOM    433  N   ARG    32      36.266  42.640  36.333  0.00  0.00
ATOM    434  H   ARG    32      36.368  43.644  36.281  0.00  0.00
ATOM    435  CA  ARG    32      37.039  41.799  35.283  0.00  0.00
ATOM    436  HA  ARG    32      36.337  41.248  34.656  0.00  0.00
ATOM    437  CB  ARG    32      37.934  42.732  34.394  0.00  0.00
ATOM    438  HB2 ARG    32      38.418  42.054  33.691  0.00  0.00
ATOM    439  HB3 ARG    32      37.228  43.312  33.799  0.00  0.00
ATOM    440  CG  ARG    32      39.027  43.525  35.171  0.00  0.00
ATOM    441  HG2 ARG    32      38.427  44.189  35.793  0.00  0.00
ATOM    442  HG3 ARG    32      39.517  42.818  35.841  0.00  0.00
ATOM    443  CD  ARG    32      40.046  44.230  34.210  0.00  0.00
ATOM    444  HD2 ARG    32      40.839  44.695  34.795  0.00  0.00
ATOM    445  HD3 ARG    32      40.418  43.465  33.528  0.00  0.00
ATOM    446  NE  ARG    32      39.469  45.311  33.423  0.00  0.00
ATOM    447  HE  ARG    32      38.888  45.089  32.627  0.00  0.00
ATOM    448  CZ  ARG    32      39.470  46.546  33.788  0.00  0.00
ATOM    449  NH1 ARG    32      39.996  47.009  34.913  0.00  0.00
ATOM    450 1HH1 ARG    32      40.476  46.362  35.522  0.00  0.00
ATOM    451 2HH1 ARG    32      39.930  48.010  35.036  0.00  0.00
ATOM    452  NH2 ARG    32      38.768  47.448  33.177  0.00  0.00
ATOM    453 1HH2 ARG    32      38.215  47.124  32.396  0.00  0.00
ATOM    454 2HH2 ARG    32      38.849  48.431  33.392  0.00  0.00
ATOM    455  C   ARG    32      37.865  40.625  35.872  0.00  0.00
ATOM    456  O   ARG    32      38.038  39.615  35.229  0.00  0.00
ATOM    457  N   CYX    33      38.347  40.736  37.150  0.00  0.00
ATOM    458  H   CYX    33      37.998  41.485  37.730  0.00  0.00
ATOM    459  CA  CYX    33      39.062  39.607  37.862  0.00  0.00
ATOM    460  HA  CYX    33      39.401  38.913  37.093  0.00  0.00
ATOM    461  CB  CYX    33      40.285  40.140  38.501  0.00  0.00
ATOM    462  HB2 CYX    33      40.830  40.775  37.802  0.00  0.00
ATOM    463  HB3 CYX    33      39.881  40.798  39.269  0.00  0.00
ATOM    464  SG  CYX    33      41.504  39.015  39.221  0.00  0.00
ATOM    465  C   CYX    33      38.210  38.866  38.777  0.00  0.00
ATOM    466  O   CYX    33      37.660  39.463  39.694  0.00  0.00
ATOM    467  N   MET    34      38.121  37.524  38.659  0.00  0.00
ATOM    468  H   MET    34      38.656  36.989  37.990  0.00  0.00
ATOM    469  CA  MET    34      37.361  36.774  39.635  0.00  0.00
ATOM    470  HA  MET    34      37.307  37.357  40.554  0.00  0.00
ATOM    471  CB  MET    34      35.916  36.404  39.072  0.00  0.00
ATOM    472  HB2 MET    34      36.089  35.999  38.075  0.00  0.00
ATOM    473  HB3 MET    34      35.352  35.624  39.583  0.00  0.00
ATOM    474  CG  MET    34      35.103  37.617  39.093  0.00  0.00
ATOM    475  HG2 MET    34      34.761  37.739  40.121  0.00  0.00
ATOM    476  HG3 MET    34      35.551  38.463  38.570  0.00  0.00
ATOM    477  SD  MET    34      33.577  37.423  38.214  0.00  0.00
ATOM    478  CE  MET    34      32.479  38.418  39.207  0.00  0.00
ATOM    479  HE1 MET    34      32.985  39.328  39.529  0.00  0.00
ATOM    480  HE2 MET    34      31.597  38.664  38.615  0.00  0.00
ATOM    481  HE3 MET    34      32.244  37.800  40.074  0.00  0.00
ATOM    482  C   MET    34      38.085  35.470  40.080  0.00  0.00
ATOM    483  O   MET    34      38.583  34.758  39.225  0.00  0.00
ATOM    484  N   ALA    35      38.082  35.073  41.343  0.00  0.00
ATOM    485  H   ALA    35      37.520  35.638  41.963  0.00  0.00
ATOM    486  CA  ALA    35      38.890  33.954  41.884  0.00  0.00
ATOM    487  HA  ALA    35      39.232  33.303  41.080  0.00  0.00
ATOM    488  CB  ALA    35      40.037  34.593  42.630  0.00  0.00
ATOM    489  HB1 ALA    35      39.597  35.403  43.212  0.00  0.00
ATOM    490  HB2 ALA    35      40.528  33.884  43.298  0.00  0.00
ATOM    491  HB3 ALA    35      40.844  34.966  42.000  0.00  0.00
ATOM    492  C   ALA    35      38.052  33.160  42.886  0.00  0.00
ATOM    493  O   ALA    35      37.099  33.645  43.451  0.00  0.00
ATOM    494  N   TRP    36      38.501  31.890  43.224  0.00  0.00
ATOM    495  H   TRP    36      39.305  31.561  42.710  0.00  0.00
ATOM    496  CA  TRP    36      37.940  30.998  44.166  0.00  0.00
ATOM    497  HA  TRP    36      37.091  31.447  44.682  0.00  0.00
ATOM    498  CB  TRP    36      37.341  29.765  43.504  0.00  0.00
ATOM    499  HB2 TRP    36      38.024  29.439  42.720  0.00  0.00
ATOM    500  HB3 TRP    36      37.189  29.109  44.362  0.00  0.00
ATOM    501  CG  TRP    36      35.935  30.054  42.939  0.00  0.00
ATOM    502  CD1 TRP    36      35.671  30.750  41.792  0.00  0.00
ATOM    503  HD1 TRP    36      36.429  31.131  41.123  0.00  0.00
ATOM    504  NE1 TRP    36      34.313  30.823  41.731  0.00  0.00
ATOM    505  HE1 TRP    36      33.835  31.540  41.203  0.00  0.00
ATOM    506  CE2 TRP    36      33.588  30.116  42.677  0.00  0.00
ATOM    507  CZ2 TRP    36      32.230  29.901  43.010  0.00  0.00
ATOM    508  HZ2 TRP    36      31.461  30.148  42.293  0.00  0.00
ATOM    509  CH2 TRP    36      31.901  29.220  44.166  0.00  0.00
ATOM    510  HH2 TRP    36      30.840  29.130  44.350  0.00  0.00
ATOM    511  CZ3 TRP    36      32.854  28.929  45.117  0.00  0.00
ATOM    512  HZ3 TRP    36      32.552  28.439  46.031  0.00  0.00
ATOM    513  CE3 TRP    36      34.276  29.178  44.830  0.00  0.00
ATOM    514  HE3 TRP    36      35.034  28.988  45.576  0.00  0.00
ATOM    515  CD2 TRP    36      34.633  29.739  43.608  0.00  0.00
ATOM    516  C   TRP    36      38.938  30.556  45.247  0.00  0.00
ATOM    517  O   TRP    36      40.129  30.346  44.995  0.00  0.00
ATOM    518  N   PHE    37      38.485  30.350  46.484  0.00  0.00
ATOM    519  H   PHE    37      37.530  30.621  46.670  0.00  0.00
ATOM    520  CA  PHE    37      39.224  30.045  47.651  0.00  0.00
ATOM    521  HA  PHE    37      40.217  29.747  47.316  0.00  0.00
ATOM    522  CB  PHE    37      39.345  31.333  48.490  0.00  0.00
ATOM    523  HB2 PHE    37      38.378  31.441  48.980  0.00  0.00
ATOM    524  HB3 PHE    37      40.188  31.108  49.143  0.00  0.00
ATOM    525  CG  PHE    37      39.547  32.632  47.749  0.00  0.00
ATOM    526  CD1 PHE    37      40.818  33.137  47.445  0.00  0.00
ATOM    527  HD1 PHE    37      41.692  32.698  47.904  0.00  0.00
ATOM    528  CE1 PHE    37      40.941  34.319  46.668  0.00  0.00
ATOM    529  HE1 PHE    37      41.867  34.869  46.586  0.00  0.00
ATOM    530  CZ  PHE    37      39.804  34.940  46.116  0.00  0.00
ATOM    531  HZ  PHE    37      39.933  35.821  45.503  0.00  0.00
ATOM    532  CE2 PHE    37      38.513  34.361  46.328  0.00  0.00
ATOM    533  HE2 PHE    37      37.647  34.829  45.885  0.00  0.00
ATOM    534  CD2 PHE    37      38.409  33.296  47.244  0.00  0.00
ATOM    535  HD2 PHE    37      37.428  32.887  47.432  0.00  0.00
ATOM    536  C   PHE    37      38.587  28.906  48.376  0.00  0.00
ATOM    537  O   PHE    37      37.500  28.429  48.060  0.00  0.00
ATOM    538  N   ARG    38      39.315  28.273  49.353  0.00  0.00
ATOM    539  H   ARG    38      40.250  28.595  49.559  0.00  0.00
ATOM    540  CA  ARG    38      38.739  27.252  50.182  0.00  0.00
ATOM    541  HA  ARG    38      37.669  27.461  50.209  0.00  0.00
ATOM    542  CB  ARG    38      38.904  25.893  49.559  0.00  0.00
ATOM    543  HB2 ARG    38      38.399  25.136  50.159  0.00  0.00
ATOM    544  HB3 ARG    38      38.462  25.801  48.567  0.00  0.00
ATOM    545  CG  ARG    38      40.290  25.417  49.424  0.00  0.00
ATOM    546  HG2 ARG    38      40.835  26.105  48.778  0.00  0.00
ATOM    547  HG3 ARG    38      40.817  25.308  50.372  0.00  0.00
ATOM    548  CD  ARG    38      40.225  24.005  48.817  0.00  0.00
ATOM    549  HD2 ARG    38      39.771  23.226  49.431  0.00  0.00
ATOM    550  HD3 ARG    38      39.724  24.081  47.852  0.00  0.00
ATOM    551  NE  ARG    38      41.596  23.504  48.617  0.00  0.00
ATOM    552  HE  ARG    38      42.375  24.001  49.024  0.00  0.00
ATOM    553  CZ  ARG    38      41.898  22.400  47.950  0.00  0.00
ATOM    554  NH1 ARG    38      40.972  21.655  47.334  0.00  0.00
ATOM    555 1HH1 ARG    38      40.049  22.000  47.112  0.00  0.00
ATOM    556 2HH1 ARG    38      41.187  20.744  46.953  0.00  0.00
ATOM    557  NH2 ARG    38      43.188  21.968  47.877  0.00  0.00
ATOM    558 1HH2 ARG    38      43.990  22.411  48.301  0.00  0.00
ATOM    559 2HH2 ARG    38      43.342  21.171  47.276  0.00  0.00
ATOM    560  C   ARG    38      39.382  27.266  51.568  0.00  0.00
ATOM    561  O   ARG    38      40.583  27.511  51.763  0.00  0.00
ATOM    562  N   GLN    39      38.555  26.872  52.536  0.00  0.00
ATOM    563  H   GLN    39      37.617  26.558  52.331  0.00  0.00
ATOM    564  CA  GLN    39      39.014  26.599  53.906  0.00  0.00
ATOM    565  HA  GLN    39      40.083  26.393  53.847  0.00  0.00
ATOM    566  CB  GLN    39      38.739  27.782  54.802  0.00  0.00
ATOM    567  HB2 GLN    39      39.335  28.607  54.414  0.00  0.00
ATOM    568  HB3 GLN    39      37.667  27.864  54.981  0.00  0.00
ATOM    569  CG  GLN    39      39.378  27.525  56.154  0.00  0.00
ATOM    570  HG2 GLN    39      38.743  26.754  56.592  0.00  0.00
ATOM    571  HG3 GLN    39      40.408  27.219  55.970  0.00  0.00
ATOM    572  CD  GLN    39      39.349  28.706  57.033  0.00  0.00
ATOM    573  OE1 GLN    39      40.282  29.441  57.265  0.00  0.00
ATOM    574  NE2 GLN    39      38.217  28.972  57.606  0.00  0.00
ATOM    575 1HE2 GLN    39      38.129  29.450  58.492  0.00  0.00
ATOM    576 2HE2 GLN    39      37.507  28.260  57.504  0.00  0.00
ATOM    577  C   GLN    39      38.417  25.335  54.401  0.00  0.00
ATOM    578  O   GLN    39      37.185  25.251  54.692  0.00  0.00
ATOM    579  N   ALA    40      39.290  24.354  54.636  0.00  0.00
ATOM    580  H   ALA    40      40.267  24.466  54.405  0.00  0.00
ATOM    581  CA  ALA    40      38.910  23.081  55.150  0.00  0.00
ATOM    582  HA  ALA    40      37.953  22.799  54.713  0.00  0.00
ATOM    583  CB  ALA    40      40.042  22.200  54.527  0.00  0.00
ATOM    584  HB1 ALA    40      40.058  21.204  54.971  0.00  0.00
ATOM    585  HB2 ALA    40      40.015  22.002  53.456  0.00  0.00
ATOM    586  HB3 ALA    40      41.020  22.579  54.823  0.00  0.00
ATOM    587  C   ALA    40      38.832  23.005  56.718  0.00  0.00
ATOM    588  O   ALA    40      39.326  23.918  57.375  0.00  0.00
ATOM    589  N   PRO    41      38.142  22.036  57.283  0.00  0.00
ATOM    590  CD  PRO    41      37.348  20.979  56.624  0.00  0.00
ATOM    591  HD2 PRO    41      37.958  20.076  56.621  0.00  0.00
ATOM    592  HD3 PRO    41      36.931  21.163  55.634  0.00  0.00
ATOM    593  CG  PRO    41      36.231  20.645  57.605  0.00  0.00
ATOM    594  HG2 PRO    41      35.750  19.678  57.454  0.00  0.00
ATOM    595  HG3 PRO    41      35.494  21.441  57.706  0.00  0.00
ATOM    596  CB  PRO    41      37.068  20.576  58.986  0.00  0.00
ATOM    597  HB2 PRO    41      37.657  19.665  59.091  0.00  0.00
ATOM    598  HB3 PRO    41      36.499  20.683  59.910  0.00  0.00
ATOM    599  CA  PRO    41      37.949  21.804  58.762  0.00  0.00
ATOM    600  HA  PRO    41      37.555  22.706  59.230  0.00  0.00
ATOM    601  C   PRO    41      39.291  21.597  59.391  0.00  0.00
ATOM    602  O   PRO    41      40.129  20.926  58.757  0.00  0.00
ATOM    603  N   GLY    42      39.542  22.284  60.537  0.00  0.00
ATOM    604  H   GLY    42      38.881  22.907  60.978  0.00  0.00
ATOM    605  CA  GLY    42      40.815  22.064  61.162  0.00  0.00
ATOM    606  HA2 GLY    42      40.731  22.326  62.216  0.00  0.00
ATOM    607  HA3 GLY    42      41.120  21.018  61.128  0.00  0.00
ATOM    608  C   GLY    42      41.976  22.986  60.642  0.00  0.00
ATOM    609  O   GLY    42      43.043  23.032  61.272  0.00  0.00
ATOM    610  N   LYS    43      41.688  23.605  59.533  0.00  0.00
ATOM    611  H   LYS    43      40.705  23.580  59.301  0.00  0.00
ATOM    612  CA  LYS    43      42.646  24.182  58.582  0.00  0.00
ATOM    613  HA  LYS    43      43.626  24.155  59.059  0.00  0.00
ATOM    614  CB  LYS    43      42.658  23.191  57.403  0.00  0.00
ATOM    615  HB2 LYS    43      41.674  23.087  56.946  0.00  0.00
ATOM    616  HB3 LYS    43      43.196  23.596  56.545  0.00  0.00
ATOM    617  CG  LYS    43      43.331  21.788  57.750  0.00  0.00
ATOM    618  HG2 LYS    43      44.407  21.877  57.604  0.00  0.00
ATOM    619  HG3 LYS    43      43.273  21.548  58.812  0.00  0.00
ATOM    620  CD  LYS    43      42.811  20.657  56.779  0.00  0.00
ATOM    621  HD2 LYS    43      41.751  20.828  56.592  0.00  0.00
ATOM    622  HD3 LYS    43      43.327  20.786  55.828  0.00  0.00
ATOM    623  CE  LYS    43      43.098  19.303  57.402  0.00  0.00
ATOM    624  HE2 LYS    43      42.724  19.359  58.424  0.00  0.00
ATOM    625  HE3 LYS    43      42.633  18.554  56.761  0.00  0.00
ATOM    626  NZ  LYS    43      44.535  18.935  57.530  0.00  0.00
ATOM    627  HZ1 LYS    43      45.029  19.617  58.088  0.00  0.00
ATOM    628  HZ2 LYS    43      44.785  18.065  57.978  0.00  0.00
ATOM    629  HZ3 LYS    43      45.036  18.926  56.654  0.00  0.00
ATOM    630  C   LYS    43      42.280  25.675  58.204  0.00  0.00
ATOM    631  O   LYS    43      41.162  26.160  58.367  0.00  0.00
ATOM    632  N   GLU    44      43.302  26.317  57.661  0.00  0.00
ATOM    633  H   GLU    44      44.249  25.968  57.611  0.00  0.00
ATOM    634  CA  GLU    44      43.218  27.778  57.218  0.00  0.00
ATOM    635  HA  GLU    44      42.354  28.191  57.738  0.00  0.00
ATOM    636  CB  GLU    44      44.494  28.472  57.675  0.00  0.00
ATOM    637  HB2 GLU    44      45.321  27.857  57.321  0.00  0.00
ATOM    638  HB3 GLU    44      44.719  29.359  57.084  0.00  0.00
ATOM    639  CG  GLU    44      44.628  28.683  59.200  0.00  0.00
ATOM    640  HG2 GLU    44      43.918  29.472  59.447  0.00  0.00
ATOM    641  HG3 GLU    44      44.296  27.766  59.687  0.00  0.00
ATOM    642  CD  GLU    44      46.028  29.109  59.663  0.00  0.00
ATOM    643  OE1 GLU    44      46.190  30.296  60.015  0.00  0.00
ATOM    644  OE2 GLU    44      46.994  28.324  59.610  0.00  0.00
ATOM    645  C   GLU    44      43.082  27.951  55.705  0.00  0.00
ATOM    646  O   GLU    44      43.423  27.002  54.958  0.00  0.00
ATOM    647  N   ARG    45      42.781  29.188  55.265  0.00  0.00
ATOM    648  H   ARG    45      42.796  29.935  55.944  0.00  0.00
ATOM    649  CA  ARG    45      42.309  29.612  53.949  0.00  0.00
ATOM    650  HA  ARG    45      41.620  28.824  53.644  0.00  0.00
ATOM    651  CB  ARG    45      41.647  30.941  54.044  0.00  0.00
ATOM    652  HB2 ARG    45      41.028  30.995  54.940  0.00  0.00
ATOM    653  HB3 ARG    45      42.539  31.566  53.999  0.00  0.00
ATOM    654  CG  ARG    45      40.708  31.301  52.786  0.00  0.00
ATOM    655  HG2 ARG    45      41.326  31.240  51.890  0.00  0.00
ATOM    656  HG3 ARG    45      39.931  30.537  52.738  0.00  0.00
ATOM    657  CD  ARG    45      40.079  32.641  52.790  0.00  0.00
ATOM    658  HD2 ARG    45      40.705  33.525  52.675  0.00  0.00
ATOM    659  HD3 ARG    45      39.445  32.676  51.904  0.00  0.00
ATOM    660  NE  ARG    45      39.065  32.806  53.872  0.00  0.00
ATOM    661  HE  ARG    45      39.142  32.459  54.817  0.00  0.00
ATOM    662  CZ  ARG    45      38.001  33.581  53.813  0.00  0.00
ATOM    663  NH1 ARG    45      37.346  33.960  52.763  0.00  0.00
ATOM    664 1HH1 ARG    45      37.810  33.954  51.866  0.00  0.00
ATOM    665 2HH1 ARG    45      36.549  34.565  52.903  0.00  0.00
ATOM    666  NH2 ARG    45      37.550  33.797  55.055  0.00  0.00
ATOM    667 1HH2 ARG    45      38.119  33.528  55.844  0.00  0.00
ATOM    668 2HH2 ARG    45      36.749  34.397  55.195  0.00  0.00
ATOM    669  C   ARG    45      43.476  29.396  52.892  0.00  0.00
ATOM    670  O   ARG    45      44.662  29.410  53.174  0.00  0.00
ATOM    671  N   GLU    46      43.088  29.193  51.628  0.00  0.00
ATOM    672  H   GLU    46      42.107  28.966  51.550  0.00  0.00
ATOM    673  CA  GLU    46      43.919  29.142  50.438  0.00  0.00
ATOM    674  HA  GLU    46      44.689  29.906  50.536  0.00  0.00
ATOM    675  CB  GLU    46      44.573  27.750  50.356  0.00  0.00
ATOM    676  HB2 GLU    46      45.344  27.659  49.591  0.00  0.00
ATOM    677  HB3 GLU    46      45.124  27.560  51.278  0.00  0.00
ATOM    678  CG  GLU    46      43.624  26.574  50.099  0.00  0.00
ATOM    679  HG2 GLU    46      42.748  26.602  50.748  0.00  0.00
ATOM    680  HG3 GLU    46      43.210  26.795  49.115  0.00  0.00
ATOM    681  CD  GLU    46      44.305  25.256  50.270  0.00  0.00
ATOM    682  OE1 GLU    46      44.195  24.425  49.355  0.00  0.00
ATOM    683  OE2 GLU    46      44.931  25.001  51.324  0.00  0.00
ATOM    684  C   GLU    46      43.149  29.416  49.075  0.00  0.00
ATOM    685  O   GLU    46      41.928  29.197  49.190  0.00  0.00
ATOM    686  N   ARG    47      43.760  29.958  48.068  0.00  0.00
ATOM    687  H   ARG    47      44.718  30.261  48.175  0.00  0.00
ATOM    688  CA  ARG    47      43.187  30.005  46.709  0.00  0.00
ATOM    689  HA  ARG    47      42.161  30.354  46.830  0.00  0.00
ATOM    690  CB  ARG    47      44.030  30.987  45.822  0.00  0.00
ATOM    691  HB2 ARG    47      44.032  31.893  46.427  0.00  0.00
ATOM    692  HB3 ARG    47      45.080  30.695  45.800  0.00  0.00
ATOM    693  CG  ARG    47      43.520  31.388  44.371  0.00  0.00
ATOM    694  HG2 ARG    47      43.641  30.496  43.756  0.00  0.00
ATOM    695  HG3 ARG    47      42.475  31.672  44.494  0.00  0.00
ATOM    696  CD  ARG    47      44.371  32.525  43.862  0.00  0.00
ATOM    697  HD2 ARG    47      43.977  32.845  42.897  0.00  0.00
ATOM    698  HD3 ARG    47      44.291  33.399  44.510  0.00  0.00
ATOM    699  NE  ARG    47      45.742  32.241  43.671  0.00  0.00
ATOM    700  HE  ARG    47      46.256  31.483  44.096  0.00  0.00
ATOM    701  CZ  ARG    47      46.542  33.054  42.962  0.00  0.00
ATOM    702  NH1 ARG    47      47.807  32.731  42.849  0.00  0.00
ATOM    703 1HH1 ARG    47      48.235  31.904  43.241  0.00  0.00
ATOM    704 2HH1 ARG    47      48.352  33.194  42.136  0.00  0.00
ATOM    705  NH2 ARG    47      46.149  34.032  42.233  0.00  0.00
ATOM    706 1HH2 ARG    47      45.251  34.484  42.327  0.00  0.00
ATOM    707 2HH2 ARG    47      46.845  34.590  41.759  0.00  0.00
ATOM    708  C   ARG    47      43.027  28.581  46.057  0.00  0.00
ATOM    709  O   ARG    47      43.713  27.630  46.453  0.00  0.00
ATOM    710  N   VAL    48      42.097  28.448  45.037  0.00  0.00
ATOM    711  H   VAL    48      41.503  29.252  44.894  0.00  0.00
ATOM    712  CA  VAL    48      42.105  27.343  44.073  0.00  0.00
ATOM    713  HA  VAL    48      42.993  26.726  44.207  0.00  0.00
ATOM    714  CB  VAL    48      40.858  26.480  44.303  0.00  0.00
ATOM    715  HB  VAL    48      40.747  25.802  43.456  0.00  0.00
ATOM    716  CG1 VAL    48      41.071  25.652  45.610  0.00  0.00
ATOM    717 1HG1 VAL    48      40.986  26.223  46.535  0.00  0.00
ATOM    718 2HG1 VAL    48      40.221  24.984  45.751  0.00  0.00
ATOM    719 3HG1 VAL    48      41.933  24.990  45.692  0.00  0.00
ATOM    720  CG2 VAL    48      39.524  27.283  44.406  0.00  0.00
ATOM    721 1HG2 VAL    48      39.610  27.882  45.312  0.00  0.00
ATOM    722 2HG2 VAL    48      39.387  27.955  43.559  0.00  0.00
ATOM    723 3HG2 VAL    48      38.655  26.653  44.217  0.00  0.00
ATOM    724  C   VAL    48      42.088  27.839  42.624  0.00  0.00
ATOM    725  O   VAL    48      42.571  27.095  41.784  0.00  0.00
ATOM    726  N   ALA    49      41.626  29.027  42.330  0.00  0.00
ATOM    727  H   ALA    49      41.248  29.569  43.094  0.00  0.00
ATOM    728  CA  ALA    49      41.269  29.328  40.924  0.00  0.00
ATOM    729  HA  ALA    49      42.054  28.874  40.319  0.00  0.00
ATOM    730  CB  ALA    49      39.952  28.599  40.559  0.00  0.00
ATOM    731  HB1 ALA    49      39.012  29.072  40.843  0.00  0.00
ATOM    732  HB2 ALA    49      39.897  28.644  39.471  0.00  0.00
ATOM    733  HB3 ALA    49      39.958  27.587  40.966  0.00  0.00
ATOM    734  C   ALA    49      41.156  30.840  40.630  0.00  0.00
ATOM    735  O   ALA    49      40.826  31.621  41.484  0.00  0.00
ATOM    736  N   LYS    50      41.452  31.161  39.357  0.00  0.00
ATOM    737  H   LYS    50      41.668  30.386  38.747  0.00  0.00
ATOM    738  CA  LYS    50      41.437  32.601  38.944  0.00  0.00
ATOM    739  HA  LYS    50      40.704  33.151  39.535  0.00  0.00
ATOM    740  CB  LYS    50      42.823  33.213  39.149  0.00  0.00
ATOM    741  HB2 LYS    50      42.719  33.584  40.169  0.00  0.00
ATOM    742  HB3 LYS    50      43.570  32.433  39.292  0.00  0.00
ATOM    743  CG  LYS    50      43.286  34.481  38.350  0.00  0.00
ATOM    744  HG2 LYS    50      42.379  35.084  38.322  0.00  0.00
ATOM    745  HG3 LYS    50      44.100  34.969  38.886  0.00  0.00
ATOM    746  CD  LYS    50      43.790  34.426  36.950  0.00  0.00
ATOM    747  HD2 LYS    50      44.754  33.918  36.983  0.00  0.00
ATOM    748  HD3 LYS    50      43.161  33.802  36.315  0.00  0.00
ATOM    749  CE  LYS    50      43.878  35.815  36.302  0.00  0.00
ATOM    750  HE2 LYS    50      42.885  36.231  36.134  0.00  0.00
ATOM    751  HE3 LYS    50      44.276  36.506  37.045  0.00  0.00
ATOM    752  NZ  LYS    50      44.538  35.805  35.015  0.00  0.00
ATOM    753  HZ1 LYS    50      45.369  35.232  35.067  0.00  0.00
ATOM    754  HZ2 LYS    50      43.982  35.417  34.266  0.00  0.00
ATOM    755  HZ3 LYS    50      44.937  36.692  34.742  0.00  0.00
ATOM    756  C   LYS    50      41.075  32.617  37.507  0.00  0.00
ATOM    757  O   LYS    50      41.525  31.830  36.693  0.00  0.00
ATOM    758  N   LEU    51      40.298  33.654  37.163  0.00  0.00
ATOM    759  H   LEU    51      39.982  34.276  37.893  0.00  0.00
ATOM    760  CA  LEU    51      39.781  33.893  35.835  0.00  0.00
ATOM    761  HA  LEU    51      40.610  33.620  35.182  0.00  0.00
ATOM    762  CB  LEU    51      38.445  33.254  35.471  0.00  0.00
ATOM    763  HB2 LEU    51      38.554  32.170  35.435  0.00  0.00
ATOM    764  HB3 LEU    51      37.865  33.417  36.380  0.00  0.00
ATOM    765  CG  LEU    51      37.791  33.588  34.102  0.00  0.00
ATOM    766  HG  LEU    51      37.548  34.642  34.230  0.00  0.00
ATOM    767  CD1 LEU    51      38.683  33.440  32.814  0.00  0.00
ATOM    768 1HD1 LEU    51      39.745  33.662  32.917  0.00  0.00
ATOM    769 2HD1 LEU    51      38.642  32.381  32.559  0.00  0.00
ATOM    770 3HD1 LEU    51      38.166  34.027  32.055  0.00  0.00
ATOM    771  CD2 LEU    51      36.486  32.817  33.852  0.00  0.00
ATOM    772 1HD2 LEU    51      36.666  31.841  33.402  0.00  0.00
ATOM    773 2HD2 LEU    51      35.990  32.754  34.820  0.00  0.00
ATOM    774 3HD2 LEU    51      35.852  33.447  33.228  0.00  0.00
ATOM    775  C   LEU    51      39.745  35.354  35.550  0.00  0.00
ATOM    776  O   LEU    51      39.001  36.057  36.259  0.00  0.00
ATOM    777  N   LEU    52      40.417  35.903  34.539  0.00  0.00
ATOM    778  H   LEU    52      40.946  35.251  33.977  0.00  0.00
ATOM    779  CA  LEU    52      40.169  37.225  33.976  0.00  0.00
ATOM    780  HA  LEU    52      39.907  37.871  34.814  0.00  0.00
ATOM    781  CB  LEU    52      41.470  37.830  33.467  0.00  0.00
ATOM    782  HB2 LEU    52      42.272  37.543  34.147  0.00  0.00
ATOM    783  HB3 LEU    52      41.539  37.325  32.503  0.00  0.00
ATOM    784  CG  LEU    52      41.503  39.347  33.371  0.00  0.00
ATOM    785  HG  LEU    52      42.411  39.546  32.803  0.00  0.00
ATOM    786  CD1 LEU    52      40.356  39.914  32.490  0.00  0.00
ATOM    787 1HD1 LEU    52      40.233  39.376  31.550  0.00  0.00
ATOM    788 2HD1 LEU    52      39.451  39.951  33.097  0.00  0.00
ATOM    789 3HD1 LEU    52      40.645  40.933  32.233  0.00  0.00
ATOM    790  CD2 LEU    52      41.631  40.166  34.649  0.00  0.00
ATOM    791 1HD2 LEU    52      42.600  39.938  35.093  0.00  0.00
ATOM    792 2HD2 LEU    52      41.581  41.221  34.379  0.00  0.00
ATOM    793 3HD2 LEU    52      40.883  39.938  35.408  0.00  0.00
ATOM    794  C   LEU    52      39.015  37.221  32.903  0.00  0.00
ATOM    795  O   LEU    52      39.219  36.794  31.731  0.00  0.00
ATOM    796  N   THR    53      37.832  37.725  33.145  0.00  0.00
ATOM    797  H   THR    53      37.571  38.133  34.032  0.00  0.00
ATOM    798  CA  THR    53      36.610  37.501  32.339  0.00  0.00
ATOM    799  HA  THR    53      36.526  36.462  32.020  0.00  0.00
ATOM    800  CB  THR    53      35.373  37.951  33.103  0.00  0.00
ATOM    801  HB  THR    53      34.500  37.774  32.474  0.00  0.00
ATOM    802  CG2 THR    53      35.144  37.249  34.466  0.00  0.00
ATOM    803 1HG2 THR    53      34.111  37.298  34.810  0.00  0.00
ATOM    804 2HG2 THR    53      35.414  36.208  34.292  0.00  0.00
ATOM    805 3HG2 THR    53      35.792  37.752  35.183  0.00  0.00
ATOM    806  OG1 THR    53      35.543  39.327  33.333  0.00  0.00
ATOM    807  HG1 THR    53      34.694  39.558  33.715  0.00  0.00
ATOM    808  C   THR    53      36.647  38.229  31.014  0.00  0.00
ATOM    809  O   THR    53      36.225  37.674  30.035  0.00  0.00
ATOM    810  N   THR    54      37.235  39.443  30.883  0.00  0.00
ATOM    811  H   THR    54      37.588  39.894  31.715  0.00  0.00
ATOM    812  CA  THR    54      37.363  40.097  29.552  0.00  0.00
ATOM    813  HA  THR    54      36.399  39.953  29.063  0.00  0.00
ATOM    814  CB  THR    54      37.878  41.512  29.694  0.00  0.00
ATOM    815  HB  THR    54      37.929  41.960  28.702  0.00  0.00
ATOM    816  CG2 THR    54      36.947  42.345  30.571  0.00  0.00
ATOM    817 1HG2 THR    54      35.941  41.926  30.556  0.00  0.00
ATOM    818 2HG2 THR    54      37.284  42.447  31.602  0.00  0.00
ATOM    819 3HG2 THR    54      36.865  43.354  30.165  0.00  0.00
ATOM    820  OG1 THR    54      39.009  41.561  30.490  0.00  0.00
ATOM    821  HG1 THR    54      39.732  41.436  29.871  0.00  0.00
ATOM    822  C   THR    54      38.280  39.425  28.529  0.00  0.00
ATOM    823  O   THR    54      37.884  39.506  27.361  0.00  0.00
ATOM    824  N   SER    55      39.330  38.744  29.015  0.00  0.00
ATOM    825  H   SER    55      39.504  38.826  30.007  0.00  0.00
ATOM    826  CA  SER    55      40.294  38.130  28.090  0.00  0.00
ATOM    827  HA  SER    55      40.160  38.576  27.104  0.00  0.00
ATOM    828  CB  SER    55      41.680  38.473  28.594  0.00  0.00
ATOM    829  HB2 SER    55      42.385  37.898  27.994  0.00  0.00
ATOM    830  HB3 SER    55      41.893  39.529  28.427  0.00  0.00
ATOM    831  OG  SER    55      41.916  38.155  29.942  0.00  0.00
ATOM    832  HG  SER    55      42.751  38.546  30.208  0.00  0.00
ATOM    833  C   SER    55      40.085  36.586  27.974  0.00  0.00
ATOM    834  O   SER    55      40.229  35.983  26.887  0.00  0.00
ATOM    835  N   GLY    56      39.832  35.905  29.124  0.00  0.00
ATOM    836  H   GLY    56      39.561  36.397  29.963  0.00  0.00
ATOM    837  CA  GLY    56      39.894  34.462  29.207  0.00  0.00
ATOM    838  HA2 GLY    56      39.070  34.180  29.862  0.00  0.00
ATOM    839  HA3 GLY    56      39.876  33.978  28.231  0.00  0.00
ATOM    840  C   GLY    56      41.080  33.901  30.006  0.00  0.00
ATOM    841  O   GLY    56      41.262  32.665  30.073  0.00  0.00
ATOM    842  N   SER    57      41.900  34.806  30.577  0.00  0.00
ATOM    843  H   SER    57      41.777  35.757  30.260  0.00  0.00
ATOM    844  CA  SER    57      43.156  34.326  31.255  0.00  0.00
ATOM    845  HA  SER    57      43.708  33.669  30.583  0.00  0.00
ATOM    846  CB  SER    57      44.024  35.545  31.504  0.00  0.00
ATOM    847  HB2 SER    57      43.499  36.294  32.098  0.00  0.00
ATOM    848  HB3 SER    57      44.954  35.273  32.002  0.00  0.00
ATOM    849  OG  SER    57      44.482  36.245  30.321  0.00  0.00
ATOM    850  HG  SER    57      44.577  37.194  30.422  0.00  0.00
ATOM    851  C   SER    57      42.903  33.571  32.609  0.00  0.00
ATOM    852  O   SER    57      42.752  34.224  33.663  0.00  0.00
ATOM    853  N   THR    58      42.917  32.190  32.675  0.00  0.00
ATOM    854  H   THR    58      43.154  31.668  31.843  0.00  0.00
ATOM    855  CA  THR    58      42.653  31.317  33.784  0.00  0.00
ATOM    856  HA  THR    58      41.907  31.685  34.489  0.00  0.00
ATOM    857  CB  THR    58      42.126  29.939  33.339  0.00  0.00
ATOM    858  HB  THR    58      41.946  29.374  34.254  0.00  0.00
ATOM    859  CG2 THR    58      40.881  30.086  32.474  0.00  0.00
ATOM    860 1HG2 THR    58      40.206  30.824  32.908  0.00  0.00
ATOM    861 2HG2 THR    58      41.075  30.410  31.451  0.00  0.00
ATOM    862 3HG2 THR    58      40.392  29.112  32.471  0.00  0.00
ATOM    863  OG1 THR    58      43.125  29.221  32.501  0.00  0.00
ATOM    864  HG1 THR    58      42.677  28.446  32.156  0.00  0.00
ATOM    865  C   THR    58      43.946  30.982  34.508  0.00  0.00
ATOM    866  O   THR    58      45.040  31.224  34.081  0.00  0.00
ATOM    867  N   TYR    59      43.770  30.431  35.729  0.00  0.00
ATOM    868  H   TYR    59      42.846  30.307  36.117  0.00  0.00
ATOM    869  CA  TYR    59      44.819  29.917  36.635  0.00  0.00
ATOM    870  HA  TYR    59      45.608  29.401  36.088  0.00  0.00
ATOM    871  CB  TYR    59      45.464  31.081  37.318  0.00  0.00
ATOM    872  HB2 TYR    59      46.013  31.668  36.581  0.00  0.00
ATOM    873  HB3 TYR    59      44.572  31.625  37.628  0.00  0.00
ATOM    874  CG  TYR    59      46.312  30.801  38.552  0.00  0.00
ATOM    875  CD1 TYR    59      47.661  30.581  38.382  0.00  0.00
ATOM    876  HD1 TYR    59      48.051  30.693  37.381  0.00  0.00
ATOM    877  CE1 TYR    59      48.493  30.284  39.473  0.00  0.00
ATOM    878  HE1 TYR    59      49.556  30.164  39.322  0.00  0.00
ATOM    879  CZ  TYR    59      47.945  30.142  40.754  0.00  0.00
ATOM    880  OH  TYR    59      48.720  29.710  41.799  0.00  0.00
ATOM    881  HH  TYR    59      49.662  29.599  41.655  0.00  0.00
ATOM    882  CE2 TYR    59      46.540  30.360  40.949  0.00  0.00
ATOM    883  HE2 TYR    59      46.085  30.138  41.903  0.00  0.00
ATOM    884  CD2 TYR    59      45.724  30.691  39.810  0.00  0.00
ATOM    885  HD2 TYR    59      44.666  30.873  39.929  0.00  0.00
ATOM    886  C   TYR    59      44.267  28.912  37.674  0.00  0.00
ATOM    887  O   TYR    59      43.253  29.175  38.268  0.00  0.00
ATOM    888  N   LEU    60      45.003  27.819  37.910  0.00  0.00
ATOM    889  H   LEU    60      45.859  27.642  37.405  0.00  0.00
ATOM    890  CA  LEU    60      44.597  26.822  38.860  0.00  0.00
ATOM    891  HA  LEU    60      43.691  27.123  39.386  0.00  0.00
ATOM    892  CB  LEU    60      44.431  25.516  38.182  0.00  0.00
ATOM    893  HB2 LEU    60      45.328  25.295  37.604  0.00  0.00
ATOM    894  HB3 LEU    60      44.370  24.762  38.966  0.00  0.00
ATOM    895  CG  LEU    60      43.068  25.336  37.413  0.00  0.00
ATOM    896  HG  LEU    60      42.954  26.188  36.742  0.00  0.00
ATOM    897  CD1 LEU    60      43.245  24.086  36.570  0.00  0.00
ATOM    898 1HD1 LEU    60      44.122  24.249  35.944  0.00  0.00
ATOM    899 2HD1 LEU    60      43.382  23.260  37.268  0.00  0.00
ATOM    900 3HD1 LEU    60      42.356  23.975  35.950  0.00  0.00
ATOM    901  CD2 LEU    60      41.866  25.246  38.361  0.00  0.00
ATOM    902 1HD2 LEU    60      41.726  26.140  38.969  0.00  0.00
ATOM    903 2HD2 LEU    60      40.937  25.037  37.831  0.00  0.00
ATOM    904 3HD2 LEU    60      42.035  24.497  39.134  0.00  0.00
ATOM    905  C   LEU    60      45.714  26.671  39.884  0.00  0.00
ATOM    906  O   LEU    60      46.855  26.729  39.540  0.00  0.00
ATOM    907  N   ALA    61      45.432  26.685  41.238  0.00  0.00
ATOM    908  H   ALA    61      44.476  26.564  41.542  0.00  0.00
ATOM    909  CA  ALA    61      46.380  26.453  42.340  0.00  0.00
ATOM    910  HA  ALA    61      47.208  27.143  42.171  0.00  0.00
ATOM    911  CB  ALA    61      45.782  27.013  43.672  0.00  0.00
ATOM    912  HB1 ALA    61      44.953  26.361  43.949  0.00  0.00
ATOM    913  HB2 ALA    61      46.540  27.043  44.455  0.00  0.00
ATOM    914  HB3 ALA    61      45.432  28.021  43.451  0.00  0.00
ATOM    915  C   ALA    61      46.737  24.990  42.444  0.00  0.00
ATOM    916  O   ALA    61      45.921  24.137  42.212  0.00  0.00
ATOM    917  N   ASP    62      48.028  24.781  42.798  0.00  0.00
ATOM    918  H   ASP    62      48.515  25.577  43.181  0.00  0.00
ATOM    919  CA  ASP    62      48.809  23.551  42.651  0.00  0.00
ATOM    920  HA  ASP    62      49.379  23.580  41.722  0.00  0.00
ATOM    921  CB  ASP    62      49.846  23.693  43.774  0.00  0.00
ATOM    922  HB2 ASP    62      50.542  24.483  43.491  0.00  0.00
ATOM    923  HB3 ASP    62      49.348  24.159  44.624  0.00  0.00
ATOM    924  CG  ASP    62      50.657  22.378  44.002  0.00  0.00
ATOM    925  OD1 ASP    62      51.561  22.117  43.264  0.00  0.00
ATOM    926  OD2 ASP    62      50.442  21.799  45.064  0.00  0.00
ATOM    927  C   ASP    62      47.996  22.231  42.819  0.00  0.00
ATOM    928  O   ASP    62      47.960  21.399  41.954  0.00  0.00
ATOM    929  N   SER    63      47.288  22.123  43.924  0.00  0.00
ATOM    930  H   SER    63      47.342  22.843  44.630  0.00  0.00
ATOM    931  CA  SER    63      46.798  20.888  44.431  0.00  0.00
ATOM    932  HA  SER    63      47.446  20.112  44.021  0.00  0.00
ATOM    933  CB  SER    63      46.920  20.929  45.969  0.00  0.00
ATOM    934  HB2 SER    63      46.428  21.845  46.294  0.00  0.00
ATOM    935  HB3 SER    63      46.491  20.012  46.375  0.00  0.00
ATOM    936  OG  SER    63      48.260  20.991  46.435  0.00  0.00
ATOM    937  HG  SER    63      48.833  21.482  45.841  0.00  0.00
ATOM    938  C   SER    63      45.365  20.508  43.956  0.00  0.00
ATOM    939  O   SER    63      44.934  19.409  44.225  0.00  0.00
ATOM    940  N   VAL    64      44.837  21.324  43.047  0.00  0.00
ATOM    941  H   VAL    64      45.247  22.229  42.864  0.00  0.00
ATOM    942  CA  VAL    64      43.713  20.940  42.125  0.00  0.00
ATOM    943  HA  VAL    64      43.509  19.892  42.342  0.00  0.00
ATOM    944  CB  VAL    64      42.519  21.777  42.502  0.00  0.00
ATOM    945  HB  VAL    64      41.706  21.469  41.845  0.00  0.00
ATOM    946  CG1 VAL    64      42.066  21.527  43.913  0.00  0.00
ATOM    947 1HG1 VAL    64      42.656  22.240  44.488  0.00  0.00
ATOM    948 2HG1 VAL    64      41.010  21.741  44.081  0.00  0.00
ATOM    949 3HG1 VAL    64      42.305  20.508  44.217  0.00  0.00
ATOM    950  CG2 VAL    64      42.754  23.231  42.201  0.00  0.00
ATOM    951 1HG2 VAL    64      43.013  23.294  41.144  0.00  0.00
ATOM    952 2HG2 VAL    64      41.833  23.803  42.315  0.00  0.00
ATOM    953 3HG2 VAL    64      43.581  23.675  42.754  0.00  0.00
ATOM    954  C   VAL    64      44.148  21.128  40.572  0.00  0.00
ATOM    955  O   VAL    64      43.256  21.136  39.764  0.00  0.00
ATOM    956  N   LYS    65      45.415  21.441  40.283  0.00  0.00
ATOM    957  H   LYS    65      46.113  21.191  40.969  0.00  0.00
ATOM    958  CA  LYS    65      45.815  21.803  38.937  0.00  0.00
ATOM    959  HA  LYS    65      45.114  22.515  38.500  0.00  0.00
ATOM    960  CB  LYS    65      47.166  22.532  39.018  0.00  0.00
ATOM    961  HB2 LYS    65      47.051  23.452  39.592  0.00  0.00
ATOM    962  HB3 LYS    65      47.826  21.834  39.534  0.00  0.00
ATOM    963  CG  LYS    65      47.734  22.968  37.624  0.00  0.00
ATOM    964  HG2 LYS    65      47.984  22.091  37.028  0.00  0.00
ATOM    965  HG3 LYS    65      46.937  23.478  37.082  0.00  0.00
ATOM    966  CD  LYS    65      48.893  23.960  37.702  0.00  0.00
ATOM    967  HD2 LYS    65      48.603  24.827  38.295  0.00  0.00
ATOM    968  HD3 LYS    65      49.676  23.569  38.352  0.00  0.00
ATOM    969  CE  LYS    65      49.402  24.369  36.297  0.00  0.00
ATOM    970  HE2 LYS    65      49.426  23.412  35.775  0.00  0.00
ATOM    971  HE3 LYS    65      48.545  24.951  35.958  0.00  0.00
ATOM    972  NZ  LYS    65      50.649  25.257  36.429  0.00  0.00
ATOM    973  HZ1 LYS    65      50.922  25.681  35.554  0.00  0.00
ATOM    974  HZ2 LYS    65      50.408  25.977  37.095  0.00  0.00
ATOM    975  HZ3 LYS    65      51.424  24.779  36.864  0.00  0.00
ATOM    976  C   LYS    65      45.870  20.598  37.957  0.00  0.00
ATOM    977  O   LYS    65      46.497  19.649  38.421  0.00  0.00
ATOM    978  N   GLY    66      45.238  20.562  36.761  0.00  0.00
ATOM    979  H   GLY    66      44.870  21.393  36.320  0.00  0.00
ATOM    980  CA  GLY    66      45.042  19.252  36.064  0.00  0.00
ATOM    981  HA2 GLY    66      44.979  19.506  35.006  0.00  0.00
ATOM    982  HA3 GLY    66      45.850  18.583  36.362  0.00  0.00
ATOM    983  C   GLY    66      43.708  18.547  36.387  0.00  0.00
ATOM    984  O   GLY    66      43.246  17.613  35.731  0.00  0.00
ATOM    985  N   ARG    67      43.068  19.009  37.432  0.00  0.00
ATOM    986  H   ARG    67      43.584  19.738  37.902  0.00  0.00
ATOM    987  CA  ARG    67      41.887  18.402  38.016  0.00  0.00
ATOM    988  HA  ARG    67      41.495  17.514  37.520  0.00  0.00
ATOM    989  CB  ARG    67      42.182  18.167  39.489  0.00  0.00
ATOM    990  HB2 ARG    67      42.558  19.027  40.043  0.00  0.00
ATOM    991  HB3 ARG    67      41.269  17.858  39.997  0.00  0.00
ATOM    992  CG  ARG    67      43.153  16.980  39.703  0.00  0.00
ATOM    993  HG2 ARG    67      42.828  16.204  39.010  0.00  0.00
ATOM    994  HG3 ARG    67      44.196  17.285  39.628  0.00  0.00
ATOM    995  CD  ARG    67      42.937  16.352  41.079  0.00  0.00
ATOM    996  HD2 ARG    67      41.935  15.936  40.973  0.00  0.00
ATOM    997  HD3 ARG    67      43.518  15.441  41.219  0.00  0.00
ATOM    998  NE  ARG    67      43.003  17.222  42.246  0.00  0.00
ATOM    999  HE  ARG    67      43.795  17.848  42.272  0.00  0.00
ATOM   1000  CZ  ARG    67      42.029  17.464  43.112  0.00  0.00
ATOM   1001  NH1 ARG    67      40.864  16.891  43.035  0.00  0.00
ATOM   1002 1HH1 ARG    67      40.555  16.185  42.382  0.00  0.00
ATOM   1003 2HH1 ARG    67      40.264  17.013  43.838  0.00  0.00
ATOM   1004  NH2 ARG    67      42.280  18.191  44.120  0.00  0.00
ATOM   1005 1HH2 ARG    67      43.203  18.561  44.294  0.00  0.00
ATOM   1006 2HH2 ARG    67      41.616  18.239  44.880  0.00  0.00
ATOM   1007  C   ARG    67      40.785  19.465  37.887  0.00  0.00
ATOM   1008  O   ARG    67      40.010  19.308  36.955  0.00  0.00
ATOM   1009  N   PHE    68      40.611  20.445  38.793  0.00  0.00
ATOM   1010  H   PHE    68      41.157  20.527  39.639  0.00  0.00
ATOM   1011  CA  PHE    68      39.449  21.373  38.708  0.00  0.00
ATOM   1012  HA  PHE    68      38.544  20.781  38.574  0.00  0.00
ATOM   1013  CB  PHE    68      39.393  22.269  39.988  0.00  0.00
ATOM   1014  HB2 PHE    68      40.310  22.844  40.116  0.00  0.00
ATOM   1015  HB3 PHE    68      38.640  23.036  39.811  0.00  0.00
ATOM   1016  CG  PHE    68      39.039  21.687  41.318  0.00  0.00
ATOM   1017  CD1 PHE    68      38.962  20.338  41.505  0.00  0.00
ATOM   1018  HD1 PHE    68      39.377  19.634  40.799  0.00  0.00
ATOM   1019  CE1 PHE    68      38.638  19.855  42.793  0.00  0.00
ATOM   1020  HE1 PHE    68      38.626  18.793  42.986  0.00  0.00
ATOM   1021  CZ  PHE    68      38.441  20.726  43.862  0.00  0.00
ATOM   1022  HZ  PHE    68      38.136  20.264  44.790  0.00  0.00
ATOM   1023  CE2 PHE    68      38.381  22.152  43.659  0.00  0.00
ATOM   1024  HE2 PHE    68      37.993  22.855  44.381  0.00  0.00
ATOM   1025  CD2 PHE    68      38.569  22.549  42.325  0.00  0.00
ATOM   1026  HD2 PHE    68      38.438  23.610  42.175  0.00  0.00
ATOM   1027  C   PHE    68      39.666  22.302  37.478  0.00  0.00
ATOM   1028  O   PHE    68      40.784  22.293  36.936  0.00  0.00
ATOM   1029  N   THR    69      38.610  23.083  37.136  0.00  0.00
ATOM   1030  H   THR    69      37.669  22.944  37.476  0.00  0.00
ATOM   1031  CA  THR    69      38.697  24.146  36.056  0.00  0.00
ATOM   1032  HA  THR    69      39.713  24.514  35.910  0.00  0.00
ATOM   1033  CB  THR    69      38.300  23.584  34.636  0.00  0.00
ATOM   1034  HB  THR    69      38.025  24.440  34.019  0.00  0.00
ATOM   1035  CG2 THR    69      39.313  22.643  34.000  0.00  0.00
ATOM   1036 1HG2 THR    69      40.259  23.186  34.008  0.00  0.00
ATOM   1037 2HG2 THR    69      39.311  21.693  34.534  0.00  0.00
ATOM   1038 3HG2 THR    69      38.934  22.514  32.986  0.00  0.00
ATOM   1039  OG1 THR    69      37.243  22.825  34.877  0.00  0.00
ATOM   1040  HG1 THR    69      37.344  22.061  34.304  0.00  0.00
ATOM   1041  C   THR    69      37.835  25.383  36.444  0.00  0.00
ATOM   1042  O   THR    69      36.809  25.267  37.086  0.00  0.00
ATOM   1043  N   ILE    70      38.216  26.515  35.892  0.00  0.00
ATOM   1044  H   ILE    70      39.114  26.424  35.439  0.00  0.00
ATOM   1045  CA  ILE    70      37.430  27.793  35.884  0.00  0.00
ATOM   1046  HA  ILE    70      36.453  27.489  36.258  0.00  0.00
ATOM   1047  CB  ILE    70      38.061  28.822  36.739  0.00  0.00
ATOM   1048  HB  ILE    70      38.311  28.234  37.622  0.00  0.00
ATOM   1049  CG2 ILE    70      39.335  29.291  36.045  0.00  0.00
ATOM   1050 1HG2 ILE    70      39.075  30.019  35.277  0.00  0.00
ATOM   1051 2HG2 ILE    70      39.988  29.723  36.804  0.00  0.00
ATOM   1052 3HG2 ILE    70      39.877  28.588  35.413  0.00  0.00
ATOM   1053  CG1 ILE    70      37.098  29.895  37.115  0.00  0.00
ATOM   1054 2HG1 ILE    70      37.248  30.648  36.342  0.00  0.00
ATOM   1055 3HG1 ILE    70      36.047  29.615  37.184  0.00  0.00
ATOM   1056  CD1 ILE    70      37.439  30.759  38.409  0.00  0.00
ATOM   1057 1HD1 ILE    70      37.266  30.153  39.298  0.00  0.00
ATOM   1058 2HD1 ILE    70      38.505  30.964  38.319  0.00  0.00
ATOM   1059 3HD1 ILE    70      36.828  31.651  38.549  0.00  0.00
ATOM   1060  C   ILE    70      37.063  28.249  34.471  0.00  0.00
ATOM   1061  O   ILE    70      37.846  28.238  33.550  0.00  0.00
ATOM   1062  N   SER    71      35.734  28.500  34.386  0.00  0.00
ATOM   1063  H   SER    71      35.193  28.583  35.235  0.00  0.00
ATOM   1064  CA  SER    71      35.072  28.900  33.169  0.00  0.00
ATOM   1065  HA  SER    71      35.742  29.422  32.485  0.00  0.00
ATOM   1066  CB  SER    71      34.512  27.661  32.483  0.00  0.00
ATOM   1067  HB2 SER    71      33.858  27.827  31.626  0.00  0.00
ATOM   1068  HB3 SER    71      35.297  26.965  32.188  0.00  0.00
ATOM   1069  OG  SER    71      33.677  26.889  33.396  0.00  0.00
ATOM   1070  HG  SER    71      34.216  26.289  33.916  0.00  0.00
ATOM   1071  C   SER    71      33.899  29.927  33.458  0.00  0.00
ATOM   1072  O   SER    71      33.704  30.263  34.639  0.00  0.00
ATOM   1073  N   GLN    72      33.150  30.488  32.504  0.00  0.00
ATOM   1074  H   GLN    72      33.225  30.188  31.543  0.00  0.00
ATOM   1075  CA  GLN    72      32.130  31.471  32.744  0.00  0.00
ATOM   1076  HA  GLN    72      31.699  31.373  33.740  0.00  0.00
ATOM   1077  CB  GLN    72      32.811  32.825  32.674  0.00  0.00
ATOM   1078  HB2 GLN    72      31.989  33.531  32.787  0.00  0.00
ATOM   1079  HB3 GLN    72      33.420  33.070  33.545  0.00  0.00
ATOM   1080  CG  GLN    72      33.640  33.027  31.450  0.00  0.00
ATOM   1081  HG2 GLN    72      34.482  32.350  31.593  0.00  0.00
ATOM   1082  HG3 GLN    72      33.014  32.741  30.605  0.00  0.00
ATOM   1083  CD  GLN    72      34.124  34.464  31.395  0.00  0.00
ATOM   1084  OE1 GLN    72      33.833  35.314  32.296  0.00  0.00
ATOM   1085  NE2 GLN    72      34.906  34.798  30.358  0.00  0.00
ATOM   1086 1HE2 GLN    72      35.394  35.673  30.235  0.00  0.00
ATOM   1087 2HE2 GLN    72      35.185  34.020  29.778  0.00  0.00
ATOM   1088  C   GLN    72      30.867  31.441  31.829  0.00  0.00
ATOM   1089  O   GLN    72      30.898  30.700  30.885  0.00  0.00
ATOM   1090  N   ASN    73      29.800  32.208  32.102  0.00  0.00
ATOM   1091  H   ASN    73      29.856  32.761  32.945  0.00  0.00
ATOM   1092  CA  ASN    73      28.556  32.333  31.369  0.00  0.00
ATOM   1093  HA  ASN    73      28.336  31.345  30.966  0.00  0.00
ATOM   1094  CB  ASN    73      27.280  32.676  32.175  0.00  0.00
ATOM   1095  HB2 ASN    73      26.332  32.463  31.682  0.00  0.00
ATOM   1096  HB3 ASN    73      27.347  32.262  33.181  0.00  0.00
ATOM   1097  CG  ASN    73      27.260  34.113  32.451  0.00  0.00
ATOM   1098  OD1 ASN    73      28.237  34.834  32.407  0.00  0.00
ATOM   1099  ND2 ASN    73      26.044  34.626  32.707  0.00  0.00
ATOM   1100 1HD2 ASN    73      25.878  35.615  32.822  0.00  0.00
ATOM   1101 2HD2 ASN    73      25.340  33.947  32.962  0.00  0.00
ATOM   1102  C   ASN    73      28.836  33.124  30.098  0.00  0.00
ATOM   1103  O   ASN    73      29.807  33.878  29.979  0.00  0.00
ATOM   1104  N   ASN    74      28.013  33.017  29.067  0.00  0.00
ATOM   1105  H   ASN    74      27.178  32.449  29.079  0.00  0.00
ATOM   1106  CA  ASN    74      28.232  33.791  27.705  0.00  0.00
ATOM   1107  HA  ASN    74      29.275  33.695  27.406  0.00  0.00
ATOM   1108  CB  ASN    74      27.293  33.161  26.692  0.00  0.00
ATOM   1109  HB2 ASN    74      27.456  32.088  26.595  0.00  0.00
ATOM   1110  HB3 ASN    74      26.272  33.257  27.062  0.00  0.00
ATOM   1111  CG  ASN    74      27.263  33.722  25.291  0.00  0.00
ATOM   1112  OD1 ASN    74      28.353  34.058  24.788  0.00  0.00
ATOM   1113  ND2 ASN    74      26.121  33.918  24.704  0.00  0.00
ATOM   1114 1HD2 ASN    74      26.081  34.316  23.777  0.00  0.00
ATOM   1115 2HD2 ASN    74      25.249  33.632  25.124  0.00  0.00
ATOM   1116  C   ASN    74      28.209  35.290  27.886  0.00  0.00
ATOM   1117  O   ASN    74      29.055  35.985  27.325  0.00  0.00
ATOM   1118  N   ALA    75      27.263  35.781  28.688  0.00  0.00
ATOM   1119  H   ALA    75      26.667  35.080  29.104  0.00  0.00
ATOM   1120  CA  ALA    75      27.160  37.215  29.014  0.00  0.00
ATOM   1121  HA  ALA    75      27.078  37.827  28.115  0.00  0.00
ATOM   1122  CB  ALA    75      25.777  37.410  29.677  0.00  0.00
ATOM   1123  HB1 ALA    75      25.566  36.732  30.505  0.00  0.00
ATOM   1124  HB2 ALA    75      25.783  38.455  29.988  0.00  0.00
ATOM   1125  HB3 ALA    75      25.017  37.156  28.938  0.00  0.00
ATOM   1126  C   ALA    75      28.335  37.728  29.931  0.00  0.00
ATOM   1127  O   ALA    75      28.273  38.889  30.320  0.00  0.00
ATOM   1128  N   LYS    76      29.161  36.876  30.428  0.00  0.00
ATOM   1129  H   LYS    76      29.068  35.949  30.037  0.00  0.00
ATOM   1130  CA  LYS    76      30.280  37.178  31.324  0.00  0.00
ATOM   1131  HA  LYS    76      30.717  36.249  31.690  0.00  0.00
ATOM   1132  CB  LYS    76      31.347  37.992  30.467  0.00  0.00
ATOM   1133  HB2 LYS    76      30.873  38.889  30.070  0.00  0.00
ATOM   1134  HB3 LYS    76      32.188  38.106  31.150  0.00  0.00
ATOM   1135  CG  LYS    76      31.774  37.079  29.322  0.00  0.00
ATOM   1136  HG2 LYS    76      31.905  36.048  29.650  0.00  0.00
ATOM   1137  HG3 LYS    76      31.035  36.930  28.535  0.00  0.00
ATOM   1138  CD  LYS    76      33.008  37.777  28.774  0.00  0.00
ATOM   1139  HD2 LYS    76      32.693  38.708  28.302  0.00  0.00
ATOM   1140  HD3 LYS    76      33.751  37.810  29.571  0.00  0.00
ATOM   1141  CE  LYS    76      33.590  36.936  27.709  0.00  0.00
ATOM   1142  HE2 LYS    76      33.688  35.917  28.081  0.00  0.00
ATOM   1143  HE3 LYS    76      32.843  37.011  26.918  0.00  0.00
ATOM   1144  NZ  LYS    76      34.902  37.525  27.315  0.00  0.00
ATOM   1145  HZ1 LYS    76      34.775  38.426  26.876  0.00  0.00
ATOM   1146  HZ2 LYS    76      35.451  37.580  28.160  0.00  0.00
ATOM   1147  HZ3 LYS    76      35.456  37.078  26.599  0.00  0.00
ATOM   1148  C   LYS    76      29.914  37.893  32.602  0.00  0.00
ATOM   1149  O   LYS    76      30.699  38.693  33.136  0.00  0.00
ATOM   1150  N   SER    77      28.822  37.471  33.242  0.00  0.00
ATOM   1151  H   SER    77      28.341  36.795  32.667  0.00  0.00
ATOM   1152  CA  SER    77      28.130  37.958  34.445  0.00  0.00
ATOM   1153  HA  SER    77      28.612  38.857  34.831  0.00  0.00
ATOM   1154  CB  SER    77      26.685  38.437  34.050  0.00  0.00
ATOM   1155  HB2 SER    77      26.141  38.577  34.984  0.00  0.00
ATOM   1156  HB3 SER    77      26.822  39.339  33.453  0.00  0.00
ATOM   1157  OG  SER    77      25.916  37.549  33.229  0.00  0.00
ATOM   1158  HG  SER    77      25.212  38.078  32.846  0.00  0.00
ATOM   1159  C   SER    77      27.995  36.946  35.584  0.00  0.00
ATOM   1160  O   SER    77      27.331  37.229  36.609  0.00  0.00
ATOM   1161  N   THR    78      28.592  35.787  35.410  0.00  0.00
ATOM   1162  H   THR    78      29.204  35.738  34.608  0.00  0.00
ATOM   1163  CA  THR    78      28.539  34.540  36.244  0.00  0.00
ATOM   1164  HA  THR    78      28.595  34.913  37.266  0.00  0.00
ATOM   1165  CB  THR    78      27.151  33.850  36.104  0.00  0.00
ATOM   1166  HB  THR    78      26.965  33.822  35.031  0.00  0.00
ATOM   1167  CG2 THR    78      27.129  32.488  36.772  0.00  0.00
ATOM   1168 1HG2 THR    78      26.270  31.880  36.490  0.00  0.00
ATOM   1169 2HG2 THR    78      27.968  31.948  36.332  0.00  0.00
ATOM   1170 3HG2 THR    78      27.032  32.385  37.853  0.00  0.00
ATOM   1171  OG1 THR    78      26.194  34.675  36.645  0.00  0.00
ATOM   1172  HG1 THR    78      26.582  35.547  36.548  0.00  0.00
ATOM   1173  C   THR    78      29.690  33.645  35.937  0.00  0.00
ATOM   1174  O   THR    78      29.948  33.360  34.746  0.00  0.00
ATOM   1175  N   VAL    79      30.424  33.302  36.987  0.00  0.00
ATOM   1176  H   VAL    79      29.960  33.390  37.880  0.00  0.00
ATOM   1177  CA  VAL    79      31.668  32.535  36.922  0.00  0.00
ATOM   1178  HA  VAL    79      31.971  32.367  35.889  0.00  0.00
ATOM   1179  CB  VAL    79      32.827  33.355  37.564  0.00  0.00
ATOM   1180  HB  VAL    79      32.442  33.692  38.527  0.00  0.00
ATOM   1181  CG1 VAL    79      34.073  32.554  37.883  0.00  0.00
ATOM   1182 1HG1 VAL    79      34.787  33.250  38.324  0.00  0.00
ATOM   1183 2HG1 VAL    79      33.899  31.810  38.661  0.00  0.00
ATOM   1184 3HG1 VAL    79      34.564  32.103  37.020  0.00  0.00
ATOM   1185  CG2 VAL    79      33.209  34.551  36.624  0.00  0.00
ATOM   1186 1HG2 VAL    79      32.337  35.204  36.609  0.00  0.00
ATOM   1187 2HG2 VAL    79      34.198  34.929  36.884  0.00  0.00
ATOM   1188 3HG2 VAL    79      33.360  34.142  35.625  0.00  0.00
ATOM   1189  C   VAL    79      31.578  31.194  37.656  0.00  0.00
ATOM   1190  O   VAL    79      30.920  31.098  38.711  0.00  0.00
ATOM   1191  N   TYR    80      32.096  30.141  37.057  0.00  0.00
ATOM   1192  H   TYR    80      32.664  30.370  36.254  0.00  0.00
ATOM   1193  CA  TYR    80      31.938  28.730  37.339  0.00  0.00
ATOM   1194  HA  TYR    80      31.193  28.580  38.120  0.00  0.00
ATOM   1195  CB  TYR    80      31.272  28.053  36.095  0.00  0.00
ATOM   1196  HB2 TYR    80      31.952  27.986  35.245  0.00  0.00
ATOM   1197  HB3 TYR    80      31.091  27.007  36.342  0.00  0.00
ATOM   1198  CG  TYR    80      29.965  28.665  35.604  0.00  0.00
ATOM   1199  CD1 TYR    80      28.792  28.576  36.388  0.00  0.00
ATOM   1200  HD1 TYR    80      28.772  28.180  37.393  0.00  0.00
ATOM   1201  CE1 TYR    80      27.548  28.968  35.828  0.00  0.00
ATOM   1202  HE1 TYR    80      26.718  28.931  36.519  0.00  0.00
ATOM   1203  CZ  TYR    80      27.466  29.405  34.468  0.00  0.00
ATOM   1204  OH  TYR    80      26.205  29.596  33.895  0.00  0.00
ATOM   1205  HH  TYR    80      25.513  29.569  34.560  0.00  0.00
ATOM   1206  CE2 TYR    80      28.641  29.603  33.738  0.00  0.00
ATOM   1207  HE2 TYR    80      28.578  29.981  32.728  0.00  0.00
ATOM   1208  CD2 TYR    80      29.897  29.222  34.298  0.00  0.00
ATOM   1209  HD2 TYR    80      30.747  29.290  33.635  0.00  0.00
ATOM   1210  C   TYR    80      33.241  28.087  37.706  0.00  0.00
ATOM   1211  O   TYR    80      34.250  28.129  36.940  0.00  0.00
ATOM   1212  N   LEU    81      33.298  27.416  38.828  0.00  0.00
ATOM   1213  H   LEU    81      32.385  27.461  39.256  0.00  0.00
ATOM   1214  CA  LEU    81      34.312  26.475  39.249  0.00  0.00
ATOM   1215  HA  LEU    81      35.199  26.592  38.626  0.00  0.00
ATOM   1216  CB  LEU    81      34.807  26.814  40.676  0.00  0.00
ATOM   1217  HB2 LEU    81      35.232  27.818  40.667  0.00  0.00
ATOM   1218  HB3 LEU    81      33.956  26.798  41.357  0.00  0.00
ATOM   1219  CG  LEU    81      35.875  25.839  41.175  0.00  0.00
ATOM   1220  HG  LEU    81      35.535  24.816  41.335  0.00  0.00
ATOM   1221  CD1 LEU    81      37.163  25.856  40.373  0.00  0.00
ATOM   1222 1HD1 LEU    81      37.140  25.071  39.617  0.00  0.00
ATOM   1223 2HD1 LEU    81      37.464  26.815  39.953  0.00  0.00
ATOM   1224 3HD1 LEU    81      38.047  25.641  40.972  0.00  0.00
ATOM   1225  CD2 LEU    81      36.168  26.234  42.636  0.00  0.00
ATOM   1226 1HD2 LEU    81      35.256  26.264  43.233  0.00  0.00
ATOM   1227 2HD2 LEU    81      36.784  25.425  43.028  0.00  0.00
ATOM   1228 3HD2 LEU    81      36.649  27.208  42.729  0.00  0.00
ATOM   1229  C   LEU    81      33.731  25.017  39.109  0.00  0.00
ATOM   1230  O   LEU    81      32.826  24.688  39.829  0.00  0.00
ATOM   1231  N   GLN    82      34.315  24.188  38.313  0.00  0.00
ATOM   1232  H   GLN    82      35.003  24.554  37.671  0.00  0.00
ATOM   1233  CA  GLN    82      34.087  22.742  38.066  0.00  0.00
ATOM   1234  HA  GLN    82      33.170  22.551  38.623  0.00  0.00
ATOM   1235  CB  GLN    82      33.863  22.367  36.596  0.00  0.00
ATOM   1236  HB2 GLN    82      33.097  23.067  36.259  0.00  0.00
ATOM   1237  HB3 GLN    82      34.756  22.662  36.044  0.00  0.00
ATOM   1238  CG  GLN    82      33.430  20.917  36.189  0.00  0.00
ATOM   1239  HG2 GLN    82      33.864  20.690  35.215  0.00  0.00
ATOM   1240  HG3 GLN    82      34.007  20.353  36.921  0.00  0.00
ATOM   1241  CD  GLN    82      31.899  20.671  36.194  0.00  0.00
ATOM   1242  OE1 GLN    82      31.368  19.901  37.026  0.00  0.00
ATOM   1243  NE2 GLN    82      31.199  21.182  35.277  0.00  0.00
ATOM   1244 1HE2 GLN    82      30.220  20.938  35.228  0.00  0.00
ATOM   1245 2HE2 GLN    82      31.533  21.909  34.660  0.00  0.00
ATOM   1246  C   GLN    82      35.193  21.969  38.765  0.00  0.00
ATOM   1247  O   GLN    82      36.346  22.080  38.348  0.00  0.00
ATOM   1248  N   MET    83      34.720  21.044  39.678  0.00  0.00
ATOM   1249  H   MET    83      33.750  21.191  39.920  0.00  0.00
ATOM   1250  CA  MET    83      35.623  20.341  40.568  0.00  0.00
ATOM   1251  HA  MET    83      36.588  20.837  40.667  0.00  0.00
ATOM   1252  CB  MET    83      35.066  20.364  41.975  0.00  0.00
ATOM   1253  HB2 MET    83      34.135  19.797  41.967  0.00  0.00
ATOM   1254  HB3 MET    83      35.725  19.777  42.614  0.00  0.00
ATOM   1255  CG  MET    83      34.791  21.813  42.499  0.00  0.00
ATOM   1256  HG2 MET    83      35.726  22.347  42.664  0.00  0.00
ATOM   1257  HG3 MET    83      34.246  22.335  41.713  0.00  0.00
ATOM   1258  SD  MET    83      33.902  21.983  44.056  0.00  0.00
ATOM   1259  CE  MET    83      35.056  21.049  45.186  0.00  0.00
ATOM   1260  HE1 MET    83      34.711  21.154  46.215  0.00  0.00
ATOM   1261  HE2 MET    83      34.998  20.008  44.869  0.00  0.00
ATOM   1262  HE3 MET    83      36.054  21.479  45.106  0.00  0.00
ATOM   1263  C   MET    83      35.858  18.931  40.081  0.00  0.00
ATOM   1264  O   MET    83      35.826  17.984  40.815  0.00  0.00
ATOM   1265  N   ASN    84      35.967  18.763  38.722  0.00  0.00
ATOM   1266  H   ASN    84      36.142  19.643  38.259  0.00  0.00
ATOM   1267  CA  ASN    84      36.374  17.439  38.130  0.00  0.00
ATOM   1268  HA  ASN    84      35.572  16.707  38.224  0.00  0.00
ATOM   1269  CB  ASN    84      36.540  17.625  36.599  0.00  0.00
ATOM   1270  HB2 ASN    84      35.597  17.986  36.187  0.00  0.00
ATOM   1271  HB3 ASN    84      37.355  18.342  36.501  0.00  0.00
ATOM   1272  CG  ASN    84      36.818  16.390  35.712  0.00  0.00
ATOM   1273  OD1 ASN    84      37.977  16.023  35.533  0.00  0.00
ATOM   1274  ND2 ASN    84      35.797  15.794  35.039  0.00  0.00
ATOM   1275 1HD2 ASN    84      36.029  15.079  34.364  0.00  0.00
ATOM   1276 2HD2 ASN    84      34.846  16.053  35.259  0.00  0.00
ATOM   1277  C   ASN    84      37.610  16.832  38.774  0.00  0.00
ATOM   1278  O   ASN    84      38.446  17.632  39.230  0.00  0.00
ATOM   1279  N   SER    85      37.759  15.495  38.732  0.00  0.00
ATOM   1280  H   SER    85      37.067  14.881  38.326  0.00  0.00
ATOM   1281  CA  SER    85      38.797  14.743  39.466  0.00  0.00
ATOM   1282  HA  SER    85      38.578  13.682  39.348  0.00  0.00
ATOM   1283  CB  SER    85      40.052  15.116  38.739  0.00  0.00
ATOM   1284  HB2 SER    85      40.393  16.135  38.918  0.00  0.00
ATOM   1285  HB3 SER    85      40.801  14.426  39.127  0.00  0.00
ATOM   1286  OG  SER    85      39.965  14.927  37.328  0.00  0.00
ATOM   1287  HG  SER    85      39.253  15.412  36.904  0.00  0.00
ATOM   1288  C   SER    85      38.862  14.970  41.026  0.00  0.00
ATOM   1289  O   SER    85      40.010  14.735  41.522  0.00  0.00
ATOM   1290  N   LEU    86      37.709  15.162  41.703  0.00  0.00
ATOM   1291  H   LEU    86      36.851  15.447  41.255  0.00  0.00
ATOM   1292  CA  LEU    86      37.652  15.251  43.185  0.00  0.00
ATOM   1293  HA  LEU    86      37.881  16.244  43.573  0.00  0.00
ATOM   1294  CB  LEU    86      36.138  14.964  43.670  0.00  0.00
ATOM   1295  HB2 LEU    86      35.843  14.027  43.197  0.00  0.00
ATOM   1296  HB3 LEU    86      36.206  14.897  44.755  0.00  0.00
ATOM   1297  CG  LEU    86      35.043  15.998  43.344  0.00  0.00
ATOM   1298  HG  LEU    86      34.982  16.053  42.257  0.00  0.00
ATOM   1299  CD1 LEU    86      33.683  15.693  43.916  0.00  0.00
ATOM   1300 1HD1 LEU    86      32.990  16.505  43.697  0.00  0.00
ATOM   1301 2HD1 LEU    86      33.313  14.820  43.378  0.00  0.00
ATOM   1302 3HD1 LEU    86      33.747  15.371  44.955  0.00  0.00
ATOM   1303  CD2 LEU    86      35.393  17.309  43.941  0.00  0.00
ATOM   1304 1HD2 LEU    86      35.548  17.451  45.010  0.00  0.00
ATOM   1305 2HD2 LEU    86      36.233  17.728  43.387  0.00  0.00
ATOM   1306 3HD2 LEU    86      34.577  17.995  43.715  0.00  0.00
ATOM   1307  C   LEU    86      38.475  14.288  43.998  0.00  0.00
ATOM   1308  O   LEU    86      38.638  13.165  43.545  0.00  0.00
ATOM   1309  N   LYS    87      38.977  14.692  45.195  0.00  0.00
ATOM   1310  H   LYS    87      38.746  15.636  45.471  0.00  0.00
ATOM   1311  CA  LYS    87      39.752  13.881  46.229  0.00  0.00
ATOM   1312  HA  LYS    87      39.564  12.821  46.061  0.00  0.00
ATOM   1313  CB  LYS    87      41.238  14.095  46.095  0.00  0.00
ATOM   1314  HB2 LYS    87      41.366  15.155  46.316  0.00  0.00
ATOM   1315  HB3 LYS    87      41.743  13.595  46.921  0.00  0.00
ATOM   1316  CG  LYS    87      41.932  13.763  44.733  0.00  0.00
ATOM   1317  HG2 LYS    87      41.822  12.679  44.752  0.00  0.00
ATOM   1318  HG3 LYS    87      41.404  14.350  43.980  0.00  0.00
ATOM   1319  CD  LYS    87      43.437  14.102  44.833  0.00  0.00
ATOM   1320  HD2 LYS    87      43.601  15.177  44.911  0.00  0.00
ATOM   1321  HD3 LYS    87      43.933  13.602  45.665  0.00  0.00
ATOM   1322  CE  LYS    87      44.154  13.520  43.621  0.00  0.00
ATOM   1323  HE2 LYS    87      44.322  12.444  43.649  0.00  0.00
ATOM   1324  HE3 LYS    87      43.660  13.885  42.720  0.00  0.00
ATOM   1325  NZ  LYS    87      45.468  14.099  43.615  0.00  0.00
ATOM   1326  HZ1 LYS    87      45.824  14.102  42.670  0.00  0.00
ATOM   1327  HZ2 LYS    87      45.515  15.029  44.007  0.00  0.00
ATOM   1328  HZ3 LYS    87      46.090  13.579  44.217  0.00  0.00
ATOM   1329  C   LYS    87      39.263  14.277  47.638  0.00  0.00
ATOM   1330  O   LYS    87      38.787  15.432  47.852  0.00  0.00
ATOM   1331  N   PRO    88      39.390  13.472  48.678  0.00  0.00
ATOM   1332  CD  PRO    88      39.918  12.160  48.716  0.00  0.00
ATOM   1333  HD2 PRO    88      40.992  12.261  48.872  0.00  0.00
ATOM   1334  HD3 PRO    88      39.735  11.673  47.758  0.00  0.00
ATOM   1335  CG  PRO    88      39.233  11.415  49.887  0.00  0.00
ATOM   1336  HG2 PRO    88      39.805  10.569  50.268  0.00  0.00
ATOM   1337  HG3 PRO    88      38.212  11.147  49.613  0.00  0.00
ATOM   1338  CB  PRO    88      39.142  12.554  50.870  0.00  0.00
ATOM   1339  HB2 PRO    88      40.120  12.730  51.319  0.00  0.00
ATOM   1340  HB3 PRO    88      38.379  12.497  51.646  0.00  0.00
ATOM   1341  CA  PRO    88      38.868  13.755  49.994  0.00  0.00
ATOM   1342  HA  PRO    88      37.788  13.891  49.942  0.00  0.00
ATOM   1343  C   PRO    88      39.477  14.989  50.672  0.00  0.00
ATOM   1344  O   PRO    88      38.816  15.551  51.546  0.00  0.00
ATOM   1345  N   GLU    89      40.739  15.260  50.335  0.00  0.00
ATOM   1346  H   GLU    89      41.173  14.425  49.968  0.00  0.00
ATOM   1347  CA  GLU    89      41.592  16.468  50.585  0.00  0.00
ATOM   1348  HA  GLU    89      41.652  16.578  51.668  0.00  0.00
ATOM   1349  CB  GLU    89      43.049  16.351  50.107  0.00  0.00
ATOM   1350  HB2 GLU    89      43.651  17.260  50.143  0.00  0.00
ATOM   1351  HB3 GLU    89      43.640  15.627  50.668  0.00  0.00
ATOM   1352  CG  GLU    89      43.015  15.986  48.572  0.00  0.00
ATOM   1353  HG2 GLU    89      42.601  14.979  48.523  0.00  0.00
ATOM   1354  HG3 GLU    89      42.486  16.714  47.958  0.00  0.00
ATOM   1355  CD  GLU    89      44.341  15.863  47.978  0.00  0.00
ATOM   1356  OE1 GLU    89      45.041  14.859  48.126  0.00  0.00
ATOM   1357  OE2 GLU    89      44.856  16.829  47.416  0.00  0.00
ATOM   1358  C   GLU    89      40.924  17.775  50.148  0.00  0.00
ATOM   1359  O   GLU    89      41.258  18.780  50.706  0.00  0.00
ATOM   1360  N   ASP    90      39.974  17.718  49.167  0.00  0.00
ATOM   1361  H   ASP    90      39.756  16.838  48.721  0.00  0.00
ATOM   1362  CA  ASP    90      39.182  18.847  48.738  0.00  0.00
ATOM   1363  HA  ASP    90      39.749  19.778  48.757  0.00  0.00
ATOM   1364  CB  ASP    90      38.689  18.675  47.268  0.00  0.00
ATOM   1365  HB2 ASP    90      38.061  17.786  47.331  0.00  0.00
ATOM   1366  HB3 ASP    90      37.990  19.450  46.953  0.00  0.00
ATOM   1367  CG  ASP    90      39.758  18.487  46.278  0.00  0.00
ATOM   1368  OD1 ASP    90      40.848  19.100  46.463  0.00  0.00
ATOM   1369  OD2 ASP    90      39.533  17.672  45.384  0.00  0.00
ATOM   1370  C   ASP    90      37.965  19.176  49.653  0.00  0.00
ATOM   1371  O   ASP    90      37.222  20.095  49.181  0.00  0.00
ATOM   1372  N   THR    91      37.756  18.524  50.713  0.00  0.00
ATOM   1373  H   THR    91      38.449  17.841  50.983  0.00  0.00
ATOM   1374  CA  THR    91      36.670  18.772  51.744  0.00  0.00
ATOM   1375  HA  THR    91      35.754  18.700  51.158  0.00  0.00
ATOM   1376  CB  THR    91      36.478  17.727  52.897  0.00  0.00
ATOM   1377  HB  THR    91      37.445  17.549  53.367  0.00  0.00
ATOM   1378  CG2 THR    91      35.539  18.207  53.947  0.00  0.00
ATOM   1379 1HG2 THR    91      36.043  19.002  54.498  0.00  0.00
ATOM   1380 2HG2 THR    91      34.629  18.616  53.508  0.00  0.00
ATOM   1381 3HG2 THR    91      35.302  17.476  54.720  0.00  0.00
ATOM   1382  OG1 THR    91      35.949  16.528  52.268  0.00  0.00
ATOM   1383  HG1 THR    91      36.710  16.085  51.888  0.00  0.00
ATOM   1384  C   THR    91      36.790  20.180  52.320  0.00  0.00
ATOM   1385  O   THR    91      37.728  20.442  53.162  0.00  0.00
ATOM   1386  N   ALA    92      35.926  21.059  51.884  0.00  0.00
ATOM   1387  H   ALA    92      35.300  20.899  51.108  0.00  0.00
ATOM   1388  CA  ALA    92      35.911  22.370  52.458  0.00  0.00
ATOM   1389  HA  ALA    92      36.091  22.251  53.527  0.00  0.00
ATOM   1390  CB  ALA    92      37.162  23.153  51.824  0.00  0.00
ATOM   1391  HB1 ALA    92      38.066  22.708  52.239  0.00  0.00
ATOM   1392  HB2 ALA    92      37.242  23.134  50.737  0.00  0.00
ATOM   1393  HB3 ALA    92      37.104  24.220  52.039  0.00  0.00
ATOM   1394  C   ALA    92      34.681  23.280  52.263  0.00  0.00
ATOM   1395  O   ALA    92      33.687  23.035  51.577  0.00  0.00
ATOM   1396  N   MET    93      34.860  24.420  52.951  0.00  0.00
ATOM   1397  H   MET    93      35.666  24.512  53.552  0.00  0.00
ATOM   1398  CA  MET    93      34.040  25.634  52.629  0.00  0.00
ATOM   1399  HA  MET    93      33.034  25.322  52.347  0.00  0.00
ATOM   1400  CB  MET    93      33.989  26.475  53.926  0.00  0.00
ATOM   1401  HB2 MET    93      33.602  25.919  54.780  0.00  0.00
ATOM   1402  HB3 MET    93      34.982  26.779  54.258  0.00  0.00
ATOM   1403  CG  MET    93      33.118  27.732  53.972  0.00  0.00
ATOM   1404  HG2 MET    93      32.901  28.064  54.987  0.00  0.00
ATOM   1405  HG3 MET    93      33.538  28.581  53.434  0.00  0.00
ATOM   1406  SD  MET    93      31.506  27.370  53.269  0.00  0.00
ATOM   1407  CE  MET    93      30.519  28.823  53.723  0.00  0.00
ATOM   1408  HE1 MET    93      29.806  28.519  54.490  0.00  0.00
ATOM   1409  HE2 MET    93      31.128  29.636  54.117  0.00  0.00
ATOM   1410  HE3 MET    93      30.068  29.299  52.852  0.00  0.00
ATOM   1411  C   MET    93      34.669  26.421  51.458  0.00  0.00
ATOM   1412  O   MET    93      35.806  26.862  51.570  0.00  0.00
ATOM   1413  N   TYR    94      33.939  26.586  50.293  0.00  0.00
ATOM   1414  H   TYR    94      32.975  26.287  50.246  0.00  0.00
ATOM   1415  CA  TYR    94      34.474  27.274  49.088  0.00  0.00
ATOM   1416  HA  TYR    94      35.559  27.276  49.185  0.00  0.00
ATOM   1417  CB  TYR    94      34.250  26.531  47.787  0.00  0.00
ATOM   1418  HB2 TYR    94      33.216  26.189  47.815  0.00  0.00
ATOM   1419  HB3 TYR    94      34.381  27.131  46.886  0.00  0.00
ATOM   1420  CG  TYR    94      35.157  25.303  47.630  0.00  0.00
ATOM   1421  CD1 TYR    94      34.962  24.112  48.361  0.00  0.00
ATOM   1422  HD1 TYR    94      34.164  24.044  49.085  0.00  0.00
ATOM   1423  CE1 TYR    94      35.913  23.052  48.206  0.00  0.00
ATOM   1424  HE1 TYR    94      35.739  22.126  48.735  0.00  0.00
ATOM   1425  CZ  TYR    94      36.955  23.131  47.365  0.00  0.00
ATOM   1426  OH  TYR    94      37.850  22.117  47.266  0.00  0.00
ATOM   1427  HH  TYR    94      37.527  21.316  47.686  0.00  0.00
ATOM   1428  CE2 TYR    94      37.186  24.365  46.699  0.00  0.00
ATOM   1429  HE2 TYR    94      38.110  24.526  46.163  0.00  0.00
ATOM   1430  CD2 TYR    94      36.276  25.395  46.855  0.00  0.00
ATOM   1431  HD2 TYR    94      36.496  26.328  46.358  0.00  0.00
ATOM   1432  C   TYR    94      33.835  28.668  48.923  0.00  0.00
ATOM   1433  O   TYR    94      32.644  28.877  49.254  0.00  0.00
ATOM   1434  N   TYR    95      34.612  29.578  48.416  0.00  0.00
ATOM   1435  H   TYR    95      35.552  29.268  48.218  0.00  0.00
ATOM   1436  CA  TYR    95      34.345  31.029  48.412  0.00  0.00
ATOM   1437  HA  TYR    95      33.283  31.158  48.625  0.00  0.00
ATOM   1438  CB  TYR    95      35.262  31.688  49.489  0.00  0.00
ATOM   1439  HB2 TYR    95      36.286  31.643  49.119  0.00  0.00
ATOM   1440  HB3 TYR    95      35.216  32.777  49.533  0.00  0.00
ATOM   1441  CG  TYR    95      35.174  31.303  51.016  0.00  0.00
ATOM   1442  CD1 TYR    95      35.823  30.184  51.570  0.00  0.00
ATOM   1443  HD1 TYR    95      36.244  29.513  50.835  0.00  0.00
ATOM   1444  CE1 TYR    95      35.659  29.862  52.931  0.00  0.00
ATOM   1445  HE1 TYR    95      36.158  28.998  53.346  0.00  0.00
ATOM   1446  CZ  TYR    95      34.951  30.681  53.822  0.00  0.00
ATOM   1447  OH  TYR    95      34.896  30.488  55.149  0.00  0.00
ATOM   1448  HH  TYR    95      35.474  29.797  55.481  0.00  0.00
ATOM   1449  CE2 TYR    95      34.190  31.774  53.190  0.00  0.00
ATOM   1450  HE2 TYR    95      33.671  32.466  53.837  0.00  0.00
ATOM   1451  CD2 TYR    95      34.265  32.052  51.832  0.00  0.00
ATOM   1452  HD2 TYR    95      33.706  32.921  51.520  0.00  0.00
ATOM   1453  C   TYR    95      34.737  31.622  47.037  0.00  0.00
ATOM   1454  O   TYR    95      35.779  31.178  46.601  0.00  0.00
ATOM   1455  N   CYX    96      33.991  32.679  46.589  0.00  0.00
ATOM   1456  H   CYX    96      33.177  32.918  47.136  0.00  0.00
ATOM   1457  CA  CYX    96      34.235  33.464  45.336  0.00  0.00
ATOM   1458  HA  CYX    96      35.205  33.229  44.897  0.00  0.00
ATOM   1459  CB  CYX    96      33.120  33.161  44.352  0.00  0.00
ATOM   1460  HB2 CYX    96      33.305  32.194  43.884  0.00  0.00
ATOM   1461  HB3 CYX    96      32.230  33.031  44.969  0.00  0.00
ATOM   1462  SG  CYX    96      32.874  34.115  42.929  0.00  0.00
ATOM   1463  C   CYX    96      34.411  34.987  45.725  0.00  0.00
ATOM   1464  O   CYX    96      33.819  35.459  46.724  0.00  0.00
ATOM   1465  N   ALA    97      35.277  35.759  45.013  0.00  0.00
ATOM   1466  H   ALA    97      35.646  35.378  44.154  0.00  0.00
ATOM   1467  CA  ALA    97      35.399  37.263  45.147  0.00  0.00
ATOM   1468  HA  ALA    97      34.429  37.716  45.353  0.00  0.00
ATOM   1469  CB  ALA    97      36.409  37.595  46.233  0.00  0.00
ATOM   1470  HB1 ALA    97      37.418  37.726  45.844  0.00  0.00
ATOM   1471  HB2 ALA    97      36.102  38.564  46.627  0.00  0.00
ATOM   1472  HB3 ALA    97      36.496  36.864  47.037  0.00  0.00
ATOM   1473  C   ALA    97      35.850  37.840  43.797  0.00  0.00
ATOM   1474  O   ALA    97      36.384  37.097  42.966  0.00  0.00
ATOM   1475  N   ALA    98      35.530  39.157  43.555  0.00  0.00
ATOM   1476  H   ALA    98      35.116  39.660  44.327  0.00  0.00
ATOM   1477  CA  ALA    98      35.898  39.959  42.358  0.00  0.00
ATOM   1478  HA  ALA    98      36.403  39.187  41.778  0.00  0.00
ATOM   1479  CB  ALA    98      34.638  40.399  41.673  0.00  0.00
ATOM   1480  HB1 ALA    98      34.867  40.591  40.625  0.00  0.00
ATOM   1481  HB2 ALA    98      34.005  39.526  41.513  0.00  0.00
ATOM   1482  HB3 ALA    98      34.178  41.312  42.051  0.00  0.00
ATOM   1483  C   ALA    98      36.779  41.237  42.644  0.00  0.00
ATOM   1484  O   ALA    98      36.702  41.793  43.737  0.00  0.00
ATOM   1485  N   ASP    99      37.391  41.710  41.574  0.00  0.00
ATOM   1486  H   ASP    99      37.313  41.317  40.647  0.00  0.00
ATOM   1487  CA  ASP    99      38.034  43.043  41.614  0.00  0.00
ATOM   1488  HA  ASP    99      37.327  43.741  42.062  0.00  0.00
ATOM   1489  CB  ASP    99      39.335  42.961  42.325  0.00  0.00
ATOM   1490  HB2 ASP    99      39.296  42.272  43.168  0.00  0.00
ATOM   1491  HB3 ASP    99      40.033  42.641  41.552  0.00  0.00
ATOM   1492  CG  ASP    99      39.697  44.325  43.000  0.00  0.00
ATOM   1493  OD1 ASP    99      39.478  44.430  44.202  0.00  0.00
ATOM   1494  OD2 ASP    99      40.045  45.284  42.277  0.00  0.00
ATOM   1495  C   ASP    99      38.319  43.463  40.200  0.00  0.00
ATOM   1496  O   ASP    99      38.220  42.654  39.244  0.00  0.00
ATOM   1497  N   SER   100      38.557  44.740  39.928  0.00  0.00
ATOM   1498  H   SER   100      38.625  45.439  40.654  0.00  0.00
ATOM   1499  CA  SER   100      38.805  45.241  38.623  0.00  0.00
ATOM   1500  HA  SER   100      38.290  44.624  37.887  0.00  0.00
ATOM   1501  CB  SER   100      38.161  46.623  38.435  0.00  0.00
ATOM   1502  HB2 SER   100      38.346  47.146  37.497  0.00  0.00
ATOM   1503  HB3 SER   100      37.076  46.589  38.535  0.00  0.00
ATOM   1504  OG  SER   100      38.609  47.508  39.417  0.00  0.00
ATOM   1505  HG  SER   100      38.989  48.310  39.050  0.00  0.00
ATOM   1506  C   SER   100      40.351  45.271  38.251  0.00  0.00
ATOM   1507  O   SER   100      40.729  45.885  37.308  0.00  0.00
ATOM   1508  N   PHE   101      41.161  44.525  38.975  0.00  0.00
ATOM   1509  H   PHE   101      40.719  43.976  39.698  0.00  0.00
ATOM   1510  CA  PHE   101      42.507  44.216  38.548  0.00  0.00
ATOM   1511  HA  PHE   101      43.114  45.114  38.660  0.00  0.00
ATOM   1512  CB  PHE   101      42.979  43.133  39.469  0.00  0.00
ATOM   1513  HB2 PHE   101      42.260  42.313  39.456  0.00  0.00
ATOM   1514  HB3 PHE   101      43.977  42.764  39.234  0.00  0.00
ATOM   1515  CG  PHE   101      43.107  43.449  40.941  0.00  0.00
ATOM   1516  CD1 PHE   101      43.792  44.524  41.465  0.00  0.00
ATOM   1517  HD1 PHE   101      44.174  45.193  40.709  0.00  0.00
ATOM   1518  CE1 PHE   101      43.764  44.795  42.804  0.00  0.00
ATOM   1519  HE1 PHE   101      44.215  45.659  43.270  0.00  0.00
ATOM   1520  CZ  PHE   101      43.204  43.869  43.730  0.00  0.00
ATOM   1521  HZ  PHE   101      43.217  44.130  44.778  0.00  0.00
ATOM   1522  CE2 PHE   101      42.485  42.735  43.219  0.00  0.00
ATOM   1523  HE2 PHE   101      42.104  41.983  43.894  0.00  0.00
ATOM   1524  CD2 PHE   101      42.497  42.545  41.875  0.00  0.00
ATOM   1525  HD2 PHE   101      41.875  41.735  41.522  0.00  0.00
ATOM   1526  C   PHE   101      42.622  43.760  37.095  0.00  0.00
ATOM   1527  O   PHE   101      41.798  43.057  36.564  0.00  0.00
ATOM   1528  N   GLU   102      43.723  44.146  36.435  0.00  0.00
ATOM   1529  H   GLU   102      44.268  44.873  36.875  0.00  0.00
ATOM   1530  CA  GLU   102      44.240  43.642  35.201  0.00  0.00
ATOM   1531  HA  GLU   102      43.462  43.195  34.584  0.00  0.00
ATOM   1532  CB  GLU   102      44.786  44.823  34.320  0.00  0.00
ATOM   1533  HB2 GLU   102      45.356  45.544  34.907  0.00  0.00
ATOM   1534  HB3 GLU   102      45.573  44.404  33.693  0.00  0.00
ATOM   1535  CG  GLU   102      43.687  45.593  33.548  0.00  0.00
ATOM   1536  HG2 GLU   102      42.943  44.825  33.336  0.00  0.00
ATOM   1537  HG3 GLU   102      43.290  46.410  34.151  0.00  0.00
ATOM   1538  CD  GLU   102      44.132  46.086  32.187  0.00  0.00
ATOM   1539  OE1 GLU   102      44.398  45.234  31.354  0.00  0.00
ATOM   1540  OE2 GLU   102      44.231  47.274  31.924  0.00  0.00
ATOM   1541  C   GLU   102      45.379  42.647  35.542  0.00  0.00
ATOM   1542  O   GLU   102      46.007  42.773  36.588  0.00  0.00
ATOM   1543  N   ASP   103      45.715  41.785  34.618  0.00  0.00
ATOM   1544  H   ASP   103      45.082  41.621  33.848  0.00  0.00
ATOM   1545  CA  ASP   103      46.955  41.022  34.635  0.00  0.00
ATOM   1546  HA  ASP   103      47.081  40.606  35.635  0.00  0.00
ATOM   1547  CB  ASP   103      46.910  39.812  33.663  0.00  0.00
ATOM   1548  HB2 ASP   103      46.468  40.050  32.695  0.00  0.00
ATOM   1549  HB3 ASP   103      47.892  39.345  33.592  0.00  0.00
ATOM   1550  CG  ASP   103      46.103  38.703  34.325  0.00  0.00
ATOM   1551  OD1 ASP   103      46.513  38.008  35.265  0.00  0.00
ATOM   1552  OD2 ASP   103      44.975  38.357  33.815  0.00  0.00
ATOM   1553  C   ASP   103      48.188  41.936  34.389  0.00  0.00
ATOM   1554  O   ASP   103      48.059  42.870  33.583  0.00  0.00
ATOM   1555  N   PRO   104      49.283  41.657  35.053  0.00  0.00
ATOM   1556  CD  PRO   104      50.525  42.342  34.723  0.00  0.00
ATOM   1557  HD2 PRO   104      50.382  43.399  34.949  0.00  0.00
ATOM   1558  HD3 PRO   104      50.764  42.052  33.700  0.00  0.00
ATOM   1559  CG  PRO   104      51.561  41.763  35.689  0.00  0.00
ATOM   1560  HG2 PRO   104      51.761  42.254  36.641  0.00  0.00
ATOM   1561  HG3 PRO   104      52.462  41.650  35.086  0.00  0.00
ATOM   1562  CB  PRO   104      51.075  40.315  35.974  0.00  0.00
ATOM   1563  HB2 PRO   104      51.483  39.969  36.924  0.00  0.00
ATOM   1564  HB3 PRO   104      51.337  39.718  35.101  0.00  0.00
ATOM   1565  CA  PRO   104      49.564  40.485  35.865  0.00  0.00
ATOM   1566  HA  PRO   104      49.189  39.619  35.321  0.00  0.00
ATOM   1567  C   PRO   104      49.035  40.507  37.315  0.00  0.00
ATOM   1568  O   PRO   104      48.830  39.466  37.862  0.00  0.00
ATOM   1569  N   THR   105      48.742  41.698  37.898  0.00  0.00
ATOM   1570  H   THR   105      48.809  42.583  37.416  0.00  0.00
ATOM   1571  CA  THR   105      48.325  41.843  39.293  0.00  0.00
ATOM   1572  HA  THR   105      49.224  41.684  39.889  0.00  0.00
ATOM   1573  CB  THR   105      47.893  43.281  39.614  0.00  0.00
ATOM   1574  HB  THR   105      47.173  43.669  38.895  0.00  0.00
ATOM   1575  CG2 THR   105      47.377  43.307  41.030  0.00  0.00
ATOM   1576 1HG2 THR   105      47.047  44.335  41.182  0.00  0.00
ATOM   1577 2HG2 THR   105      46.447  42.742  41.095  0.00  0.00
ATOM   1578 3HG2 THR   105      48.180  43.107  41.739  0.00  0.00
ATOM   1579  OG1 THR   105      49.053  44.168  39.596  0.00  0.00
ATOM   1580  HG1 THR   105      49.119  44.466  38.686  0.00  0.00
ATOM   1581  C   THR   105      47.169  40.885  39.656  0.00  0.00
ATOM   1582  O   THR   105      47.257  40.195  40.617  0.00  0.00
ATOM   1583  N   CYX   106      46.113  40.818  38.898  0.00  0.00
ATOM   1584  H   CYX   106      46.096  41.479  38.134  0.00  0.00
ATOM   1585  CA  CYX   106      45.028  39.858  39.031  0.00  0.00
ATOM   1586  HA  CYX   106      44.414  40.169  39.876  0.00  0.00
ATOM   1587  CB  CYX   106      44.166  39.857  37.745  0.00  0.00
ATOM   1588  HB2 CYX   106      43.818  40.846  37.446  0.00  0.00
ATOM   1589  HB3 CYX   106      44.798  39.448  36.957  0.00  0.00
ATOM   1590  SG  CYX   106      42.707  38.607  37.670  0.00  0.00
ATOM   1591  C   CYX   106      45.337  38.379  39.364  0.00  0.00
ATOM   1592  O   CYX   106      44.741  37.776  40.199  0.00  0.00
ATOM   1593  N   THR   107      46.271  37.878  38.611  0.00  0.00
ATOM   1594  H   THR   107      46.591  38.440  37.836  0.00  0.00
ATOM   1595  CA  THR   107      46.851  36.575  38.991  0.00  0.00
ATOM   1596  HA  THR   107      45.952  36.036  39.292  0.00  0.00
ATOM   1597  CB  THR   107      47.590  35.841  37.866  0.00  0.00
ATOM   1598  HB  THR   107      48.557  36.310  37.686  0.00  0.00
ATOM   1599  CG2 THR   107      47.880  34.372  38.110  0.00  0.00
ATOM   1600 1HG2 THR   107      48.121  33.874  37.171  0.00  0.00
ATOM   1601 2HG2 THR   107      48.745  34.162  38.739  0.00  0.00
ATOM   1602 3HG2 THR   107      46.979  33.884  38.481  0.00  0.00
ATOM   1603  OG1 THR   107      46.819  35.838  36.708  0.00  0.00
ATOM   1604  HG1 THR   107      46.852  36.643  36.185  0.00  0.00
ATOM   1605  C   THR   107      47.843  36.636  40.189  0.00  0.00
ATOM   1606  O   THR   107      47.820  35.654  40.939  0.00  0.00
ATOM   1607  N   LEU   108      48.650  37.690  40.452  0.00  0.00
ATOM   1608  H   LEU   108      48.552  38.424  39.766  0.00  0.00
ATOM   1609  CA  LEU   108      49.641  37.707  41.439  0.00  0.00
ATOM   1610  HA  LEU   108      49.851  36.650  41.602  0.00  0.00
ATOM   1611  CB  LEU   108      50.894  38.387  40.949  0.00  0.00
ATOM   1612  HB2 LEU   108      50.852  39.472  40.863  0.00  0.00
ATOM   1613  HB3 LEU   108      51.673  38.259  41.700  0.00  0.00
ATOM   1614  CG  LEU   108      51.476  37.896  39.620  0.00  0.00
ATOM   1615  HG  LEU   108      50.720  38.114  38.865  0.00  0.00
ATOM   1616  CD1 LEU   108      52.813  38.677  39.404  0.00  0.00
ATOM   1617 1HD1 LEU   108      53.035  38.587  38.341  0.00  0.00
ATOM   1618 2HD1 LEU   108      52.742  39.729  39.682  0.00  0.00
ATOM   1619 3HD1 LEU   108      53.585  38.201  40.007  0.00  0.00
ATOM   1620  CD2 LEU   108      51.772  36.406  39.700  0.00  0.00
ATOM   1621 1HD2 LEU   108      52.225  36.079  38.764  0.00  0.00
ATOM   1622 2HD2 LEU   108      52.537  36.189  40.445  0.00  0.00
ATOM   1623 3HD2 LEU   108      50.884  35.811  39.914  0.00  0.00
ATOM   1624  C   LEU   108      49.237  38.176  42.856  0.00  0.00
ATOM   1625  O   LEU   108      50.028  38.053  43.758  0.00  0.00
ATOM   1626  N   VAL   109      48.062  38.801  43.095  0.00  0.00
ATOM   1627  H   VAL   109      47.541  39.008  42.254  0.00  0.00
ATOM   1628  CA  VAL   109      47.354  39.029  44.386  0.00  0.00
ATOM   1629  HA  VAL   109      48.011  39.524  45.101  0.00  0.00
ATOM   1630  CB  VAL   109      46.130  40.020  44.245  0.00  0.00
ATOM   1631  HB  VAL   109      45.690  39.972  45.241  0.00  0.00
ATOM   1632  CG1 VAL   109      46.518  41.483  43.901  0.00  0.00
ATOM   1633 1HG1 VAL   109      47.153  41.363  43.023  0.00  0.00
ATOM   1634 2HG1 VAL   109      45.662  42.074  43.575  0.00  0.00
ATOM   1635 3HG1 VAL   109      47.122  41.991  44.652  0.00  0.00
ATOM   1636  CG2 VAL   109      45.151  39.521  43.159  0.00  0.00
ATOM   1637 1HG2 VAL   109      44.249  40.123  43.047  0.00  0.00
ATOM   1638 2HG2 VAL   109      45.667  39.348  42.215  0.00  0.00
ATOM   1639 3HG2 VAL   109      44.683  38.561  43.379  0.00  0.00
ATOM   1640  C   VAL   109      46.870  37.740  44.999  0.00  0.00
ATOM   1641  O   VAL   109      46.388  36.881  44.259  0.00  0.00
ATOM   1642  N   THR   110      47.035  37.566  46.330  0.00  0.00
ATOM   1643  H   THR   110      47.299  38.356  46.901  0.00  0.00
ATOM   1644  CA  THR   110      46.916  36.286  47.126  0.00  0.00
ATOM   1645  HA  THR   110      46.255  35.676  46.511  0.00  0.00
ATOM   1646  CB  THR   110      48.207  35.465  47.105  0.00  0.00
ATOM   1647  HB  THR   110      48.222  34.624  47.797  0.00  0.00
ATOM   1648  CG2 THR   110      48.330  34.767  45.721  0.00  0.00
ATOM   1649 1HG2 THR   110      49.294  34.272  45.603  0.00  0.00
ATOM   1650 2HG2 THR   110      47.555  34.001  45.703  0.00  0.00
ATOM   1651 3HG2 THR   110      48.092  35.432  44.891  0.00  0.00
ATOM   1652  OG1 THR   110      49.313  36.230  47.355  0.00  0.00
ATOM   1653  HG1 THR   110      49.408  36.743  46.549  0.00  0.00
ATOM   1654  C   THR   110      46.387  36.532  48.475  0.00  0.00
ATOM   1655  O   THR   110      45.900  35.678  49.116  0.00  0.00
ATOM   1656  N   SER   111      46.715  37.682  49.060  0.00  0.00
ATOM   1657  H   SER   111      47.217  38.391  48.543  0.00  0.00
ATOM   1658  CA  SER   111      46.097  38.114  50.356  0.00  0.00
ATOM   1659  HA  SER   111      46.233  37.406  51.173  0.00  0.00
ATOM   1660  CB  SER   111      46.715  39.386  50.827  0.00  0.00
ATOM   1661  HB2 SER   111      46.952  39.961  49.931  0.00  0.00
ATOM   1662  HB3 SER   111      46.049  39.761  51.605  0.00  0.00
ATOM   1663  OG  SER   111      47.926  39.153  51.423  0.00  0.00
ATOM   1664  HG  SER   111      48.669  39.041  50.826  0.00  0.00
ATOM   1665  C   SER   111      44.594  38.434  50.095  0.00  0.00
ATOM   1666  O   SER   111      44.347  39.366  49.263  0.00  0.00
ATOM   1667  N   SER   112      43.721  37.684  50.722  0.00  0.00
ATOM   1668  H   SER   112      44.072  36.925  51.289  0.00  0.00
ATOM   1669  CA  SER   112      42.239  37.790  50.711  0.00  0.00
ATOM   1670  HA  SER   112      41.925  37.515  49.704  0.00  0.00
ATOM   1671  CB  SER   112      41.532  36.891  51.763  0.00  0.00
ATOM   1672  HB2 SER   112      41.727  37.301  52.754  0.00  0.00
ATOM   1673  HB3 SER   112      40.468  37.001  51.553  0.00  0.00
ATOM   1674  OG  SER   112      42.026  35.577  51.775  0.00  0.00
ATOM   1675  HG  SER   112      42.059  35.111  52.613  0.00  0.00
ATOM   1676  C   SER   112      41.622  39.233  50.834  0.00  0.00
ATOM   1677  O   SER   112      40.590  39.549  50.208  0.00  0.00
ATOM   1678  N   GLY   113      42.313  40.114  51.567  0.00  0.00
ATOM   1679  H   GLY   113      43.135  39.797  52.060  0.00  0.00
ATOM   1680  CA  GLY   113      42.018  41.538  51.664  0.00  0.00
ATOM   1681  HA2 GLY   113      41.021  41.785  52.027  0.00  0.00
ATOM   1682  HA3 GLY   113      42.672  42.034  52.382  0.00  0.00
ATOM   1683  C   GLY   113      42.352  42.359  50.368  0.00  0.00
ATOM   1684  O   GLY   113      41.762  43.402  50.269  0.00  0.00
ATOM   1685  N   ALA   114      43.076  41.869  49.336  0.00  0.00
ATOM   1686  H   ALA   114      43.504  40.954  49.353  0.00  0.00
ATOM   1687  CA  ALA   114      43.187  42.575  48.074  0.00  0.00
ATOM   1688  HA  ALA   114      43.706  43.531  48.140  0.00  0.00
ATOM   1689  CB  ALA   114      44.081  41.736  47.149  0.00  0.00
ATOM   1690  HB1 ALA   114      43.662  40.747  46.961  0.00  0.00
ATOM   1691  HB2 ALA   114      44.192  42.293  46.219  0.00  0.00
ATOM   1692  HB3 ALA   114      45.021  41.709  47.699  0.00  0.00
ATOM   1693  C   ALA   114      41.795  42.679  47.357  0.00  0.00
ATOM   1694  O   ALA   114      41.575  43.715  46.709  0.00  0.00
ATOM   1695  N   PHE   115      41.067  41.594  47.337  0.00  0.00
ATOM   1696  H   PHE   115      41.376  40.829  47.920  0.00  0.00
ATOM   1697  CA  PHE   115      39.779  41.478  46.632  0.00  0.00
ATOM   1698  HA  PHE   115      39.818  41.901  45.628  0.00  0.00
ATOM   1699  CB  PHE   115      39.371  39.985  46.527  0.00  0.00
ATOM   1700  HB2 PHE   115      39.706  39.520  47.454  0.00  0.00
ATOM   1701  HB3 PHE   115      38.281  39.984  46.548  0.00  0.00
ATOM   1702  CG  PHE   115      40.039  39.222  45.342  0.00  0.00
ATOM   1703  CD1 PHE   115      39.383  39.279  44.078  0.00  0.00
ATOM   1704  HD1 PHE   115      38.444  39.812  44.057  0.00  0.00
ATOM   1705  CE1 PHE   115      39.994  38.858  42.919  0.00  0.00
ATOM   1706  HE1 PHE   115      39.418  38.980  42.013  0.00  0.00
ATOM   1707  CZ  PHE   115      41.288  38.212  43.023  0.00  0.00
ATOM   1708  HZ  PHE   115      41.737  37.774  42.144  0.00  0.00
ATOM   1709  CE2 PHE   115      41.982  38.226  44.276  0.00  0.00
ATOM   1710  HE2 PHE   115      42.935  37.726  44.352  0.00  0.00
ATOM   1711  CD2 PHE   115      41.371  38.773  45.417  0.00  0.00
ATOM   1712  HD2 PHE   115      41.941  38.809  46.334  0.00  0.00
ATOM   1713  C   PHE   115      38.704  42.246  47.400  0.00  0.00
ATOM   1714  O   PHE   115      38.425  41.998  48.564  0.00  0.00
ATOM   1715  N   GLN   116      38.091  43.165  46.674  0.00  0.00
ATOM   1716  H   GLN   116      38.437  43.436  45.765  0.00  0.00
ATOM   1717  CA  GLN   116      37.015  44.042  47.337  0.00  0.00
ATOM   1718  HA  GLN   116      37.371  44.172  48.359  0.00  0.00
ATOM   1719  CB  GLN   116      37.175  45.490  46.753  0.00  0.00
ATOM   1720  HB2 GLN   116      36.632  46.231  47.339  0.00  0.00
ATOM   1721  HB3 GLN   116      38.203  45.826  46.611  0.00  0.00
ATOM   1722  CG  GLN   116      36.466  45.375  45.365  0.00  0.00
ATOM   1723  HG2 GLN   116      36.795  44.459  44.875  0.00  0.00
ATOM   1724  HG3 GLN   116      35.382  45.331  45.464  0.00  0.00
ATOM   1725  CD  GLN   116      36.675  46.539  44.483  0.00  0.00
ATOM   1726  OE1 GLN   116      35.881  47.466  44.427  0.00  0.00
ATOM   1727  NE2 GLN   116      37.615  46.624  43.604  0.00  0.00
ATOM   1728 1HE2 GLN   116      37.605  47.444  43.015  0.00  0.00
ATOM   1729 2HE2 GLN   116      38.279  45.864  43.550  0.00  0.00
ATOM   1730  C   GLN   116      35.674  43.462  47.395  0.00  0.00
ATOM   1731  O   GLN   116      35.057  43.743  48.456  0.00  0.00
ATOM   1732  N   TYR   117      35.260  42.628  46.476  0.00  0.00
ATOM   1733  H   TYR   117      35.811  42.449  45.648  0.00  0.00
ATOM   1734  CA  TYR   117      33.814  42.233  46.500  0.00  0.00
ATOM   1735  HA  TYR   117      33.236  42.770  47.252  0.00  0.00
ATOM   1736  CB  TYR   117      33.179  42.498  45.149  0.00  0.00
ATOM   1737  HB2 TYR   117      33.700  41.909  44.394  0.00  0.00
ATOM   1738  HB3 TYR   117      32.174  42.099  45.287  0.00  0.00
ATOM   1739  CG  TYR   117      33.128  43.906  44.690  0.00  0.00
ATOM   1740  CD1 TYR   117      32.342  44.887  45.371  0.00  0.00
ATOM   1741  HD1 TYR   117      31.805  44.599  46.263  0.00  0.00
ATOM   1742  CE1 TYR   117      32.414  46.221  45.051  0.00  0.00
ATOM   1743  HE1 TYR   117      32.013  46.960  45.729  0.00  0.00
ATOM   1744  CZ  TYR   117      33.094  46.537  43.860  0.00  0.00
ATOM   1745  OH  TYR   117      33.090  47.838  43.456  0.00  0.00
ATOM   1746  HH  TYR   117      32.517  48.329  44.050  0.00  0.00
ATOM   1747  CE2 TYR   117      33.755  45.553  43.017  0.00  0.00
ATOM   1748  HE2 TYR   117      34.200  45.921  42.104  0.00  0.00
ATOM   1749  CD2 TYR   117      33.890  44.286  43.611  0.00  0.00
ATOM   1750  HD2 TYR   117      34.429  43.564  43.014  0.00  0.00
ATOM   1751  C   TYR   117      33.656  40.708  46.848  0.00  0.00
ATOM   1752  O   TYR   117      33.579  39.806  46.031  0.00  0.00
ATOM   1753  N   TRP   118      33.434  40.289  48.144  0.00  0.00
ATOM   1754  H   TRP   118      33.610  40.918  48.914  0.00  0.00
ATOM   1755  CA  TRP   118      33.306  38.907  48.534  0.00  0.00
ATOM   1756  HA  TRP   118      33.969  38.259  47.960  0.00  0.00
ATOM   1757  CB  TRP   118      33.990  38.565  49.927  0.00  0.00
ATOM   1758  HB2 TRP   118      33.809  39.334  50.678  0.00  0.00
ATOM   1759  HB3 TRP   118      33.572  37.637  50.318  0.00  0.00
ATOM   1760  CG  TRP   118      35.447  38.542  49.738  0.00  0.00
ATOM   1761  CD1 TRP   118      36.269  39.621  49.574  0.00  0.00
ATOM   1762  HD1 TRP   118      35.950  40.650  49.640  0.00  0.00
ATOM   1763  NE1 TRP   118      37.549  39.173  49.400  0.00  0.00
ATOM   1764  HE1 TRP   118      38.335  39.807  49.403  0.00  0.00
ATOM   1765  CE2 TRP   118      37.649  37.768  49.633  0.00  0.00
ATOM   1766  CZ2 TRP   118      38.685  36.876  49.518  0.00  0.00
ATOM   1767  HZ2 TRP   118      39.678  37.222  49.272  0.00  0.00
ATOM   1768  CH2 TRP   118      38.434  35.473  49.781  0.00  0.00
ATOM   1769  HH2 TRP   118      39.289  34.813  49.789  0.00  0.00
ATOM   1770  CZ3 TRP   118      37.117  35.055  49.925  0.00  0.00
ATOM   1771  HZ3 TRP   118      36.818  34.027  50.073  0.00  0.00
ATOM   1772  CE3 TRP   118      36.066  35.995  49.954  0.00  0.00
ATOM   1773  HE3 TRP   118      35.050  35.638  50.034  0.00  0.00
ATOM   1774  CD2 TRP   118      36.330  37.351  49.795  0.00  0.00
ATOM   1775  C   TRP   118      31.812  38.458  48.459  0.00  0.00
ATOM   1776  O   TRP   118      30.809  39.179  48.595  0.00  0.00
ATOM   1777  N   GLY   119      31.654  37.127  48.211  0.00  0.00
ATOM   1778  H   GLY   119      32.482  36.553  48.143  0.00  0.00
ATOM   1779  CA  GLY   119      30.395  36.472  48.375  0.00  0.00
ATOM   1780  HA2 GLY   119      29.475  37.018  48.167  0.00  0.00
ATOM   1781  HA3 GLY   119      30.500  35.583  47.754  0.00  0.00
ATOM   1782  C   GLY   119      30.195  36.077  49.844  0.00  0.00
ATOM   1783  O   GLY   119      30.555  36.819  50.753  0.00  0.00
ATOM   1784  N   GLN   120      29.587  34.885  50.078  0.00  0.00
ATOM   1785  H   GLN   120      29.293  34.282  49.323  0.00  0.00
ATOM   1786  CA  GLN   120      29.339  34.338  51.487  0.00  0.00
ATOM   1787  HA  GLN   120      29.911  35.022  52.115  0.00  0.00
ATOM   1788  CB  GLN   120      27.932  34.553  52.011  0.00  0.00
ATOM   1789  HB2 GLN   120      27.174  34.290  51.274  0.00  0.00
ATOM   1790  HB3 GLN   120      27.674  33.864  52.815  0.00  0.00
ATOM   1791  CG  GLN   120      27.726  35.965  52.486  0.00  0.00
ATOM   1792  HG2 GLN   120      28.166  35.967  53.483  0.00  0.00
ATOM   1793  HG3 GLN   120      28.210  36.655  51.794  0.00  0.00
ATOM   1794  CD  GLN   120      26.270  36.312  52.708  0.00  0.00
ATOM   1795  OE1 GLN   120      25.921  36.505  53.868  0.00  0.00
ATOM   1796  NE2 GLN   120      25.406  36.404  51.666  0.00  0.00
ATOM   1797 1HE2 GLN   120      24.481  36.706  51.939  0.00  0.00
ATOM   1798 2HE2 GLN   120      25.651  36.248  50.699  0.00  0.00
ATOM   1799  C   GLN   120      29.755  32.883  51.671  0.00  0.00
ATOM   1800  O   GLN   120      29.911  32.404  52.772  0.00  0.00
ATOM   1801  N   GLY   121      30.093  32.219  50.563  0.00  0.00
ATOM   1802  H   GLY   121      30.226  32.739  49.708  0.00  0.00
ATOM   1803  CA  GLY   121      30.536  30.877  50.454  0.00  0.00
ATOM   1804  HA2 GLY   121      31.048  30.694  49.509  0.00  0.00
ATOM   1805  HA3 GLY   121      31.276  30.743  51.243  0.00  0.00
ATOM   1806  C   GLY   121      29.464  29.770  50.550  0.00  0.00
ATOM   1807  O   GLY   121      28.337  30.130  50.865  0.00  0.00
ATOM   1808  N   THR   122      29.885  28.551  50.199  0.00  0.00
ATOM   1809  H   THR   122      30.834  28.442  49.870  0.00  0.00
ATOM   1810  CA  THR   122      29.063  27.317  50.352  0.00  0.00
ATOM   1811  HA  THR   122      28.485  27.482  51.261  0.00  0.00
ATOM   1812  CB  THR   122      28.088  27.171  49.234  0.00  0.00
ATOM   1813  HB  THR   122      27.572  28.131  49.260  0.00  0.00
ATOM   1814  CG2 THR   122      28.674  26.686  47.963  0.00  0.00
ATOM   1815 1HG2 THR   122      27.955  27.117  47.265  0.00  0.00
ATOM   1816 2HG2 THR   122      29.656  27.147  47.862  0.00  0.00
ATOM   1817 3HG2 THR   122      28.817  25.606  47.981  0.00  0.00
ATOM   1818  OG1 THR   122      27.088  26.172  49.615  0.00  0.00
ATOM   1819  HG1 THR   122      26.537  26.724  50.175  0.00  0.00
ATOM   1820  C   THR   122      30.008  26.076  50.489  0.00  0.00
ATOM   1821  O   THR   122      31.139  26.222  50.139  0.00  0.00
ATOM   1822  N   GLN   123      29.480  24.950  51.024  0.00  0.00
ATOM   1823  H   GLN   123      28.550  24.987  51.417  0.00  0.00
ATOM   1824  CA  GLN   123      30.394  23.906  51.500  0.00  0.00
ATOM   1825  HA  GLN   123      31.391  24.290  51.715  0.00  0.00
ATOM   1826  CB  GLN   123      29.901  23.416  52.808  0.00  0.00
ATOM   1827  HB2 GLN   123      28.934  22.920  52.718  0.00  0.00
ATOM   1828  HB3 GLN   123      30.590  22.613  53.068  0.00  0.00
ATOM   1829  CG  GLN   123      29.921  24.292  54.035  0.00  0.00
ATOM   1830  HG2 GLN   123      30.927  24.586  54.336  0.00  0.00
ATOM   1831  HG3 GLN   123      29.473  25.272  53.869  0.00  0.00
ATOM   1832  CD  GLN   123      29.227  23.655  55.238  0.00  0.00
ATOM   1833  OE1 GLN   123      29.815  22.957  56.073  0.00  0.00
ATOM   1834  NE2 GLN   123      27.948  23.746  55.263  0.00  0.00
ATOM   1835 1HE2 GLN   123      27.491  23.455  56.116  0.00  0.00
ATOM   1836 2HE2 GLN   123      27.449  24.323  54.601  0.00  0.00
ATOM   1837  C   GLN   123      30.369  22.660  50.604  0.00  0.00
ATOM   1838  O   GLN   123      29.294  22.320  50.064  0.00  0.00
ATOM   1839  N   VAL   124      31.455  22.098  50.295  0.00  0.00
ATOM   1840  H   VAL   124      32.275  22.459  50.761  0.00  0.00
ATOM   1841  CA  VAL   124      31.617  20.835  49.476  0.00  0.00
ATOM   1842  HA  VAL   124      30.597  20.496  49.298  0.00  0.00
ATOM   1843  CB  VAL   124      32.437  21.002  48.194  0.00  0.00
ATOM   1844  HB  VAL   124      33.418  21.414  48.434  0.00  0.00
ATOM   1845  CG1 VAL   124      32.513  19.598  47.491  0.00  0.00
ATOM   1846 1HG1 VAL   124      32.907  19.703  46.480  0.00  0.00
ATOM   1847 2HG1 VAL   124      33.098  18.925  48.119  0.00  0.00
ATOM   1848 3HG1 VAL   124      31.562  19.126  47.246  0.00  0.00
ATOM   1849  CG2 VAL   124      31.747  22.142  47.368  0.00  0.00
ATOM   1850 1HG2 VAL   124      30.681  21.915  47.395  0.00  0.00
ATOM   1851 2HG2 VAL   124      31.967  23.114  47.811  0.00  0.00
ATOM   1852 3HG2 VAL   124      32.119  22.180  46.344  0.00  0.00
ATOM   1853  C   VAL   124      32.309  19.857  50.414  0.00  0.00
ATOM   1854  O   VAL   124      33.512  20.046  50.776  0.00  0.00
ATOM   1855  N   THR   125      31.698  18.637  50.551  0.00  0.00
ATOM   1856  H   THR   125      30.790  18.561  50.113  0.00  0.00
ATOM   1857  CA  THR   125      32.222  17.559  51.357  0.00  0.00
ATOM   1858  HA  THR   125      33.142  17.818  51.880  0.00  0.00
ATOM   1859  CB  THR   125      31.310  17.161  52.500  0.00  0.00
ATOM   1860  HB  THR   125      30.369  16.771  52.113  0.00  0.00
ATOM   1861  CG2 THR   125      31.773  16.120  53.545  0.00  0.00
ATOM   1862 1HG2 THR   125      30.985  15.812  54.232  0.00  0.00
ATOM   1863 2HG2 THR   125      32.247  15.345  52.943  0.00  0.00
ATOM   1864 3HG2 THR   125      32.527  16.613  54.160  0.00  0.00
ATOM   1865  OG1 THR   125      31.153  18.262  53.322  0.00  0.00
ATOM   1866  HG1 THR   125      30.296  18.679  53.205  0.00  0.00
ATOM   1867  C   THR   125      32.475  16.334  50.512  0.00  0.00
ATOM   1868  O   THR   125      31.607  15.913  49.765  0.00  0.00
ATOM   1869  N   VAL   126      33.682  15.681  50.516  0.00  0.00
ATOM   1870  H   VAL   126      34.361  15.965  51.208  0.00  0.00
ATOM   1871  CA  VAL   126      34.059  14.480  49.703  0.00  0.00
ATOM   1872  HA  VAL   126      33.215  14.287  49.042  0.00  0.00
ATOM   1873  CB  VAL   126      35.334  14.820  48.840  0.00  0.00
ATOM   1874  HB  VAL   126      36.129  14.998  49.564  0.00  0.00
ATOM   1875  CG1 VAL   126      35.798  13.557  48.092  0.00  0.00
ATOM   1876 1HG1 VAL   126      36.369  12.852  48.695  0.00  0.00
ATOM   1877 2HG1 VAL   126      34.878  13.062  47.781  0.00  0.00
ATOM   1878 3HG1 VAL   126      36.404  13.855  47.236  0.00  0.00
ATOM   1879  CG2 VAL   126      35.163  16.054  47.967  0.00  0.00
ATOM   1880 1HG2 VAL   126      35.197  16.980  48.541  0.00  0.00
ATOM   1881 2HG2 VAL   126      35.940  15.990  47.204  0.00  0.00
ATOM   1882 3HG2 VAL   126      34.240  16.012  47.389  0.00  0.00
ATOM   1883  C   VAL   126      34.255  13.226  50.522  0.00  0.00
ATOM   1884  O   VAL   126      35.123  13.323  51.379  0.00  0.00
ATOM   1885  N   SER   127      33.525  12.136  50.312  0.00  0.00
ATOM   1886  H   SER   127      32.970  12.180  49.470  0.00  0.00
ATOM   1887  CA  SER   127      33.825  10.839  50.953  0.00  0.00
ATOM   1888  HA  SER   127      34.875  10.708  51.213  0.00  0.00
ATOM   1889  CB  SER   127      32.959  10.634  52.196  0.00  0.00
ATOM   1890  HB2 SER   127      31.939  10.439  51.864  0.00  0.00
ATOM   1891  HB3 SER   127      33.331   9.778  52.760  0.00  0.00
ATOM   1892  OG  SER   127      32.875  11.612  53.099  0.00  0.00
ATOM   1893  HG  SER   127      32.995  12.407  52.575  0.00  0.00
ATOM   1894  C   SER   127      33.582   9.596  50.124  0.00  0.00
ATOM   1895  O   SER   127      32.583   9.479  49.321  0.00  0.00
ATOM   1896  OXT SER   127      34.493   8.740  50.143  0.00  0.00
TER       0              0
ATOM   1897  N   ALA   128      45.189  42.391  61.147  0.00  0.00
ATOM   1898  H1  ALA   128      46.155  42.100  61.123  0.00  0.00
ATOM   1899  H2  ALA   128      44.621  41.557  61.176  0.00  0.00
ATOM   1900  H3  ALA   128      45.090  42.908  62.010  0.00  0.00
ATOM   1901  CA  ALA   128      44.835  43.018  59.843  0.00  0.00
ATOM   1902  HA  ALA   128      44.743  42.146  59.196  0.00  0.00
ATOM   1903  CB  ALA   128      43.394  43.482  59.841  0.00  0.00
ATOM   1904  HB1 ALA   128      43.265  44.057  58.924  0.00  0.00
ATOM   1905  HB2 ALA   128      42.680  42.659  59.881  0.00  0.00
ATOM   1906  HB3 ALA   128      43.239  44.098  60.727  0.00  0.00
ATOM   1907  C   ALA   128      45.862  44.083  59.184  0.00  0.00
ATOM   1908  O   ALA   128      46.146  45.183  59.658  0.00  0.00
ATOM   1909  N   PHE   129      46.254  43.823  57.953  0.00  0.00
ATOM   1910  H   PHE   129      45.903  42.965  57.553  0.00  0.00
ATOM   1911  CA  PHE   129      47.015  44.738  57.052  0.00  0.00
ATOM   1912  HA  PHE   129      47.915  45.077  57.565  0.00  0.00
ATOM   1913  CB  PHE   129      47.538  43.953  55.851  0.00  0.00
ATOM   1914  HB2 PHE   129      48.036  43.067  56.245  0.00  0.00
ATOM   1915  HB3 PHE   129      46.662  43.718  55.246  0.00  0.00
ATOM   1916  CG  PHE   129      48.526  44.691  55.015  0.00  0.00
ATOM   1917  CD1 PHE   129      49.900  44.588  55.182  0.00  0.00
ATOM   1918  HD1 PHE   129      50.318  43.968  55.961  0.00  0.00
ATOM   1919  CE1 PHE   129      50.801  45.317  54.300  0.00  0.00
ATOM   1920  HE1 PHE   129      51.867  45.315  54.474  0.00  0.00
ATOM   1921  CZ  PHE   129      50.246  46.013  53.190  0.00  0.00
ATOM   1922  HZ  PHE   129      50.798  46.586  52.460  0.00  0.00
ATOM   1923  CE2 PHE   129      48.836  46.024  53.021  0.00  0.00
ATOM   1924  HE2 PHE   129      48.445  46.677  52.254  0.00  0.00
ATOM   1925  CD2 PHE   129      48.001  45.480  53.921  0.00  0.00
ATOM   1926  HD2 PHE   129      46.938  45.659  53.855  0.00  0.00
ATOM   1927  C   PHE   129      46.264  46.042  56.646  0.00  0.00
ATOM   1928  O   PHE   129      45.081  45.991  56.455  0.00  0.00
ATOM   1929  N   THR   130      46.964  47.197  56.625  0.00  0.00
ATOM   1930  H   THR   130      47.943  47.288  56.856  0.00  0.00
ATOM   1931  CA  THR   130      46.332  48.513  56.403  0.00  0.00
ATOM   1932  HA  THR   130      45.286  48.300  56.183  0.00  0.00
ATOM   1933  CB  THR   130      46.193  49.403  57.689  0.00  0.00
ATOM   1934  HB  THR   130      45.918  50.430  57.447  0.00  0.00
ATOM   1935  CG2 THR   130      45.190  48.948  58.705  0.00  0.00
ATOM   1936 1HG2 THR   130      44.222  49.041  58.213  0.00  0.00
ATOM   1937 2HG2 THR   130      45.388  47.888  58.865  0.00  0.00
ATOM   1938 3HG2 THR   130      45.233  49.518  59.633  0.00  0.00
ATOM   1939  OG1 THR   130      47.415  49.503  58.348  0.00  0.00
ATOM   1940  HG1 THR   130      47.929  50.057  57.756  0.00  0.00
ATOM   1941  C   THR   130      46.984  49.323  55.293  0.00  0.00
ATOM   1942  O   THR   130      48.118  49.199  55.025  0.00  0.00
ATOM   1943  N   VAL   131      46.168  50.096  54.578  0.00  0.00
ATOM   1944  H   VAL   131      45.203  49.807  54.652  0.00  0.00
ATOM   1945  CA  VAL   131      46.629  51.196  53.712  0.00  0.00
ATOM   1946  HA  VAL   131      47.709  51.303  53.815  0.00  0.00
ATOM   1947  CB  VAL   131      46.497  50.899  52.173  0.00  0.00
ATOM   1948  HB  VAL   131      45.454  50.759  51.890  0.00  0.00
ATOM   1949  CG1 VAL   131      46.973  52.033  51.299  0.00  0.00
ATOM   1950 1HG1 VAL   131      46.990  51.620  50.291  0.00  0.00
ATOM   1951 2HG1 VAL   131      46.273  52.869  51.320  0.00  0.00
ATOM   1952 3HG1 VAL   131      47.978  52.284  51.639  0.00  0.00
ATOM   1953  CG2 VAL   131      47.276  49.629  51.799  0.00  0.00
ATOM   1954 1HG2 VAL   131      46.880  48.716  52.245  0.00  0.00
ATOM   1955 2HG2 VAL   131      47.442  49.626  50.722  0.00  0.00
ATOM   1956 3HG2 VAL   131      48.272  49.661  52.241  0.00  0.00
ATOM   1957  C   VAL   131      46.001  52.458  54.207  0.00  0.00
ATOM   1958  O   VAL   131      44.824  52.427  54.572  0.00  0.00
ATOM   1959  N   THR   132      46.782  53.508  54.379  0.00  0.00
ATOM   1960  H   THR   132      47.776  53.537  54.203  0.00  0.00
ATOM   1961  CA  THR   132      46.285  54.806  54.851  0.00  0.00
ATOM   1962  HA  THR   132      45.196  54.753  54.856  0.00  0.00
ATOM   1963  CB  THR   132      46.626  55.101  56.338  0.00  0.00
ATOM   1964  HB  THR   132      46.489  56.175  56.460  0.00  0.00
ATOM   1965  CG2 THR   132      45.684  54.390  57.328  0.00  0.00
ATOM   1966 1HG2 THR   132      44.640  54.502  57.034  0.00  0.00
ATOM   1967 2HG2 THR   132      45.877  53.319  57.379  0.00  0.00
ATOM   1968 3HG2 THR   132      45.808  54.744  58.351  0.00  0.00
ATOM   1969  OG1 THR   132      47.919  54.727  56.753  0.00  0.00
ATOM   1970  HG1 THR   132      47.875  54.941  57.688  0.00  0.00
ATOM   1971  C   THR   132      46.813  55.874  53.925  0.00  0.00
ATOM   1972  O   THR   132      47.892  55.786  53.355  0.00  0.00
ATOM   1973  N   VAL   133      45.989  56.830  53.577  0.00  0.00
ATOM   1974  H   VAL   133      45.157  56.893  54.145  0.00  0.00
ATOM   1975  CA  VAL   133      46.302  58.008  52.739  0.00  0.00
ATOM   1976  HA  VAL   133      47.289  57.917  52.285  0.00  0.00
ATOM   1977  CB  VAL   133      45.224  58.316  51.660  0.00  0.00
ATOM   1978  HB  VAL   133      45.540  59.229  51.156  0.00  0.00
ATOM   1979  CG1 VAL   133      45.142  57.296  50.572  0.00  0.00
ATOM   1980 1HG1 VAL   133      46.126  57.082  50.154  0.00  0.00
ATOM   1981 2HG1 VAL   133      44.696  56.404  51.012  0.00  0.00
ATOM   1982 3HG1 VAL   133      44.437  57.668  49.829  0.00  0.00
ATOM   1983  CG2 VAL   133      43.811  58.548  52.325  0.00  0.00
ATOM   1984 1HG2 VAL   133      43.131  58.961  51.580  0.00  0.00
ATOM   1985 2HG2 VAL   133      43.338  57.597  52.569  0.00  0.00
ATOM   1986 3HG2 VAL   133      43.873  59.259  53.150  0.00  0.00
ATOM   1987  C   VAL   133      46.374  59.292  53.619  0.00  0.00
ATOM   1988  O   VAL   133      45.741  59.344  54.690  0.00  0.00
ATOM   1989  N   PRO   134      47.111  60.340  53.206  0.00  0.00
ATOM   1990  CD  PRO   134      48.201  60.245  52.205  0.00  0.00
ATOM   1991  HD2 PRO   134      47.794  60.020  51.220  0.00  0.00
ATOM   1992  HD3 PRO   134      48.960  59.538  52.541  0.00  0.00
ATOM   1993  CG  PRO   134      48.709  61.652  52.160  0.00  0.00
ATOM   1994  HG2 PRO   134      48.189  62.153  51.343  0.00  0.00
ATOM   1995  HG3 PRO   134      49.767  61.685  51.901  0.00  0.00
ATOM   1996  CB  PRO   134      48.449  62.156  53.570  0.00  0.00
ATOM   1997  HB2 PRO   134      48.293  63.235  53.557  0.00  0.00
ATOM   1998  HB3 PRO   134      49.217  61.968  54.320  0.00  0.00
ATOM   1999  CA  PRO   134      47.127  61.570  53.941  0.00  0.00
ATOM   2000  HA  PRO   134      47.035  61.290  54.990  0.00  0.00
ATOM   2001  C   PRO   134      45.959  62.509  53.632  0.00  0.00
ATOM   2002  O   PRO   134      45.934  63.592  54.148  0.00  0.00
ATOM   2003  N   LYS   135      45.011  62.272  52.668  0.00  0.00
ATOM   2004  H   LYS   135      44.919  61.362  52.238  0.00  0.00
ATOM   2005  CA  LYS   135      44.055  63.251  52.082  0.00  0.00
ATOM   2006  HA  LYS   135      43.771  63.870  52.933  0.00  0.00
ATOM   2007  CB  LYS   135      44.854  64.189  51.209  0.00  0.00
ATOM   2008  HB2 LYS   135      45.621  64.568  51.884  0.00  0.00
ATOM   2009  HB3 LYS   135      45.336  63.681  50.374  0.00  0.00
ATOM   2010  CG  LYS   135      43.978  65.330  50.746  0.00  0.00
ATOM   2011  HG2 LYS   135      43.308  64.961  49.970  0.00  0.00
ATOM   2012  HG3 LYS   135      43.330  65.664  51.556  0.00  0.00
ATOM   2013  CD  LYS   135      44.953  66.447  50.213  0.00  0.00
ATOM   2014  HD2 LYS   135      45.774  66.678  50.892  0.00  0.00
ATOM   2015  HD3 LYS   135      45.548  66.165  49.345  0.00  0.00
ATOM   2016  CE  LYS   135      44.251  67.790  49.887  0.00  0.00
ATOM   2017  HE2 LYS   135      44.937  68.441  49.345  0.00  0.00
ATOM   2018  HE3 LYS   135      43.432  67.581  49.199  0.00  0.00
ATOM   2019  NZ  LYS   135      43.582  68.435  51.060  0.00  0.00
ATOM   2020  HZ1 LYS   135      43.219  69.326  50.755  0.00  0.00
ATOM   2021  HZ2 LYS   135      42.805  67.910  51.434  0.00  0.00
ATOM   2022  HZ3 LYS   135      44.232  68.457  51.832  0.00  0.00
ATOM   2023  C   LYS   135      42.840  62.474  51.388  0.00  0.00
ATOM   2024  O   LYS   135      43.084  61.655  50.508  0.00  0.00
ATOM   2025  N   ASP   136      41.582  62.783  51.710  0.00  0.00
ATOM   2026  H   ASP   136      41.442  63.472  52.436  0.00  0.00
ATOM   2027  CA  ASP   136      40.374  62.114  51.165  0.00  0.00
ATOM   2028  HA  ASP   136      40.601  61.075  50.925  0.00  0.00
ATOM   2029  CB  ASP   136      39.227  62.214  52.136  0.00  0.00
ATOM   2030  HB2 ASP   136      39.436  61.762  53.106  0.00  0.00
ATOM   2031  HB3 ASP   136      39.068  63.264  52.378  0.00  0.00
ATOM   2032  CG  ASP   136      37.841  61.646  51.615  0.00  0.00
ATOM   2033  OD1 ASP   136      37.107  62.463  50.968  0.00  0.00
ATOM   2034  OD2 ASP   136      37.597  60.481  51.777  0.00  0.00
ATOM   2035  C   ASP   136      39.931  62.746  49.798  0.00  0.00
ATOM   2036  O   ASP   136      39.323  62.153  48.874  0.00  0.00
ATOM   2037  N   LEU   137      40.076  64.077  49.687  0.00  0.00
ATOM   2038  H   LEU   137      40.566  64.497  50.465  0.00  0.00
ATOM   2039  CA  LEU   137      39.569  64.949  48.631  0.00  0.00
ATOM   2040  HA  LEU   137      39.221  64.373  47.773  0.00  0.00
ATOM   2041  CB  LEU   137      38.303  65.681  49.124  0.00  0.00
ATOM   2042  HB2 LEU   137      37.496  64.952  49.206  0.00  0.00
ATOM   2043  HB3 LEU   137      38.560  66.085  50.103  0.00  0.00
ATOM   2044  CG  LEU   137      37.844  66.883  48.302  0.00  0.00
ATOM   2045  HG  LEU   137      38.673  67.578  48.172  0.00  0.00
ATOM   2046  CD1 LEU   137      37.340  66.581  46.860  0.00  0.00
ATOM   2047 1HD1 LEU   137      37.169  67.560  46.414  0.00  0.00
ATOM   2048 2HD1 LEU   137      38.108  66.100  46.255  0.00  0.00
ATOM   2049 3HD1 LEU   137      36.468  65.930  46.918  0.00  0.00
ATOM   2050  CD2 LEU   137      36.785  67.704  49.042  0.00  0.00
ATOM   2051 1HD2 LEU   137      36.357  68.565  48.528  0.00  0.00
ATOM   2052 2HD2 LEU   137      36.022  67.122  49.558  0.00  0.00
ATOM   2053 3HD2 LEU   137      37.283  68.219  49.864  0.00  0.00
ATOM   2054  C   LEU   137      40.632  66.011  48.220  0.00  0.00
ATOM   2055  O   LEU   137      40.963  66.973  48.921  0.00  0.00
ATOM   2056  N   TYR   138      41.246  65.866  47.041  0.00  0.00
ATOM   2057  H   TYR   138      40.949  65.105  46.448  0.00  0.00
ATOM   2058  CA  TYR   138      42.161  66.771  46.419  0.00  0.00
ATOM   2059  HA  TYR   138      42.616  67.415  47.171  0.00  0.00
ATOM   2060  CB  TYR   138      43.270  65.998  45.629  0.00  0.00
ATOM   2061  HB2 TYR   138      42.723  65.296  45.000  0.00  0.00
ATOM   2062  HB3 TYR   138      43.783  66.640  44.913  0.00  0.00
ATOM   2063  CG  TYR   138      44.349  65.189  46.315  0.00  0.00
ATOM   2064  CD1 TYR   138      44.058  64.008  46.952  0.00  0.00
ATOM   2065  HD1 TYR   138      43.063  63.602  46.844  0.00  0.00
ATOM   2066  CE1 TYR   138      45.096  63.275  47.492  0.00  0.00
ATOM   2067  HE1 TYR   138      44.838  62.342  47.972  0.00  0.00
ATOM   2068  CZ  TYR   138      46.404  63.650  47.472  0.00  0.00
ATOM   2069  OH  TYR   138      47.315  62.833  48.051  0.00  0.00
ATOM   2070  HH  TYR   138      46.841  62.051  48.342  0.00  0.00
ATOM   2071  CE2 TYR   138      46.746  64.893  46.828  0.00  0.00
ATOM   2072  HE2 TYR   138      47.786  65.185  46.834  0.00  0.00
ATOM   2073  CD2 TYR   138      45.725  65.657  46.250  0.00  0.00
ATOM   2074  HD2 TYR   138      45.942  66.557  45.693  0.00  0.00
ATOM   2075  C   TYR   138      41.267  67.624  45.500  0.00  0.00
ATOM   2076  O   TYR   138      40.198  67.216  44.990  0.00  0.00
ATOM   2077  N   VAL   139      41.733  68.842  45.297  0.00  0.00
ATOM   2078  H   VAL   139      42.552  69.024  45.858  0.00  0.00
ATOM   2079  CA  VAL   139      41.220  69.837  44.368  0.00  0.00
ATOM   2080  HA  VAL   139      40.522  69.412  43.648  0.00  0.00
ATOM   2081  CB  VAL   139      40.472  71.051  45.088  0.00  0.00
ATOM   2082  HB  VAL   139      41.255  71.692  45.492  0.00  0.00
ATOM   2083  CG1 VAL   139      39.850  71.949  43.980  0.00  0.00
ATOM   2084 1HG1 VAL   139      40.612  72.545  43.478  0.00  0.00
ATOM   2085 2HG1 VAL   139      39.227  71.409  43.267  0.00  0.00
ATOM   2086 3HG1 VAL   139      39.263  72.648  44.576  0.00  0.00
ATOM   2087  CG2 VAL   139      39.350  70.633  46.063  0.00  0.00
ATOM   2088 1HG2 VAL   139      38.934  71.489  46.594  0.00  0.00
ATOM   2089 2HG2 VAL   139      38.532  70.241  45.459  0.00  0.00
ATOM   2090 3HG2 VAL   139      39.647  69.951  46.859  0.00  0.00
ATOM   2091  C   VAL   139      42.405  70.407  43.551  0.00  0.00
ATOM   2092  O   VAL   139      43.510  70.718  44.068  0.00  0.00
ATOM   2093  N   VAL   140      42.211  70.535  42.225  0.00  0.00
ATOM   2094  H   VAL   140      41.325  70.219  41.859  0.00  0.00
ATOM   2095  CA  VAL   140      43.301  70.814  41.283  0.00  0.00
ATOM   2096  HA  VAL   140      44.083  71.388  41.780  0.00  0.00
ATOM   2097  CB  VAL   140      43.942  69.525  40.643  0.00  0.00
ATOM   2098  HB  VAL   140      44.734  69.885  39.987  0.00  0.00
ATOM   2099  CG1 VAL   140      44.663  68.701  41.633  0.00  0.00
ATOM   2100 1HG1 VAL   140      45.430  69.294  42.132  0.00  0.00
ATOM   2101 2HG1 VAL   140      43.988  68.380  42.425  0.00  0.00
ATOM   2102 3HG1 VAL   140      45.236  67.946  41.094  0.00  0.00
ATOM   2103  CG2 VAL   140      42.908  68.539  39.956  0.00  0.00
ATOM   2104 1HG2 VAL   140      42.364  69.241  39.324  0.00  0.00
ATOM   2105 2HG2 VAL   140      43.453  67.796  39.374  0.00  0.00
ATOM   2106 3HG2 VAL   140      42.174  68.080  40.618  0.00  0.00
ATOM   2107  C   VAL   140      42.854  71.802  40.138  0.00  0.00
ATOM   2108  O   VAL   140      41.759  71.799  39.649  0.00  0.00
ATOM   2109  N   GLU   141      43.832  72.593  39.729  0.00  0.00
ATOM   2110  H   GLU   141      44.750  72.478  40.135  0.00  0.00
ATOM   2111  CA  GLU   141      43.733  73.610  38.587  0.00  0.00
ATOM   2112  HA  GLU   141      42.786  74.151  38.584  0.00  0.00
ATOM   2113  CB  GLU   141      44.952  74.570  38.626  0.00  0.00
ATOM   2114  HB2 GLU   141      45.823  73.921  38.713  0.00  0.00
ATOM   2115  HB3 GLU   141      45.048  75.151  37.709  0.00  0.00
ATOM   2116  CG  GLU   141      44.906  75.494  39.751  0.00  0.00
ATOM   2117  HG2 GLU   141      43.996  76.094  39.752  0.00  0.00
ATOM   2118  HG3 GLU   141      44.821  74.922  40.675  0.00  0.00
ATOM   2119  CD  GLU   141      46.015  76.486  39.907  0.00  0.00
ATOM   2120  OE1 GLU   141      46.012  77.521  39.221  0.00  0.00
ATOM   2121  OE2 GLU   141      46.928  76.312  40.780  0.00  0.00
ATOM   2122  C   GLU   141      43.696  72.847  37.252  0.00  0.00
ATOM   2123  O   GLU   141      44.186  71.700  37.090  0.00  0.00
ATOM   2124  N   TYR   142      42.965  73.466  36.296  0.00  0.00
ATOM   2125  H   TYR   142      42.551  74.362  36.510  0.00  0.00
ATOM   2126  CA  TYR   142      42.778  72.767  34.957  0.00  0.00
ATOM   2127  HA  TYR   142      42.399  71.786  35.242  0.00  0.00
ATOM   2128  CB  TYR   142      41.658  73.427  34.172  0.00  0.00
ATOM   2129  HB2 TYR   142      40.814  73.690  34.808  0.00  0.00
ATOM   2130  HB3 TYR   142      42.035  74.342  33.716  0.00  0.00
ATOM   2131  CG  TYR   142      41.096  72.533  33.084  0.00  0.00
ATOM   2132  CD1 TYR   142      41.838  72.337  31.884  0.00  0.00
ATOM   2133  HD1 TYR   142      42.782  72.853  31.795  0.00  0.00
ATOM   2134  CE1 TYR   142      41.269  71.631  30.787  0.00  0.00
ATOM   2135  HE1 TYR   142      41.828  71.466  29.878  0.00  0.00
ATOM   2136  CZ  TYR   142      40.067  71.003  30.926  0.00  0.00
ATOM   2137  OH  TYR   142      39.534  70.286  29.891  0.00  0.00
ATOM   2138  HH  TYR   142      40.029  70.536  29.108  0.00  0.00
ATOM   2139  CE2 TYR   142      39.327  71.020  32.131  0.00  0.00
ATOM   2140  HE2 TYR   142      38.412  70.460  32.257  0.00  0.00
ATOM   2141  CD2 TYR   142      39.831  71.855  33.212  0.00  0.00
ATOM   2142  HD2 TYR   142      39.286  71.940  34.141  0.00  0.00
ATOM   2143  C   TYR   142      44.015  72.564  34.127  0.00  0.00
ATOM   2144  O   TYR   142      44.530  73.570  33.608  0.00  0.00
ATOM   2145  N   GLY   143      44.505  71.315  33.978  0.00  0.00
ATOM   2146  H   GLY   143      43.986  70.542  34.369  0.00  0.00
ATOM   2147  CA  GLY   143      45.629  70.846  33.124  0.00  0.00
ATOM   2148  HA2 GLY   143      45.353  69.851  32.773  0.00  0.00
ATOM   2149  HA3 GLY   143      45.819  71.408  32.209  0.00  0.00
ATOM   2150  C   GLY   143      46.885  70.628  33.965  0.00  0.00
ATOM   2151  O   GLY   143      47.992  70.570  33.350  0.00  0.00
ATOM   2152  N   SER   144      46.759  70.652  35.307  0.00  0.00
ATOM   2153  H   SER   144      45.843  70.861  35.679  0.00  0.00
ATOM   2154  CA  SER   144      47.889  70.738  36.232  0.00  0.00
ATOM   2155  HA  SER   144      48.731  71.209  35.725  0.00  0.00
ATOM   2156  CB  SER   144      47.521  71.562  37.414  0.00  0.00
ATOM   2157  HB2 SER   144      48.370  71.744  38.073  0.00  0.00
ATOM   2158  HB3 SER   144      47.150  72.500  37.002  0.00  0.00
ATOM   2159  OG  SER   144      46.505  70.890  38.140  0.00  0.00
ATOM   2160  HG  SER   144      45.694  70.953  37.631  0.00  0.00
ATOM   2161  C   SER   144      48.417  69.360  36.678  0.00  0.00
ATOM   2162  O   SER   144      47.767  68.397  36.331  0.00  0.00
ATOM   2163  N   ASN   145      49.465  69.334  37.490  0.00  0.00
ATOM   2164  H   ASN   145      49.943  70.215  37.616  0.00  0.00
ATOM   2165  CA  ASN   145      50.177  68.146  37.997  0.00  0.00
ATOM   2166  HA  ASN   145      49.659  67.261  37.627  0.00  0.00
ATOM   2167  CB  ASN   145      51.581  68.341  37.515  0.00  0.00
ATOM   2168  HB2 ASN   145      51.669  68.119  36.451  0.00  0.00
ATOM   2169  HB3 ASN   145      51.906  69.376  37.626  0.00  0.00
ATOM   2170  CG  ASN   145      52.589  67.390  38.132  0.00  0.00
ATOM   2171  OD1 ASN   145      53.197  67.715  39.160  0.00  0.00
ATOM   2172  ND2 ASN   145      52.696  66.195  37.679  0.00  0.00
ATOM   2173 1HD2 ASN   145      53.328  65.574  38.163  0.00  0.00
ATOM   2174 2HD2 ASN   145      52.070  65.852  36.965  0.00  0.00
ATOM   2175  C   ASN   145      50.141  68.089  39.498  0.00  0.00
ATOM   2176  O   ASN   145      50.115  69.153  40.130  0.00  0.00
ATOM   2177  N   MET   146      50.156  66.910  40.079  0.00  0.00
ATOM   2178  H   MET   146      50.260  66.133  39.443  0.00  0.00
ATOM   2179  CA  MET   146      49.627  66.582  41.406  0.00  0.00
ATOM   2180  HA  MET   146      49.982  67.311  42.135  0.00  0.00
ATOM   2181  CB  MET   146      48.080  66.670  41.438  0.00  0.00
ATOM   2182  HB2 MET   146      47.938  67.700  41.112  0.00  0.00
ATOM   2183  HB3 MET   146      47.653  65.969  40.721  0.00  0.00
ATOM   2184  CG  MET   146      47.551  66.560  42.893  0.00  0.00
ATOM   2185  HG2 MET   146      48.274  67.064  43.534  0.00  0.00
ATOM   2186  HG3 MET   146      46.712  67.245  43.022  0.00  0.00
ATOM   2187  SD  MET   146      47.061  64.883  43.394  0.00  0.00
ATOM   2188  CE  MET   146      45.399  64.916  42.607  0.00  0.00
ATOM   2189  HE1 MET   146      44.641  65.176  43.346  0.00  0.00
ATOM   2190  HE2 MET   146      45.469  65.479  41.677  0.00  0.00
ATOM   2191  HE3 MET   146      45.214  63.866  42.378  0.00  0.00
ATOM   2192  C   MET   146      50.102  65.159  41.919  0.00  0.00
ATOM   2193  O   MET   146      50.400  64.337  41.030  0.00  0.00
ATOM   2194  N   THR   147      50.390  64.941  43.206  0.00  0.00
ATOM   2195  H   THR   147      50.388  65.722  43.847  0.00  0.00
ATOM   2196  CA  THR   147      50.862  63.664  43.647  0.00  0.00
ATOM   2197  HA  THR   147      50.907  63.038  42.756  0.00  0.00
ATOM   2198  CB  THR   147      52.295  63.815  44.215  0.00  0.00
ATOM   2199  HB  THR   147      52.418  64.570  44.992  0.00  0.00
ATOM   2200  CG2 THR   147      52.825  62.530  44.858  0.00  0.00
ATOM   2201 1HG2 THR   147      53.884  62.774  44.934  0.00  0.00
ATOM   2202 2HG2 THR   147      52.217  62.315  45.736  0.00  0.00
ATOM   2203 3HG2 THR   147      52.774  61.630  44.245  0.00  0.00
ATOM   2204  OG1 THR   147      53.258  64.228  43.213  0.00  0.00
ATOM   2205  HG1 THR   147      53.038  65.118  42.928  0.00  0.00
ATOM   2206  C   THR   147      49.929  63.061  44.631  0.00  0.00
ATOM   2207  O   THR   147      49.834  63.572  45.725  0.00  0.00
ATOM   2208  N   ILE   148      49.421  61.859  44.306  0.00  0.00
ATOM   2209  H   ILE   148      49.660  61.454  43.412  0.00  0.00
ATOM   2210  CA  ILE   148      48.667  61.004  45.199  0.00  0.00
ATOM   2211  HA  ILE   148      48.307  61.617  46.026  0.00  0.00
ATOM   2212  CB  ILE   148      47.458  60.304  44.494  0.00  0.00
ATOM   2213  HB  ILE   148      46.992  59.621  45.204  0.00  0.00
ATOM   2214  CG2 ILE   148      46.355  61.331  44.128  0.00  0.00
ATOM   2215 1HG2 ILE   148      46.018  61.963  44.951  0.00  0.00
ATOM   2216 2HG2 ILE   148      46.664  61.964  43.297  0.00  0.00
ATOM   2217 3HG2 ILE   148      45.503  60.774  43.737  0.00  0.00
ATOM   2218  CG1 ILE   148      47.925  59.572  43.262  0.00  0.00
ATOM   2219 2HG1 ILE   148      48.362  60.265  42.543  0.00  0.00
ATOM   2220 3HG1 ILE   148      48.705  58.885  43.591  0.00  0.00
ATOM   2221  CD1 ILE   148      46.778  58.868  42.496  0.00  0.00
ATOM   2222 1HD1 ILE   148      47.407  58.244  41.862  0.00  0.00
ATOM   2223 2HD1 ILE   148      46.128  58.320  43.178  0.00  0.00
ATOM   2224 3HD1 ILE   148      46.305  59.595  41.835  0.00  0.00
ATOM   2225  C   ILE   148      49.486  59.906  45.930  0.00  0.00
ATOM   2226  O   ILE   148      50.328  59.201  45.298  0.00  0.00
ATOM   2227  N   GLU   149      49.246  59.682  47.185  0.00  0.00
ATOM   2228  H   GLU   149      48.667  60.304  47.730  0.00  0.00
ATOM   2229  CA  GLU   149      50.104  58.836  48.012  0.00  0.00
ATOM   2230  HA  GLU   149      50.552  58.006  47.466  0.00  0.00
ATOM   2231  CB  GLU   149      51.207  59.713  48.531  0.00  0.00
ATOM   2232  HB2 GLU   149      51.844  59.080  49.149  0.00  0.00
ATOM   2233  HB3 GLU   149      51.690  60.047  47.613  0.00  0.00
ATOM   2234  CG  GLU   149      50.770  60.949  49.284  0.00  0.00
ATOM   2235  HG2 GLU   149      50.045  61.572  48.761  0.00  0.00
ATOM   2236  HG3 GLU   149      50.165  60.611  50.126  0.00  0.00
ATOM   2237  CD  GLU   149      51.854  61.825  49.924  0.00  0.00
ATOM   2238  OE1 GLU   149      52.441  61.422  50.943  0.00  0.00
ATOM   2239  OE2 GLU   149      52.206  62.954  49.443  0.00  0.00
ATOM   2240  C   GLU   149      49.364  58.057  49.065  0.00  0.00
ATOM   2241  O   GLU   149      48.284  58.369  49.482  0.00  0.00
ATOM   2242  N   CYX   150      50.101  57.000  49.497  0.00  0.00
ATOM   2243  H   CYX   150      51.038  56.885  49.140  0.00  0.00
ATOM   2244  CA  CYX   150      49.487  55.902  50.180  0.00  0.00
ATOM   2245  HA  CYX   150      48.710  56.244  50.864  0.00  0.00
ATOM   2246  CB  CYX   150      48.842  54.957  49.198  0.00  0.00
ATOM   2247  HB2 CYX   150      48.393  54.191  49.831  0.00  0.00
ATOM   2248  HB3 CYX   150      47.921  55.369  48.787  0.00  0.00
ATOM   2249  SG  CYX   150      49.948  54.476  47.830  0.00  0.00
ATOM   2250  C   CYX   150      50.564  55.206  50.978  0.00  0.00
ATOM   2251  O   CYX   150      51.684  55.146  50.560  0.00  0.00
ATOM   2252  N   LYS   151      50.198  54.682  52.162  0.00  0.00
ATOM   2253  H   LYS   151      49.234  54.773  52.447  0.00  0.00
ATOM   2254  CA  LYS   151      51.120  54.068  53.195  0.00  0.00
ATOM   2255  HA  LYS   151      51.950  53.723  52.580  0.00  0.00
ATOM   2256  CB  LYS   151      51.694  55.105  54.194  0.00  0.00
ATOM   2257  HB2 LYS   151      52.093  55.954  53.640  0.00  0.00
ATOM   2258  HB3 LYS   151      50.893  55.483  54.829  0.00  0.00
ATOM   2259  CG  LYS   151      52.848  54.603  55.134  0.00  0.00
ATOM   2260  HG2 LYS   151      53.332  53.693  54.780  0.00  0.00
ATOM   2261  HG3 LYS   151      53.611  55.376  55.040  0.00  0.00
ATOM   2262  CD  LYS   151      52.448  54.348  56.629  0.00  0.00
ATOM   2263  HD2 LYS   151      52.089  55.263  57.102  0.00  0.00
ATOM   2264  HD3 LYS   151      51.732  53.531  56.716  0.00  0.00
ATOM   2265  CE  LYS   151      53.697  53.756  57.417  0.00  0.00
ATOM   2266  HE2 LYS   151      53.936  52.764  57.033  0.00  0.00
ATOM   2267  HE3 LYS   151      54.565  54.385  57.220  0.00  0.00
ATOM   2268  NZ  LYS   151      53.520  53.502  58.858  0.00  0.00
ATOM   2269  HZ1 LYS   151      54.147  52.814  59.250  0.00  0.00
ATOM   2270  HZ2 LYS   151      53.441  54.289  59.487  0.00  0.00
ATOM   2271  HZ3 LYS   151      52.613  53.075  58.978  0.00  0.00
ATOM   2272  C   LYS   151      50.626  52.858  53.906  0.00  0.00
ATOM   2273  O   LYS   151      49.585  52.952  54.486  0.00  0.00
ATOM   2274  N   PHE   152      51.484  51.843  53.999  0.00  0.00
ATOM   2275  H   PHE   152      52.341  51.962  53.478  0.00  0.00
ATOM   2276  CA  PHE   152      51.218  50.576  54.666  0.00  0.00
ATOM   2277  HA  PHE   152      50.223  50.620  55.108  0.00  0.00
ATOM   2278  CB  PHE   152      51.293  49.474  53.651  0.00  0.00
ATOM   2279  HB2 PHE   152      50.757  48.603  54.028  0.00  0.00
ATOM   2280  HB3 PHE   152      50.697  49.809  52.801  0.00  0.00
ATOM   2281  CG  PHE   152      52.792  49.084  53.309  0.00  0.00
ATOM   2282  CD1 PHE   152      53.306  47.879  53.863  0.00  0.00
ATOM   2283  HD1 PHE   152      52.947  47.334  54.724  0.00  0.00
ATOM   2284  CE1 PHE   152      54.572  47.437  53.388  0.00  0.00
ATOM   2285  HE1 PHE   152      54.986  46.530  53.803  0.00  0.00
ATOM   2286  CZ  PHE   152      55.220  48.052  52.318  0.00  0.00
ATOM   2287  HZ  PHE   152      56.232  47.854  51.997  0.00  0.00
ATOM   2288  CE2 PHE   152      54.606  49.082  51.623  0.00  0.00
ATOM   2289  HE2 PHE   152      55.098  49.569  50.794  0.00  0.00
ATOM   2290  CD2 PHE   152      53.429  49.633  52.161  0.00  0.00
ATOM   2291  HD2 PHE   152      52.921  50.348  51.532  0.00  0.00
ATOM   2292  C   PHE   152      52.110  50.332  55.864  0.00  0.00
ATOM   2293  O   PHE   152      53.149  50.955  56.027  0.00  0.00
ATOM   2294  N   PRO   153      51.734  49.463  56.836  0.00  0.00
ATOM   2295  CD  PRO   153      50.480  48.695  56.908  0.00  0.00
ATOM   2296  HD2 PRO   153      50.192  48.290  55.938  0.00  0.00
ATOM   2297  HD3 PRO   153      49.634  49.341  57.142  0.00  0.00
ATOM   2298  CG  PRO   153      50.690  47.717  57.987  0.00  0.00
ATOM   2299  HG2 PRO   153      51.169  46.782  57.697  0.00  0.00
ATOM   2300  HG3 PRO   153      49.717  47.418  58.377  0.00  0.00
ATOM   2301  CB  PRO   153      51.530  48.517  58.968  0.00  0.00
ATOM   2302  HB2 PRO   153      51.946  47.914  59.775  0.00  0.00
ATOM   2303  HB3 PRO   153      50.882  49.291  59.379  0.00  0.00
ATOM   2304  CA  PRO   153      52.544  49.162  58.038  0.00  0.00
ATOM   2305  HA  PRO   153      52.705  50.185  58.378  0.00  0.00
ATOM   2306  C   PRO   153      53.842  48.364  57.780  0.00  0.00
ATOM   2307  O   PRO   153      53.990  47.439  56.988  0.00  0.00
ATOM   2308  N   VAL   154      54.997  48.793  58.469  0.00  0.00
ATOM   2309  H   VAL   154      54.824  49.537  59.130  0.00  0.00
ATOM   2310  CA  VAL   154      56.345  48.204  58.592  0.00  0.00
ATOM   2311  HA  VAL   154      56.201  47.170  58.278  0.00  0.00
ATOM   2312  CB  VAL   154      57.415  48.789  57.535  0.00  0.00
ATOM   2313  HB  VAL   154      58.393  48.333  57.689  0.00  0.00
ATOM   2314  CG1 VAL   154      57.038  48.397  56.122  0.00  0.00
ATOM   2315 1HG1 VAL   154      57.527  47.461  55.851  0.00  0.00
ATOM   2316 2HG1 VAL   154      55.971  48.451  55.907  0.00  0.00
ATOM   2317 3HG1 VAL   154      57.449  49.070  55.368  0.00  0.00
ATOM   2318  CG2 VAL   154      57.328  50.291  57.694  0.00  0.00
ATOM   2319 1HG2 VAL   154      56.309  50.655  57.560  0.00  0.00
ATOM   2320 2HG2 VAL   154      57.764  50.618  58.638  0.00  0.00
ATOM   2321 3HG2 VAL   154      57.940  50.726  56.903  0.00  0.00
ATOM   2322  C   VAL   154      56.870  48.296  60.039  0.00  0.00
ATOM   2323  O   VAL   154      56.754  49.224  60.831  0.00  0.00
ATOM   2324  N   GLU   155      57.390  47.095  60.446  0.00  0.00
ATOM   2325  H   GLU   155      57.108  46.334  59.845  0.00  0.00
ATOM   2326  CA  GLU   155      58.054  46.761  61.707  0.00  0.00
ATOM   2327  HA  GLU   155      58.477  47.670  62.134  0.00  0.00
ATOM   2328  CB  GLU   155      57.017  46.159  62.635  0.00  0.00
ATOM   2329  HB2 GLU   155      56.048  46.647  62.526  0.00  0.00
ATOM   2330  HB3 GLU   155      56.853  45.100  62.438  0.00  0.00
ATOM   2331  CG  GLU   155      57.481  46.456  64.101  0.00  0.00
ATOM   2332  HG2 GLU   155      58.422  45.955  64.329  0.00  0.00
ATOM   2333  HG3 GLU   155      57.620  47.536  64.158  0.00  0.00
ATOM   2334  CD  GLU   155      56.542  46.076  65.113  0.00  0.00
ATOM   2335  OE1 GLU   155      56.313  44.916  65.474  0.00  0.00
ATOM   2336  OE2 GLU   155      55.828  47.060  65.526  0.00  0.00
ATOM   2337  C   GLU   155      59.136  45.734  61.360  0.00  0.00
ATOM   2338  O   GLU   155      60.263  45.962  61.883  0.00  0.00
ATOM   2339  N   LYS   156      58.908  44.770  60.474  0.00  0.00
ATOM   2340  H   LYS   156      57.989  44.658  60.069  0.00  0.00
ATOM   2341  CA  LYS   156      59.946  43.737  60.090  0.00  0.00
ATOM   2342  HA  LYS   156      60.725  43.613  60.842  0.00  0.00
ATOM   2343  CB  LYS   156      59.273  42.414  59.781  0.00  0.00
ATOM   2344  HB2 LYS   156      58.418  42.584  59.126  0.00  0.00
ATOM   2345  HB3 LYS   156      59.922  41.757  59.201  0.00  0.00
ATOM   2346  CG  LYS   156      58.759  41.687  61.021  0.00  0.00
ATOM   2347  HG2 LYS   156      59.593  41.514  61.701  0.00  0.00
ATOM   2348  HG3 LYS   156      58.056  42.295  61.590  0.00  0.00
ATOM   2349  CD  LYS   156      58.131  40.306  60.680  0.00  0.00
ATOM   2350  HD2 LYS   156      58.821  39.791  60.012  0.00  0.00
ATOM   2351  HD3 LYS   156      57.925  39.770  61.606  0.00  0.00
ATOM   2352  CE  LYS   156      56.822  40.354  59.936  0.00  0.00
ATOM   2353  HE2 LYS   156      56.135  41.061  60.401  0.00  0.00
ATOM   2354  HE3 LYS   156      57.057  40.626  58.907  0.00  0.00
ATOM   2355  NZ  LYS   156      56.310  39.058  59.821  0.00  0.00
ATOM   2356  HZ1 LYS   156      56.774  38.533  59.093  0.00  0.00
ATOM   2357  HZ2 LYS   156      56.520  38.618  60.706  0.00  0.00
ATOM   2358  HZ3 LYS   156      55.349  39.078  59.511  0.00  0.00
ATOM   2359  C   LYS   156      60.580  44.222  58.744  0.00  0.00
ATOM   2360  O   LYS   156      60.076  45.196  58.250  0.00  0.00
ATOM   2361  N   GLN   157      61.592  43.608  58.103  0.00  0.00
ATOM   2362  H   GLN   157      62.037  42.815  58.544  0.00  0.00
ATOM   2363  CA  GLN   157      62.278  44.127  56.861  0.00  0.00
ATOM   2364  HA  GLN   157      62.354  45.210  56.956  0.00  0.00
ATOM   2365  CB  GLN   157      63.669  43.503  56.836  0.00  0.00
ATOM   2366  HB2 GLN   157      64.148  43.687  57.798  0.00  0.00
ATOM   2367  HB3 GLN   157      63.503  42.431  56.737  0.00  0.00
ATOM   2368  CG  GLN   157      64.576  43.916  55.664  0.00  0.00
ATOM   2369  HG2 GLN   157      64.198  43.328  54.828  0.00  0.00
ATOM   2370  HG3 GLN   157      64.473  44.981  55.456  0.00  0.00
ATOM   2371  CD  GLN   157      66.032  43.502  55.902  0.00  0.00
ATOM   2372  OE1 GLN   157      66.636  43.727  56.945  0.00  0.00
ATOM   2373  NE2 GLN   157      66.671  43.023  54.885  0.00  0.00
ATOM   2374 1HE2 GLN   157      67.679  43.009  54.941  0.00  0.00
ATOM   2375 2HE2 GLN   157      66.159  42.861  54.030  0.00  0.00
ATOM   2376  C   GLN   157      61.504  43.781  55.591  0.00  0.00
ATOM   2377  O   GLN   157      61.036  42.694  55.363  0.00  0.00
ATOM   2378  N   LEU   158      61.503  44.874  54.757  0.00  0.00
ATOM   2379  H   LEU   158      61.919  45.755  55.024  0.00  0.00
ATOM   2380  CA  LEU   158      60.937  44.847  53.465  0.00  0.00
ATOM   2381  HA  LEU   158      59.958  44.369  53.524  0.00  0.00
ATOM   2382  CB  LEU   158      60.638  46.208  52.841  0.00  0.00
ATOM   2383  HB2 LEU   158      60.106  46.824  53.566  0.00  0.00
ATOM   2384  HB3 LEU   158      61.607  46.706  52.810  0.00  0.00
ATOM   2385  CG  LEU   158      59.952  46.239  51.418  0.00  0.00
ATOM   2386  HG  LEU   158      60.687  45.902  50.687  0.00  0.00
ATOM   2387  CD1 LEU   158      58.649  45.388  51.270  0.00  0.00
ATOM   2388 1HD1 LEU   158      58.900  44.327  51.279  0.00  0.00
ATOM   2389 2HD1 LEU   158      57.872  45.632  51.994  0.00  0.00
ATOM   2390 3HD1 LEU   158      58.262  45.550  50.264  0.00  0.00
ATOM   2391  CD2 LEU   158      59.548  47.689  51.247  0.00  0.00
ATOM   2392 1HD2 LEU   158      60.456  48.256  51.040  0.00  0.00
ATOM   2393 2HD2 LEU   158      58.983  47.774  50.318  0.00  0.00
ATOM   2394 3HD2 LEU   158      59.033  48.119  52.106  0.00  0.00
ATOM   2395  C   LEU   158      61.780  44.049  52.495  0.00  0.00
ATOM   2396  O   LEU   158      62.925  44.404  52.266  0.00  0.00
ATOM   2397  N   ASP   159      61.133  43.135  51.803  0.00  0.00
ATOM   2398  H   ASP   159      60.175  42.893  52.011  0.00  0.00
ATOM   2399  CA  ASP   159      61.636  42.563  50.529  0.00  0.00
ATOM   2400  HA  ASP   159      62.663  42.915  50.429  0.00  0.00
ATOM   2401  CB  ASP   159      61.504  41.025  50.573  0.00  0.00
ATOM   2402  HB2 ASP   159      62.058  40.721  51.462  0.00  0.00
ATOM   2403  HB3 ASP   159      60.481  40.666  50.687  0.00  0.00
ATOM   2404  CG  ASP   159      62.184  40.353  49.478  0.00  0.00
ATOM   2405  OD1 ASP   159      62.022  39.115  49.315  0.00  0.00
ATOM   2406  OD2 ASP   159      62.905  40.977  48.692  0.00  0.00
ATOM   2407  C   ASP   159      60.886  43.291  49.427  0.00  0.00
ATOM   2408  O   ASP   159      59.750  42.973  49.141  0.00  0.00
ATOM   2409  N   LEU   160      61.489  44.348  48.759  0.00  0.00
ATOM   2410  H   LEU   160      62.454  44.606  48.907  0.00  0.00
ATOM   2411  CA  LEU   160      60.992  44.959  47.512  0.00  0.00
ATOM   2412  HA  LEU   160      59.958  45.251  47.698  0.00  0.00
ATOM   2413  CB  LEU   160      61.884  46.159  47.067  0.00  0.00
ATOM   2414  HB2 LEU   160      62.497  46.473  47.913  0.00  0.00
ATOM   2415  HB3 LEU   160      62.554  45.965  46.230  0.00  0.00
ATOM   2416  CG  LEU   160      61.220  47.482  46.755  0.00  0.00
ATOM   2417  HG  LEU   160      60.622  47.876  47.577  0.00  0.00
ATOM   2418  CD1 LEU   160      62.413  48.543  46.625  0.00  0.00
ATOM   2419 1HD1 LEU   160      62.967  48.375  45.702  0.00  0.00
ATOM   2420 2HD1 LEU   160      61.989  49.537  46.481  0.00  0.00
ATOM   2421 3HD1 LEU   160      63.119  48.541  47.456  0.00  0.00
ATOM   2422  CD2 LEU   160      60.310  47.385  45.478  0.00  0.00
ATOM   2423 1HD2 LEU   160      61.026  47.133  44.695  0.00  0.00
ATOM   2424 2HD2 LEU   160      59.453  46.712  45.487  0.00  0.00
ATOM   2425 3HD2 LEU   160      59.900  48.351  45.184  0.00  0.00
ATOM   2426  C   LEU   160      60.901  43.936  46.380  0.00  0.00
ATOM   2427  O   LEU   160      60.002  44.096  45.556  0.00  0.00
ATOM   2428  N   ALA   161      61.600  42.827  46.405  0.00  0.00
ATOM   2429  H   ALA   161      62.224  42.678  47.185  0.00  0.00
ATOM   2430  CA  ALA   161      61.430  41.707  45.470  0.00  0.00
ATOM   2431  HA  ALA   161      61.226  42.208  44.524  0.00  0.00
ATOM   2432  CB  ALA   161      62.766  40.997  45.389  0.00  0.00
ATOM   2433  HB1 ALA   161      62.818  40.274  46.202  0.00  0.00
ATOM   2434  HB2 ALA   161      63.005  40.501  44.448  0.00  0.00
ATOM   2435  HB3 ALA   161      63.573  41.725  45.472  0.00  0.00
ATOM   2436  C   ALA   161      60.208  40.803  45.782  0.00  0.00
ATOM   2437  O   ALA   161      59.819  39.995  44.974  0.00  0.00
ATOM   2438  N   ALA   162      59.427  41.167  46.823  0.00  0.00
ATOM   2439  H   ALA   162      59.781  41.892  47.430  0.00  0.00
ATOM   2440  CA  ALA   162      58.146  40.578  47.141  0.00  0.00
ATOM   2441  HA  ALA   162      57.880  39.856  46.369  0.00  0.00
ATOM   2442  CB  ALA   162      58.293  39.735  48.396  0.00  0.00
ATOM   2443  HB1 ALA   162      57.435  39.075  48.526  0.00  0.00
ATOM   2444  HB2 ALA   162      59.088  39.022  48.180  0.00  0.00
ATOM   2445  HB3 ALA   162      58.480  40.432  49.214  0.00  0.00
ATOM   2446  C   ALA   162      56.996  41.558  47.217  0.00  0.00
ATOM   2447  O   ALA   162      55.936  41.264  47.772  0.00  0.00
ATOM   2448  N   LEU   163      57.163  42.844  46.879  0.00  0.00
ATOM   2449  H   LEU   163      58.031  43.067  46.413  0.00  0.00
ATOM   2450  CA  LEU   163      56.114  43.873  46.997  0.00  0.00
ATOM   2451  HA  LEU   163      55.423  43.583  47.788  0.00  0.00
ATOM   2452  CB  LEU   163      56.894  45.155  47.420  0.00  0.00
ATOM   2453  HB2 LEU   163      57.398  45.035  48.379  0.00  0.00
ATOM   2454  HB3 LEU   163      57.605  45.321  46.611  0.00  0.00
ATOM   2455  CG  LEU   163      55.952  46.420  47.521  0.00  0.00
ATOM   2456  HG  LEU   163      55.494  46.565  46.542  0.00  0.00
ATOM   2457  CD1 LEU   163      54.770  46.292  48.519  0.00  0.00
ATOM   2458 1HD1 LEU   163      54.299  45.354  48.223  0.00  0.00
ATOM   2459 2HD1 LEU   163      55.140  46.213  49.541  0.00  0.00
ATOM   2460 3HD1 LEU   163      54.060  47.095  48.317  0.00  0.00
ATOM   2461  CD2 LEU   163      56.687  47.715  47.782  0.00  0.00
ATOM   2462 1HD2 LEU   163      55.903  48.467  47.874  0.00  0.00
ATOM   2463 2HD2 LEU   163      57.090  47.734  48.795  0.00  0.00
ATOM   2464 3HD2 LEU   163      57.351  48.002  46.967  0.00  0.00
ATOM   2465  C   LEU   163      55.280  43.995  45.675  0.00  0.00
ATOM   2466  O   LEU   163      55.776  43.821  44.586  0.00  0.00
ATOM   2467  N   ILE   164      53.981  44.349  45.699  0.00  0.00
ATOM   2468  H   ILE   164      53.524  44.593  46.566  0.00  0.00
ATOM   2469  CA  ILE   164      53.162  44.641  44.533  0.00  0.00
ATOM   2470  HA  ILE   164      53.739  44.729  43.613  0.00  0.00
ATOM   2471  CB  ILE   164      52.078  43.544  44.360  0.00  0.00
ATOM   2472  HB  ILE   164      51.716  43.425  45.381  0.00  0.00
ATOM   2473  CG2 ILE   164      50.810  43.980  43.593  0.00  0.00
ATOM   2474 1HG2 ILE   164      50.299  44.834  44.037  0.00  0.00
ATOM   2475 2HG2 ILE   164      50.988  44.222  42.546  0.00  0.00
ATOM   2476 3HG2 ILE   164      50.057  43.202  43.475  0.00  0.00
ATOM   2477  CG1 ILE   164      52.687  42.237  43.834  0.00  0.00
ATOM   2478 2HG1 ILE   164      53.071  42.278  42.815  0.00  0.00
ATOM   2479 3HG1 ILE   164      53.420  41.887  44.560  0.00  0.00
ATOM   2480  CD1 ILE   164      51.779  41.047  43.924  0.00  0.00
ATOM   2481 1HD1 ILE   164      51.296  41.133  44.897  0.00  0.00
ATOM   2482 2HD1 ILE   164      51.017  41.028  43.145  0.00  0.00
ATOM   2483 3HD1 ILE   164      52.174  40.038  43.802  0.00  0.00
ATOM   2484  C   ILE   164      52.533  46.008  44.929  0.00  0.00
ATOM   2485  O   ILE   164      52.139  46.177  46.088  0.00  0.00
ATOM   2486  N   VAL   165      52.338  46.821  43.937  0.00  0.00
ATOM   2487  H   VAL   165      52.623  46.499  43.023  0.00  0.00
ATOM   2488  CA  VAL   165      51.652  48.122  43.973  0.00  0.00
ATOM   2489  HA  VAL   165      51.053  47.992  44.875  0.00  0.00
ATOM   2490  CB  VAL   165      52.517  49.382  44.196  0.00  0.00
ATOM   2491  HB  VAL   165      52.850  49.726  43.217  0.00  0.00
ATOM   2492  CG1 VAL   165      51.701  50.560  44.750  0.00  0.00
ATOM   2493 1HG1 VAL   165      51.114  50.309  45.633  0.00  0.00
ATOM   2494 2HG1 VAL   165      52.310  51.443  44.947  0.00  0.00
ATOM   2495 3HG1 VAL   165      50.964  50.844  44.000  0.00  0.00
ATOM   2496  CG2 VAL   165      53.709  49.038  45.063  0.00  0.00
ATOM   2497 1HG2 VAL   165      54.358  48.265  44.651  0.00  0.00
ATOM   2498 2HG2 VAL   165      54.321  49.880  45.387  0.00  0.00
ATOM   2499 3HG2 VAL   165      53.330  48.587  45.980  0.00  0.00
ATOM   2500  C   VAL   165      50.708  48.317  42.790  0.00  0.00
ATOM   2501  O   VAL   165      51.160  48.157  41.674  0.00  0.00
ATOM   2502  N   TYR   166      49.480  48.740  43.050  0.00  0.00
ATOM   2503  H   TYR   166      49.229  48.943  44.007  0.00  0.00
ATOM   2504  CA  TYR   166      48.454  48.925  41.955  0.00  0.00
ATOM   2505  HA  TYR   166      48.904  48.738  40.979  0.00  0.00
ATOM   2506  CB  TYR   166      47.462  47.770  42.108  0.00  0.00
ATOM   2507  HB2 TYR   166      48.090  46.894  42.267  0.00  0.00
ATOM   2508  HB3 TYR   166      46.882  48.008  43.000  0.00  0.00
ATOM   2509  CG  TYR   166      46.618  47.621  40.864  0.00  0.00
ATOM   2510  CD1 TYR   166      47.236  47.063  39.734  0.00  0.00
ATOM   2511  HD1 TYR   166      48.243  46.687  39.835  0.00  0.00
ATOM   2512  CE1 TYR   166      46.570  46.929  38.538  0.00  0.00
ATOM   2513  HE1 TYR   166      47.190  46.454  37.792  0.00  0.00
ATOM   2514  CZ  TYR   166      45.243  47.294  38.439  0.00  0.00
ATOM   2515  OH  TYR   166      44.398  47.131  37.361  0.00  0.00
ATOM   2516  HH  TYR   166      43.560  47.589  37.465  0.00  0.00
ATOM   2517  CE2 TYR   166      44.662  47.889  39.575  0.00  0.00
ATOM   2518  HE2 TYR   166      43.637  48.225  39.515  0.00  0.00
ATOM   2519  CD2 TYR   166      45.350  48.148  40.737  0.00  0.00
ATOM   2520  HD2 TYR   166      44.886  48.727  41.521  0.00  0.00
ATOM   2521  C   TYR   166      47.721  50.281  42.069  0.00  0.00
ATOM   2522  O   TYR   166      47.428  50.832  43.204  0.00  0.00
ATOM   2523  N   TRP   167      47.403  50.760  40.880  0.00  0.00
ATOM   2524  H   TRP   167      47.654  50.288  40.023  0.00  0.00
ATOM   2525  CA  TRP   167      46.907  52.104  40.648  0.00  0.00
ATOM   2526  HA  TRP   167      46.454  52.546  41.536  0.00  0.00
ATOM   2527  CB  TRP   167      48.046  53.074  40.435  0.00  0.00
ATOM   2528  HB2 TRP   167      48.629  52.875  39.535  0.00  0.00
ATOM   2529  HB3 TRP   167      47.649  54.055  40.171  0.00  0.00
ATOM   2530  CG  TRP   167      48.959  53.344  41.596  0.00  0.00
ATOM   2531  CD1 TRP   167      50.144  52.772  41.739  0.00  0.00
ATOM   2532  HD1 TRP   167      50.539  52.080  41.010  0.00  0.00
ATOM   2533  NE1 TRP   167      50.757  53.320  42.882  0.00  0.00
ATOM   2534  HE1 TRP   167      51.557  52.896  43.330  0.00  0.00
ATOM   2535  CE2 TRP   167      49.908  54.320  43.464  0.00  0.00
ATOM   2536  CZ2 TRP   167      50.008  55.295  44.527  0.00  0.00
ATOM   2537  HZ2 TRP   167      50.878  55.387  45.160  0.00  0.00
ATOM   2538  CH2 TRP   167      48.895  56.148  44.823  0.00  0.00
ATOM   2539  HH2 TRP   167      49.006  56.853  45.634  0.00  0.00
ATOM   2540  CZ3 TRP   167      47.756  56.022  44.101  0.00  0.00
ATOM   2541  HZ3 TRP   167      46.921  56.627  44.424  0.00  0.00
ATOM   2542  CE3 TRP   167      47.663  55.049  43.058  0.00  0.00
ATOM   2543  HE3 TRP   167      46.712  55.056  42.544  0.00  0.00
ATOM   2544  CD2 TRP   167      48.739  54.215  42.717  0.00  0.00
ATOM   2545  C   TRP   167      45.773  52.122  39.593  0.00  0.00
ATOM   2546  O   TRP   167      46.038  51.729  38.463  0.00  0.00
ATOM   2547  N   GLU   168      44.598  52.477  40.068  0.00  0.00
ATOM   2548  H   GLU   168      44.593  52.938  40.967  0.00  0.00
ATOM   2549  CA  GLU   168      43.351  52.609  39.237  0.00  0.00
ATOM   2550  HA  GLU   168      43.571  52.348  38.202  0.00  0.00
ATOM   2551  CB  GLU   168      42.341  51.506  39.717  0.00  0.00
ATOM   2552  HB2 GLU   168      42.568  50.495  39.378  0.00  0.00
ATOM   2553  HB3 GLU   168      42.418  51.402  40.799  0.00  0.00
ATOM   2554  CG  GLU   168      40.827  51.782  39.330  0.00  0.00
ATOM   2555  HG2 GLU   168      40.485  52.604  39.960  0.00  0.00
ATOM   2556  HG3 GLU   168      40.684  52.021  38.276  0.00  0.00
ATOM   2557  CD  GLU   168      39.985  50.602  39.605  0.00  0.00
ATOM   2558  OE1 GLU   168      40.034  49.563  38.927  0.00  0.00
ATOM   2559  OE2 GLU   168      39.398  50.553  40.686  0.00  0.00
ATOM   2560  C   GLU   168      42.733  53.973  39.275  0.00  0.00
ATOM   2561  O   GLU   168      42.853  54.636  40.313  0.00  0.00
ATOM   2562  N   MET   169      42.061  54.459  38.271  0.00  0.00
ATOM   2563  H   MET   169      41.888  53.936  37.424  0.00  0.00
ATOM   2564  CA  MET   169      40.967  55.465  38.360  0.00  0.00
ATOM   2565  HA  MET   169      40.844  55.845  39.374  0.00  0.00
ATOM   2566  CB  MET   169      41.424  56.680  37.522  0.00  0.00
ATOM   2567  HB2 MET   169      42.313  57.062  38.024  0.00  0.00
ATOM   2568  HB3 MET   169      41.704  56.436  36.497  0.00  0.00
ATOM   2569  CG  MET   169      40.507  57.843  37.413  0.00  0.00
ATOM   2570  HG2 MET   169      39.925  57.809  38.334  0.00  0.00
ATOM   2571  HG3 MET   169      41.140  58.728  37.352  0.00  0.00
ATOM   2572  SD  MET   169      39.449  57.675  36.001  0.00  0.00
ATOM   2573  CE  MET   169      38.705  59.434  36.016  0.00  0.00
ATOM   2574  HE1 MET   169      38.048  59.574  36.874  0.00  0.00
ATOM   2575  HE2 MET   169      39.495  60.162  35.829  0.00  0.00
ATOM   2576  HE3 MET   169      38.004  59.436  35.181  0.00  0.00
ATOM   2577  C   MET   169      39.579  54.995  37.887  0.00  0.00
ATOM   2578  O   MET   169      39.371  54.665  36.707  0.00  0.00
ATOM   2579  N   GLU   170      38.661  54.949  38.851  0.00  0.00
ATOM   2580  H   GLU   170      38.944  55.160  39.797  0.00  0.00
ATOM   2581  CA  GLU   170      37.262  54.586  38.675  0.00  0.00
ATOM   2582  HA  GLU   170      36.752  54.677  39.634  0.00  0.00
ATOM   2583  CB  GLU   170      36.515  55.444  37.634  0.00  0.00
ATOM   2584  HB2 GLU   170      36.906  55.185  36.650  0.00  0.00
ATOM   2585  HB3 GLU   170      35.493  55.074  37.719  0.00  0.00
ATOM   2586  CG  GLU   170      36.490  56.964  37.802  0.00  0.00
ATOM   2587  HG2 GLU   170      37.428  57.266  38.268  0.00  0.00
ATOM   2588  HG3 GLU   170      36.488  57.403  36.805  0.00  0.00
ATOM   2589  CD  GLU   170      35.255  57.336  38.670  0.00  0.00
ATOM   2590  OE1 GLU   170      34.075  57.181  38.320  0.00  0.00
ATOM   2591  OE2 GLU   170      35.527  58.085  39.672  0.00  0.00
ATOM   2592  C   GLU   170      37.085  53.088  38.399  0.00  0.00
ATOM   2593  O   GLU   170      36.314  52.337  39.006  0.00  0.00
ATOM   2594  N   ASP   171      37.775  52.598  37.363  0.00  0.00
ATOM   2595  H   ASP   171      38.386  53.280  36.936  0.00  0.00
ATOM   2596  CA  ASP   171      37.552  51.244  36.745  0.00  0.00
ATOM   2597  HA  ASP   171      37.733  50.528  37.548  0.00  0.00
ATOM   2598  CB  ASP   171      36.119  51.071  36.112  0.00  0.00
ATOM   2599  HB2 ASP   171      36.023  50.008  35.889  0.00  0.00
ATOM   2600  HB3 ASP   171      35.335  51.376  36.804  0.00  0.00
ATOM   2601  CG  ASP   171      35.902  51.875  34.843  0.00  0.00
ATOM   2602  OD1 ASP   171      35.256  51.268  33.928  0.00  0.00
ATOM   2603  OD2 ASP   171      36.234  53.055  34.736  0.00  0.00
ATOM   2604  C   ASP   171      38.638  50.922  35.653  0.00  0.00
ATOM   2605  O   ASP   171      38.697  49.771  35.334  0.00  0.00
ATOM   2606  N   LYS   172      39.439  51.870  35.220  0.00  0.00
ATOM   2607  H   LYS   172      39.224  52.773  35.618  0.00  0.00
ATOM   2608  CA  LYS   172      40.622  51.759  34.402  0.00  0.00
ATOM   2609  HA  LYS   172      40.513  50.840  33.826  0.00  0.00
ATOM   2610  CB  LYS   172      40.723  52.889  33.340  0.00  0.00
ATOM   2611  HB2 LYS   172      41.670  52.801  32.808  0.00  0.00
ATOM   2612  HB3 LYS   172      40.034  52.666  32.525  0.00  0.00
ATOM   2613  CG  LYS   172      40.799  54.290  33.788  0.00  0.00
ATOM   2614  HG2 LYS   172      39.853  54.586  34.241  0.00  0.00
ATOM   2615  HG3 LYS   172      41.489  54.323  34.631  0.00  0.00
ATOM   2616  CD  LYS   172      41.141  55.346  32.764  0.00  0.00
ATOM   2617  HD2 LYS   172      41.189  56.307  33.275  0.00  0.00
ATOM   2618  HD3 LYS   172      42.055  55.050  32.249  0.00  0.00
ATOM   2619  CE  LYS   172      40.038  55.455  31.686  0.00  0.00
ATOM   2620  HE2 LYS   172      40.469  56.023  30.861  0.00  0.00
ATOM   2621  HE3 LYS   172      39.794  54.520  31.182  0.00  0.00
ATOM   2622  NZ  LYS   172      38.806  56.160  32.204  0.00  0.00
ATOM   2623  HZ1 LYS   172      38.132  56.166  31.451  0.00  0.00
ATOM   2624  HZ2 LYS   172      38.365  55.593  32.913  0.00  0.00
ATOM   2625  HZ3 LYS   172      38.905  57.098  32.565  0.00  0.00
ATOM   2626  C   LYS   172      41.926  51.610  35.273  0.00  0.00
ATOM   2627  O   LYS   172      42.225  52.285  36.254  0.00  0.00
ATOM   2628  N   ASN   173      42.863  50.788  34.789  0.00  0.00
ATOM   2629  H   ASN   173      42.676  50.314  33.916  0.00  0.00
ATOM   2630  CA  ASN   173      44.243  50.691  35.247  0.00  0.00
ATOM   2631  HA  ASN   173      44.240  50.733  36.336  0.00  0.00
ATOM   2632  CB  ASN   173      44.874  49.452  34.738  0.00  0.00
ATOM   2633  HB2 ASN   173      44.293  48.582  35.043  0.00  0.00
ATOM   2634  HB3 ASN   173      45.045  49.591  33.670  0.00  0.00
ATOM   2635  CG  ASN   173      46.206  49.212  35.368  0.00  0.00
ATOM   2636  OD1 ASN   173      47.240  48.981  34.772  0.00  0.00
ATOM   2637  ND2 ASN   173      46.400  49.260  36.684  0.00  0.00
ATOM   2638 1HD2 ASN   173      47.321  48.966  36.977  0.00  0.00
ATOM   2639 2HD2 ASN   173      45.669  49.590  37.297  0.00  0.00
ATOM   2640  C   ASN   173      45.018  51.877  34.681  0.00  0.00
ATOM   2641  O   ASN   173      45.090  52.239  33.509  0.00  0.00
ATOM   2642  N   ILE   174      45.804  52.498  35.560  0.00  0.00
ATOM   2643  H   ILE   174      45.656  52.189  36.510  0.00  0.00
ATOM   2644  CA  ILE   174      46.659  53.693  35.186  0.00  0.00
ATOM   2645  HA  ILE   174      46.576  53.902  34.119  0.00  0.00
ATOM   2646  CB  ILE   174      46.161  54.937  35.948  0.00  0.00
ATOM   2647  HB  ILE   174      46.813  55.749  35.625  0.00  0.00
ATOM   2648  CG2 ILE   174      44.726  55.275  35.432  0.00  0.00
ATOM   2649 1HG2 ILE   174      44.146  54.469  35.883  0.00  0.00
ATOM   2650 2HG2 ILE   174      44.231  56.110  35.928  0.00  0.00
ATOM   2651 3HG2 ILE   174      44.777  55.315  34.344  0.00  0.00
ATOM   2652  CG1 ILE   174      46.295  54.980  37.544  0.00  0.00
ATOM   2653 2HG1 ILE   174      45.608  54.222  37.922  0.00  0.00
ATOM   2654 3HG1 ILE   174      47.266  54.822  38.012  0.00  0.00
ATOM   2655  CD1 ILE   174      45.991  56.318  38.144  0.00  0.00
ATOM   2656 1HD1 ILE   174      46.600  57.117  37.722  0.00  0.00
ATOM   2657 2HD1 ILE   174      44.940  56.494  37.912  0.00  0.00
ATOM   2658 3HD1 ILE   174      46.136  56.134  39.209  0.00  0.00
ATOM   2659  C   ILE   174      48.139  53.451  35.435  0.00  0.00
ATOM   2660  O   ILE   174      48.919  54.384  35.091  0.00  0.00
ATOM   2661  N   ILE   175      48.559  52.340  36.037  0.00  0.00
ATOM   2662  H   ILE   175      47.830  51.698  36.315  0.00  0.00
ATOM   2663  CA  ILE   175      49.971  51.794  36.132  0.00  0.00
ATOM   2664  HA  ILE   175      50.182  51.565  35.087  0.00  0.00
ATOM   2665  CB  ILE   175      50.992  52.923  36.514  0.00  0.00
ATOM   2666  HB  ILE   175      51.017  53.544  35.618  0.00  0.00
ATOM   2667  CG2 ILE   175      50.485  53.842  37.668  0.00  0.00
ATOM   2668 1HG2 ILE   175      50.924  54.819  37.467  0.00  0.00
ATOM   2669 2HG2 ILE   175      49.401  53.950  37.624  0.00  0.00
ATOM   2670 3HG2 ILE   175      50.614  53.407  38.659  0.00  0.00
ATOM   2671  CG1 ILE   175      52.488  52.521  36.832  0.00  0.00
ATOM   2672 2HG1 ILE   175      52.582  51.946  37.753  0.00  0.00
ATOM   2673 3HG1 ILE   175      52.847  51.748  36.151  0.00  0.00
ATOM   2674  CD1 ILE   175      53.377  53.810  36.845  0.00  0.00
ATOM   2675 1HD1 ILE   175      52.875  54.517  37.505  0.00  0.00
ATOM   2676 2HD1 ILE   175      54.346  53.584  37.289  0.00  0.00
ATOM   2677 3HD1 ILE   175      53.586  54.177  35.840  0.00  0.00
ATOM   2678  C   ILE   175      49.950  50.670  37.170  0.00  0.00
ATOM   2679  O   ILE   175      49.092  50.633  38.044  0.00  0.00
ATOM   2680  N   GLN   176      50.946  49.749  37.121  0.00  0.00
ATOM   2681  H   GLN   176      51.801  49.948  36.621  0.00  0.00
ATOM   2682  CA  GLN   176      50.958  48.588  38.005  0.00  0.00
ATOM   2683  HA  GLN   176      50.547  48.998  38.927  0.00  0.00
ATOM   2684  CB  GLN   176      49.966  47.437  37.632  0.00  0.00
ATOM   2685  HB2 GLN   176      49.853  46.722  38.447  0.00  0.00
ATOM   2686  HB3 GLN   176      49.019  47.943  37.445  0.00  0.00
ATOM   2687  CG  GLN   176      50.409  46.630  36.435  0.00  0.00
ATOM   2688  HG2 GLN   176      50.488  47.241  35.536  0.00  0.00
ATOM   2689  HG3 GLN   176      51.310  46.041  36.600  0.00  0.00
ATOM   2690  CD  GLN   176      49.367  45.553  36.190  0.00  0.00
ATOM   2691  OE1 GLN   176      49.074  44.678  36.941  0.00  0.00
ATOM   2692  NE2 GLN   176      48.683  45.691  35.100  0.00  0.00
ATOM   2693 1HE2 GLN   176      48.071  44.921  34.872  0.00  0.00
ATOM   2694 2HE2 GLN   176      48.785  46.509  34.516  0.00  0.00
ATOM   2695  C   GLN   176      52.431  48.105  38.212  0.00  0.00
ATOM   2696  O   GLN   176      53.212  48.019  37.287  0.00  0.00
ATOM   2697  N   PHE   177      52.821  47.638  39.425  0.00  0.00
ATOM   2698  H   PHE   177      52.110  47.596  40.141  0.00  0.00
ATOM   2699  CA  PHE   177      54.206  47.255  39.719  0.00  0.00
ATOM   2700  HA  PHE   177      54.784  47.253  38.795  0.00  0.00
ATOM   2701  CB  PHE   177      54.848  48.381  40.675  0.00  0.00
ATOM   2702  HB2 PHE   177      54.691  49.377  40.260  0.00  0.00
ATOM   2703  HB3 PHE   177      54.105  48.284  41.467  0.00  0.00
ATOM   2704  CG  PHE   177      56.154  48.174  41.335  0.00  0.00
ATOM   2705  CD1 PHE   177      57.160  49.104  41.122  0.00  0.00
ATOM   2706  HD1 PHE   177      57.025  49.872  40.375  0.00  0.00
ATOM   2707  CE1 PHE   177      58.457  48.987  41.728  0.00  0.00
ATOM   2708  HE1 PHE   177      59.247  49.681  41.480  0.00  0.00
ATOM   2709  CZ  PHE   177      58.668  47.947  42.573  0.00  0.00
ATOM   2710  HZ  PHE   177      59.661  47.905  42.995  0.00  0.00
ATOM   2711  CE2 PHE   177      57.540  47.145  42.968  0.00  0.00
ATOM   2712  HE2 PHE   177      57.642  46.257  43.575  0.00  0.00
ATOM   2713  CD2 PHE   177      56.333  47.236  42.302  0.00  0.00
ATOM   2714  HD2 PHE   177      55.536  46.553  42.556  0.00  0.00
ATOM   2715  C   PHE   177      54.203  45.907  40.480  0.00  0.00
ATOM   2716  O   PHE   177      53.535  45.809  41.486  0.00  0.00
ATOM   2717  N   VAL   178      55.047  44.946  40.169  0.00  0.00
ATOM   2718  H   VAL   178      55.767  45.035  39.466  0.00  0.00
ATOM   2719  CA  VAL   178      54.924  43.621  40.884  0.00  0.00
ATOM   2720  HA  VAL   178      54.550  43.827  41.887  0.00  0.00
ATOM   2721  CB  VAL   178      54.077  42.556  40.046  0.00  0.00
ATOM   2722  HB  VAL   178      54.109  41.590  40.548  0.00  0.00
ATOM   2723  CG1 VAL   178      52.520  42.919  39.905  0.00  0.00
ATOM   2724 1HG1 VAL   178      52.046  42.764  40.874  0.00  0.00
ATOM   2725 2HG1 VAL   178      52.417  43.975  39.654  0.00  0.00
ATOM   2726 3HG1 VAL   178      51.983  42.388  39.118  0.00  0.00
ATOM   2727  CG2 VAL   178      54.647  42.382  38.590  0.00  0.00
ATOM   2728 1HG2 VAL   178      54.056  41.754  37.923  0.00  0.00
ATOM   2729 2HG2 VAL   178      54.744  43.360  38.119  0.00  0.00
ATOM   2730 3HG2 VAL   178      55.649  41.956  38.644  0.00  0.00
ATOM   2731  C   VAL   178      56.328  43.119  41.124  0.00  0.00
ATOM   2732  O   VAL   178      57.228  43.228  40.256  0.00  0.00
ATOM   2733  N   HIE   179      56.553  42.553  42.339  0.00  0.00
ATOM   2734  H   HIE   179      55.882  42.889  43.016  0.00  0.00
ATOM   2735  CA  HIE   179      57.766  41.871  42.792  0.00  0.00
ATOM   2736  HA  HIE   179      57.662  41.882  43.877  0.00  0.00
ATOM   2737  CB  HIE   179      57.690  40.440  42.313  0.00  0.00
ATOM   2738  HB2 HIE   179      57.583  40.536  41.232  0.00  0.00
ATOM   2739  HB3 HIE   179      58.629  39.961  42.589  0.00  0.00
ATOM   2740  CG  HIE   179      56.535  39.624  42.922  0.00  0.00
ATOM   2741  ND1 HIE   179      56.430  39.263  44.251  0.00  0.00
ATOM   2742  CE1 HIE   179      55.278  38.621  44.363  0.00  0.00
ATOM   2743  HE1 HIE   179      54.759  38.514  45.304  0.00  0.00
ATOM   2744  NE2 HIE   179      54.593  38.733  43.168  0.00  0.00
ATOM   2745  HE2 HIE   179      53.723  38.331  42.847  0.00  0.00
ATOM   2746  CD2 HIE   179      55.378  39.350  42.283  0.00  0.00
ATOM   2747  HD2 HIE   179      55.310  39.613  41.238  0.00  0.00
ATOM   2748  C   HIE   179      59.095  42.615  42.560  0.00  0.00
ATOM   2749  O   HIE   179      60.126  42.013  42.302  0.00  0.00
ATOM   2750  N   GLY   180      59.017  43.936  42.679  0.00  0.00
ATOM   2751  H   GLY   180      58.073  44.209  42.913  0.00  0.00
ATOM   2752  CA  GLY   180      60.166  44.855  42.595  0.00  0.00
ATOM   2753  HA2 GLY   180      59.923  45.572  43.379  0.00  0.00
ATOM   2754  HA3 GLY   180      61.094  44.330  42.823  0.00  0.00
ATOM   2755  C   GLY   180      60.355  45.750  41.388  0.00  0.00
ATOM   2756  O   GLY   180      61.401  46.432  41.316  0.00  0.00
ATOM   2757  N   GLU   181      59.366  45.751  40.457  0.00  0.00
ATOM   2758  H   GLU   181      58.622  45.090  40.624  0.00  0.00
ATOM   2759  CA  GLU   181      59.376  46.432  39.224  0.00  0.00
ATOM   2760  HA  GLU   181      59.927  47.348  39.436  0.00  0.00
ATOM   2761  CB  GLU   181      60.237  45.568  38.241  0.00  0.00
ATOM   2762  HB2 GLU   181      61.025  45.208  38.903  0.00  0.00
ATOM   2763  HB3 GLU   181      59.737  44.680  37.854  0.00  0.00
ATOM   2764  CG  GLU   181      60.895  46.319  37.045  0.00  0.00
ATOM   2765  HG2 GLU   181      60.102  46.507  36.321  0.00  0.00
ATOM   2766  HG3 GLU   181      61.341  47.259  37.371  0.00  0.00
ATOM   2767  CD  GLU   181      61.906  45.486  36.312  0.00  0.00
ATOM   2768  OE1 GLU   181      63.100  45.449  36.605  0.00  0.00
ATOM   2769  OE2 GLU   181      61.529  44.757  35.381  0.00  0.00
ATOM   2770  C   GLU   181      57.984  46.780  38.611  0.00  0.00
ATOM   2771  O   GLU   181      57.068  45.966  38.586  0.00  0.00
ATOM   2772  N   GLU   182      57.847  47.969  38.009  0.00  0.00
ATOM   2773  H   GLU   182      58.684  48.533  38.035  0.00  0.00
ATOM   2774  CA  GLU   182      56.740  48.254  37.023  0.00  0.00
ATOM   2775  HA  GLU   182      55.744  48.104  37.441  0.00  0.00
ATOM   2776  CB  GLU   182      56.862  49.695  36.563  0.00  0.00
ATOM   2777  HB2 GLU   182      57.117  50.378  37.373  0.00  0.00
ATOM   2778  HB3 GLU   182      57.662  49.772  35.827  0.00  0.00
ATOM   2779  CG  GLU   182      55.596  50.327  35.871  0.00  0.00
ATOM   2780  HG2 GLU   182      55.200  49.559  35.207  0.00  0.00
ATOM   2781  HG3 GLU   182      54.842  50.456  36.649  0.00  0.00
ATOM   2782  CD  GLU   182      55.896  51.682  35.176  0.00  0.00
ATOM   2783  OE1 GLU   182      55.398  51.816  33.981  0.00  0.00
ATOM   2784  OE2 GLU   182      56.472  52.627  35.742  0.00  0.00
ATOM   2785  C   GLU   182      56.852  47.217  35.872  0.00  0.00
ATOM   2786  O   GLU   182      57.942  46.992  35.397  0.00  0.00
ATOM   2787  N   ASP   183      55.705  46.680  35.478  0.00  0.00
ATOM   2788  H   ASP   183      54.846  47.010  35.893  0.00  0.00
ATOM   2789  CA  ASP   183      55.593  45.577  34.498  0.00  0.00
ATOM   2790  HA  ASP   183      56.500  44.981  34.597  0.00  0.00
ATOM   2791  CB  ASP   183      54.320  44.738  34.645  0.00  0.00
ATOM   2792  HB2 ASP   183      54.287  44.305  35.645  0.00  0.00
ATOM   2793  HB3 ASP   183      53.437  45.375  34.694  0.00  0.00
ATOM   2794  CG  ASP   183      54.213  43.625  33.568  0.00  0.00
ATOM   2795  OD1 ASP   183      55.029  42.684  33.578  0.00  0.00
ATOM   2796  OD2 ASP   183      53.315  43.730  32.735  0.00  0.00
ATOM   2797  C   ASP   183      55.698  46.071  33.040  0.00  0.00
ATOM   2798  O   ASP   183      55.488  47.255  32.807  0.00  0.00
ATOM   2799  N   LEU   184      56.231  45.238  32.139  0.00  0.00
ATOM   2800  H   LEU   184      56.318  44.248  32.319  0.00  0.00
ATOM   2801  CA  LEU   184      56.487  45.567  30.753  0.00  0.00
ATOM   2802  HA  LEU   184      57.405  46.154  30.733  0.00  0.00
ATOM   2803  CB  LEU   184      56.774  44.210  30.049  0.00  0.00
ATOM   2804  HB2 LEU   184      56.073  43.487  30.466  0.00  0.00
ATOM   2805  HB3 LEU   184      56.513  44.245  28.991  0.00  0.00
ATOM   2806  CG  LEU   184      58.177  43.587  30.305  0.00  0.00
ATOM   2807  HG  LEU   184      58.411  43.445  31.360  0.00  0.00
ATOM   2808  CD1 LEU   184      58.032  42.212  29.644  0.00  0.00
ATOM   2809 1HD1 LEU   184      58.970  41.669  29.763  0.00  0.00
ATOM   2810 2HD1 LEU   184      57.195  41.595  29.968  0.00  0.00
ATOM   2811 3HD1 LEU   184      57.844  42.216  28.570  0.00  0.00
ATOM   2812  CD2 LEU   184      59.251  44.479  29.611  0.00  0.00
ATOM   2813 1HD2 LEU   184      60.224  44.110  29.935  0.00  0.00
ATOM   2814 2HD2 LEU   184      59.188  44.413  28.525  0.00  0.00
ATOM   2815 3HD2 LEU   184      59.126  45.549  29.773  0.00  0.00
ATOM   2816  C   LEU   184      55.464  46.377  29.921  0.00  0.00
ATOM   2817  O   LEU   184      54.399  45.880  29.594  0.00  0.00
ATOM   2818  N   LYS   185      55.870  47.541  29.496  0.00  0.00
ATOM   2819  H   LYS   185      56.731  47.912  29.872  0.00  0.00
ATOM   2820  CA  LYS   185      55.063  48.486  28.704  0.00  0.00
ATOM   2821  HA  LYS   185      54.097  48.596  29.197  0.00  0.00
ATOM   2822  CB  LYS   185      55.738  49.883  28.646  0.00  0.00
ATOM   2823  HB2 LYS   185      56.726  49.738  28.210  0.00  0.00
ATOM   2824  HB3 LYS   185      55.151  50.555  28.019  0.00  0.00
ATOM   2825  CG  LYS   185      55.917  50.600  30.047  0.00  0.00
ATOM   2826  HG2 LYS   185      54.963  50.600  30.576  0.00  0.00
ATOM   2827  HG3 LYS   185      56.632  50.037  30.647  0.00  0.00
ATOM   2828  CD  LYS   185      56.423  52.088  29.773  0.00  0.00
ATOM   2829  HD2 LYS   185      57.505  52.040  29.650  0.00  0.00
ATOM   2830  HD3 LYS   185      55.862  52.432  28.904  0.00  0.00
ATOM   2831  CE  LYS   185      56.033  53.046  30.925  0.00  0.00
ATOM   2832  HE2 LYS   185      54.956  53.194  30.845  0.00  0.00
ATOM   2833  HE3 LYS   185      56.211  52.520  31.863  0.00  0.00
ATOM   2834  NZ  LYS   185      56.569  54.437  30.832  0.00  0.00
ATOM   2835  HZ1 LYS   185      56.193  54.776  29.958  0.00  0.00
ATOM   2836  HZ2 LYS   185      56.213  54.969  31.613  0.00  0.00
ATOM   2837  HZ3 LYS   185      57.579  54.437  30.859  0.00  0.00
ATOM   2838  C   LYS   185      54.791  47.975  27.224  0.00  0.00
ATOM   2839  O   LYS   185      55.662  48.127  26.365  0.00  0.00
ATOM   2840  N   VAL   186      53.589  47.413  26.964  0.00  0.00
ATOM   2841  H   VAL   186      52.901  47.416  27.704  0.00  0.00
ATOM   2842  CA  VAL   186      53.169  46.632  25.746  0.00  0.00
ATOM   2843  HA  VAL   186      53.887  47.077  25.057  0.00  0.00
ATOM   2844  CB  VAL   186      53.509  45.164  25.761  0.00  0.00
ATOM   2845  HB  VAL   186      53.313  44.768  24.765  0.00  0.00
ATOM   2846  CG1 VAL   186      55.001  44.855  26.056  0.00  0.00
ATOM   2847 1HG1 VAL   186      55.132  43.773  26.024  0.00  0.00
ATOM   2848 2HG1 VAL   186      55.657  45.384  25.365  0.00  0.00
ATOM   2849 3HG1 VAL   186      55.355  45.313  26.980  0.00  0.00
ATOM   2850  CG2 VAL   186      52.604  44.393  26.795  0.00  0.00
ATOM   2851 1HG2 VAL   186      51.551  44.544  26.557  0.00  0.00
ATOM   2852 2HG2 VAL   186      52.789  43.319  26.832  0.00  0.00
ATOM   2853 3HG2 VAL   186      52.837  44.803  27.778  0.00  0.00
ATOM   2854  C   VAL   186      51.800  46.954  25.235  0.00  0.00
ATOM   2855  O   VAL   186      51.202  46.219  24.406  0.00  0.00
ATOM   2856  N   GLN   187      51.206  47.962  25.865  0.00  0.00
ATOM   2857  H   GLN   187      51.595  48.582  26.561  0.00  0.00
ATOM   2858  CA  GLN   187      49.836  48.414  25.457  0.00  0.00
ATOM   2859  HA  GLN   187      49.608  48.216  24.410  0.00  0.00
ATOM   2860  CB  GLN   187      48.984  47.523  26.366  0.00  0.00
ATOM   2861  HB2 GLN   187      49.366  46.503  26.402  0.00  0.00
ATOM   2862  HB3 GLN   187      48.918  47.911  27.383  0.00  0.00
ATOM   2863  CG  GLN   187      47.583  47.453  25.742  0.00  0.00
ATOM   2864  HG2 GLN   187      47.150  48.453  25.693  0.00  0.00
ATOM   2865  HG3 GLN   187      47.730  47.166  24.701  0.00  0.00
ATOM   2866  CD  GLN   187      46.589  46.480  26.461  0.00  0.00
ATOM   2867  OE1 GLN   187      46.320  45.374  26.019  0.00  0.00
ATOM   2868  NE2 GLN   187      46.018  46.836  27.607  0.00  0.00
ATOM   2869 1HE2 GLN   187      45.215  46.346  27.976  0.00  0.00
ATOM   2870 2HE2 GLN   187      46.128  47.802  27.881  0.00  0.00
ATOM   2871  C   GLN   187      49.647  49.967  25.698  0.00  0.00
ATOM   2872  O   GLN   187      50.192  50.496  26.667  0.00  0.00
ATOM   2873  N   HIE   188      48.817  50.559  24.833  0.00  0.00
ATOM   2874  H   HIE   188      48.462  50.046  24.038  0.00  0.00
ATOM   2875  CA  HIE   188      48.569  52.009  24.897  0.00  0.00
ATOM   2876  HA  HIE   188      49.527  52.515  25.018  0.00  0.00
ATOM   2877  CB  HIE   188      47.952  52.354  23.528  0.00  0.00
ATOM   2878  HB2 HIE   188      48.612  52.065  22.710  0.00  0.00
ATOM   2879  HB3 HIE   188      47.064  51.731  23.420  0.00  0.00
ATOM   2880  CG  HIE   188      47.549  53.798  23.465  0.00  0.00
ATOM   2881  ND1 HIE   188      46.334  54.333  23.978  0.00  0.00
ATOM   2882  CE1 HIE   188      46.436  55.663  23.676  0.00  0.00
ATOM   2883  HE1 HIE   188      45.683  56.434  23.758  0.00  0.00
ATOM   2884  NE2 HIE   188      47.555  55.945  22.996  0.00  0.00
ATOM   2885  HE2 HIE   188      47.685  56.822  22.512  0.00  0.00
ATOM   2886  CD2 HIE   188      48.307  54.794  23.027  0.00  0.00
ATOM   2887  HD2 HIE   188      49.296  54.589  22.644  0.00  0.00
ATOM   2888  C   HIE   188      47.757  52.471  26.140  0.00  0.00
ATOM   2889  O   HIE   188      46.770  51.751  26.461  0.00  0.00
ATOM   2890  N   SER   189      48.041  53.608  26.768  0.00  0.00
ATOM   2891  H   SER   189      48.887  54.080  26.482  0.00  0.00
ATOM   2892  CA  SER   189      47.340  54.195  27.870  0.00  0.00
ATOM   2893  HA  SER   189      46.268  54.017  27.795  0.00  0.00
ATOM   2894  CB  SER   189      47.956  53.776  29.209  0.00  0.00
ATOM   2895  HB2 SER   189      48.060  52.694  29.294  0.00  0.00
ATOM   2896  HB3 SER   189      48.961  54.194  29.255  0.00  0.00
ATOM   2897  OG  SER   189      47.247  54.357  30.327  0.00  0.00
ATOM   2898  HG  SER   189      47.714  54.087  31.121  0.00  0.00
ATOM   2899  C   SER   189      47.507  55.714  27.777  0.00  0.00
ATOM   2900  O   SER   189      48.566  56.221  27.537  0.00  0.00
ATOM   2901  N   SER   190      46.477  56.539  27.942  0.00  0.00
ATOM   2902  H   SER   190      45.658  56.109  28.347  0.00  0.00
ATOM   2903  CA  SER   190      46.539  58.021  27.866  0.00  0.00
ATOM   2904  HA  SER   190      46.993  58.279  26.909  0.00  0.00
ATOM   2905  CB  SER   190      45.152  58.703  28.001  0.00  0.00
ATOM   2906  HB2 SER   190      45.397  59.744  27.786  0.00  0.00
ATOM   2907  HB3 SER   190      44.462  58.309  27.255  0.00  0.00
ATOM   2908  OG  SER   190      44.538  58.409  29.265  0.00  0.00
ATOM   2909  HG  SER   190      43.607  58.634  29.206  0.00  0.00
ATOM   2910  C   SER   190      47.447  58.500  29.009  0.00  0.00
ATOM   2911  O   SER   190      47.886  59.645  28.956  0.00  0.00
ATOM   2912  N   TYR   191      47.789  57.628  29.993  0.00  0.00
ATOM   2913  H   TYR   191      47.423  56.688  30.031  0.00  0.00
ATOM   2914  CA  TYR   191      48.582  57.951  31.134  0.00  0.00
ATOM   2915  HA  TYR   191      48.416  59.002  31.369  0.00  0.00
ATOM   2916  CB  TYR   191      48.046  57.243  32.379  0.00  0.00
ATOM   2917  HB2 TYR   191      47.757  56.198  32.277  0.00  0.00
ATOM   2918  HB3 TYR   191      48.794  57.251  33.172  0.00  0.00
ATOM   2919  CG  TYR   191      46.619  57.729  32.787  0.00  0.00
ATOM   2920  CD1 TYR   191      46.493  58.483  33.972  0.00  0.00
ATOM   2921  HD1 TYR   191      47.415  58.762  34.461  0.00  0.00
ATOM   2922  CE1 TYR   191      45.267  58.921  34.499  0.00  0.00
ATOM   2923  HE1 TYR   191      45.156  59.491  35.410  0.00  0.00
ATOM   2924  CZ  TYR   191      44.086  58.569  33.768  0.00  0.00
ATOM   2925  OH  TYR   191      42.897  58.909  34.331  0.00  0.00
ATOM   2926  HH  TYR   191      43.014  59.538  35.046  0.00  0.00
ATOM   2927  CE2 TYR   191      44.149  57.716  32.685  0.00  0.00
ATOM   2928  HE2 TYR   191      43.210  57.389  32.263  0.00  0.00
ATOM   2929  CD2 TYR   191      45.430  57.324  32.155  0.00  0.00
ATOM   2930  HD2 TYR   191      45.467  56.576  31.377  0.00  0.00
ATOM   2931  C   TYR   191      50.102  57.701  30.969  0.00  0.00
ATOM   2932  O   TYR   191      50.857  58.082  31.865  0.00  0.00
ATOM   2933  N   ARG   192      50.505  57.058  29.873  0.00  0.00
ATOM   2934  H   ARG   192      49.859  56.940  29.107  0.00  0.00
ATOM   2935  CA  ARG   192      51.719  56.189  29.988  0.00  0.00
ATOM   2936  HA  ARG   192      51.568  55.718  30.960  0.00  0.00
ATOM   2937  CB  ARG   192      51.832  55.102  28.864  0.00  0.00
ATOM   2938  HB2 ARG   192      50.816  54.928  28.509  0.00  0.00
ATOM   2939  HB3 ARG   192      52.405  55.546  28.050  0.00  0.00
ATOM   2940  CG  ARG   192      52.301  53.715  29.249  0.00  0.00
ATOM   2941  HG2 ARG   192      53.286  53.831  29.701  0.00  0.00
ATOM   2942  HG3 ARG   192      51.576  53.395  29.998  0.00  0.00
ATOM   2943  CD  ARG   192      52.350  52.695  28.137  0.00  0.00
ATOM   2944  HD2 ARG   192      52.244  51.714  28.600  0.00  0.00
ATOM   2945  HD3 ARG   192      51.497  52.697  27.459  0.00  0.00
ATOM   2946  NE  ARG   192      53.556  52.893  27.254  0.00  0.00
ATOM   2947  HE  ARG   192      54.315  53.340  27.749  0.00  0.00
ATOM   2948  CZ  ARG   192      53.833  52.172  26.153  0.00  0.00
ATOM   2949  NH1 ARG   192      55.051  52.152  25.602  0.00  0.00
ATOM   2950 1HH1 ARG   192      55.819  52.630  26.050  0.00  0.00
ATOM   2951 2HH1 ARG   192      55.212  51.599  24.772  0.00  0.00
ATOM   2952  NH2 ARG   192      52.952  51.371  25.606  0.00  0.00
ATOM   2953 1HH2 ARG   192      51.970  51.347  25.840  0.00  0.00
ATOM   2954 2HH2 ARG   192      53.031  50.917  24.707  0.00  0.00
ATOM   2955  C   ARG   192      53.003  57.028  30.137  0.00  0.00
ATOM   2956  O   ARG   192      53.885  56.575  30.831  0.00  0.00
ATOM   2957  N   GLN   193      53.033  58.202  29.590  0.00  0.00
ATOM   2958  H   GLN   193      52.222  58.564  29.109  0.00  0.00
ATOM   2959  CA  GLN   193      54.065  59.139  29.878  0.00  0.00
ATOM   2960  HA  GLN   193      55.019  58.689  30.154  0.00  0.00
ATOM   2961  CB  GLN   193      54.440  60.008  28.602  0.00  0.00
ATOM   2962  HB2 GLN   193      53.481  60.391  28.251  0.00  0.00
ATOM   2963  HB3 GLN   193      55.066  60.834  28.941  0.00  0.00
ATOM   2964  CG  GLN   193      55.136  59.330  27.527  0.00  0.00
ATOM   2965  HG2 GLN   193      55.368  60.130  26.824  0.00  0.00
ATOM   2966  HG3 GLN   193      56.094  58.937  27.868  0.00  0.00
ATOM   2967  CD  GLN   193      54.316  58.160  26.887  0.00  0.00
ATOM   2968  OE1 GLN   193      54.477  57.041  27.239  0.00  0.00
ATOM   2969  NE2 GLN   193      53.432  58.501  25.935  0.00  0.00
ATOM   2970 1HE2 GLN   193      52.826  57.831  25.483  0.00  0.00
ATOM   2971 2HE2 GLN   193      53.475  59.327  25.355  0.00  0.00
ATOM   2972  C   GLN   193      53.690  60.073  31.045  0.00  0.00
ATOM   2973  O   GLN   193      54.632  60.546  31.776  0.00  0.00
ATOM   2974  N   ARG   194      52.452  60.445  31.241  0.00  0.00
ATOM   2975  H   ARG   194      51.729  60.026  30.673  0.00  0.00
ATOM   2976  CA  ARG   194      51.930  61.376  32.233  0.00  0.00
ATOM   2977  HA  ARG   194      52.524  62.290  32.253  0.00  0.00
ATOM   2978  CB  ARG   194      50.497  61.794  31.917  0.00  0.00
ATOM   2979  HB2 ARG   194      49.825  60.938  31.865  0.00  0.00
ATOM   2980  HB3 ARG   194      50.118  62.357  32.770  0.00  0.00
ATOM   2981  CG  ARG   194      50.396  62.608  30.655  0.00  0.00
ATOM   2982  HG2 ARG   194      51.081  63.449  30.760  0.00  0.00
ATOM   2983  HG3 ARG   194      50.724  62.008  29.807  0.00  0.00
ATOM   2984  CD  ARG   194      48.933  63.077  30.433  0.00  0.00
ATOM   2985  HD2 ARG   194      48.730  63.919  31.094  0.00  0.00
ATOM   2986  HD3 ARG   194      48.892  63.595  29.475  0.00  0.00
ATOM   2987  NE  ARG   194      47.888  62.043  30.392  0.00  0.00
ATOM   2988  HE  ARG   194      47.933  61.290  29.721  0.00  0.00
ATOM   2989  CZ  ARG   194      46.926  61.880  31.248  0.00  0.00
ATOM   2990  NH1 ARG   194      46.114  60.856  30.981  0.00  0.00
ATOM   2991 1HH1 ARG   194      46.262  60.277  30.166  0.00  0.00
ATOM   2992 2HH1 ARG   194      45.292  60.700  31.547  0.00  0.00
ATOM   2993  NH2 ARG   194      46.687  62.698  32.237  0.00  0.00
ATOM   2994 1HH2 ARG   194      47.208  63.556  32.354  0.00  0.00
ATOM   2995 2HH2 ARG   194      45.927  62.569  32.889  0.00  0.00
ATOM   2996  C   ARG   194      51.979  60.767  33.634  0.00  0.00
ATOM   2997  O   ARG   194      51.748  61.400  34.645  0.00  0.00
ATOM   2998  N   ALA   195      52.102  59.437  33.817  0.00  0.00
ATOM   2999  H   ALA   195      52.173  58.819  33.022  0.00  0.00
ATOM   3000  CA  ALA   195      52.288  58.747  35.119  0.00  0.00
ATOM   3001  HA  ALA   195      51.738  59.250  35.914  0.00  0.00
ATOM   3002  CB  ALA   195      51.821  57.284  35.126  0.00  0.00
ATOM   3003  HB1 ALA   195      50.823  57.311  34.690  0.00  0.00
ATOM   3004  HB2 ALA   195      52.433  56.638  34.497  0.00  0.00
ATOM   3005  HB3 ALA   195      51.711  56.813  36.103  0.00  0.00
ATOM   3006  C   ALA   195      53.687  58.847  35.596  0.00  0.00
ATOM   3007  O   ALA   195      54.584  58.693  34.717  0.00  0.00
ATOM   3008  N   ARG   196      53.991  59.109  36.846  0.00  0.00
ATOM   3009  H   ARG   196      53.222  59.159  37.499  0.00  0.00
ATOM   3010  CA  ARG   196      55.359  58.920  37.419  0.00  0.00
ATOM   3011  HA  ARG   196      55.953  58.279  36.768  0.00  0.00
ATOM   3012  CB  ARG   196      56.044  60.259  37.287  0.00  0.00
ATOM   3013  HB2 ARG   196      56.112  60.509  36.228  0.00  0.00
ATOM   3014  HB3 ARG   196      55.408  61.020  37.739  0.00  0.00
ATOM   3015  CG  ARG   196      57.423  60.395  38.046  0.00  0.00
ATOM   3016  HG2 ARG   196      57.396  59.674  38.863  0.00  0.00
ATOM   3017  HG3 ARG   196      58.204  60.188  37.314  0.00  0.00
ATOM   3018  CD  ARG   196      57.571  61.734  38.754  0.00  0.00
ATOM   3019  HD2 ARG   196      57.558  62.603  38.098  0.00  0.00
ATOM   3020  HD3 ARG   196      56.807  61.847  39.522  0.00  0.00
ATOM   3021  NE  ARG   196      58.758  61.730  39.581  0.00  0.00
ATOM   3022  HE  ARG   196      59.409  61.043  39.229  0.00  0.00
ATOM   3023  CZ  ARG   196      59.142  62.649  40.460  0.00  0.00
ATOM   3024  NH1 ARG   196      60.198  62.504  41.219  0.00  0.00
ATOM   3025 1HH1 ARG   196      60.697  61.626  41.180  0.00  0.00
ATOM   3026 2HH1 ARG   196      60.545  63.245  41.811  0.00  0.00
ATOM   3027  NH2 ARG   196      58.468  63.831  40.539  0.00  0.00
ATOM   3028 1HH2 ARG   196      57.683  64.012  39.929  0.00  0.00
ATOM   3029 2HH2 ARG   196      58.735  64.552  41.193  0.00  0.00
ATOM   3030  C   ARG   196      55.200  58.287  38.865  0.00  0.00
ATOM   3031  O   ARG   196      54.756  59.028  39.764  0.00  0.00
ATOM   3032  N   LEU   197      55.511  57.025  38.930  0.00  0.00
ATOM   3033  H   LEU   197      55.859  56.666  38.053  0.00  0.00
ATOM   3034  CA  LEU   197      55.552  56.211  40.122  0.00  0.00
ATOM   3035  HA  LEU   197      54.686  56.459  40.736  0.00  0.00
ATOM   3036  CB  LEU   197      55.268  54.750  39.737  0.00  0.00
ATOM   3037  HB2 LEU   197      54.322  54.629  39.210  0.00  0.00
ATOM   3038  HB3 LEU   197      55.983  54.432  38.978  0.00  0.00
ATOM   3039  CG  LEU   197      55.119  53.790  40.935  0.00  0.00
ATOM   3040  HG  LEU   197      55.872  54.022  41.688  0.00  0.00
ATOM   3041  CD1 LEU   197      53.752  54.004  41.611  0.00  0.00
ATOM   3042 1HD1 LEU   197      53.643  55.041  41.928  0.00  0.00
ATOM   3043 2HD1 LEU   197      52.984  53.562  40.976  0.00  0.00
ATOM   3044 3HD1 LEU   197      53.769  53.481  42.568  0.00  0.00
ATOM   3045  CD2 LEU   197      55.324  52.317  40.426  0.00  0.00
ATOM   3046 1HD2 LEU   197      56.254  52.331  39.857  0.00  0.00
ATOM   3047 2HD2 LEU   197      55.382  51.610  41.253  0.00  0.00
ATOM   3048 3HD2 LEU   197      54.549  51.981  39.736  0.00  0.00
ATOM   3049  C   LEU   197      56.853  56.469  40.910  0.00  0.00
ATOM   3050  O   LEU   197      57.973  56.408  40.416  0.00  0.00
ATOM   3051  N   LEU   198      56.679  56.833  42.213  0.00  0.00
ATOM   3052  H   LEU   198      55.721  56.835  42.535  0.00  0.00
ATOM   3053  CA  LEU   198      57.779  57.005  43.143  0.00  0.00
ATOM   3054  HA  LEU   198      58.706  57.179  42.597  0.00  0.00
ATOM   3055  CB  LEU   198      57.553  58.203  44.059  0.00  0.00
ATOM   3056  HB2 LEU   198      56.565  58.125  44.512  0.00  0.00
ATOM   3057  HB3 LEU   198      58.309  58.148  44.842  0.00  0.00
ATOM   3058  CG  LEU   198      57.750  59.539  43.389  0.00  0.00
ATOM   3059  HG  LEU   198      58.718  59.616  42.893  0.00  0.00
ATOM   3060  CD1 LEU   198      56.708  60.045  42.336  0.00  0.00
ATOM   3061 1HD1 LEU   198      56.996  61.032  41.974  0.00  0.00
ATOM   3062 2HD1 LEU   198      56.535  59.328  41.533  0.00  0.00
ATOM   3063 3HD1 LEU   198      55.776  60.066  42.901  0.00  0.00
ATOM   3064  CD2 LEU   198      57.824  60.552  44.509  0.00  0.00
ATOM   3065 1HD2 LEU   198      58.429  60.119  45.306  0.00  0.00
ATOM   3066 2HD2 LEU   198      58.242  61.484  44.128  0.00  0.00
ATOM   3067 3HD2 LEU   198      56.811  60.715  44.877  0.00  0.00
ATOM   3068  C   LEU   198      57.954  55.705  44.018  0.00  0.00
ATOM   3069  O   LEU   198      56.996  54.878  44.011  0.00  0.00
ATOM   3070  N   LYS   199      59.041  55.550  44.736  0.00  0.00
ATOM   3071  H   LYS   199      59.709  56.308  44.740  0.00  0.00
ATOM   3072  CA  LYS   199      59.359  54.380  45.626  0.00  0.00
ATOM   3073  HA  LYS   199      58.389  54.168  46.075  0.00  0.00
ATOM   3074  CB  LYS   199      59.894  53.141  44.859  0.00  0.00
ATOM   3075  HB2 LYS   199      59.850  52.325  45.580  0.00  0.00
ATOM   3076  HB3 LYS   199      59.206  52.881  44.055  0.00  0.00
ATOM   3077  CG  LYS   199      61.260  53.217  44.327  0.00  0.00
ATOM   3078  HG2 LYS   199      61.236  53.774  43.391  0.00  0.00
ATOM   3079  HG3 LYS   199      61.893  53.760  45.029  0.00  0.00
ATOM   3080  CD  LYS   199      61.887  51.889  44.023  0.00  0.00
ATOM   3081  HD2 LYS   199      62.030  51.308  44.934  0.00  0.00
ATOM   3082  HD3 LYS   199      61.237  51.332  43.348  0.00  0.00
ATOM   3083  CE  LYS   199      63.299  52.122  43.367  0.00  0.00
ATOM   3084  HE2 LYS   199      63.164  52.782  42.510  0.00  0.00
ATOM   3085  HE3 LYS   199      63.944  52.670  44.054  0.00  0.00
ATOM   3086  NZ  LYS   199      63.908  50.817  42.888  0.00  0.00
ATOM   3087  HZ1 LYS   199      64.651  51.090  42.261  0.00  0.00
ATOM   3088  HZ2 LYS   199      64.213  50.214  43.639  0.00  0.00
ATOM   3089  HZ3 LYS   199      63.177  50.306  42.415  0.00  0.00
ATOM   3090  C   LYS   199      60.334  54.668  46.805  0.00  0.00
ATOM   3091  O   LYS   199      60.570  53.769  47.650  0.00  0.00
ATOM   3092  N   ASP   200      60.942  55.854  46.878  0.00  0.00
ATOM   3093  H   ASP   200      60.638  56.640  46.323  0.00  0.00
ATOM   3094  CA  ASP   200      62.155  56.039  47.736  0.00  0.00
ATOM   3095  HA  ASP   200      62.770  55.178  47.476  0.00  0.00
ATOM   3096  CB  ASP   200      62.836  57.319  47.256  0.00  0.00
ATOM   3097  HB2 ASP   200      63.158  57.285  46.215  0.00  0.00
ATOM   3098  HB3 ASP   200      62.195  58.197  47.333  0.00  0.00
ATOM   3099  CG  ASP   200      64.121  57.569  48.068  0.00  0.00
ATOM   3100  OD1 ASP   200      65.019  56.697  48.024  0.00  0.00
ATOM   3101  OD2 ASP   200      64.198  58.583  48.804  0.00  0.00
ATOM   3102  C   ASP   200      61.801  56.021  49.244  0.00  0.00
ATOM   3103  O   ASP   200      62.591  55.492  50.070  0.00  0.00
ATOM   3104  N   GLN   201      60.547  56.347  49.669  0.00  0.00
ATOM   3105  H   GLN   201      59.924  56.710  48.962  0.00  0.00
ATOM   3106  CA  GLN   201      59.970  56.265  51.030  0.00  0.00
ATOM   3107  HA  GLN   201      60.770  56.323  51.768  0.00  0.00
ATOM   3108  CB  GLN   201      58.977  57.390  51.105  0.00  0.00
ATOM   3109  HB2 GLN   201      59.521  58.276  50.778  0.00  0.00
ATOM   3110  HB3 GLN   201      58.076  57.122  50.553  0.00  0.00
ATOM   3111  CG  GLN   201      58.609  57.923  52.522  0.00  0.00
ATOM   3112  HG2 GLN   201      57.720  58.546  52.426  0.00  0.00
ATOM   3113  HG3 GLN   201      58.180  57.158  53.169  0.00  0.00
ATOM   3114  CD  GLN   201      59.757  58.681  53.213  0.00  0.00
ATOM   3115  OE1 GLN   201      60.414  58.222  54.139  0.00  0.00
ATOM   3116  NE2 GLN   201      60.053  59.906  52.806  0.00  0.00
ATOM   3117 1HE2 GLN   201      60.924  60.348  53.064  0.00  0.00
ATOM   3118 2HE2 GLN   201      59.531  60.355  52.067  0.00  0.00
ATOM   3119  C   GLN   201      59.316  54.845  51.351  0.00  0.00
ATOM   3120  O   GLN   201      58.633  54.790  52.354  0.00  0.00
ATOM   3121  N   LEU   202      59.554  53.842  50.517  0.00  0.00
ATOM   3122  H   LEU   202      60.178  54.026  49.745  0.00  0.00
ATOM   3123  CA  LEU   202      59.239  52.448  50.839  0.00  0.00
ATOM   3124  HA  LEU   202      58.201  52.596  51.139  0.00  0.00
ATOM   3125  CB  LEU   202      59.383  51.590  49.575  0.00  0.00
ATOM   3126  HB2 LEU   202      60.342  51.860  49.132  0.00  0.00
ATOM   3127  HB3 LEU   202      59.498  50.571  49.943  0.00  0.00
ATOM   3128  CG  LEU   202      58.236  51.593  48.540  0.00  0.00
ATOM   3129  HG  LEU   202      58.088  52.633  48.248  0.00  0.00
ATOM   3130  CD1 LEU   202      58.680  50.729  47.382  0.00  0.00
ATOM   3131 1HD1 LEU   202      59.715  50.880  47.076  0.00  0.00
ATOM   3132 2HD1 LEU   202      58.741  49.664  47.604  0.00  0.00
ATOM   3133 3HD1 LEU   202      57.981  50.951  46.575  0.00  0.00
ATOM   3134  CD2 LEU   202      56.983  51.116  49.222  0.00  0.00
ATOM   3135 1HD2 LEU   202      56.206  50.959  48.475  0.00  0.00
ATOM   3136 2HD2 LEU   202      57.280  50.286  49.865  0.00  0.00
ATOM   3137 3HD2 LEU   202      56.677  51.899  49.916  0.00  0.00
ATOM   3138  C   LEU   202      60.050  51.989  52.078  0.00  0.00
ATOM   3139  O   LEU   202      59.482  51.171  52.832  0.00  0.00
ATOM   3140  N   SER   203      61.167  52.654  52.423  0.00  0.00
ATOM   3141  H   SER   203      61.543  53.326  51.770  0.00  0.00
ATOM   3142  CA  SER   203      61.836  52.515  53.710  0.00  0.00
ATOM   3143  HA  SER   203      62.207  51.498  53.834  0.00  0.00
ATOM   3144  CB  SER   203      63.000  53.552  53.771  0.00  0.00
ATOM   3145  HB2 SER   203      63.233  53.794  54.808  0.00  0.00
ATOM   3146  HB3 SER   203      63.927  53.300  53.256  0.00  0.00
ATOM   3147  OG  SER   203      62.505  54.744  53.176  0.00  0.00
ATOM   3148  HG  SER   203      63.179  55.419  53.287  0.00  0.00
ATOM   3149  C   SER   203      60.883  52.861  54.916  0.00  0.00
ATOM   3150  O   SER   203      60.968  52.223  55.996  0.00  0.00
ATOM   3151  N   LEU   204      59.862  53.725  54.817  0.00  0.00
ATOM   3152  H   LEU   204      59.737  54.132  53.902  0.00  0.00
ATOM   3153  CA  LEU   204      58.796  54.064  55.782  0.00  0.00
ATOM   3154  HA  LEU   204      59.088  53.819  56.803  0.00  0.00
ATOM   3155  CB  LEU   204      58.716  55.638  55.707  0.00  0.00
ATOM   3156  HB2 LEU   204      59.718  56.001  55.480  0.00  0.00
ATOM   3157  HB3 LEU   204      58.007  55.928  54.932  0.00  0.00
ATOM   3158  CG  LEU   204      58.052  56.311  57.021  0.00  0.00
ATOM   3159  HG  LEU   204      57.118  55.771  57.172  0.00  0.00
ATOM   3160  CD1 LEU   204      59.019  56.135  58.186  0.00  0.00
ATOM   3161 1HD1 LEU   204      58.708  56.802  58.989  0.00  0.00
ATOM   3162 2HD1 LEU   204      59.221  55.113  58.508  0.00  0.00
ATOM   3163 3HD1 LEU   204      60.009  56.406  57.819  0.00  0.00
ATOM   3164  CD2 LEU   204      57.897  57.853  56.787  0.00  0.00
ATOM   3165 1HD2 LEU   204      58.859  58.323  56.581  0.00  0.00
ATOM   3166 2HD2 LEU   204      57.154  57.993  56.002  0.00  0.00
ATOM   3167 3HD2 LEU   204      57.450  58.248  57.700  0.00  0.00
ATOM   3168  C   LEU   204      57.480  53.344  55.539  0.00  0.00
ATOM   3169  O   LEU   204      56.561  53.462  56.359  0.00  0.00
ATOM   3170  N   GLY   205      57.355  52.688  54.399  0.00  0.00
ATOM   3171  H   GLY   205      58.144  52.401  53.837  0.00  0.00
ATOM   3172  CA  GLY   205      56.063  52.031  54.031  0.00  0.00
ATOM   3173  HA2 GLY   205      56.334  51.086  53.559  0.00  0.00
ATOM   3174  HA3 GLY   205      55.418  51.834  54.887  0.00  0.00
ATOM   3175  C   GLY   205      55.280  52.826  52.964  0.00  0.00
ATOM   3176  O   GLY   205      54.135  52.468  52.765  0.00  0.00
ATOM   3177  N   ASN   206      55.826  53.926  52.402  0.00  0.00
ATOM   3178  H   ASN   206      56.645  54.351  52.812  0.00  0.00
ATOM   3179  CA  ASN   206      55.154  54.822  51.435  0.00  0.00
ATOM   3180  HA  ASN   206      54.096  54.570  51.500  0.00  0.00
ATOM   3181  CB  ASN   206      55.339  56.220  52.052  0.00  0.00
ATOM   3182  HB2 ASN   206      55.009  56.234  53.090  0.00  0.00
ATOM   3183  HB3 ASN   206      56.384  56.530  52.047  0.00  0.00
ATOM   3184  CG  ASN   206      54.648  57.374  51.315  0.00  0.00
ATOM   3185  OD1 ASN   206      55.273  58.257  50.698  0.00  0.00
ATOM   3186  ND2 ASN   206      53.317  57.369  51.394  0.00  0.00
ATOM   3187 1HD2 ASN   206      52.830  58.102  50.898  0.00  0.00
ATOM   3188 2HD2 ASN   206      52.782  56.645  51.851  0.00  0.00
ATOM   3189  C   ASN   206      55.554  54.827  49.922  0.00  0.00
ATOM   3190  O   ASN   206      56.721  54.831  49.528  0.00  0.00
ATOM   3191  N   ALA   207      54.548  54.850  49.024  0.00  0.00
ATOM   3192  H   ALA   207      53.601  54.931  49.366  0.00  0.00
ATOM   3193  CA  ALA   207      54.683  54.953  47.537  0.00  0.00
ATOM   3194  HA  ALA   207      55.709  55.167  47.238  0.00  0.00
ATOM   3195  CB  ALA   207      54.243  53.639  46.963  0.00  0.00
ATOM   3196  HB1 ALA   207      54.151  53.684  45.878  0.00  0.00
ATOM   3197  HB2 ALA   207      55.031  52.899  47.101  0.00  0.00
ATOM   3198  HB3 ALA   207      53.332  53.246  47.414  0.00  0.00
ATOM   3199  C   ALA   207      53.890  56.133  47.097  0.00  0.00
ATOM   3200  O   ALA   207      52.883  56.523  47.756  0.00  0.00
ATOM   3201  N   ALA   208      54.132  56.672  45.878  0.00  0.00
ATOM   3202  H   ALA   208      54.875  56.307  45.300  0.00  0.00
ATOM   3203  CA  ALA   208      53.385  57.812  45.342  0.00  0.00
ATOM   3204  HA  ALA   208      52.346  57.721  45.661  0.00  0.00
ATOM   3205  CB  ALA   208      53.767  59.165  45.874  0.00  0.00
ATOM   3206  HB1 ALA   208      54.476  59.613  45.178  0.00  0.00
ATOM   3207  HB2 ALA   208      52.826  59.710  45.955  0.00  0.00
ATOM   3208  HB3 ALA   208      54.220  58.947  46.841  0.00  0.00
ATOM   3209  C   ALA   208      53.254  57.810  43.799  0.00  0.00
ATOM   3210  O   ALA   208      54.128  57.309  43.080  0.00  0.00
ATOM   3211  N   LEU   209      52.178  58.396  43.318  0.00  0.00
ATOM   3212  H   LEU   209      51.519  58.787  43.977  0.00  0.00
ATOM   3213  CA  LEU   209      51.894  58.496  41.912  0.00  0.00
ATOM   3214  HA  LEU   209      52.775  58.087  41.416  0.00  0.00
ATOM   3215  CB  LEU   209      50.755  57.604  41.504  0.00  0.00
ATOM   3216  HB2 LEU   209      50.962  56.610  41.901  0.00  0.00
ATOM   3217  HB3 LEU   209      49.925  57.992  42.095  0.00  0.00
ATOM   3218  CG  LEU   209      50.207  57.589  40.048  0.00  0.00
ATOM   3219  HG  LEU   209      49.693  58.525  39.831  0.00  0.00
ATOM   3220  CD1 LEU   209      51.338  57.509  39.010  0.00  0.00
ATOM   3221 1HD1 LEU   209      51.748  56.499  39.014  0.00  0.00
ATOM   3222 2HD1 LEU   209      50.903  57.628  38.018  0.00  0.00
ATOM   3223 3HD1 LEU   209      52.089  58.236  39.316  0.00  0.00
ATOM   3224  CD2 LEU   209      49.140  56.493  39.828  0.00  0.00
ATOM   3225 1HD2 LEU   209      49.023  56.271  38.767  0.00  0.00
ATOM   3226 2HD2 LEU   209      49.465  55.609  40.376  0.00  0.00
ATOM   3227 3HD2 LEU   209      48.231  56.980  40.181  0.00  0.00
ATOM   3228  C   LEU   209      51.735  59.953  41.664  0.00  0.00
ATOM   3229  O   LEU   209      50.690  60.609  41.879  0.00  0.00
ATOM   3230  N   GLN   210      52.697  60.512  41.023  0.00  0.00
ATOM   3231  H   GLN   210      53.552  60.026  40.794  0.00  0.00
ATOM   3232  CA  GLN   210      52.538  61.840  40.413  0.00  0.00
ATOM   3233  HA  GLN   210      51.929  62.429  41.098  0.00  0.00
ATOM   3234  CB  GLN   210      53.912  62.581  40.353  0.00  0.00
ATOM   3235  HB2 GLN   210      54.347  62.565  41.352  0.00  0.00
ATOM   3236  HB3 GLN   210      54.547  62.102  39.608  0.00  0.00
ATOM   3237  CG  GLN   210      53.761  64.066  39.970  0.00  0.00
ATOM   3238  HG2 GLN   210      53.401  64.114  38.942  0.00  0.00
ATOM   3239  HG3 GLN   210      53.167  64.655  40.668  0.00  0.00
ATOM   3240  CD  GLN   210      55.124  64.756  39.972  0.00  0.00
ATOM   3241  OE1 GLN   210      56.050  64.338  39.351  0.00  0.00
ATOM   3242  NE2 GLN   210      55.248  65.867  40.697  0.00  0.00
ATOM   3243 1HE2 GLN   210      56.148  66.326  40.691  0.00  0.00
ATOM   3244 2HE2 GLN   210      54.472  66.062  41.313  0.00  0.00
ATOM   3245  C   GLN   210      51.828  61.713  39.011  0.00  0.00
ATOM   3246  O   GLN   210      52.149  60.930  38.135  0.00  0.00
ATOM   3247  N   ILE   211      50.811  62.498  38.778  0.00  0.00
ATOM   3248  H   ILE   211      50.442  63.129  39.475  0.00  0.00
ATOM   3249  CA  ILE   211      50.155  62.636  37.430  0.00  0.00
ATOM   3250  HA  ILE   211      50.751  62.152  36.655  0.00  0.00
ATOM   3251  CB  ILE   211      48.714  62.010  37.509  0.00  0.00
ATOM   3252  HB  ILE   211      48.114  62.173  36.613  0.00  0.00
ATOM   3253  CG2 ILE   211      48.809  60.538  37.586  0.00  0.00
ATOM   3254 1HG2 ILE   211      47.869  60.102  37.248  0.00  0.00
ATOM   3255 2HG2 ILE   211      49.652  60.052  37.095  0.00  0.00
ATOM   3256 3HG2 ILE   211      48.913  60.270  38.637  0.00  0.00
ATOM   3257  CG1 ILE   211      47.907  62.546  38.691  0.00  0.00
ATOM   3258 2HG1 ILE   211      48.351  62.260  39.644  0.00  0.00
ATOM   3259 3HG1 ILE   211      47.967  63.622  38.528  0.00  0.00
ATOM   3260  CD1 ILE   211      46.447  62.275  38.597  0.00  0.00
ATOM   3261 1HD1 ILE   211      45.977  62.763  37.743  0.00  0.00
ATOM   3262 2HD1 ILE   211      46.198  61.215  38.650  0.00  0.00
ATOM   3263 3HD1 ILE   211      45.853  62.702  39.404  0.00  0.00
ATOM   3264  C   ILE   211      50.141  64.029  36.897  0.00  0.00
ATOM   3265  O   ILE   211      50.201  65.027  37.641  0.00  0.00
ATOM   3266  N   THR   212      50.233  64.094  35.592  0.00  0.00
ATOM   3267  H   THR   212      49.958  63.233  35.140  0.00  0.00
ATOM   3268  CA  THR   212      50.395  65.222  34.738  0.00  0.00
ATOM   3269  HA  THR   212      50.591  66.137  35.296  0.00  0.00
ATOM   3270  CB  THR   212      51.625  64.941  33.882  0.00  0.00
ATOM   3271  HB  THR   212      51.417  63.960  33.455  0.00  0.00
ATOM   3272  CG2 THR   212      51.940  65.861  32.774  0.00  0.00
ATOM   3273 1HG2 THR   212      51.317  65.764  31.885  0.00  0.00
ATOM   3274 2HG2 THR   212      52.072  66.878  33.144  0.00  0.00
ATOM   3275 3HG2 THR   212      52.848  65.550  32.259  0.00  0.00
ATOM   3276  OG1 THR   212      52.759  64.867  34.699  0.00  0.00
ATOM   3277  HG1 THR   212      53.500  65.141  34.153  0.00  0.00
ATOM   3278  C   THR   212      49.202  65.414  33.774  0.00  0.00
ATOM   3279  O   THR   212      48.429  64.500  33.437  0.00  0.00
ATOM   3280  N   ASP   213      48.988  66.639  33.409  0.00  0.00
ATOM   3281  H   ASP   213      49.620  67.363  33.720  0.00  0.00
ATOM   3282  CA  ASP   213      47.912  67.128  32.571  0.00  0.00
ATOM   3283  HA  ASP   213      47.905  68.216  32.619  0.00  0.00
ATOM   3284  CB  ASP   213      48.121  66.909  31.121  0.00  0.00
ATOM   3285  HB2 ASP   213      49.105  67.259  30.810  0.00  0.00
ATOM   3286  HB3 ASP   213      47.906  65.900  30.769  0.00  0.00
ATOM   3287  CG  ASP   213      47.300  67.880  30.221  0.00  0.00
ATOM   3288  OD1 ASP   213      47.360  69.136  30.375  0.00  0.00
ATOM   3289  OD2 ASP   213      46.847  67.355  29.223  0.00  0.00
ATOM   3290  C   ASP   213      46.474  66.777  33.108  0.00  0.00
ATOM   3291  O   ASP   213      45.642  66.269  32.366  0.00  0.00
ATOM   3292  N   VAL   214      46.259  67.017  34.433  0.00  0.00
ATOM   3293  H   VAL   214      47.017  67.313  35.031  0.00  0.00
ATOM   3294  CA  VAL   214      44.932  66.649  35.097  0.00  0.00
ATOM   3295  HA  VAL   214      44.697  65.643  34.749  0.00  0.00
ATOM   3296  CB  VAL   214      44.972  66.411  36.585  0.00  0.00
ATOM   3297  HB  VAL   214      45.216  67.384  37.010  0.00  0.00
ATOM   3298  CG1 VAL   214      43.686  65.815  37.177  0.00  0.00
ATOM   3299 1HG1 VAL   214      43.293  64.962  36.624  0.00  0.00
ATOM   3300 2HG1 VAL   214      43.723  65.538  38.230  0.00  0.00
ATOM   3301 3HG1 VAL   214      42.925  66.589  37.079  0.00  0.00
ATOM   3302  CG2 VAL   214      46.106  65.439  36.943  0.00  0.00
ATOM   3303 1HG2 VAL   214      47.074  65.892  36.730  0.00  0.00
ATOM   3304 2HG2 VAL   214      46.029  65.163  37.994  0.00  0.00
ATOM   3305 3HG2 VAL   214      46.103  64.615  36.229  0.00  0.00
ATOM   3306  C   VAL   214      43.768  67.576  34.690  0.00  0.00
ATOM   3307  O   VAL   214      43.681  68.806  34.947  0.00  0.00
ATOM   3308  N   LYS   215      42.864  67.003  33.876  0.00  0.00
ATOM   3309  H   LYS   215      42.955  66.004  33.763  0.00  0.00
ATOM   3310  CA  LYS   215      41.704  67.572  33.256  0.00  0.00
ATOM   3311  HA  LYS   215      41.573  68.578  33.653  0.00  0.00
ATOM   3312  CB  LYS   215      41.943  67.653  31.714  0.00  0.00
ATOM   3313  HB2 LYS   215      42.238  66.700  31.275  0.00  0.00
ATOM   3314  HB3 LYS   215      41.180  67.864  30.965  0.00  0.00
ATOM   3315  CG  LYS   215      43.082  68.752  31.425  0.00  0.00
ATOM   3316  HG2 LYS   215      42.560  69.629  31.808  0.00  0.00
ATOM   3317  HG3 LYS   215      44.085  68.534  31.792  0.00  0.00
ATOM   3318  CD  LYS   215      43.353  68.832  29.896  0.00  0.00
ATOM   3319  HD2 LYS   215      43.731  67.848  29.616  0.00  0.00
ATOM   3320  HD3 LYS   215      42.440  69.183  29.416  0.00  0.00
ATOM   3321  CE  LYS   215      44.310  69.993  29.742  0.00  0.00
ATOM   3322  HE2 LYS   215      43.713  70.874  29.508  0.00  0.00
ATOM   3323  HE3 LYS   215      44.893  69.950  30.661  0.00  0.00
ATOM   3324  NZ  LYS   215      45.298  69.820  28.670  0.00  0.00
ATOM   3325  HZ1 LYS   215      45.807  70.690  28.599  0.00  0.00
ATOM   3326  HZ2 LYS   215      46.119  69.276  28.894  0.00  0.00
ATOM   3327  HZ3 LYS   215      45.061  69.582  27.718  0.00  0.00
ATOM   3328  C   LYS   215      40.429  66.866  33.628  0.00  0.00
ATOM   3329  O   LYS   215      40.445  66.033  34.575  0.00  0.00
ATOM   3330  N   LEU   216      39.291  67.131  33.019  0.00  0.00
ATOM   3331  H   LEU   216      39.226  67.840  32.302  0.00  0.00
ATOM   3332  CA  LEU   216      37.957  66.588  33.467  0.00  0.00
ATOM   3333  HA  LEU   216      37.884  66.709  34.548  0.00  0.00
ATOM   3334  CB  LEU   216      36.811  67.424  32.806  0.00  0.00
ATOM   3335  HB2 LEU   216      36.937  68.505  32.861  0.00  0.00
ATOM   3336  HB3 LEU   216      36.727  67.160  31.751  0.00  0.00
ATOM   3337  CG  LEU   216      35.481  67.025  33.464  0.00  0.00
ATOM   3338  HG  LEU   216      35.265  65.970  33.291  0.00  0.00
ATOM   3339  CD1 LEU   216      35.419  67.390  34.948  0.00  0.00
ATOM   3340 1HD1 LEU   216      34.407  67.478  35.343  0.00  0.00
ATOM   3341 2HD1 LEU   216      35.728  66.540  35.557  0.00  0.00
ATOM   3342 3HD1 LEU   216      35.900  68.351  35.128  0.00  0.00
ATOM   3343  CD2 LEU   216      34.439  67.838  32.768  0.00  0.00
ATOM   3344 1HD2 LEU   216      34.500  67.522  31.727  0.00  0.00
ATOM   3345 2HD2 LEU   216      33.504  67.755  33.322  0.00  0.00
ATOM   3346 3HD2 LEU   216      34.651  68.905  32.694  0.00  0.00
ATOM   3347  C   LEU   216      37.880  65.052  33.207  0.00  0.00
ATOM   3348  O   LEU   216      37.267  64.328  34.006  0.00  0.00
ATOM   3349  N   GLN   217      38.531  64.482  32.125  0.00  0.00
ATOM   3350  H   GLN   217      39.012  65.040  31.435  0.00  0.00
ATOM   3351  CA  GLN   217      38.416  63.090  31.813  0.00  0.00
ATOM   3352  HA  GLN   217      37.361  62.846  31.939  0.00  0.00
ATOM   3353  CB  GLN   217      38.665  62.851  30.369  0.00  0.00
ATOM   3354  HB2 GLN   217      37.941  63.477  29.847  0.00  0.00
ATOM   3355  HB3 GLN   217      39.629  63.232  30.031  0.00  0.00
ATOM   3356  CG  GLN   217      38.369  61.419  29.981  0.00  0.00
ATOM   3357  HG2 GLN   217      39.263  60.807  30.102  0.00  0.00
ATOM   3358  HG3 GLN   217      37.733  61.034  30.778  0.00  0.00
ATOM   3359  CD  GLN   217      37.748  61.251  28.558  0.00  0.00
ATOM   3360  OE1 GLN   217      36.499  61.367  28.397  0.00  0.00
ATOM   3361  NE2 GLN   217      38.520  61.528  27.524  0.00  0.00
ATOM   3362 1HE2 GLN   217      38.154  61.868  26.646  0.00  0.00
ATOM   3363 2HE2 GLN   217      39.519  61.604  27.652  0.00  0.00
ATOM   3364  C   GLN   217      39.222  62.196  32.752  0.00  0.00
ATOM   3365  O   GLN   217      38.891  61.000  32.891  0.00  0.00
ATOM   3366  N   ASP   218      40.299  62.745  33.279  0.00  0.00
ATOM   3367  H   ASP   218      40.625  63.674  33.055  0.00  0.00
ATOM   3368  CA  ASP   218      41.150  62.120  34.303  0.00  0.00
ATOM   3369  HA  ASP   218      41.174  61.038  34.173  0.00  0.00
ATOM   3370  CB  ASP   218      42.518  62.767  34.235  0.00  0.00
ATOM   3371  HB2 ASP   218      42.479  63.850  34.349  0.00  0.00
ATOM   3372  HB3 ASP   218      43.114  62.276  35.005  0.00  0.00
ATOM   3373  CG  ASP   218      43.147  62.565  32.846  0.00  0.00
ATOM   3374  OD1 ASP   218      44.064  61.753  32.659  0.00  0.00
ATOM   3375  OD2 ASP   218      42.826  63.409  31.998  0.00  0.00
ATOM   3376  C   ASP   218      40.570  62.311  35.712  0.00  0.00
ATOM   3377  O   ASP   218      41.203  61.710  36.603  0.00  0.00
ATOM   3378  N   ALA   219      39.617  63.193  36.066  0.00  0.00
ATOM   3379  H   ALA   219      39.233  63.759  35.323  0.00  0.00
ATOM   3380  CA  ALA   219      39.045  63.533  37.388  0.00  0.00
ATOM   3381  HA  ALA   219      39.836  63.597  38.135  0.00  0.00
ATOM   3382  CB  ALA   219      38.546  65.036  37.280  0.00  0.00
ATOM   3383  HB1 ALA   219      37.608  65.185  36.745  0.00  0.00
ATOM   3384  HB2 ALA   219      38.253  65.410  38.261  0.00  0.00
ATOM   3385  HB3 ALA   219      39.389  65.633  36.931  0.00  0.00
ATOM   3386  C   ALA   219      37.953  62.535  37.889  0.00  0.00
ATOM   3387  O   ALA   219      37.223  61.870  37.174  0.00  0.00
ATOM   3388  N   GLY   220      37.853  62.402  39.201  0.00  0.00
ATOM   3389  H   GLY   220      38.533  62.970  39.685  0.00  0.00
ATOM   3390  CA  GLY   220      36.923  61.523  39.876  0.00  0.00
ATOM   3391  HA2 GLY   220      36.188  62.117  40.420  0.00  0.00
ATOM   3392  HA3 GLY   220      36.374  60.817  39.253  0.00  0.00
ATOM   3393  C   GLY   220      37.631  60.710  40.994  0.00  0.00
ATOM   3394  O   GLY   220      38.362  61.270  41.786  0.00  0.00
ATOM   3395  N   VAL   221      37.302  59.436  41.140  0.00  0.00
ATOM   3396  H   VAL   221      36.623  58.946  40.575  0.00  0.00
ATOM   3397  CA  VAL   221      37.855  58.626  42.237  0.00  0.00
ATOM   3398  HA  VAL   221      38.183  59.225  43.086  0.00  0.00
ATOM   3399  CB  VAL   221      36.715  57.704  42.826  0.00  0.00
ATOM   3400  HB  VAL   221      36.209  57.317  41.941  0.00  0.00
ATOM   3401  CG1 VAL   221      37.191  56.607  43.726  0.00  0.00
ATOM   3402 1HG1 VAL   221      36.514  56.272  44.511  0.00  0.00
ATOM   3403 2HG1 VAL   221      37.468  55.768  43.087  0.00  0.00
ATOM   3404 3HG1 VAL   221      38.157  56.848  44.169  0.00  0.00
ATOM   3405  CG2 VAL   221      35.810  58.653  43.628  0.00  0.00
ATOM   3406 1HG2 VAL   221      34.950  58.067  43.952  0.00  0.00
ATOM   3407 2HG2 VAL   221      36.270  59.100  44.510  0.00  0.00
ATOM   3408 3HG2 VAL   221      35.376  59.407  42.972  0.00  0.00
ATOM   3409  C   VAL   221      39.006  57.775  41.735  0.00  0.00
ATOM   3410  O   VAL   221      38.794  56.939  40.813  0.00  0.00
ATOM   3411  N   TYR   222      40.099  58.002  42.383  0.00  0.00
ATOM   3412  H   TYR   222      40.084  58.514  43.254  0.00  0.00
ATOM   3413  CA  TYR   222      41.261  57.161  42.253  0.00  0.00
ATOM   3414  HA  TYR   222      41.249  56.682  41.274  0.00  0.00
ATOM   3415  CB  TYR   222      42.512  58.056  42.408  0.00  0.00
ATOM   3416  HB2 TYR   222      42.293  58.794  43.179  0.00  0.00
ATOM   3417  HB3 TYR   222      43.339  57.465  42.799  0.00  0.00
ATOM   3418  CG  TYR   222      42.890  58.838  41.121  0.00  0.00
ATOM   3419  CD1 TYR   222      42.146  59.927  40.724  0.00  0.00
ATOM   3420  HD1 TYR   222      41.352  60.261  41.376  0.00  0.00
ATOM   3421  CE1 TYR   222      42.305  60.538  39.499  0.00  0.00
ATOM   3422  HE1 TYR   222      41.645  61.353  39.243  0.00  0.00
ATOM   3423  CZ  TYR   222      43.304  60.016  38.598  0.00  0.00
ATOM   3424  OH  TYR   222      43.619  60.704  37.458  0.00  0.00
ATOM   3425  HH  TYR   222      42.872  61.272  37.261  0.00  0.00
ATOM   3426  CE2 TYR   222      44.230  59.099  39.054  0.00  0.00
ATOM   3427  HE2 TYR   222      45.071  58.856  38.422  0.00  0.00
ATOM   3428  CD2 TYR   222      43.981  58.472  40.326  0.00  0.00
ATOM   3429  HD2 TYR   222      44.547  57.656  40.751  0.00  0.00
ATOM   3430  C   TYR   222      41.202  56.034  43.291  0.00  0.00
ATOM   3431  O   TYR   222      40.653  56.313  44.401  0.00  0.00
ATOM   3432  N   ARG   223      41.804  54.882  43.048  0.00  0.00
ATOM   3433  H   ARG   223      42.317  54.828  42.179  0.00  0.00
ATOM   3434  CA  ARG   223      41.947  53.747  43.964  0.00  0.00
ATOM   3435  HA  ARG   223      41.684  54.038  44.981  0.00  0.00
ATOM   3436  CB  ARG   223      41.048  52.560  43.563  0.00  0.00
ATOM   3437  HB2 ARG   223      40.038  52.965  43.499  0.00  0.00
ATOM   3438  HB3 ARG   223      41.438  52.202  42.610  0.00  0.00
ATOM   3439  CG  ARG   223      41.161  51.392  44.523  0.00  0.00
ATOM   3440  HG2 ARG   223      42.170  50.988  44.439  0.00  0.00
ATOM   3441  HG3 ARG   223      41.108  51.737  45.556  0.00  0.00
ATOM   3442  CD  ARG   223      40.147  50.230  44.385  0.00  0.00
ATOM   3443  HD2 ARG   223      40.520  49.522  45.127  0.00  0.00
ATOM   3444  HD3 ARG   223      39.126  50.571  44.553  0.00  0.00
ATOM   3445  NE  ARG   223      40.268  49.607  43.039  0.00  0.00
ATOM   3446  HE  ARG   223      40.300  50.201  42.223  0.00  0.00
ATOM   3447  CZ  ARG   223      40.483  48.378  42.754  0.00  0.00
ATOM   3448  NH1 ARG   223      40.856  47.511  43.643  0.00  0.00
ATOM   3449 1HH1 ARG   223      40.708  47.678  44.628  0.00  0.00
ATOM   3450 2HH1 ARG   223      40.883  46.545  43.350  0.00  0.00
ATOM   3451  NH2 ARG   223      40.553  48.002  41.482  0.00  0.00
ATOM   3452 1HH2 ARG   223      40.232  48.583  40.720  0.00  0.00
ATOM   3453 2HH2 ARG   223      40.796  47.037  41.311  0.00  0.00
ATOM   3454  C   ARG   223      43.416  53.346  43.970  0.00  0.00
ATOM   3455  O   ARG   223      43.897  52.881  42.947  0.00  0.00
ATOM   3456  N   CYX   224      44.010  53.447  45.143  0.00  0.00
ATOM   3457  H   CYX   224      43.545  53.879  45.928  0.00  0.00
ATOM   3458  CA  CYX   224      45.275  52.800  45.484  0.00  0.00
ATOM   3459  HA  CYX   224      45.788  52.593  44.545  0.00  0.00
ATOM   3460  CB  CYX   224      46.052  53.775  46.288  0.00  0.00
ATOM   3461  HB2 CYX   224      47.032  53.300  46.338  0.00  0.00
ATOM   3462  HB3 CYX   224      46.167  54.756  45.827  0.00  0.00
ATOM   3463  SG  CYX   224      45.483  53.928  48.128  0.00  0.00
ATOM   3464  C   CYX   224      45.036  51.452  46.081  0.00  0.00
ATOM   3465  O   CYX   224      44.050  51.136  46.699  0.00  0.00
ATOM   3466  N   MET   225      45.907  50.461  45.714  0.00  0.00
ATOM   3467  H   MET   225      46.570  50.613  44.968  0.00  0.00
ATOM   3468  CA  MET   225      45.967  49.099  46.304  0.00  0.00
ATOM   3469  HA  MET   225      45.501  49.147  47.288  0.00  0.00
ATOM   3470  CB  MET   225      45.143  48.056  45.495  0.00  0.00
ATOM   3471  HB2 MET   225      44.245  48.580  45.165  0.00  0.00
ATOM   3472  HB3 MET   225      45.716  47.879  44.585  0.00  0.00
ATOM   3473  CG  MET   225      44.731  46.789  46.192  0.00  0.00
ATOM   3474  HG2 MET   225      44.072  46.950  47.045  0.00  0.00
ATOM   3475  HG3 MET   225      44.101  46.310  45.443  0.00  0.00
ATOM   3476  SD  MET   225      45.935  45.556  46.833  0.00  0.00
ATOM   3477  CE  MET   225      46.833  45.003  45.368  0.00  0.00
ATOM   3478  HE1 MET   225      46.165  44.764  44.540  0.00  0.00
ATOM   3479  HE2 MET   225      47.496  45.795  45.020  0.00  0.00
ATOM   3480  HE3 MET   225      47.488  44.159  45.582  0.00  0.00
ATOM   3481  C   MET   225      47.423  48.607  46.477  0.00  0.00
ATOM   3482  O   MET   225      48.297  48.769  45.650  0.00  0.00
ATOM   3483  N   ILE   226      47.746  48.089  47.687  0.00  0.00
ATOM   3484  H   ILE   226      46.997  47.879  48.331  0.00  0.00
ATOM   3485  CA  ILE   226      49.186  47.600  48.093  0.00  0.00
ATOM   3486  HA  ILE   226      49.892  47.568  47.263  0.00  0.00
ATOM   3487  CB  ILE   226      49.902  48.649  49.082  0.00  0.00
ATOM   3488  HB  ILE   226      49.284  48.736  49.975  0.00  0.00
ATOM   3489  CG2 ILE   226      51.329  48.081  49.409  0.00  0.00
ATOM   3490 1HG2 ILE   226      51.288  47.218  50.074  0.00  0.00
ATOM   3491 2HG2 ILE   226      51.890  47.751  48.535  0.00  0.00
ATOM   3492 3HG2 ILE   226      51.943  48.870  49.843  0.00  0.00
ATOM   3493  CG1 ILE   226      49.883  50.011  48.408  0.00  0.00
ATOM   3494 2HG1 ILE   226      50.484  49.899  47.505  0.00  0.00
ATOM   3495 3HG1 ILE   226      48.914  50.417  48.117  0.00  0.00
ATOM   3496  CD1 ILE   226      50.661  51.154  49.129  0.00  0.00
ATOM   3497 1HD1 ILE   226      50.929  52.019  48.522  0.00  0.00
ATOM   3498 2HD1 ILE   226      50.119  51.336  50.057  0.00  0.00
ATOM   3499 3HD1 ILE   226      51.699  50.875  49.309  0.00  0.00
ATOM   3500  C   ILE   226      49.146  46.165  48.691  0.00  0.00
ATOM   3501  O   ILE   226      48.415  45.879  49.632  0.00  0.00
ATOM   3502  N   SER   227      50.017  45.240  48.284  0.00  0.00
ATOM   3503  H   SER   227      50.567  45.509  47.481  0.00  0.00
ATOM   3504  CA  SER   227      50.298  43.886  48.813  0.00  0.00
ATOM   3505  HA  SER   227      49.713  43.748  49.722  0.00  0.00
ATOM   3506  CB  SER   227      49.805  42.858  47.816  0.00  0.00
ATOM   3507  HB2 SER   227      50.178  42.995  46.801  0.00  0.00
ATOM   3508  HB3 SER   227      50.173  41.878  48.120  0.00  0.00
ATOM   3509  OG  SER   227      48.430  42.826  47.673  0.00  0.00
ATOM   3510  HG  SER   227      48.194  43.683  48.035  0.00  0.00
ATOM   3511  C   SER   227      51.780  43.629  49.127  0.00  0.00
ATOM   3512  O   SER   227      52.631  43.531  48.225  0.00  0.00
ATOM   3513  N   TYR   228      52.091  43.487  50.427  0.00  0.00
ATOM   3514  H   TYR   228      51.366  43.631  51.116  0.00  0.00
ATOM   3515  CA  TYR   228      53.311  42.754  50.886  0.00  0.00
ATOM   3516  HA  TYR   228      53.527  41.854  50.310  0.00  0.00
ATOM   3517  CB  TYR   228      54.609  43.635  50.948  0.00  0.00
ATOM   3518  HB2 TYR   228      55.034  43.773  49.954  0.00  0.00
ATOM   3519  HB3 TYR   228      54.381  44.636  51.314  0.00  0.00
ATOM   3520  CG  TYR   228      55.724  43.055  51.754  0.00  0.00
ATOM   3521  CD1 TYR   228      56.417  41.963  51.200  0.00  0.00
ATOM   3522  HD1 TYR   228      56.093  41.610  50.232  0.00  0.00
ATOM   3523  CE1 TYR   228      57.474  41.297  51.843  0.00  0.00
ATOM   3524  HE1 TYR   228      57.962  40.384  51.535  0.00  0.00
ATOM   3525  CZ  TYR   228      57.940  41.841  53.044  0.00  0.00
ATOM   3526  OH  TYR   228      58.953  41.308  53.756  0.00  0.00
ATOM   3527  HH  TYR   228      59.305  40.441  53.542  0.00  0.00
ATOM   3528  CE2 TYR   228      57.282  43.005  53.558  0.00  0.00
ATOM   3529  HE2 TYR   228      57.662  43.603  54.374  0.00  0.00
ATOM   3530  CD2 TYR   228      56.140  43.620  52.966  0.00  0.00
ATOM   3531  HD2 TYR   228      55.622  44.464  53.395  0.00  0.00
ATOM   3532  C   TYR   228      53.053  42.195  52.300  0.00  0.00
ATOM   3533  O   TYR   228      53.057  42.976  53.253  0.00  0.00
ATOM   3534  N   GLY   229      52.919  40.882  52.567  0.00  0.00
ATOM   3535  H   GLY   229      52.949  40.250  51.780  0.00  0.00
ATOM   3536  CA  GLY   229      52.535  40.255  53.784  0.00  0.00
ATOM   3537  HA2 GLY   229      52.539  39.188  53.564  0.00  0.00
ATOM   3538  HA3 GLY   229      53.240  40.550  54.561  0.00  0.00
ATOM   3539  C   GLY   229      51.116  40.638  54.254  0.00  0.00
ATOM   3540  O   GLY   229      50.889  41.154  55.391  0.00  0.00
ATOM   3541  N   GLY   230      50.135  40.466  53.392  0.00  0.00
ATOM   3542  H   GLY   230      50.331  40.019  52.508  0.00  0.00
ATOM   3543  CA  GLY   230      48.857  41.195  53.502  0.00  0.00
ATOM   3544  HA2 GLY   230      48.006  40.524  53.618  0.00  0.00
ATOM   3545  HA3 GLY   230      48.887  41.933  54.303  0.00  0.00
ATOM   3546  C   GLY   230      48.463  42.069  52.284  0.00  0.00
ATOM   3547  O   GLY   230      49.268  42.249  51.409  0.00  0.00
ATOM   3548  N   ALA   231      47.190  42.532  52.288  0.00  0.00
ATOM   3549  H   ALA   231      46.498  42.246  52.966  0.00  0.00
ATOM   3550  CA  ALA   231      46.669  43.531  51.340  0.00  0.00
ATOM   3551  HA  ALA   231      47.525  44.162  51.097  0.00  0.00
ATOM   3552  CB  ALA   231      46.192  42.780  50.165  0.00  0.00
ATOM   3553  HB1 ALA   231      45.340  42.121  50.331  0.00  0.00
ATOM   3554  HB2 ALA   231      45.772  43.487  49.450  0.00  0.00
ATOM   3555  HB3 ALA   231      47.023  42.194  49.772  0.00  0.00
ATOM   3556  C   ALA   231      45.495  44.385  51.843  0.00  0.00
ATOM   3557  O   ALA   231      44.712  43.878  52.680  0.00  0.00
ATOM   3558  N   ASP   232      45.435  45.563  51.262  0.00  0.00
ATOM   3559  H   ASP   232      46.201  45.807  50.651  0.00  0.00
ATOM   3560  CA  ASP   232      44.383  46.547  51.441  0.00  0.00
ATOM   3561  HA  ASP   232      43.475  45.979  51.239  0.00  0.00
ATOM   3562  CB  ASP   232      44.480  47.221  52.880  0.00  0.00
ATOM   3563  HB2 ASP   232      44.562  46.350  53.530  0.00  0.00
ATOM   3564  HB3 ASP   232      45.428  47.707  53.107  0.00  0.00
ATOM   3565  CG  ASP   232      43.294  48.040  53.471  0.00  0.00
ATOM   3566  OD1 ASP   232      43.611  49.107  54.026  0.00  0.00
ATOM   3567  OD2 ASP   232      42.133  47.588  53.284  0.00  0.00
ATOM   3568  C   ASP   232      44.482  47.651  50.408  0.00  0.00
ATOM   3569  O   ASP   232      45.390  47.701  49.581  0.00  0.00
ATOM   3570  N   TYR   233      43.457  48.505  50.457  0.00  0.00
ATOM   3571  H   TYR   233      42.793  48.349  51.202  0.00  0.00
ATOM   3572  CA  TYR   233      43.100  49.553  49.467  0.00  0.00
ATOM   3573  HA  TYR   233      44.033  49.898  49.022  0.00  0.00
ATOM   3574  CB  TYR   233      42.208  48.934  48.379  0.00  0.00
ATOM   3575  HB2 TYR   233      42.118  49.657  47.568  0.00  0.00
ATOM   3576  HB3 TYR   233      42.667  48.074  47.892  0.00  0.00
ATOM   3577  CG  TYR   233      40.853  48.354  48.881  0.00  0.00
ATOM   3578  CD1 TYR   233      40.627  46.994  49.276  0.00  0.00
ATOM   3579  HD1 TYR   233      41.510  46.410  49.489  0.00  0.00
ATOM   3580  CE1 TYR   233      39.335  46.584  49.558  0.00  0.00
ATOM   3581  HE1 TYR   233      39.271  45.566  49.914  0.00  0.00
ATOM   3582  CZ  TYR   233      38.239  47.448  49.455  0.00  0.00
ATOM   3583  OH  TYR   233      36.965  47.119  49.848  0.00  0.00
ATOM   3584  HH  TYR   233      36.501  47.906  50.143  0.00  0.00
ATOM   3585  CE2 TYR   233      38.421  48.759  49.073  0.00  0.00
ATOM   3586  HE2 TYR   233      37.602  49.463  49.069  0.00  0.00
ATOM   3587  CD2 TYR   233      39.714  49.239  48.755  0.00  0.00
ATOM   3588  HD2 TYR   233      39.812  50.265  48.434  0.00  0.00
ATOM   3589  C   TYR   233      42.347  50.803  50.033  0.00  0.00
ATOM   3590  O   TYR   233      41.703  50.735  51.076  0.00  0.00
ATOM   3591  N   LYS   234      42.379  51.960  49.267  0.00  0.00
ATOM   3592  H   LYS   234      42.925  51.964  48.418  0.00  0.00
ATOM   3593  CA  LYS   234      41.739  53.229  49.622  0.00  0.00
ATOM   3594  HA  LYS   234      40.883  53.089  50.282  0.00  0.00
ATOM   3595  CB  LYS   234      42.706  54.173  50.508  0.00  0.00
ATOM   3596  HB2 LYS   234      43.683  54.125  50.028  0.00  0.00
ATOM   3597  HB3 LYS   234      42.256  55.156  50.371  0.00  0.00
ATOM   3598  CG  LYS   234      42.842  53.725  51.968  0.00  0.00
ATOM   3599  HG2 LYS   234      43.451  52.822  52.007  0.00  0.00
ATOM   3600  HG3 LYS   234      43.327  54.552  52.487  0.00  0.00
ATOM   3601  CD  LYS   234      41.532  53.534  52.711  0.00  0.00
ATOM   3602  HD2 LYS   234      40.991  54.453  52.936  0.00  0.00
ATOM   3603  HD3 LYS   234      40.860  52.900  52.132  0.00  0.00
ATOM   3604  CE  LYS   234      41.776  52.717  54.064  0.00  0.00
ATOM   3605  HE2 LYS   234      42.655  53.097  54.584  0.00  0.00
ATOM   3606  HE3 LYS   234      40.878  52.848  54.667  0.00  0.00
ATOM   3607  NZ  LYS   234      41.844  51.277  53.840  0.00  0.00
ATOM   3608  HZ1 LYS   234      42.368  51.091  52.997  0.00  0.00
ATOM   3609  HZ2 LYS   234      42.337  50.739  54.538  0.00  0.00
ATOM   3610  HZ3 LYS   234      40.939  50.861  53.672  0.00  0.00
ATOM   3611  C   LYS   234      41.271  53.938  48.356  0.00  0.00
ATOM   3612  O   LYS   234      42.080  54.230  47.486  0.00  0.00
ATOM   3613  N   ARG   235      39.981  54.314  48.244  0.00  0.00
ATOM   3614  H   ARG   235      39.411  54.279  49.078  0.00  0.00
ATOM   3615  CA  ARG   235      39.561  55.299  47.199  0.00  0.00
ATOM   3616  HA  ARG   235      40.147  55.126  46.297  0.00  0.00
ATOM   3617  CB  ARG   235      38.118  54.933  46.883  0.00  0.00
ATOM   3618  HB2 ARG   235      37.534  54.674  47.766  0.00  0.00
ATOM   3619  HB3 ARG   235      37.599  55.733  46.355  0.00  0.00
ATOM   3620  CG  ARG   235      38.057  53.718  45.967  0.00  0.00
ATOM   3621  HG2 ARG   235      38.458  54.055  45.011  0.00  0.00
ATOM   3622  HG3 ARG   235      38.730  52.937  46.322  0.00  0.00
ATOM   3623  CD  ARG   235      36.619  53.247  45.775  0.00  0.00
ATOM   3624  HD2 ARG   235      36.269  52.736  46.672  0.00  0.00
ATOM   3625  HD3 ARG   235      35.918  54.034  45.498  0.00  0.00
ATOM   3626  NE  ARG   235      36.591  52.294  44.687  0.00  0.00
ATOM   3627  HE  ARG   235      36.850  52.574  43.752  0.00  0.00
ATOM   3628  CZ  ARG   235      36.305  50.963  44.848  0.00  0.00
ATOM   3629  NH1 ARG   235      35.929  50.503  46.018  0.00  0.00
ATOM   3630 1HH1 ARG   235      35.651  51.057  46.816  0.00  0.00
ATOM   3631 2HH1 ARG   235      35.630  49.542  46.101  0.00  0.00
ATOM   3632  NH2 ARG   235      36.287  50.141  43.836  0.00  0.00
ATOM   3633 1HH2 ARG   235      36.577  50.503  42.938  0.00  0.00
ATOM   3634 2HH2 ARG   235      36.010  49.171  43.805  0.00  0.00
ATOM   3635  C   ARG   235      39.792  56.722  47.750  0.00  0.00
ATOM   3636  O   ARG   235      39.493  56.960  48.888  0.00  0.00
ATOM   3637  N   ILE   236      40.127  57.685  46.878  0.00  0.00
ATOM   3638  H   ILE   236      40.218  57.437  45.904  0.00  0.00
ATOM   3639  CA  ILE   236      40.261  59.113  47.149  0.00  0.00
ATOM   3640  HA  ILE   236      39.526  59.295  47.933  0.00  0.00
ATOM   3641  CB  ILE   236      41.686  59.544  47.595  0.00  0.00
ATOM   3642  HB  ILE   236      41.585  60.629  47.569  0.00  0.00
ATOM   3643  CG2 ILE   236      42.009  59.077  49.031  0.00  0.00
ATOM   3644 1HG2 ILE   236      42.937  59.562  49.336  0.00  0.00
ATOM   3645 2HG2 ILE   236      41.140  59.322  49.642  0.00  0.00
ATOM   3646 3HG2 ILE   236      42.217  58.012  48.929  0.00  0.00
ATOM   3647  CG1 ILE   236      42.825  59.331  46.583  0.00  0.00
ATOM   3648 2HG1 ILE   236      42.635  59.914  45.682  0.00  0.00
ATOM   3649 3HG1 ILE   236      43.701  59.815  47.015  0.00  0.00
ATOM   3650  CD1 ILE   236      43.374  57.961  46.326  0.00  0.00
ATOM   3651 1HD1 ILE   236      44.428  58.111  46.090  0.00  0.00
ATOM   3652 2HD1 ILE   236      43.335  57.329  47.214  0.00  0.00
ATOM   3653 3HD1 ILE   236      42.708  57.528  45.580  0.00  0.00
ATOM   3654  C   ILE   236      39.750  59.965  45.940  0.00  0.00
ATOM   3655  O   ILE   236      40.036  59.580  44.806  0.00  0.00
ATOM   3656  N   THR   237      39.111  61.053  46.220  0.00  0.00
ATOM   3657  H   THR   237      39.225  61.393  47.165  0.00  0.00
ATOM   3658  CA  THR   237      38.608  62.012  45.180  0.00  0.00
ATOM   3659  HA  THR   237      38.292  61.350  44.374  0.00  0.00
ATOM   3660  CB  THR   237      37.288  62.753  45.590  0.00  0.00
ATOM   3661  HB  THR   237      37.423  63.298  46.524  0.00  0.00
ATOM   3662  CG2 THR   237      36.618  63.534  44.462  0.00  0.00
ATOM   3663 1HG2 THR   237      36.806  62.912  43.586  0.00  0.00
ATOM   3664 2HG2 THR   237      35.550  63.613  44.661  0.00  0.00
ATOM   3665 3HG2 THR   237      37.062  64.528  44.420  0.00  0.00
ATOM   3666  OG1 THR   237      36.308  61.815  45.948  0.00  0.00
ATOM   3667  HG1 THR   237      36.380  61.764  46.904  0.00  0.00
ATOM   3668  C   THR   237      39.634  63.043  44.613  0.00  0.00
ATOM   3669  O   THR   237      40.299  63.690  45.421  0.00  0.00
ATOM   3670  N   VAL   238      39.792  63.022  43.325  0.00  0.00
ATOM   3671  H   VAL   238      39.283  62.336  42.786  0.00  0.00
ATOM   3672  CA  VAL   238      40.569  64.059  42.516  0.00  0.00
ATOM   3673  HA  VAL   238      41.034  64.720  43.248  0.00  0.00
ATOM   3674  CB  VAL   238      41.647  63.495  41.589  0.00  0.00
ATOM   3675  HB  VAL   238      41.337  62.811  40.799  0.00  0.00
ATOM   3676  CG1 VAL   238      42.480  64.565  40.877  0.00  0.00
ATOM   3677 1HG1 VAL   238      43.108  64.065  40.140  0.00  0.00
ATOM   3678 2HG1 VAL   238      41.753  65.295  40.517  0.00  0.00
ATOM   3679 3HG1 VAL   238      43.118  65.163  41.527  0.00  0.00
ATOM   3680  CG2 VAL   238      42.654  62.752  42.437  0.00  0.00
ATOM   3681 1HG2 VAL   238      42.290  61.766  42.729  0.00  0.00
ATOM   3682 2HG2 VAL   238      43.548  62.479  41.878  0.00  0.00
ATOM   3683 3HG2 VAL   238      42.936  63.322  43.322  0.00  0.00
ATOM   3684  C   VAL   238      39.570  64.880  41.663  0.00  0.00
ATOM   3685  O   VAL   238      38.922  64.345  40.778  0.00  0.00
ATOM   3686  N   LYS   239      39.525  66.168  42.040  0.00  0.00
ATOM   3687  H   LYS   239      40.189  66.539  42.704  0.00  0.00
ATOM   3688  CA  LYS   239      38.537  67.084  41.538  0.00  0.00
ATOM   3689  HA  LYS   239      37.962  66.484  40.833  0.00  0.00
ATOM   3690  CB  LYS   239      37.615  67.405  42.695  0.00  0.00
ATOM   3691  HB2 LYS   239      37.262  66.442  43.066  0.00  0.00
ATOM   3692  HB3 LYS   239      38.169  67.886  43.501  0.00  0.00
ATOM   3693  CG  LYS   239      36.335  68.276  42.284  0.00  0.00
ATOM   3694  HG2 LYS   239      36.622  69.180  41.746  0.00  0.00
ATOM   3695  HG3 LYS   239      35.708  67.672  41.630  0.00  0.00
ATOM   3696  CD  LYS   239      35.526  68.589  43.603  0.00  0.00
ATOM   3697  HD2 LYS   239      35.517  67.596  44.050  0.00  0.00
ATOM   3698  HD3 LYS   239      36.063  69.280  44.252  0.00  0.00
ATOM   3699  CE  LYS   239      34.104  69.135  43.233  0.00  0.00
ATOM   3700  HE2 LYS   239      33.666  68.496  42.467  0.00  0.00
ATOM   3701  HE3 LYS   239      33.583  69.082  44.189  0.00  0.00
ATOM   3702  NZ  LYS   239      34.128  70.495  42.734  0.00  0.00
ATOM   3703  HZ1 LYS   239      33.172  70.812  42.650  0.00  0.00
ATOM   3704  HZ2 LYS   239      34.641  71.063  43.393  0.00  0.00
ATOM   3705  HZ3 LYS   239      34.637  70.445  41.863  0.00  0.00
ATOM   3706  C   LYS   239      39.135  68.284  40.745  0.00  0.00
ATOM   3707  O   LYS   239      39.837  69.089  41.326  0.00  0.00
ATOM   3708  N   VAL   240      38.870  68.418  39.445  0.00  0.00
ATOM   3709  H   VAL   240      38.136  67.911  38.972  0.00  0.00
ATOM   3710  CA  VAL   240      39.358  69.581  38.647  0.00  0.00
ATOM   3711  HA  VAL   240      40.300  69.920  39.078  0.00  0.00
ATOM   3712  CB  VAL   240      39.724  69.240  37.138  0.00  0.00
ATOM   3713  HB  VAL   240      40.380  68.371  37.077  0.00  0.00
ATOM   3714  CG1 VAL   240      38.490  69.014  36.176  0.00  0.00
ATOM   3715 1HG1 VAL   240      38.873  68.904  35.162  0.00  0.00
ATOM   3716 2HG1 VAL   240      37.976  68.113  36.509  0.00  0.00
ATOM   3717 3HG1 VAL   240      37.701  69.764  36.237  0.00  0.00
ATOM   3718  CG2 VAL   240      40.489  70.347  36.485  0.00  0.00
ATOM   3719 1HG2 VAL   240      39.980  71.305  36.596  0.00  0.00
ATOM   3720 2HG2 VAL   240      41.439  70.498  36.997  0.00  0.00
ATOM   3721 3HG2 VAL   240      40.713  70.270  35.421  0.00  0.00
ATOM   3722  C   VAL   240      38.345  70.766  38.806  0.00  0.00
ATOM   3723  O   VAL   240      37.172  70.664  38.418  0.00  0.00
ATOM   3724  N   ASN   241      38.881  71.922  39.233  0.00  0.00
ATOM   3725  H   ASN   241      39.883  71.948  39.355  0.00  0.00
ATOM   3726  CA  ASN   241      38.140  73.107  39.488  0.00  0.00
ATOM   3727  HA  ASN   241      37.066  72.917  39.493  0.00  0.00
ATOM   3728  CB  ASN   241      38.501  73.624  40.864  0.00  0.00
ATOM   3729  HB2 ASN   241      37.966  73.013  41.591  0.00  0.00
ATOM   3730  HB3 ASN   241      39.579  73.715  40.990  0.00  0.00
ATOM   3731  CG  ASN   241      37.958  75.041  40.966  0.00  0.00
ATOM   3732  OD1 ASN   241      38.733  76.020  40.921  0.00  0.00
ATOM   3733  ND2 ASN   241      36.655  75.287  41.128  0.00  0.00
ATOM   3734 1HD2 ASN   241      36.425  76.201  41.492  0.00  0.00
ATOM   3735 2HD2 ASN   241      36.044  74.506  41.321  0.00  0.00
ATOM   3736  C   ASN   241      38.376  74.011  38.320  0.00  0.00
ATOM   3737  O   ASN   241      39.587  74.360  38.067  0.00  0.00
ATOM   3738  N   ALA   242      37.364  74.565  37.670  0.00  0.00
ATOM   3739  H   ALA   242      36.461  74.389  38.088  0.00  0.00
ATOM   3740  CA  ALA   242      37.413  75.398  36.429  0.00  0.00
ATOM   3741  HA  ALA   242      38.274  76.053  36.568  0.00  0.00
ATOM   3742  CB  ALA   242      37.715  74.586  35.158  0.00  0.00
ATOM   3743  HB1 ALA   242      38.629  74.030  35.365  0.00  0.00
ATOM   3744  HB2 ALA   242      36.902  73.869  35.042  0.00  0.00
ATOM   3745  HB3 ALA   242      37.911  75.143  34.242  0.00  0.00
ATOM   3746  C   ALA   242      36.148  76.269  36.198  0.00  0.00
ATOM   3747  O   ALA   242      35.190  76.167  36.929  0.00  0.00
ATOM   3748  OXT ALA   242      36.210  77.059  35.248  0.00  0.00
TER       0              0
ATOM   3749  O   WAT   243      55.167  25.699  -4.062  0.00  0.00
ATOM   3750  H1  WAT   243      56.010  25.808  -3.623  0.00  0.00
ATOM   3751  H2  WAT   243      54.876  24.823  -3.808  0.00  0.00
TER       0              0
ATOM   3752  O   WAT   244      12.541  60.772  74.024  0.00  0.00
ATOM   3753  H1  WAT   244      12.085  59.961  73.800  0.00  0.00
ATOM   3754  H2  WAT   244      13.310  60.780  73.454  0.00  0.00
TER       0              0
ATOM   3755  O   WAT   245      43.553   2.600  49.096  0.00  0.00
ATOM   3756  H1  WAT   245      44.333   2.285  48.640  0.00  0.00
ATOM   3757  H2  WAT   245      43.124   1.806  49.414  0.00  0.00
TER       0              0
ATOM   3758  O   WAT   246      51.488  55.221  12.071  0.00  0.00
ATOM   3759  H1  WAT   246      50.640  54.824  11.870  0.00  0.00
ATOM   3760  H2  WAT   246      52.103  54.784  11.481  0.00  0.00
TER       0              0
ATOM   3761  O   WAT   247      11.543  45.074   3.338  0.00  0.00
ATOM   3762  H1  WAT   247      11.511  44.866   2.404  0.00  0.00
ATOM   3763  H2  WAT   247      11.634  46.026   3.369  0.00  0.00
TER       0              0
ATOM   3764  O   WAT   248      78.277  67.141  54.364  0.00  0.00
ATOM   3765  H1  WAT   248      78.850  66.963  55.110  0.00  0.00
ATOM   3766  H2  WAT   248      77.428  67.345  54.758  0.00  0.00
TER       0              0
ATOM   3767  O   WAT   249      58.706  20.702  12.512  0.00  0.00
ATOM   3768  H1  WAT   249      59.380  20.704  13.192  0.00  0.00
ATOM   3769  H2  WAT   249      57.893  20.519  12.982  0.00  0.00
TER       0              0
ATOM   3770  O   WAT   250      70.485  67.361  58.780  0.00  0.00
ATOM   3771  H1  WAT   250      70.683  67.431  57.846  0.00  0.00
ATOM   3772  H2  WAT   250      70.885  66.533  59.048  0.00  0.00
TER       0              0
ATOM   3773  O   WAT   251      27.363  -2.251  28.838  0.00  0.00
ATOM   3774  H1  WAT   251      27.522  -2.747  29.642  0.00  0.00
ATOM   3775  H2  WAT   251      27.326  -1.338  29.124  0.00  0.00
TER       0              0
ATOM   3776  O   WAT   252      59.541  31.651  36.590  0.00  0.00
ATOM   3777  H1  WAT   252      59.031  31.382  35.826  0.00  0.00
ATOM   3778  H2  WAT   252      59.067  32.407  36.940  0.00  0.00
TER       0              0
ATOM   3779  O   WAT   253      76.129  32.766  37.484  0.00  0.00
ATOM   3780  H1  WAT   253      76.359  31.896  37.157  0.00  0.00
ATOM   3781  H2  WAT   253      76.834  32.986  38.093  0.00  0.00
TER       0              0
ATOM   3782  O   WAT   254      49.670   7.705  72.493  0.00  0.00
ATOM   3783  H1  WAT   254      48.894   7.535  73.027  0.00  0.00
ATOM   3784  H2  WAT   254      49.332   8.138  71.710  0.00  0.00
TER       0              0
ATOM   3785  O   WAT   255      15.718  43.425  21.254  0.00  0.00
ATOM   3786  H1  WAT   255      15.713  43.254  22.195  0.00  0.00
ATOM   3787  H2  WAT   255      14.803  43.599  21.036  0.00  0.00
TER       0              0
ATOM   3788  O   WAT   256      36.377  50.275   4.050  0.00  0.00
ATOM   3789  H1  WAT   256      36.540  50.875   3.322  0.00  0.00
ATOM   3790  H2  WAT   256      36.335  50.840   4.821  0.00  0.00
TER       0              0
ATOM   3791  O   WAT   257      43.137  26.730  28.797  0.00  0.00
ATOM   3792  H1  WAT   257      43.308  25.798  28.932  0.00  0.00
ATOM   3793  H2  WAT   257      43.671  26.963  28.037  0.00  0.00
TER       0              0
ATOM   3794  O   WAT   258       5.726  63.565  23.273  0.00  0.00
ATOM   3795  H1  WAT   258       4.931  63.569  22.740  0.00  0.00
ATOM   3796  H2  WAT   258       5.896  62.639  23.443  0.00  0.00
TER       0              0
ATOM   3797  O   WAT   259      67.453  24.727  15.970  0.00  0.00
ATOM   3798  H1  WAT   259      68.198  25.294  16.170  0.00  0.00
ATOM   3799  H2  WAT   259      67.848  23.899  15.699  0.00  0.00
TER       0              0
ATOM   3800  O   WAT   260      46.642   1.519  34.895  0.00  0.00
ATOM   3801  H1  WAT   260      46.019   1.002  35.406  0.00  0.00
ATOM   3802  H2  WAT   260      46.599   2.395  35.279  0.00  0.00
TER       0              0
ATOM   3803  O   WAT   261       5.938  43.279  37.619  0.00  0.00
ATOM   3804  H1  WAT   261       5.898  44.196  37.890  0.00  0.00
ATOM   3805  H2  WAT   261       6.624  43.256  36.952  0.00  0.00
TER       0              0
ATOM   3806  O   WAT   262      17.629  29.099  26.920  0.00  0.00
ATOM   3807  H1  WAT   262      17.185  29.598  26.234  0.00  0.00
ATOM   3808  H2  WAT   262      18.411  29.612  27.123  0.00  0.00
TER       0              0
ATOM   3809  O   WAT   263      39.888  38.493  74.825  0.00  0.00
ATOM   3810  H1  WAT   263      40.227  38.508  75.720  0.00  0.00
ATOM   3811  H2  WAT   263      39.362  39.290  74.754  0.00  0.00
TER       0              0
ATOM   3812  O   WAT   264      64.376  45.302  49.607  0.00  0.00
ATOM   3813  H1  WAT   264      64.521  44.554  49.027  0.00  0.00
ATOM   3814  H2  WAT   264      65.246  45.684  49.726  0.00  0.00
TER       0              0
ATOM   3815  O   WAT   265      70.904  81.550  43.298  0.00  0.00
ATOM   3816  H1  WAT   265      71.705  81.887  43.699  0.00  0.00
ATOM   3817  H2  WAT   265      70.200  81.875  43.859  0.00  0.00
TER       0              0
ATOM   3818  O   WAT   266      78.798  57.662  68.837  0.00  0.00
ATOM   3819  H1  WAT   266      78.037  57.085  68.768  0.00  0.00
ATOM   3820  H2  WAT   266      79.001  57.679  69.772  0.00  0.00
TER       0              0
ATOM   3821  O   WAT   267      20.559  62.802  49.049  0.00  0.00
ATOM   3822  H1  WAT   267      20.507  63.313  48.241  0.00  0.00
ATOM   3823  H2  WAT   267      21.421  62.389  49.016  0.00  0.00
TER       0              0
ATOM   3824  O   WAT   268      53.271   7.151  22.521  0.00  0.00
ATOM   3825  H1  WAT   268      53.679   6.313  22.304  0.00  0.00
ATOM   3826  H2  WAT   268      52.771   7.384  21.738  0.00  0.00
TER       0              0
ATOM   3827  O   WAT   269      59.643  11.639  15.056  0.00  0.00
ATOM   3828  H1  WAT   269      59.845  12.316  15.702  0.00  0.00
ATOM   3829  H2  WAT   269      58.747  11.372  15.261  0.00  0.00
TER       0              0
ATOM   3830  O   WAT   270      34.142  81.629  43.999  0.00  0.00
ATOM   3831  H1  WAT   270      33.264  81.885  43.714  0.00  0.00
ATOM   3832  H2  WAT   270      34.370  80.889  43.436  0.00  0.00
TER       0              0
ATOM   3833  O   WAT   271       1.199  18.773  37.624  0.00  0.00
ATOM   3834  H1  WAT   271       1.389  19.435  36.960  0.00  0.00
ATOM   3835  H2  WAT   271       0.264  18.876  37.805  0.00  0.00
TER       0              0
ATOM   3836  O   WAT   272      35.283  54.401  11.249  0.00  0.00
ATOM   3837  H1  WAT   272      34.437  54.848  11.240  0.00  0.00
ATOM   3838  H2  WAT   272      35.375  54.046  10.365  0.00  0.00
TER       0              0
ATOM   3839  O   WAT   273      54.094  42.875  55.831  0.00  0.00
ATOM   3840  H1  WAT   273      54.677  42.143  56.030  0.00  0.00
ATOM   3841  H2  WAT   273      53.626  42.601  55.042  0.00  0.00
TER       0              0
ATOM   3842  O   WAT   274      17.851  62.180  32.935  0.00  0.00
ATOM   3843  H1  WAT   274      17.341  62.934  32.639  0.00  0.00
ATOM   3844  H2  WAT   274      18.719  62.315  32.554  0.00  0.00
TER       0              0
ATOM   3845  O   WAT   275      42.327  61.317  26.030  0.00  0.00
ATOM   3846  H1  WAT   275      43.036  61.479  26.652  0.00  0.00
ATOM   3847  H2  WAT   275      42.019  60.436  26.241  0.00  0.00
TER       0              0
ATOM   3848  O   WAT   276      26.450  49.675  92.396  0.00  0.00
ATOM   3849  H1  WAT   276      26.995  49.802  91.620  0.00  0.00
ATOM   3850  H2  WAT   276      26.239  48.742  92.392  0.00  0.00
TER       0              0
ATOM   3851  O   WAT   277      48.852  51.568   1.503  0.00  0.00
ATOM   3852  H1  WAT   277      48.956  50.635   1.691  0.00  0.00
ATOM   3853  H2  WAT   277      48.771  51.612   0.550  0.00  0.00
TER       0              0
ATOM   3854  O   WAT   278       3.012  21.998  43.992  0.00  0.00
ATOM   3855  H1  WAT   278       3.966  21.955  43.921  0.00  0.00
ATOM   3856  H2  WAT   278       2.854  22.419  44.837  0.00  0.00
TER       0              0
ATOM   3857  O   WAT   279      59.515  10.480  60.799  0.00  0.00
ATOM   3858  H1  WAT   279      60.216  10.956  61.244  0.00  0.00
ATOM   3859  H2  WAT   279      59.614  10.716  59.876  0.00  0.00
TER       0              0
ATOM   3860  O   WAT   280       1.122  23.800  42.676  0.00  0.00
ATOM   3861  H1  WAT   280       1.836  23.237  42.975  0.00  0.00
ATOM   3862  H2  WAT   280       0.511  23.824  43.412  0.00  0.00
TER       0              0
ATOM   3863  O   WAT   281      68.068  34.157  79.796  0.00  0.00
ATOM   3864  H1  WAT   281      68.304  33.285  79.480  0.00  0.00
ATOM   3865  H2  WAT   281      68.479  34.219  80.658  0.00  0.00
TER       0              0
ATOM   3866  O   WAT   282      25.092  22.217  63.381  0.00  0.00
ATOM   3867  H1  WAT   282      25.223  22.145  64.326  0.00  0.00
ATOM   3868  H2  WAT   282      24.411  21.573  63.184  0.00  0.00
TER       0              0
ATOM   3869  O   WAT   283      51.812  19.329  43.002  0.00  0.00
ATOM   3870  H1  WAT   283      52.153  20.208  43.166  0.00  0.00
ATOM   3871  H2  WAT   283      51.241  19.151  43.749  0.00  0.00
TER       0              0
ATOM   3872  O   WAT   284      63.045  18.276  36.291  0.00  0.00
ATOM   3873  H1  WAT   284      63.673  18.452  35.591  0.00  0.00
ATOM   3874  H2  WAT   284      63.145  17.341  36.473  0.00  0.00
TER       0              0
ATOM   3875  O   WAT   285      73.899  77.372  55.615  0.00  0.00
ATOM   3876  H1  WAT   285      72.976  77.330  55.366  0.00  0.00
ATOM   3877  H2  WAT   285      74.289  76.592  55.220  0.00  0.00
TER       0              0
ATOM   3878  O   WAT   286      66.767  84.863  48.398  0.00  0.00
ATOM   3879  H1  WAT   286      65.914  85.206  48.132  0.00  0.00
ATOM   3880  H2  WAT   286      66.560  84.154  49.008  0.00  0.00
TER       0              0
ATOM   3881  O   WAT   287      13.522  35.313  41.623  0.00  0.00
ATOM   3882  H1  WAT   287      13.177  36.174  41.387  0.00  0.00
ATOM   3883  H2  WAT   287      14.058  35.056  40.873  0.00  0.00
TER       0              0
ATOM   3884  O   WAT   288      28.860  33.580  66.133  0.00  0.00
ATOM   3885  H1  WAT   288      29.712  33.734  65.724  0.00  0.00
ATOM   3886  H2  WAT   288      29.034  33.622  67.073  0.00  0.00
TER       0              0
ATOM   3887  O   WAT   289       9.494  58.861  57.494  0.00  0.00
ATOM   3888  H1  WAT   289       8.877  59.262  58.104  0.00  0.00
ATOM   3889  H2  WAT   289      10.202  59.500  57.413  0.00  0.00
TER       0              0
ATOM   3890  O   WAT   290      42.529  13.661  18.412  0.00  0.00
ATOM   3891  H1  WAT   290      42.266  13.597  19.330  0.00  0.00
ATOM   3892  H2  WAT   290      43.467  13.473  18.417  0.00  0.00
TER       0              0
ATOM   3893  O   WAT   291      60.389  54.370  10.839  0.00  0.00
ATOM   3894  H1  WAT   291      60.245  55.270  11.131  0.00  0.00
ATOM   3895  H2  WAT   291      61.329  54.228  10.954  0.00  0.00
TER       0              0
ATOM   3896  O   WAT   292      24.914  21.370  52.917  0.00  0.00
ATOM   3897  H1  WAT   292      24.264  21.990  53.248  0.00  0.00
ATOM   3898  H2  WAT   292      25.224  20.909  53.697  0.00  0.00
TER       0              0
ATOM   3899  O   WAT   293      37.295  50.180  90.840  0.00  0.00
ATOM   3900  H1  WAT   293      36.430  49.997  90.474  0.00  0.00
ATOM   3901  H2  WAT   293      37.635  50.897  90.306  0.00  0.00
TER       0              0
ATOM   3902  O   WAT   294      71.706  33.421  12.638  0.00  0.00
ATOM   3903  H1  WAT   294      71.887  34.284  13.010  0.00  0.00
ATOM   3904  H2  WAT   294      70.751  33.359  12.630  0.00  0.00
TER       0              0
ATOM   3905  O   WAT   295       9.829  75.650  36.166  0.00  0.00
ATOM   3906  H1  WAT   295       9.436  74.824  35.887  0.00  0.00
ATOM   3907  H2  WAT   295      10.737  75.597  35.866  0.00  0.00
TER       0              0
ATOM   3908  O   WAT   296      34.260  54.327  55.764  0.00  0.00
ATOM   3909  H1  WAT   296      34.678  54.800  56.484  0.00  0.00
ATOM   3910  H2  WAT   296      33.516  53.883  56.170  0.00  0.00
TER       0              0
ATOM   3911  O   WAT   297      51.786  83.234  35.368  0.00  0.00
ATOM   3912  H1  WAT   297      50.938  83.435  35.763  0.00  0.00
ATOM   3913  H2  WAT   297      51.677  82.359  34.997  0.00  0.00
TER       0              0
ATOM   3914  O   WAT   298      29.264  47.807  60.937  0.00  0.00
ATOM   3915  H1  WAT   298      28.565  48.313  60.522  0.00  0.00
ATOM   3916  H2  WAT   298      29.129  46.912  60.624  0.00  0.00
TER       0              0
ATOM   3917  O   WAT   299      65.393  24.849  32.535  0.00  0.00
ATOM   3918  H1  WAT   299      66.228  25.104  32.143  0.00  0.00
ATOM   3919  H2  WAT   299      65.618  24.142  33.140  0.00  0.00
TER       0              0
ATOM   3920  O   WAT   300      33.328  70.728  15.706  0.00  0.00
ATOM   3921  H1  WAT   300      34.173  70.440  16.050  0.00  0.00
ATOM   3922  H2  WAT   300      33.242  70.271  14.869  0.00  0.00
TER       0              0
ATOM   3923  O   WAT   301      31.964  -1.821  63.531  0.00  0.00
ATOM   3924  H1  WAT   301      31.452  -1.028  63.687  0.00  0.00
ATOM   3925  H2  WAT   301      31.389  -2.379  63.008  0.00  0.00
TER       0              0
ATOM   3926  O   WAT   302      20.142  78.447  36.542  0.00  0.00
ATOM   3927  H1  WAT   302      20.273  78.446  35.594  0.00  0.00
ATOM   3928  H2  WAT   302      20.047  79.372  36.769  0.00  0.00
TER       0              0
ATOM   3929  O   WAT   303      21.151  30.054  72.913  0.00  0.00
ATOM   3930  H1  WAT   303      20.324  30.219  73.366  0.00  0.00
ATOM   3931  H2  WAT   303      21.808  30.509  73.439  0.00  0.00
TER       0              0
ATOM   3932  O   WAT   304      39.346  41.468  26.175  0.00  0.00
ATOM   3933  H1  WAT   304      39.066  41.826  25.333  0.00  0.00
ATOM   3934  H2  WAT   304      38.656  40.849  26.414  0.00  0.00
TER       0              0
ATOM   3935  O   WAT   305      47.987  14.527  59.438  0.00  0.00
ATOM   3936  H1  WAT   305      48.154  15.351  58.981  0.00  0.00
ATOM   3937  H2  WAT   305      48.266  13.850  58.822  0.00  0.00
TER       0              0
ATOM   3938  O   WAT   306      28.094  29.572   6.533  0.00  0.00
ATOM   3939  H1  WAT   306      28.165  30.455   6.896  0.00  0.00
ATOM   3940  H2  WAT   306      28.821  29.509   5.914  0.00  0.00
TER       0              0
ATOM   3941  O   WAT   307      31.930  47.730  20.431  0.00  0.00
ATOM   3942  H1  WAT   307      32.627  47.147  20.732  0.00  0.00
ATOM   3943  H2  WAT   307      31.372  47.175  19.886  0.00  0.00
TER       0              0
ATOM   3944  O   WAT   308      19.525  77.413  57.421  0.00  0.00
ATOM   3945  H1  WAT   308      20.236  77.932  57.045  0.00  0.00
ATOM   3946  H2  WAT   308      19.360  76.728  56.772  0.00  0.00
TER       0              0
ATOM   3947  O   WAT   309      23.508  35.412  65.271  0.00  0.00
ATOM   3948  H1  WAT   309      22.914  34.744  65.614  0.00  0.00
ATOM   3949  H2  WAT   309      24.242  34.916  64.909  0.00  0.00
TER       0              0
ATOM   3950  O   WAT   310      56.380  15.063  65.553  0.00  0.00
ATOM   3951  H1  WAT   310      57.093  14.695  65.031  0.00  0.00
ATOM   3952  H2  WAT   310      55.931  14.300  65.917  0.00  0.00
TER       0              0
ATOM   3953  O   WAT   311       2.412  22.002  22.125  0.00  0.00
ATOM   3954  H1  WAT   311       2.428  21.072  21.897  0.00  0.00
ATOM   3955  H2  WAT   311       3.275  22.327  21.867  0.00  0.00
TER       0              0
ATOM   3956  O   WAT   312      79.252  42.596  15.282  0.00  0.00
ATOM   3957  H1  WAT   312      78.400  42.680  15.710  0.00  0.00
ATOM   3958  H2  WAT   312      79.792  43.275  15.688  0.00  0.00
TER       0              0
ATOM   3959  O   WAT   313      57.724  27.213  31.023  0.00  0.00
ATOM   3960  H1  WAT   313      57.505  28.044  30.602  0.00  0.00
ATOM   3961  H2  WAT   313      57.482  27.338  31.940  0.00  0.00
TER       0              0
ATOM   3962  O   WAT   314      35.775  58.477  11.393  0.00  0.00
ATOM   3963  H1  WAT   314      35.119  58.866  10.816  0.00  0.00
ATOM   3964  H2  WAT   314      35.265  58.017  12.060  0.00  0.00
TER       0              0
ATOM   3965  O   WAT   315       7.412  26.789  65.583  0.00  0.00
ATOM   3966  H1  WAT   315       6.603  26.938  66.073  0.00  0.00
ATOM   3967  H2  WAT   315       7.787  26.000  65.975  0.00  0.00
TER       0              0
ATOM   3968  O   WAT   316      30.030  65.673  13.009  0.00  0.00
ATOM   3969  H1  WAT   316      30.261  65.167  12.230  0.00  0.00
ATOM   3970  H2  WAT   316      30.184  66.583  12.758  0.00  0.00
TER       0              0
ATOM   3971  O   WAT   317       2.280  38.036  70.505  0.00  0.00
ATOM   3972  H1  WAT   317       1.692  38.781  70.382  0.00  0.00
ATOM   3973  H2  WAT   317       1.696  37.286  70.617  0.00  0.00
TER       0              0
ATOM   3974  O   WAT   318      35.437  69.991  17.637  0.00  0.00
ATOM   3975  H1  WAT   318      35.593  70.858  18.012  0.00  0.00
ATOM   3976  H2  WAT   318      34.835  69.569  18.250  0.00  0.00
TER       0              0
ATOM   3977  O   WAT   319      81.654  14.269  51.201  0.00  0.00
ATOM   3978  H1  WAT   319      81.228  13.779  51.905  0.00  0.00
ATOM   3979  H2  WAT   319      82.228  14.887  51.654  0.00  0.00
TER       0              0
ATOM   3980  O   WAT   320      57.033  27.007   2.082  0.00  0.00
ATOM   3981  H1  WAT   320      57.161  26.784   3.004  0.00  0.00
ATOM   3982  H2  WAT   320      57.370  26.249   1.603  0.00  0.00
TER       0              0
ATOM   3983  O   WAT   321      36.801  12.263  53.487  0.00  0.00
ATOM   3984  H1  WAT   321      36.348  12.587  54.266  0.00  0.00
ATOM   3985  H2  WAT   321      36.441  12.782  52.768  0.00  0.00
TER       0              0
ATOM   3986  O   WAT   322      84.072  42.147  18.113  0.00  0.00
ATOM   3987  H1  WAT   322      83.758  41.492  18.736  0.00  0.00
ATOM   3988  H2  WAT   322      83.492  42.898  18.241  0.00  0.00
TER       0              0
ATOM   3989  O   WAT   323      32.336  41.309   5.218  0.00  0.00
ATOM   3990  H1  WAT   323      31.786  41.839   5.796  0.00  0.00
ATOM   3991  H2  WAT   323      31.785  41.137   4.455  0.00  0.00
TER       0              0
ATOM   3992  O   WAT   324      73.281  30.912  31.295  0.00  0.00
ATOM   3993  H1  WAT   324      73.407  31.429  30.499  0.00  0.00
ATOM   3994  H2  WAT   324      72.651  31.416  31.810  0.00  0.00
TER       0              0
ATOM   3995  O   WAT   325      31.485   1.792  29.426  0.00  0.00
ATOM   3996  H1  WAT   325      31.610   1.827  30.374  0.00  0.00
ATOM   3997  H2  WAT   325      31.416   2.709  29.160  0.00  0.00
TER       0              0
ATOM   3998  O   WAT   326      24.002  35.534   7.643  0.00  0.00
ATOM   3999  H1  WAT   326      24.452  34.847   7.151  0.00  0.00
ATOM   4000  H2  WAT   326      23.713  36.156   6.976  0.00  0.00
TER       0              0
ATOM   4001  O   WAT   327      20.548  48.125  80.639  0.00  0.00
ATOM   4002  H1  WAT   327      20.861  48.340  79.760  0.00  0.00
ATOM   4003  H2  WAT   327      21.199  47.512  80.981  0.00  0.00
TER       0              0
ATOM   4004  O   WAT   328      65.948   8.840  61.408  0.00  0.00
ATOM   4005  H1  WAT   328      66.305   8.245  60.749  0.00  0.00
ATOM   4006  H2  WAT   328      65.433   8.277  61.986  0.00  0.00
TER       0              0
ATOM   4007  O   WAT   329       7.335  55.694  48.352  0.00  0.00
ATOM   4008  H1  WAT   329       8.081  55.382  47.839  0.00  0.00
ATOM   4009  H2  WAT   329       6.575  55.275  47.948  0.00  0.00
TER       0              0
ATOM   4010  O   WAT   330      33.465  48.894  83.055  0.00  0.00
ATOM   4011  H1  WAT   330      34.401  48.714  83.144  0.00  0.00
ATOM   4012  H2  WAT   330      33.424  49.774  82.681  0.00  0.00
TER       0              0
ATOM   4013  O   WAT   331      27.039  15.931  30.675  0.00  0.00
ATOM   4014  H1  WAT   331      27.975  15.735  30.661  0.00  0.00
ATOM   4015  H2  WAT   331      26.943  16.684  30.092  0.00  0.00
TER       0              0
ATOM   4016  O   WAT   332      82.586  17.850  64.751  0.00  0.00
ATOM   4017  H1  WAT   332      82.504  18.171  65.650  0.00  0.00
ATOM   4018  H2  WAT   332      81.814  18.196  64.303  0.00  0.00
TER       0              0
ATOM   4019  O   WAT   333      55.866  20.302  63.618  0.00  0.00
ATOM   4020  H1  WAT   333      56.378  19.904  62.913  0.00  0.00
ATOM   4021  H2  WAT   333      56.450  20.286  64.376  0.00  0.00
TER       0              0
ATOM   4022  O   WAT   334      60.064  87.129  39.520  0.00  0.00
ATOM   4023  H1  WAT   334      59.895  87.822  38.882  0.00  0.00
ATOM   4024  H2  WAT   334      60.777  87.469  40.061  0.00  0.00
TER       0              0
ATOM   4025  O   WAT   335      22.231  40.254  62.837  0.00  0.00
ATOM   4026  H1  WAT   335      21.491  40.532  62.297  0.00  0.00
ATOM   4027  H2  WAT   335      21.995  39.374  63.131  0.00  0.00
TER       0              0
ATOM   4028  O   WAT   336      13.073  46.071  20.090  0.00  0.00
ATOM   4029  H1  WAT   336      13.681  46.652  19.634  0.00  0.00
ATOM   4030  H2  WAT   336      12.274  46.099  19.565  0.00  0.00
TER       0              0
ATOM   4031  O   WAT   337      27.234  -1.199  58.455  0.00  0.00
ATOM   4032  H1  WAT   337      27.265  -0.924  57.539  0.00  0.00
ATOM   4033  H2  WAT   337      27.498  -0.422  58.948  0.00  0.00
TER       0              0
ATOM   4034  O   WAT   338      14.424  76.775  47.312  0.00  0.00
ATOM   4035  H1  WAT   338      14.803  77.653  47.360  0.00  0.00
ATOM   4036  H2  WAT   338      14.910  76.343  46.610  0.00  0.00
TER       0              0
ATOM   4037  O   WAT   339      67.525  14.496  18.384  0.00  0.00
ATOM   4038  H1  WAT   339      68.011  15.047  17.771  0.00  0.00
ATOM   4039  H2  WAT   339      66.921  15.097  18.819  0.00  0.00
TER       0              0
ATOM   4040  O   WAT   340       6.044  34.914  52.849  0.00  0.00
ATOM   4041  H1  WAT   340       5.928  35.826  52.583  0.00  0.00
ATOM   4042  H2  WAT   340       6.741  34.585  52.281  0.00  0.00
TER       0              0
ATOM   4043  O   WAT   341      30.718  -3.103  61.117  0.00  0.00
ATOM   4044  H1  WAT   341      31.183  -3.729  60.562  0.00  0.00
ATOM   4045  H2  WAT   341      30.135  -3.642  61.651  0.00  0.00
TER       0              0
ATOM   4046  O   WAT   342      50.508  16.071  25.225  0.00  0.00
ATOM   4047  H1  WAT   342      50.800  16.700  25.884  0.00  0.00
ATOM   4048  H2  WAT   342      49.965  16.585  24.627  0.00  0.00
TER       0              0
ATOM   4049  O   WAT   343      20.804  32.681  55.565  0.00  0.00
ATOM   4050  H1  WAT   343      20.166  33.256  55.988  0.00  0.00
ATOM   4051  H2  WAT   343      20.513  32.628  54.655  0.00  0.00
TER       0              0
ATOM   4052  O   WAT   344      29.793   6.261  41.549  0.00  0.00
ATOM   4053  H1  WAT   344      29.374   6.955  42.057  0.00  0.00
ATOM   4054  H2  WAT   344      30.688   6.224  41.887  0.00  0.00
TER       0              0
ATOM   4055  O   WAT   345      61.601  47.007  81.704  0.00  0.00
ATOM   4056  H1  WAT   345      62.062  47.836  81.570  0.00  0.00
ATOM   4057  H2  WAT   345      60.773  47.115  81.236  0.00  0.00
TER       0              0
ATOM   4058  O   WAT   346      14.562  19.021  69.214  0.00  0.00
ATOM   4059  H1  WAT   346      14.685  18.118  69.506  0.00  0.00
ATOM   4060  H2  WAT   346      14.978  19.552  69.893  0.00  0.00
TER       0              0
ATOM   4061  O   WAT   347      35.641  58.559  76.124  0.00  0.00
ATOM   4062  H1  WAT   347      34.703  58.752  76.118  0.00  0.00
ATOM   4063  H2  WAT   347      35.832  58.267  75.233  0.00  0.00
TER       0              0
ATOM   4064  O   WAT   348      27.467  57.009   5.294  0.00  0.00
ATOM   4065  H1  WAT   348      27.352  56.901   6.238  0.00  0.00
ATOM   4066  H2  WAT   348      28.139  56.369   5.059  0.00  0.00
TER       0              0
ATOM   4067  O   WAT   349      22.050  42.019  81.961  0.00  0.00
ATOM   4068  H1  WAT   349      21.204  42.355  81.665  0.00  0.00
ATOM   4069  H2  WAT   349      21.927  41.071  82.009  0.00  0.00
TER       0              0
ATOM   4070  O   WAT   350       5.474  62.019  36.428  0.00  0.00
ATOM   4071  H1  WAT   350       4.688  62.450  36.093  0.00  0.00
ATOM   4072  H2  WAT   350       5.232  61.095  36.493  0.00  0.00
TER       0              0
ATOM   4073  O   WAT   351      53.012  19.659  33.198  0.00  0.00
ATOM   4074  H1  WAT   351      53.784  20.136  32.892  0.00  0.00
ATOM   4075  H2  WAT   351      53.223  19.414  34.098  0.00  0.00
TER       0              0
ATOM   4076  O   WAT   352      22.731  18.044  29.415  0.00  0.00
ATOM   4077  H1  WAT   352      23.228  17.242  29.253  0.00  0.00
ATOM   4078  H2  WAT   352      21.850  17.848  29.095  0.00  0.00
TER       0              0
ATOM   4079  O   WAT   353      36.115  42.002   3.347  0.00  0.00
ATOM   4080  H1  WAT   353      35.679  41.478   4.020  0.00  0.00
ATOM   4081  H2  WAT   353      35.795  41.641   2.520  0.00  0.00
TER       0              0
ATOM   4082  O   WAT   354      42.965  45.546  -0.461  0.00  0.00
ATOM   4083  H1  WAT   354      42.638  44.668  -0.262  0.00  0.00
ATOM   4084  H2  WAT   354      43.077  45.959   0.396  0.00  0.00
TER       0              0
ATOM   4085  O   WAT   355      64.973  17.246  50.537  0.00  0.00
ATOM   4086  H1  WAT   355      64.303  16.775  50.042  0.00  0.00
ATOM   4087  H2  WAT   355      64.727  18.168  50.458  0.00  0.00
TER       0              0
ATOM   4088  O   WAT   356      66.355  33.934  28.457  0.00  0.00
ATOM   4089  H1  WAT   356      66.164  34.582  29.134  0.00  0.00
ATOM   4090  H2  WAT   356      66.152  33.093  28.866  0.00  0.00
TER       0              0
ATOM   4091  O   WAT   357      43.768  11.516  30.206  0.00  0.00
ATOM   4092  H1  WAT   357      42.861  11.253  30.045  0.00  0.00
ATOM   4093  H2  WAT   357      43.869  12.336  29.722  0.00  0.00
TER       0              0
ATOM   4094  O   WAT   358      58.479  31.319  54.624  0.00  0.00
ATOM   4095  H1  WAT   358      58.139  32.063  54.126  0.00  0.00
ATOM   4096  H2  WAT   358      57.932  30.580  54.353  0.00  0.00
TER       0              0
ATOM   4097  O   WAT   359      51.544  67.576  28.591  0.00  0.00
ATOM   4098  H1  WAT   359      52.251  68.164  28.856  0.00  0.00
ATOM   4099  H2  WAT   359      50.773  68.141  28.529  0.00  0.00
TER       0              0
ATOM   4100  O   WAT   360      73.638  80.303  41.841  0.00  0.00
ATOM   4101  H1  WAT   360      73.500  81.240  41.983  0.00  0.00
ATOM   4102  H2  WAT   360      74.134  80.016  42.607  0.00  0.00
TER       0              0
ATOM   4103  O   WAT   361      68.826  77.564  27.128  0.00  0.00
ATOM   4104  H1  WAT   361      69.553  77.906  26.607  0.00  0.00
ATOM   4105  H2  WAT   361      68.318  78.339  27.367  0.00  0.00
TER       0              0
ATOM   4106  O   WAT   362      22.164  74.951   8.662  0.00  0.00
ATOM   4107  H1  WAT   362      22.863  74.352   8.401  0.00  0.00
ATOM   4108  H2  WAT   362      21.573  74.972   7.909  0.00  0.00
TER       0              0
ATOM   4109  O   WAT   363      78.338  35.205  57.637  0.00  0.00
ATOM   4110  H1  WAT   363      77.609  34.586  57.672  0.00  0.00
ATOM   4111  H2  WAT   363      78.377  35.480  56.721  0.00  0.00
TER       0              0
ATOM   4112  O   WAT   364      56.458   4.387  47.553  0.00  0.00
ATOM   4113  H1  WAT   364      56.103   4.316  46.667  0.00  0.00
ATOM   4114  H2  WAT   364      55.790   3.988  48.111  0.00  0.00
TER       0              0
ATOM   4115  O   WAT   365      42.309  16.190  10.201  0.00  0.00
ATOM   4116  H1  WAT   365      42.654  16.591   9.403  0.00  0.00
ATOM   4117  H2  WAT   365      41.866  16.906  10.657  0.00  0.00
TER       0              0
ATOM   4118  O   WAT   366      36.012  28.490  83.347  0.00  0.00
ATOM   4119  H1  WAT   366      35.990  29.225  83.960  0.00  0.00
ATOM   4120  H2  WAT   366      36.871  28.550  82.931  0.00  0.00
TER       0              0
ATOM   4121  O   WAT   367      26.533  54.626  29.956  0.00  0.00
ATOM   4122  H1  WAT   367      26.026  55.360  29.608  0.00  0.00
ATOM   4123  H2  WAT   367      27.432  54.952  29.993  0.00  0.00
TER       0              0
ATOM   4124  O   WAT   368      17.997  34.873  41.675  0.00  0.00
ATOM   4125  H1  WAT   368      17.563  35.021  40.835  0.00  0.00
ATOM   4126  H2  WAT   368      17.398  35.242  42.323  0.00  0.00
TER       0              0
ATOM   4127  O   WAT   369      11.877  61.765  68.076  0.00  0.00
ATOM   4128  H1  WAT   369      11.622  62.687  68.122  0.00  0.00
ATOM   4129  H2  WAT   369      12.801  61.785  67.827  0.00  0.00
TER       0              0
ATOM   4130  O   WAT   370      76.896  27.049  40.715  0.00  0.00
ATOM   4131  H1  WAT   370      77.517  26.404  41.053  0.00  0.00
ATOM   4132  H2  WAT   370      76.859  26.875  39.774  0.00  0.00
TER       0              0
ATOM   4133  O   WAT   371      29.117  66.126  49.383  0.00  0.00
ATOM   4134  H1  WAT   371      29.661  65.406  49.704  0.00  0.00
ATOM   4135  H2  WAT   371      28.343  66.110  49.947  0.00  0.00
TER       0              0
ATOM   4136  O   WAT   372      60.922  13.765  65.694  0.00  0.00
ATOM   4137  H1  WAT   372      60.808  12.833  65.508  0.00  0.00
ATOM   4138  H2  WAT   372      60.141  14.180  65.327  0.00  0.00
TER       0              0
ATOM   4139  O   WAT   373      49.049  10.042  35.923  0.00  0.00
ATOM   4140  H1  WAT   373      49.174  10.831  35.395  0.00  0.00
ATOM   4141  H2  WAT   373      48.381  10.287  36.563  0.00  0.00
TER       0              0
ATOM   4142  O   WAT   374      59.387  89.868  41.117  0.00  0.00
ATOM   4143  H1  WAT   374      58.482  89.677  41.364  0.00  0.00
ATOM   4144  H2  WAT   374      59.891  89.135  41.469  0.00  0.00
TER       0              0
ATOM   4145  O   WAT   375      45.188  58.147  18.916  0.00  0.00
ATOM   4146  H1  WAT   375      45.573  58.150  19.793  0.00  0.00
ATOM   4147  H2  WAT   375      45.591  57.395  18.481  0.00  0.00
TER       0              0
ATOM   4148  O   WAT   376      27.100  32.679  49.179  0.00  0.00
ATOM   4149  H1  WAT   376      27.245  31.781  49.478  0.00  0.00
ATOM   4150  H2  WAT   376      27.935  32.938  48.788  0.00  0.00
TER       0              0
ATOM   4151  O   WAT   377      41.306  30.209  15.369  0.00  0.00
ATOM   4152  H1  WAT   377      40.985  29.920  14.514  0.00  0.00
ATOM   4153  H2  WAT   377      42.248  30.042  15.340  0.00  0.00
TER       0              0
ATOM   4154  O   WAT   378      41.814  84.373  15.217  0.00  0.00
ATOM   4155  H1  WAT   378      41.533  83.500  15.491  0.00  0.00
ATOM   4156  H2  WAT   378      41.516  84.448  14.311  0.00  0.00
TER       0              0
ATOM   4157  O   WAT   379      82.250  64.594  36.125  0.00  0.00
ATOM   4158  H1  WAT   379      83.092  65.041  36.210  0.00  0.00
ATOM   4159  H2  WAT   379      81.655  65.265  35.789  0.00  0.00
TER       0              0
ATOM   4160  O   WAT   380      50.901  48.346  62.885  0.00  0.00
ATOM   4161  H1  WAT   380      50.928  49.199  62.450  0.00  0.00
ATOM   4162  H2  WAT   380      51.393  47.766  62.304  0.00  0.00
TER       0              0
ATOM   4163  O   WAT   381      39.432  29.286  77.132  0.00  0.00
ATOM   4164  H1  WAT   381      39.372  29.151  76.186  0.00  0.00
ATOM   4165  H2  WAT   381      38.715  29.887  77.334  0.00  0.00
TER       0              0
ATOM   4166  O   WAT   382       9.166  28.713  66.638  0.00  0.00
ATOM   4167  H1  WAT   382       9.225  28.721  67.594  0.00  0.00
ATOM   4168  H2  WAT   382       8.427  28.135  66.449  0.00  0.00
TER       0              0
ATOM   4169  O   WAT   383      73.121  19.568  71.380  0.00  0.00
ATOM   4170  H1  WAT   383      72.867  18.662  71.558  0.00  0.00
ATOM   4171  H2  WAT   383      72.969  20.026  72.206  0.00  0.00
TER       0              0
ATOM   4172  O   WAT   384      53.642  57.324  76.668  0.00  0.00
ATOM   4173  H1  WAT   384      53.625  58.091  76.095  0.00  0.00
ATOM   4174  H2  WAT   384      53.637  57.688  77.554  0.00  0.00
TER       0              0
ATOM   4175  O   WAT   385      33.636  42.814  -0.939  0.00  0.00
ATOM   4176  H1  WAT   385      33.853  43.664  -1.321  0.00  0.00
ATOM   4177  H2  WAT   385      33.036  43.020  -0.222  0.00  0.00
TER       0              0
ATOM   4178  O   WAT   386      44.186  50.435  75.790  0.00  0.00
ATOM   4179  H1  WAT   386      44.908  49.980  75.358  0.00  0.00
ATOM   4180  H2  WAT   386      43.437  49.848  75.685  0.00  0.00
TER       0              0
ATOM   4181  O   WAT   387      48.845  59.323  70.510  0.00  0.00
ATOM   4182  H1  WAT   387      49.497  59.266  71.209  0.00  0.00
ATOM   4183  H2  WAT   387      48.396  60.153  70.668  0.00  0.00
TER       0              0
ATOM   4184  O   WAT   388      71.261  25.499  78.838  0.00  0.00
ATOM   4185  H1  WAT   388      70.320  25.384  78.704  0.00  0.00
ATOM   4186  H2  WAT   388      71.658  25.194  78.022  0.00  0.00
TER       0              0
ATOM   4187  O   WAT   389      47.817  79.019  67.737  0.00  0.00
ATOM   4188  H1  WAT   389      46.935  78.760  68.005  0.00  0.00
ATOM   4189  H2  WAT   389      48.397  78.554  68.341  0.00  0.00
TER       0              0
ATOM   4190  O   WAT   390      19.769  50.126   3.507  0.00  0.00
ATOM   4191  H1  WAT   390      19.037  49.705   3.056  0.00  0.00
ATOM   4192  H2  WAT   390      19.498  51.038   3.605  0.00  0.00
TER       0              0
ATOM   4193  O   WAT   391      57.779  60.167  59.279  0.00  0.00
ATOM   4194  H1  WAT   391      58.519  59.592  59.082  0.00  0.00
ATOM   4195  H2  WAT   391      57.587  60.602  58.448  0.00  0.00
TER       0              0
ATOM   4196  O   WAT   392      60.069  63.175  28.354  0.00  0.00
ATOM   4197  H1  WAT   392      60.103  64.131  28.385  0.00  0.00
ATOM   4198  H2  WAT   392      59.435  62.935  29.030  0.00  0.00
TER       0              0
ATOM   4199  O   WAT   393      63.101  25.894  21.236  0.00  0.00
ATOM   4200  H1  WAT   393      63.140  26.253  22.123  0.00  0.00
ATOM   4201  H2  WAT   393      62.174  25.704  21.096  0.00  0.00
TER       0              0
ATOM   4202  O   WAT   394      28.088  29.943  24.739  0.00  0.00
ATOM   4203  H1  WAT   394      28.382  29.245  24.153  0.00  0.00
ATOM   4204  H2  WAT   394      28.343  30.752  24.294  0.00  0.00
TER       0              0
ATOM   4205  O   WAT   395      37.035  68.760  67.670  0.00  0.00
ATOM   4206  H1  WAT   395      37.423  67.926  67.405  0.00  0.00
ATOM   4207  H2  WAT   395      36.599  69.083  66.881  0.00  0.00
TER       0              0
ATOM   4208  O   WAT   396      56.021  20.610  19.840  0.00  0.00
ATOM   4209  H1  WAT   396      56.208  19.916  20.473  0.00  0.00
ATOM   4210  H2  WAT   396      56.874  20.827  19.465  0.00  0.00
TER       0              0
ATOM   4211  O   WAT   397      42.276  51.008  24.409  0.00  0.00
ATOM   4212  H1  WAT   397      42.817  51.781  24.250  0.00  0.00
ATOM   4213  H2  WAT   397      41.505  51.138  23.858  0.00  0.00
TER       0              0
ATOM   4214  O   WAT   398      32.779  31.892  66.513  0.00  0.00
ATOM   4215  H1  WAT   398      33.478  31.826  65.862  0.00  0.00
ATOM   4216  H2  WAT   398      32.441  32.781  66.412  0.00  0.00
TER       0              0
ATOM   4217  O   WAT   399       5.748  72.011  36.787  0.00  0.00
ATOM   4218  H1  WAT   399       5.625  72.942  36.602  0.00  0.00
ATOM   4219  H2  WAT   399       5.837  71.967  37.739  0.00  0.00
TER       0              0
ATOM   4220  O   WAT   400      34.498   6.910  17.201  0.00  0.00
ATOM   4221  H1  WAT   400      33.700   6.587  16.782  0.00  0.00
ATOM   4222  H2  WAT   400      35.172   6.279  16.949  0.00  0.00
TER       0              0
ATOM   4223  O   WAT   401      25.136  81.860  25.978  0.00  0.00
ATOM   4224  H1  WAT   401      24.926  82.527  25.324  0.00  0.00
ATOM   4225  H2  WAT   401      25.305  81.068  25.466  0.00  0.00
TER       0              0
ATOM   4226  O   WAT   402      83.090  60.253  33.716  0.00  0.00
ATOM   4227  H1  WAT   402      83.495  61.109  33.861  0.00  0.00
ATOM   4228  H2  WAT   402      82.221  60.455  33.369  0.00  0.00
TER       0              0
ATOM   4229  O   WAT   403      48.004  27.703  72.564  0.00  0.00
ATOM   4230  H1  WAT   403      48.702  28.273  72.887  0.00  0.00
ATOM   4231  H2  WAT   403      48.450  26.890  72.324  0.00  0.00
TER       0              0
ATOM   4232  O   WAT   404      58.825  82.294  40.366  0.00  0.00
ATOM   4233  H1  WAT   404      59.060  83.169  40.055  0.00  0.00
ATOM   4234  H2  WAT   404      58.385  82.448  41.202  0.00  0.00
TER       0              0
ATOM   4235  O   WAT   405       3.155  54.003  64.594  0.00  0.00
ATOM   4236  H1  WAT   405       3.109  53.559  65.441  0.00  0.00
ATOM   4237  H2  WAT   405       2.677  54.821  64.727  0.00  0.00
TER       0              0
ATOM   4238  O   WAT   406      49.032  50.467  29.384  0.00  0.00
ATOM   4239  H1  WAT   406      49.318  50.089  30.216  0.00  0.00
ATOM   4240  H2  WAT   406      49.712  50.214  28.760  0.00  0.00
TER       0              0
ATOM   4241  O   WAT   407      72.332  46.351  35.054  0.00  0.00
ATOM   4242  H1  WAT   407      72.495  46.922  34.303  0.00  0.00
ATOM   4243  H2  WAT   407      71.784  45.648  34.706  0.00  0.00
TER       0              0
ATOM   4244  O   WAT   408      15.917  56.729  62.600  0.00  0.00
ATOM   4245  H1  WAT   408      15.251  56.509  63.252  0.00  0.00
ATOM   4246  H2  WAT   408      16.737  56.414  62.980  0.00  0.00
TER       0              0
ATOM   4247  O   WAT   409      35.622   2.646  33.764  0.00  0.00
ATOM   4248  H1  WAT   409      35.865   3.502  33.412  0.00  0.00
ATOM   4249  H2  WAT   409      36.452   2.254  34.035  0.00  0.00
TER       0              0
ATOM   4250  O   WAT   410      32.688  60.551  24.541  0.00  0.00
ATOM   4251  H1  WAT   410      33.598  60.399  24.799  0.00  0.00
ATOM   4252  H2  WAT   410      32.281  59.686  24.578  0.00  0.00
TER       0              0
ATOM   4253  O   WAT   411      34.829  29.909   9.842  0.00  0.00
ATOM   4254  H1  WAT   411      34.272  30.492   9.327  0.00  0.00
ATOM   4255  H2  WAT   411      34.814  29.080   9.364  0.00  0.00
TER       0              0
ATOM   4256  O   WAT   412      83.747  36.925  34.028  0.00  0.00
ATOM   4257  H1  WAT   412      83.620  37.633  34.659  0.00  0.00
ATOM   4258  H2  WAT   412      83.896  36.148  34.566  0.00  0.00
TER       0              0
ATOM   4259  O   WAT   413      55.727  33.709  91.500  0.00  0.00
ATOM   4260  H1  WAT   413      55.393  33.137  92.191  0.00  0.00
ATOM   4261  H2  WAT   413      55.144  34.468  91.514  0.00  0.00
TER       0              0
ATOM   4262  O   WAT   414      56.042  29.572  26.695  0.00  0.00
ATOM   4263  H1  WAT   414      55.976  30.185  27.427  0.00  0.00
ATOM   4264  H2  WAT   414      56.886  29.773  26.290  0.00  0.00
TER       0              0
ATOM   4265  O   WAT   415       9.694  50.891  27.479  0.00  0.00
ATOM   4266  H1  WAT   415       9.017  50.432  27.977  0.00  0.00
ATOM   4267  H2  WAT   415       9.207  51.460  26.882  0.00  0.00
TER       0              0
ATOM   4268  O   WAT   416      27.694  32.138  72.774  0.00  0.00
ATOM   4269  H1  WAT   416      26.981  32.766  72.659  0.00  0.00
ATOM   4270  H2  WAT   416      27.656  31.588  71.991  0.00  0.00
TER       0              0
ATOM   4271  O   WAT   417      62.824  28.210  84.291  0.00  0.00
ATOM   4272  H1  WAT   417      62.504  27.349  84.023  0.00  0.00
ATOM   4273  H2  WAT   417      62.485  28.326  85.178  0.00  0.00
TER       0              0
ATOM   4274  O   WAT   418      44.983  -1.701  56.182  0.00  0.00
ATOM   4275  H1  WAT   418      44.723  -2.484  56.669  0.00  0.00
ATOM   4276  H2  WAT   418      45.651  -2.011  55.570  0.00  0.00
TER       0              0
ATOM   4277  O   WAT   419      80.610  51.572  62.112  0.00  0.00
ATOM   4278  H1  WAT   419      79.834  51.727  61.574  0.00  0.00
ATOM   4279  H2  WAT   419      81.322  51.469  61.480  0.00  0.00
TER       0              0
ATOM   4280  O   WAT   420      21.832  36.383  27.728  0.00  0.00
ATOM   4281  H1  WAT   420      22.277  36.019  28.493  0.00  0.00
ATOM   4282  H2  WAT   420      22.536  36.567  27.106  0.00  0.00
TER       0              0
ATOM   4283  O   WAT   421      43.428  26.433  24.449  0.00  0.00
ATOM   4284  H1  WAT   421      44.002  26.458  23.683  0.00  0.00
ATOM   4285  H2  WAT   421      43.681  27.201  24.962  0.00  0.00
TER       0              0
ATOM   4286  O   WAT   422       9.096  70.971  33.863  0.00  0.00
ATOM   4287  H1  WAT   422       8.453  70.305  34.106  0.00  0.00
ATOM   4288  H2  WAT   422       9.275  70.805  32.937  0.00  0.00
TER       0              0
ATOM   4289  O   WAT   423      62.471  65.433  44.037  0.00  0.00
ATOM   4290  H1  WAT   423      62.770  66.202  43.550  0.00  0.00
ATOM   4291  H2  WAT   423      62.593  65.670  44.956  0.00  0.00
TER       0              0
ATOM   4292  O   WAT   424      78.590  37.056  50.703  0.00  0.00
ATOM   4293  H1  WAT   424      77.828  37.633  50.649  0.00  0.00
ATOM   4294  H2  WAT   424      78.748  36.783  49.799  0.00  0.00
TER       0              0
ATOM   4295  O   WAT   425      28.046  51.615  12.650  0.00  0.00
ATOM   4296  H1  WAT   425      28.070  51.054  11.874  0.00  0.00
ATOM   4297  H2  WAT   425      28.958  51.670  12.935  0.00  0.00
TER       0              0
ATOM   4298  O   WAT   426      14.029  34.835  10.805  0.00  0.00
ATOM   4299  H1  WAT   426      13.387  35.500  11.053  0.00  0.00
ATOM   4300  H2  WAT   426      13.662  34.013  11.133  0.00  0.00
TER       0              0
ATOM   4301  O   WAT   427      65.132  30.618  66.384  0.00  0.00
ATOM   4302  H1  WAT   427      64.203  30.400  66.312  0.00  0.00
ATOM   4303  H2  WAT   427      65.177  31.548  66.162  0.00  0.00
TER       0              0
ATOM   4304  O   WAT   428       4.088  15.042  23.618  0.00  0.00
ATOM   4305  H1  WAT   428       3.639  14.533  24.293  0.00  0.00
ATOM   4306  H2  WAT   428       4.781  15.505  24.089  0.00  0.00
TER       0              0
ATOM   4307  O   WAT   429       9.335  49.461   7.575  0.00  0.00
ATOM   4308  H1  WAT   429       9.532  50.381   7.399  0.00  0.00
ATOM   4309  H2  WAT   429       8.537  49.288   7.076  0.00  0.00
TER       0              0
ATOM   4310  O   WAT   430      45.458  14.478  76.670  0.00  0.00
ATOM   4311  H1  WAT   430      45.029  15.126  76.112  0.00  0.00
ATOM   4312  H2  WAT   430      45.088  13.640  76.393  0.00  0.00
TER       0              0
ATOM   4313  O   WAT   431      57.493  19.665  65.626  0.00  0.00
ATOM   4314  H1  WAT   431      57.683  19.682  66.564  0.00  0.00
ATOM   4315  H2  WAT   431      58.149  20.242  65.237  0.00  0.00
TER       0              0
ATOM   4316  O   WAT   432      74.294  54.836  32.847  0.00  0.00
ATOM   4317  H1  WAT   432      74.959  54.147  32.866  0.00  0.00
ATOM   4318  H2  WAT   432      74.375  55.271  33.696  0.00  0.00
TER       0              0
ATOM   4319  O   WAT   433      53.930  23.622  48.092  0.00  0.00
ATOM   4320  H1  WAT   433      53.467  24.032  47.361  0.00  0.00
ATOM   4321  H2  WAT   433      54.149  24.350  48.674  0.00  0.00
TER       0              0
ATOM   4322  O   WAT   434       2.717  40.065  28.291  0.00  0.00
ATOM   4323  H1  WAT   434       1.961  39.652  27.873  0.00  0.00
ATOM   4324  H2  WAT   434       3.449  39.871  27.706  0.00  0.00
TER       0              0
ATOM   4325  O   WAT   435      62.282  52.703  75.532  0.00  0.00
ATOM   4326  H1  WAT   435      62.275  51.766  75.728  0.00  0.00
ATOM   4327  H2  WAT   435      63.155  52.866  75.175  0.00  0.00
TER       0              0
ATOM   4328  O   WAT   436      30.840  75.410  24.553  0.00  0.00
ATOM   4329  H1  WAT   436      31.240  74.685  25.034  0.00  0.00
ATOM   4330  H2  WAT   436      30.078  75.654  25.079  0.00  0.00
TER       0              0
ATOM   4331  O   WAT   437      37.214  51.369  71.094  0.00  0.00
ATOM   4332  H1  WAT   437      36.473  50.966  70.641  0.00  0.00
ATOM   4333  H2  WAT   437      37.535  50.686  71.683  0.00  0.00
TER       0              0
ATOM   4334  O   WAT   438      51.792   3.440  53.250  0.00  0.00
ATOM   4335  H1  WAT   438      51.261   2.789  53.709  0.00  0.00
ATOM   4336  H2  WAT   438      51.370   3.536  52.397  0.00  0.00
TER       0              0
ATOM   4337  O   WAT   439      55.863   7.138  45.091  0.00  0.00
ATOM   4338  H1  WAT   439      56.795   7.264  45.272  0.00  0.00
ATOM   4339  H2  WAT   439      55.744   7.474  44.203  0.00  0.00
TER       0              0
ATOM   4340  O   WAT   440      65.054  26.392  60.713  0.00  0.00
ATOM   4341  H1  WAT   440      65.100  27.112  61.342  0.00  0.00
ATOM   4342  H2  WAT   440      65.358  25.627  61.202  0.00  0.00
TER       0              0
ATOM   4343  O   WAT   441      50.229  78.785  18.912  0.00  0.00
ATOM   4344  H1  WAT   441      49.963  78.966  18.011  0.00  0.00
ATOM   4345  H2  WAT   441      51.181  78.701  18.869  0.00  0.00
TER       0              0
ATOM   4346  O   WAT   442      15.833  18.484  38.221  0.00  0.00
ATOM   4347  H1  WAT   442      16.005  19.054  38.970  0.00  0.00
ATOM   4348  H2  WAT   442      15.663  19.085  37.496  0.00  0.00
TER       0              0
ATOM   4349  O   WAT   443      32.686  -0.085  57.830  0.00  0.00
ATOM   4350  H1  WAT   443      32.809  -0.635  57.056  0.00  0.00
ATOM   4351  H2  WAT   443      32.563  -0.706  58.548  0.00  0.00
TER       0              0
ATOM   4352  O   WAT   444      14.548   9.679  53.376  0.00  0.00
ATOM   4353  H1  WAT   444      14.828   8.905  53.865  0.00  0.00
ATOM   4354  H2  WAT   444      15.316  10.252  53.375  0.00  0.00
TER       0              0
ATOM   4355  O   WAT   445      68.428  37.954   3.251  0.00  0.00
ATOM   4356  H1  WAT   445      68.020  37.360   2.621  0.00  0.00
ATOM   4357  H2  WAT   445      67.906  37.855   4.047  0.00  0.00
TER       0              0
ATOM   4358  O   WAT   446      20.935  11.453  54.600  0.00  0.00
ATOM   4359  H1  WAT   446      21.543  11.752  55.277  0.00  0.00
ATOM   4360  H2  WAT   446      20.067  11.646  54.955  0.00  0.00
TER       0              0
ATOM   4361  O   WAT   447      42.403  44.302  69.272  0.00  0.00
ATOM   4362  H1  WAT   447      41.541  44.114  68.902  0.00  0.00
ATOM   4363  H2  WAT   447      42.659  43.490  69.709  0.00  0.00
TER       0              0
ATOM   4364  O   WAT   448      13.796  63.702  29.508  0.00  0.00
ATOM   4365  H1  WAT   448      13.591  64.411  28.898  0.00  0.00
ATOM   4366  H2  WAT   448      12.943  63.381  29.799  0.00  0.00
TER       0              0
ATOM   4367  O   WAT   449       4.834  57.298  55.610  0.00  0.00
ATOM   4368  H1  WAT   449       4.009  57.057  55.189  0.00  0.00
ATOM   4369  H2  WAT   449       5.068  58.138  55.214  0.00  0.00
TER       0              0
ATOM   4370  O   WAT   450       0.661  31.646  26.757  0.00  0.00
ATOM   4371  H1  WAT   450       0.880  32.499  26.381  0.00  0.00
ATOM   4372  H2  WAT   450       1.011  31.012  26.131  0.00  0.00
TER       0              0
ATOM   4373  O   WAT   451      56.195  33.484  78.844  0.00  0.00
ATOM   4374  H1  WAT   451      56.713  32.825  78.382  0.00  0.00
ATOM   4375  H2  WAT   451      55.334  33.079  78.952  0.00  0.00
TER       0              0
ATOM   4376  O   WAT   452      65.315  42.798   6.623  0.00  0.00
ATOM   4377  H1  WAT   452      64.449  42.980   6.988  0.00  0.00
ATOM   4378  H2  WAT   452      65.471  41.876   6.827  0.00  0.00
TER       0              0
ATOM   4379  O   WAT   453      62.623  70.591  66.286  0.00  0.00
ATOM   4380  H1  WAT   453      61.705  70.833  66.166  0.00  0.00
ATOM   4381  H2  WAT   453      62.599  69.657  66.495  0.00  0.00
TER       0              0
ATOM   4382  O   WAT   454      51.453  44.383  17.328  0.00  0.00
ATOM   4383  H1  WAT   454      52.155  44.320  16.680  0.00  0.00
ATOM   4384  H2  WAT   454      51.906  44.373  18.172  0.00  0.00
TER       0              0
ATOM   4385  O   WAT   455      22.756  76.462  57.056  0.00  0.00
ATOM   4386  H1  WAT   455      22.725  77.091  56.335  0.00  0.00
ATOM   4387  H2  WAT   455      22.095  76.774  57.675  0.00  0.00
TER       0              0
ATOM   4388  O   WAT   456      18.788  13.445  55.636  0.00  0.00
ATOM   4389  H1  WAT   456      17.961  12.997  55.814  0.00  0.00
ATOM   4390  H2  WAT   456      18.894  14.051  56.369  0.00  0.00
TER       0              0
ATOM   4391  O   WAT   457      67.840  49.973  63.933  0.00  0.00
ATOM   4392  H1  WAT   457      67.919  50.518  63.150  0.00  0.00
ATOM   4393  H2  WAT   457      67.265  50.471  64.515  0.00  0.00
TER       0              0
ATOM   4394  O   WAT   458      32.190  34.857   5.525  0.00  0.00
ATOM   4395  H1  WAT   458      31.880  35.710   5.221  0.00  0.00
ATOM   4396  H2  WAT   458      31.497  34.247   5.275  0.00  0.00
TER       0              0
ATOM   4397  O   WAT   459      46.931  66.276  54.150  0.00  0.00
ATOM   4398  H1  WAT   459      46.567  65.395  54.071  0.00  0.00
ATOM   4399  H2  WAT   459      47.871  66.161  54.012  0.00  0.00
TER       0              0
ATOM   4400  O   WAT   460      31.377  17.796  10.930  0.00  0.00
ATOM   4401  H1  WAT   460      31.960  18.002  11.661  0.00  0.00
ATOM   4402  H2  WAT   460      31.886  17.203  10.377  0.00  0.00
TER       0              0
ATOM   4403  O   WAT   461      61.841  51.017  14.620  0.00  0.00
ATOM   4404  H1  WAT   461      61.109  51.176  15.215  0.00  0.00
ATOM   4405  H2  WAT   461      61.477  50.454  13.937  0.00  0.00
TER       0              0
ATOM   4406  O   WAT   462      33.261  29.343  60.979  0.00  0.00
ATOM   4407  H1  WAT   462      33.321  28.858  61.802  0.00  0.00
ATOM   4408  H2  WAT   462      32.659  28.829  60.442  0.00  0.00
TER       0              0
ATOM   4409  O   WAT   463      26.782  48.329  81.426  0.00  0.00
ATOM   4410  H1  WAT   463      26.534  47.874  82.231  0.00  0.00
ATOM   4411  H2  WAT   463      27.738  48.367  81.457  0.00  0.00
TER       0              0
ATOM   4412  O   WAT   464      56.211  58.555  48.163  0.00  0.00
ATOM   4413  H1  WAT   464      55.930  59.461  48.032  0.00  0.00
ATOM   4414  H2  WAT   464      55.865  58.319  49.024  0.00  0.00
TER       0              0
ATOM   4415  O   WAT   465      46.725   8.798  13.300  0.00  0.00
ATOM   4416  H1  WAT   465      47.204   8.978  14.109  0.00  0.00
ATOM   4417  H2  WAT   465      47.398   8.789  12.620  0.00  0.00
TER       0              0
ATOM   4418  O   WAT   466      55.498  29.091  49.881  0.00  0.00
ATOM   4419  H1  WAT   466      55.751  29.912  50.303  0.00  0.00
ATOM   4420  H2  WAT   466      55.811  29.179  48.980  0.00  0.00
TER       0              0
ATOM   4421  O   WAT   467      41.430  74.396  46.683  0.00  0.00
ATOM   4422  H1  WAT   467      41.205  73.725  47.327  0.00  0.00
ATOM   4423  H2  WAT   467      41.878  73.918  45.985  0.00  0.00
TER       0              0
ATOM   4424  O   WAT   468      51.217  74.069  63.324  0.00  0.00
ATOM   4425  H1  WAT   468      51.846  74.162  62.608  0.00  0.00
ATOM   4426  H2  WAT   468      50.377  73.924  62.888  0.00  0.00
TER       0              0
ATOM   4427  O   WAT   469      29.741  21.859  67.360  0.00  0.00
ATOM   4428  H1  WAT   469      30.489  21.945  67.951  0.00  0.00
ATOM   4429  H2  WAT   469      29.337  21.027  67.606  0.00  0.00
TER       0              0
ATOM   4430  O   WAT   470      19.504  44.958  60.890  0.00  0.00
ATOM   4431  H1  WAT   470      19.276  45.818  60.537  0.00  0.00
ATOM   4432  H2  WAT   470      19.105  44.336  60.282  0.00  0.00
TER       0              0
ATOM   4433  O   WAT   471      63.546  76.656  45.610  0.00  0.00
ATOM   4434  H1  WAT   471      64.274  77.249  45.429  0.00  0.00
ATOM   4435  H2  WAT   471      63.728  76.313  46.485  0.00  0.00
TER       0              0
ATOM   4436  O   WAT   472      42.152  50.521   8.157  0.00  0.00
ATOM   4437  H1  WAT   472      42.943  49.987   8.092  0.00  0.00
ATOM   4438  H2  WAT   472      42.475  51.412   8.294  0.00  0.00
TER       0              0
ATOM   4439  O   WAT   473      19.708  64.264  11.624  0.00  0.00
ATOM   4440  H1  WAT   473      19.798  63.890  12.500  0.00  0.00
ATOM   4441  H2  WAT   473      20.017  63.575  11.036  0.00  0.00
TER       0              0
ATOM   4442  O   WAT   474      13.348  47.500  80.734  0.00  0.00
ATOM   4443  H1  WAT   474      13.414  46.958  79.947  0.00  0.00
ATOM   4444  H2  WAT   474      13.819  47.005  81.405  0.00  0.00
TER       0              0
ATOM   4445  O   WAT   475      80.480  38.172  13.711  0.00  0.00
ATOM   4446  H1  WAT   475      79.601  38.548  13.668  0.00  0.00
ATOM   4447  H2  WAT   475      80.873  38.572  14.487  0.00  0.00
TER       0              0
ATOM   4448  O   WAT   476      15.252  36.343  69.179  0.00  0.00
ATOM   4449  H1  WAT   476      15.699  36.965  69.753  0.00  0.00
ATOM   4450  H2  WAT   476      14.321  36.508  69.325  0.00  0.00
TER       0              0
ATOM   4451  O   WAT   477      78.419  42.340  64.142  0.00  0.00
ATOM   4452  H1  WAT   477      78.006  42.476  64.995  0.00  0.00
ATOM   4453  H2  WAT   477      77.877  42.840  63.531  0.00  0.00
TER       0              0
ATOM   4454  O   WAT   478      15.564  42.237  68.428  0.00  0.00
ATOM   4455  H1  WAT   478      15.737  43.171  68.544  0.00  0.00
ATOM   4456  H2  WAT   478      15.026  41.998  69.182  0.00  0.00
TER       0              0
ATOM   4457  O   WAT   479      65.528  30.392  51.568  0.00  0.00
ATOM   4458  H1  WAT   479      65.770  29.466  51.594  0.00  0.00
ATOM   4459  H2  WAT   479      66.346  30.848  51.369  0.00  0.00
TER       0              0
ATOM   4460  O   WAT   480      29.807  31.810  10.194  0.00  0.00
ATOM   4461  H1  WAT   480      30.694  31.696  10.535  0.00  0.00
ATOM   4462  H2  WAT   480      29.419  30.936  10.238  0.00  0.00
TER       0              0
ATOM   4463  O   WAT   481       9.828  32.441  29.439  0.00  0.00
ATOM   4464  H1  WAT   481      10.440  32.369  28.706  0.00  0.00
ATOM   4465  H2  WAT   481       9.476  33.328  29.371  0.00  0.00
TER       0              0
ATOM   4466  O   WAT   482      69.002  21.462   9.416  0.00  0.00
ATOM   4467  H1  WAT   482      68.102  21.196   9.225  0.00  0.00
ATOM   4468  H2  WAT   482      68.974  21.765  10.324  0.00  0.00
TER       0              0
ATOM   4469  O   WAT   483      12.988  48.651   2.875  0.00  0.00
ATOM   4470  H1  WAT   483      13.181  49.588   2.911  0.00  0.00
ATOM   4471  H2  WAT   483      13.715  48.276   2.378  0.00  0.00
TER       0              0
ATOM   4472  O   WAT   484      64.440  85.850  47.524  0.00  0.00
ATOM   4473  H1  WAT   484      63.493  85.894  47.652  0.00  0.00
ATOM   4474  H2  WAT   484      64.626  86.525  46.871  0.00  0.00
TER       0              0
ATOM   4475  O   WAT   485      63.269  29.632  59.531  0.00  0.00
ATOM   4476  H1  WAT   485      63.993  30.132  59.907  0.00  0.00
ATOM   4477  H2  WAT   485      62.562  29.716  60.171  0.00  0.00
TER       0              0
ATOM   4478  O   WAT   486      58.734  58.349  18.341  0.00  0.00
ATOM   4479  H1  WAT   486      58.240  58.967  18.879  0.00  0.00
ATOM   4480  H2  WAT   486      58.126  57.626  18.188  0.00  0.00
TER       0              0
ATOM   4481  O   WAT   487       2.341  29.063  39.841  0.00  0.00
ATOM   4482  H1  WAT   487       1.941  28.532  40.530  0.00  0.00
ATOM   4483  H2  WAT   487       1.883  28.802  39.042  0.00  0.00
TER       0              0
ATOM   4484  O   WAT   488      50.169  81.571  69.354  0.00  0.00
ATOM   4485  H1  WAT   488      49.747  81.587  70.213  0.00  0.00
ATOM   4486  H2  WAT   488      50.050  82.458  69.013  0.00  0.00
TER       0              0
ATOM   4487  O   WAT   489      59.034  63.215  35.428  0.00  0.00
ATOM   4488  H1  WAT   489      58.114  63.274  35.683  0.00  0.00
ATOM   4489  H2  WAT   489      59.079  62.438  34.871  0.00  0.00
TER       0              0
ATOM   4490  O   WAT   490      37.608  55.396  34.583  0.00  0.00
ATOM   4491  H1  WAT   490      38.128  55.482  35.382  0.00  0.00
ATOM   4492  H2  WAT   490      36.951  54.733  34.794  0.00  0.00
TER       0              0
ATOM   4493  O   WAT   491      20.598  50.433   0.073  0.00  0.00
ATOM   4494  H1  WAT   491      21.001  49.881   0.743  0.00  0.00
ATOM   4495  H2  WAT   491      20.425  49.838  -0.655  0.00  0.00
TER       0              0
ATOM   4496  O   WAT   492      59.296  12.541  36.153  0.00  0.00
ATOM   4497  H1  WAT   492      58.729  13.119  36.664  0.00  0.00
ATOM   4498  H2  WAT   492      59.865  12.128  36.804  0.00  0.00
TER       0              0
ATOM   4499  O   WAT   493      18.198  39.309  45.287  0.00  0.00
ATOM   4500  H1  WAT   493      18.922  39.893  45.510  0.00  0.00
ATOM   4501  H2  WAT   493      18.548  38.746  44.597  0.00  0.00
TER       0              0
ATOM   4502  O   WAT   494      69.287  36.379  10.961  0.00  0.00
ATOM   4503  H1  WAT   494      68.459  36.215  10.509  0.00  0.00
ATOM   4504  H2  WAT   494      69.139  36.066  11.853  0.00  0.00
TER       0              0
ATOM   4505  O   WAT   495      43.745  55.802  26.116  0.00  0.00
ATOM   4506  H1  WAT   495      44.193  56.630  25.944  0.00  0.00
ATOM   4507  H2  WAT   495      42.824  55.983  25.925  0.00  0.00
TER       0              0
ATOM   4508  O   WAT   496      55.547  58.830  66.527  0.00  0.00
ATOM   4509  H1  WAT   496      54.862  58.451  65.976  0.00  0.00
ATOM   4510  H2  WAT   496      55.873  59.577  66.025  0.00  0.00
TER       0              0
ATOM   4511  O   WAT   497      55.960  69.174  23.179  0.00  0.00
ATOM   4512  H1  WAT   497      55.156  68.702  22.963  0.00  0.00
ATOM   4513  H2  WAT   497      55.752  70.092  23.009  0.00  0.00
TER       0              0
ATOM   4514  O   WAT   498      75.543  64.159  58.599  0.00  0.00
ATOM   4515  H1  WAT   498      75.593  63.657  59.412  0.00  0.00
ATOM   4516  H2  WAT   498      75.536  65.073  58.882  0.00  0.00
TER       0              0
ATOM   4517  O   WAT   499      51.870  38.711  71.428  0.00  0.00
ATOM   4518  H1  WAT   499      51.585  39.002  72.294  0.00  0.00
ATOM   4519  H2  WAT   499      52.757  38.381  71.566  0.00  0.00
TER       0              0
ATOM   4520  O   WAT   500      11.874  46.590  42.638  0.00  0.00
ATOM   4521  H1  WAT   500      11.574  45.809  42.174  0.00  0.00
ATOM   4522  H2  WAT   500      12.337  46.251  43.404  0.00  0.00
TER       0              0
ATOM   4523  O   WAT   501       4.552  10.389  27.745  0.00  0.00
ATOM   4524  H1  WAT   501       5.435  10.322  27.381  0.00  0.00
ATOM   4525  H2  WAT   501       4.323   9.490  27.982  0.00  0.00
TER       0              0
ATOM   4526  O   WAT   502      68.672  50.433  32.692  0.00  0.00
ATOM   4527  H1  WAT   502      69.625  50.400  32.784  0.00  0.00
ATOM   4528  H2  WAT   502      68.524  50.470  31.748  0.00  0.00
TER       0              0
ATOM   4529  O   WAT   503      45.908  30.560  75.542  0.00  0.00
ATOM   4530  H1  WAT   503      44.953  30.497  75.532  0.00  0.00
ATOM   4531  H2  WAT   503      46.087  31.499  75.508  0.00  0.00
TER       0              0
ATOM   4532  O   WAT   504      64.436  27.881   8.870  0.00  0.00
ATOM   4533  H1  WAT   504      65.184  28.357   9.230  0.00  0.00
ATOM   4534  H2  WAT   504      63.996  28.516   8.306  0.00  0.00
TER       0              0
ATOM   4535  O   WAT   505      27.097  19.730  29.840  0.00  0.00
ATOM   4536  H1  WAT   505      26.159  19.783  30.023  0.00  0.00
ATOM   4537  H2  WAT   505      27.406  20.633  29.910  0.00  0.00
TER       0              0
ATOM   4538  O   WAT   506      30.090  13.119  15.925  0.00  0.00
ATOM   4539  H1  WAT   506      30.365  12.321  16.376  0.00  0.00
ATOM   4540  H2  WAT   506      29.937  12.844  15.021  0.00  0.00
TER       0              0
ATOM   4541  O   WAT   507      38.572  43.363  86.266  0.00  0.00
ATOM   4542  H1  WAT   507      38.827  43.129  87.158  0.00  0.00
ATOM   4543  H2  WAT   507      39.306  43.075  85.724  0.00  0.00
TER       0              0
ATOM   4544  O   WAT   508      62.527  22.334  76.934  0.00  0.00
ATOM   4545  H1  WAT   508      62.649  21.889  76.096  0.00  0.00
ATOM   4546  H2  WAT   508      63.181  21.940  77.512  0.00  0.00
TER       0              0
ATOM   4547  O   WAT   509      63.742  15.048  13.333  0.00  0.00
ATOM   4548  H1  WAT   509      62.956  15.168  12.801  0.00  0.00
ATOM   4549  H2  WAT   509      63.592  14.226  13.800  0.00  0.00
TER       0              0
ATOM   4550  O   WAT   510      64.353  30.748   7.350  0.00  0.00
ATOM   4551  H1  WAT   510      63.662  30.630   6.698  0.00  0.00
ATOM   4552  H2  WAT   510      64.314  31.678   7.574  0.00  0.00
TER       0              0
ATOM   4553  O   WAT   511      64.609  41.284  80.240  0.00  0.00
ATOM   4554  H1  WAT   511      64.770  42.165  80.580  0.00  0.00
ATOM   4555  H2  WAT   511      65.478  40.951  80.016  0.00  0.00
TER       0              0
ATOM   4556  O   WAT   512      60.889  57.983  44.844  0.00  0.00
ATOM   4557  H1  WAT   512      60.652  58.897  44.691  0.00  0.00
ATOM   4558  H2  WAT   512      61.836  57.955  44.704  0.00  0.00
TER       0              0
ATOM   4559  O   WAT   513      59.125  23.161  78.118  0.00  0.00
ATOM   4560  H1  WAT   513      59.848  22.972  77.520  0.00  0.00
ATOM   4561  H2  WAT   513      59.334  24.021  78.483  0.00  0.00
TER       0              0
ATOM   4562  O   WAT   514       6.626  71.470  42.953  0.00  0.00
ATOM   4563  H1  WAT   514       6.227  70.985  42.230  0.00  0.00
ATOM   4564  H2  WAT   514       7.565  71.444  42.768  0.00  0.00
TER       0              0
ATOM   4565  O   WAT   515      35.199  60.630  25.542  0.00  0.00
ATOM   4566  H1  WAT   515      35.620  61.450  25.800  0.00  0.00
ATOM   4567  H2  WAT   515      35.548  59.979  26.152  0.00  0.00
TER       0              0
ATOM   4568  O   WAT   516      54.231  73.340  39.792  0.00  0.00
ATOM   4569  H1  WAT   516      55.004  72.826  39.559  0.00  0.00
ATOM   4570  H2  WAT   516      54.533  74.248  39.771  0.00  0.00
TER       0              0
ATOM   4571  O   WAT   517      20.035  63.437  14.660  0.00  0.00
ATOM   4572  H1  WAT   517      19.432  64.149  14.873  0.00  0.00
ATOM   4573  H2  WAT   517      20.210  63.013  15.500  0.00  0.00
TER       0              0
ATOM   4574  O   WAT   518      21.323  29.764  61.990  0.00  0.00
ATOM   4575  H1  WAT   518      20.651  29.654  62.662  0.00  0.00
ATOM   4576  H2  WAT   518      21.550  28.871  61.731  0.00  0.00
TER       0              0
ATOM   4577  O   WAT   519      46.896  79.225  48.451  0.00  0.00
ATOM   4578  H1  WAT   519      47.011  78.319  48.166  0.00  0.00
ATOM   4579  H2  WAT   519      46.008  79.254  48.807  0.00  0.00
TER       0              0
ATOM   4580  O   WAT   520      75.295  42.093  55.118  0.00  0.00
ATOM   4581  H1  WAT   520      76.227  42.313  55.141  0.00  0.00
ATOM   4582  H2  WAT   520      74.953  42.413  55.953  0.00  0.00
TER       0              0
ATOM   4583  O   WAT   521      49.464  20.046   3.392  0.00  0.00
ATOM   4584  H1  WAT   521      50.292  20.253   3.824  0.00  0.00
ATOM   4585  H2  WAT   521      49.419  20.655   2.655  0.00  0.00
TER       0              0
ATOM   4586  O   WAT   522      60.822  72.178  26.616  0.00  0.00
ATOM   4587  H1  WAT   522      60.063  72.255  27.194  0.00  0.00
ATOM   4588  H2  WAT   522      60.951  73.062  26.271  0.00  0.00
TER       0              0
ATOM   4589  O   WAT   523      70.816  33.622  57.834  0.00  0.00
ATOM   4590  H1  WAT   523      69.869  33.539  57.949  0.00  0.00
ATOM   4591  H2  WAT   523      71.074  32.817  57.384  0.00  0.00
TER       0              0
ATOM   4592  O   WAT   524      83.896  59.116  24.532  0.00  0.00
ATOM   4593  H1  WAT   524      83.294  59.843  24.691  0.00  0.00
ATOM   4594  H2  WAT   524      84.763  59.522  24.520  0.00  0.00
TER       0              0
ATOM   4595  O   WAT   525      12.119  38.124  75.217  0.00  0.00
ATOM   4596  H1  WAT   525      11.652  38.958  75.168  0.00  0.00
ATOM   4597  H2  WAT   525      12.077  37.774  74.327  0.00  0.00
TER       0              0
ATOM   4598  O   WAT   526      52.744  16.042   3.437  0.00  0.00
ATOM   4599  H1  WAT   526      52.728  16.437   2.565  0.00  0.00
ATOM   4600  H2  WAT   526      51.846  16.129   3.756  0.00  0.00
TER       0              0
ATOM   4601  O   WAT   527      22.616  32.672   6.407  0.00  0.00
ATOM   4602  H1  WAT   527      22.699  31.857   6.901  0.00  0.00
ATOM   4603  H2  WAT   527      23.395  33.176   6.641  0.00  0.00
TER       0              0
ATOM   4604  O   WAT   528      58.800  32.715  66.527  0.00  0.00
ATOM   4605  H1  WAT   528      59.301  33.467  66.844  0.00  0.00
ATOM   4606  H2  WAT   528      59.128  32.566  65.640  0.00  0.00
TER       0              0
ATOM   4607  O   WAT   529      63.289  20.343  15.473  0.00  0.00
ATOM   4608  H1  WAT   529      63.164  21.286  15.365  0.00  0.00
ATOM   4609  H2  WAT   529      64.235  20.217  15.405  0.00  0.00
TER       0              0
ATOM   4610  O   WAT   530      62.761   5.434  49.373  0.00  0.00
ATOM   4611  H1  WAT   530      63.255   5.579  50.180  0.00  0.00
ATOM   4612  H2  WAT   530      63.253   5.908  48.703  0.00  0.00
TER       0              0
ATOM   4613  O   WAT   531       1.088  42.901  48.801  0.00  0.00
ATOM   4614  H1  WAT   531       1.184  42.107  49.328  0.00  0.00
ATOM   4615  H2  WAT   531       1.033  43.609  49.444  0.00  0.00
TER       0              0
ATOM   4616  O   WAT   532      23.494  61.333  73.858  0.00  0.00
ATOM   4617  H1  WAT   532      23.317  62.036  74.484  0.00  0.00
ATOM   4618  H2  WAT   532      24.346  60.986  74.121  0.00  0.00
TER       0              0
ATOM   4619  O   WAT   533      25.624  69.556  77.860  0.00  0.00
ATOM   4620  H1  WAT   533      26.446  70.031  77.981  0.00  0.00
ATOM   4621  H2  WAT   533      25.011  70.217  77.538  0.00  0.00
TER       0              0
ATOM   4622  O   WAT   534      78.144  36.916  39.661  0.00  0.00
ATOM   4623  H1  WAT   534      77.495  37.128  38.990  0.00  0.00
ATOM   4624  H2  WAT   534      78.081  37.634  40.290  0.00  0.00
TER       0              0
ATOM   4625  O   WAT   535      46.909  76.734  26.880  0.00  0.00
ATOM   4626  H1  WAT   535      47.078  76.305  26.041  0.00  0.00
ATOM   4627  H2  WAT   535      46.020  76.465  27.111  0.00  0.00
TER       0              0
ATOM   4628  O   WAT   536      77.322  15.401  53.529  0.00  0.00
ATOM   4629  H1  WAT   536      76.883  15.663  52.720  0.00  0.00
ATOM   4630  H2  WAT   536      76.642  14.962  54.039  0.00  0.00
TER       0              0
ATOM   4631  O   WAT   537      29.763  39.538  58.270  0.00  0.00
ATOM   4632  H1  WAT   537      29.536  38.930  57.567  0.00  0.00
ATOM   4633  H2  WAT   537      30.211  38.996  58.920  0.00  0.00
TER       0              0
ATOM   4634  O   WAT   538      32.272  -2.707  26.804  0.00  0.00
ATOM   4635  H1  WAT   538      31.355  -2.537  27.018  0.00  0.00
ATOM   4636  H2  WAT   538      32.665  -1.837  26.726  0.00  0.00
TER       0              0
ATOM   4637  O   WAT   539      35.892  25.625  64.204  0.00  0.00
ATOM   4638  H1  WAT   539      36.335  24.891  64.629  0.00  0.00
ATOM   4639  H2  WAT   539      36.106  25.529  63.276  0.00  0.00
TER       0              0
ATOM   4640  O   WAT   540      60.948  40.558  -2.088  0.00  0.00
ATOM   4641  H1  WAT   540      61.765  41.051  -2.014  0.00  0.00
ATOM   4642  H2  WAT   540      60.278  41.225  -2.238  0.00  0.00
TER       0              0
ATOM   4643  O   WAT   541      26.119  49.011  20.851  0.00  0.00
ATOM   4644  H1  WAT   541      26.697  49.700  20.524  0.00  0.00
ATOM   4645  H2  WAT   541      25.238  49.313  20.632  0.00  0.00
TER       0              0
ATOM   4646  O   WAT   542       9.466  32.075  32.540  0.00  0.00
ATOM   4647  H1  WAT   542       8.601  32.225  32.923  0.00  0.00
ATOM   4648  H2  WAT   542       9.683  32.901  32.107  0.00  0.00
TER       0              0
ATOM   4649  O   WAT   543      14.713  39.640  19.282  0.00  0.00
ATOM   4650  H1  WAT   543      13.943  40.183  19.453  0.00  0.00
ATOM   4651  H2  WAT   543      14.560  39.276  18.410  0.00  0.00
TER       0              0
ATOM   4652  O   WAT   544      31.107  20.270  26.767  0.00  0.00
ATOM   4653  H1  WAT   544      30.813  20.485  27.652  0.00  0.00
ATOM   4654  H2  WAT   544      31.936  20.739  26.669  0.00  0.00
TER       0              0
ATOM   4655  O   WAT   545      72.410  45.302  55.122  0.00  0.00
ATOM   4656  H1  WAT   545      72.503  44.489  54.626  0.00  0.00
ATOM   4657  H2  WAT   545      73.293  45.493  55.437  0.00  0.00
TER       0              0
ATOM   4658  O   WAT   546      19.800  55.981   9.837  0.00  0.00
ATOM   4659  H1  WAT   546      19.578  56.754  10.357  0.00  0.00
ATOM   4660  H2  WAT   546      20.610  55.654  10.229  0.00  0.00
TER       0              0
ATOM   4661  O   WAT   547      37.802  62.095  84.552  0.00  0.00
ATOM   4662  H1  WAT   547      38.730  61.907  84.413  0.00  0.00
ATOM   4663  H2  WAT   547      37.772  63.036  84.725  0.00  0.00
TER       0              0
ATOM   4664  O   WAT   548      44.691  71.000  66.545  0.00  0.00
ATOM   4665  H1  WAT   548      44.081  71.697  66.786  0.00  0.00
ATOM   4666  H2  WAT   548      45.348  71.006  67.240  0.00  0.00
TER       0              0
ATOM   4667  O   WAT   549      10.513  49.780  38.002  0.00  0.00
ATOM   4668  H1  WAT   549      10.811  49.779  38.911  0.00  0.00
ATOM   4669  H2  WAT   549      11.240  49.397  37.511  0.00  0.00
TER       0              0
ATOM   4670  O   WAT   550      29.193  77.050   8.614  0.00  0.00
ATOM   4671  H1  WAT   550      28.294  77.298   8.397  0.00  0.00
ATOM   4672  H2  WAT   550      29.221  76.104   8.472  0.00  0.00
TER       0              0
ATOM   4673  O   WAT   551      50.644  26.939  29.756  0.00  0.00
ATOM   4674  H1  WAT   551      49.972  27.512  29.386  0.00  0.00
ATOM   4675  H2  WAT   551      51.080  26.559  28.993  0.00  0.00
TER       0              0
ATOM   4676  O   WAT   552      83.624  46.178  38.030  0.00  0.00
ATOM   4677  H1  WAT   552      83.304  46.580  37.222  0.00  0.00
ATOM   4678  H2  WAT   552      84.435  45.740  37.774  0.00  0.00
TER       0              0
ATOM   4679  O   WAT   553       8.897  34.277  52.557  0.00  0.00
ATOM   4680  H1  WAT   553       8.671  33.381  52.308  0.00  0.00
ATOM   4681  H2  WAT   553       9.578  34.534  51.935  0.00  0.00
TER       0              0
ATOM   4682  O   WAT   554       4.796  44.560  72.441  0.00  0.00
ATOM   4683  H1  WAT   554       4.170  43.837  72.403  0.00  0.00
ATOM   4684  H2  WAT   554       4.563  45.118  71.699  0.00  0.00
TER       0              0
ATOM   4685  O   WAT   555      30.483  57.669  49.387  0.00  0.00
ATOM   4686  H1  WAT   555      31.331  57.667  49.831  0.00  0.00
ATOM   4687  H2  WAT   555      30.157  56.774  49.488  0.00  0.00
TER       0              0
ATOM   4688  O   WAT   556      23.153  62.772   1.832  0.00  0.00
ATOM   4689  H1  WAT   556      23.224  62.646   2.778  0.00  0.00
ATOM   4690  H2  WAT   556      22.317  63.223   1.713  0.00  0.00
TER       0              0
ATOM   4691  O   WAT   557      51.175  16.530  20.187  0.00  0.00
ATOM   4692  H1  WAT   557      51.279  16.234  21.091  0.00  0.00
ATOM   4693  H2  WAT   557      51.454  15.783  19.657  0.00  0.00
TER       0              0
ATOM   4694  O   WAT   558      76.265  38.093   4.509  0.00  0.00
ATOM   4695  H1  WAT   558      77.112  37.966   4.081  0.00  0.00
ATOM   4696  H2  WAT   558      75.968  38.951   4.204  0.00  0.00
TER       0              0
ATOM   4697  O   WAT   559       6.741  42.829  79.739  0.00  0.00
ATOM   4698  H1  WAT   559       7.164  42.061  80.122  0.00  0.00
ATOM   4699  H2  WAT   559       5.908  42.500  79.402  0.00  0.00
TER       0              0
ATOM   4700  O   WAT   560      36.148  64.239   5.314  0.00  0.00
ATOM   4701  H1  WAT   560      37.042  64.390   5.620  0.00  0.00
ATOM   4702  H2  WAT   560      35.767  65.115   5.247  0.00  0.00
TER       0              0
ATOM   4703  O   WAT   561       8.951  66.075  44.529  0.00  0.00
ATOM   4704  H1  WAT   561       8.025  66.078  44.774  0.00  0.00
ATOM   4705  H2  WAT   561       9.101  66.940  44.148  0.00  0.00
TER       0              0
ATOM   4706  O   WAT   562      19.322  59.096  78.408  0.00  0.00
ATOM   4707  H1  WAT   562      19.744  58.855  77.583  0.00  0.00
ATOM   4708  H2  WAT   562      19.934  58.804  79.084  0.00  0.00
TER       0              0
ATOM   4709  O   WAT   563      26.730  28.618  53.437  0.00  0.00
ATOM   4710  H1  WAT   563      27.054  29.465  53.742  0.00  0.00
ATOM   4711  H2  WAT   563      26.910  28.018  54.161  0.00  0.00
TER       0              0
ATOM   4712  O   WAT   564      42.662  15.468  77.991  0.00  0.00
ATOM   4713  H1  WAT   564      41.900  15.034  77.606  0.00  0.00
ATOM   4714  H2  WAT   564      42.872  14.941  78.762  0.00  0.00
TER       0              0
ATOM   4715  O   WAT   565      27.721  16.033  20.416  0.00  0.00
ATOM   4716  H1  WAT   565      27.869  15.318  21.036  0.00  0.00
ATOM   4717  H2  WAT   565      28.577  16.454  20.329  0.00  0.00
TER       0              0
ATOM   4718  O   WAT   566      53.706  47.517   7.447  0.00  0.00
ATOM   4719  H1  WAT   566      52.821  47.154   7.434  0.00  0.00
ATOM   4720  H2  WAT   566      54.278  46.753   7.531  0.00  0.00
TER       0              0
ATOM   4721  O   WAT   567      10.073  63.924  53.652  0.00  0.00
ATOM   4722  H1  WAT   567       9.545  63.390  54.246  0.00  0.00
ATOM   4723  H2  WAT   567      10.946  63.534  53.692  0.00  0.00
TER       0              0
ATOM   4724  O   WAT   568      64.784  24.542   6.008  0.00  0.00
ATOM   4725  H1  WAT   568      64.841  23.599   6.164  0.00  0.00
ATOM   4726  H2  WAT   568      64.038  24.827   6.535  0.00  0.00
TER       0              0
ATOM   4727  O   WAT   569      10.586  47.013  56.007  0.00  0.00
ATOM   4728  H1  WAT   569       9.853  46.403  55.923  0.00  0.00
ATOM   4729  H2  WAT   569      11.344  46.523  55.689  0.00  0.00
TER       0              0
ATOM   4730  O   WAT   570      29.796  44.181  90.294  0.00  0.00
ATOM   4731  H1  WAT   570      29.737  43.246  90.100  0.00  0.00
ATOM   4732  H2  WAT   570      29.417  44.269  91.169  0.00  0.00
TER       0              0
ATOM   4733  O   WAT   571      49.721  52.890  64.186  0.00  0.00
ATOM   4734  H1  WAT   571      49.902  53.536  64.868  0.00  0.00
ATOM   4735  H2  WAT   571      48.903  53.187  63.786  0.00  0.00
TER       0              0
ATOM   4736  O   WAT   572      70.516  73.548  23.767  0.00  0.00
ATOM   4737  H1  WAT   572      69.909  73.310  24.467  0.00  0.00
ATOM   4738  H2  WAT   572      70.754  72.713  23.362  0.00  0.00
TER       0              0
ATOM   4739  O   WAT   573      19.463  35.547  22.843  0.00  0.00
ATOM   4740  H1  WAT   573      19.549  35.861  23.743  0.00  0.00
ATOM   4741  H2  WAT   573      18.848  36.157  22.435  0.00  0.00
TER       0              0
ATOM   4742  O   WAT   574       9.471  44.061  12.746  0.00  0.00
ATOM   4743  H1  WAT   574       9.156  43.314  12.237  0.00  0.00
ATOM   4744  H2  WAT   574      10.386  44.160  12.485  0.00  0.00
TER       0              0
ATOM   4745  O   WAT   575      59.515  64.044  10.229  0.00  0.00
ATOM   4746  H1  WAT   575      58.630  64.055  10.594  0.00  0.00
ATOM   4747  H2  WAT   575      60.060  63.693  10.933  0.00  0.00
TER       0              0
ATOM   4748  O   WAT   576      79.025  50.171  64.174  0.00  0.00
ATOM   4749  H1  WAT   576      79.245  50.516  63.308  0.00  0.00
ATOM   4750  H2  WAT   576      78.571  50.892  64.610  0.00  0.00
TER       0              0
ATOM   4751  O   WAT   577      59.855  31.144   4.589  0.00  0.00
ATOM   4752  H1  WAT   577      58.977  31.469   4.787  0.00  0.00
ATOM   4753  H2  WAT   577      59.840  30.976   3.646  0.00  0.00
TER       0              0
ATOM   4754  O   WAT   578      43.798  63.036  10.004  0.00  0.00
ATOM   4755  H1  WAT   578      44.220  63.877   9.827  0.00  0.00
ATOM   4756  H2  WAT   578      44.496  62.390   9.895  0.00  0.00
TER       0              0
ATOM   4757  O   WAT   579      49.426  22.004  22.248  0.00  0.00
ATOM   4758  H1  WAT   579      48.849  21.244  22.326  0.00  0.00
ATOM   4759  H2  WAT   579      49.151  22.586  22.957  0.00  0.00
TER       0              0
ATOM   4760  O   WAT   580      83.876  34.192  35.494  0.00  0.00
ATOM   4761  H1  WAT   580      82.950  34.055  35.296  0.00  0.00
ATOM   4762  H2  WAT   580      84.015  33.731  36.321  0.00  0.00
TER       0              0
ATOM   4763  O   WAT   581      67.648  29.580   1.116  0.00  0.00
ATOM   4764  H1  WAT   581      68.333  29.047   0.714  0.00  0.00
ATOM   4765  H2  WAT   581      68.074  29.991   1.868  0.00  0.00
TER       0              0
ATOM   4766  O   WAT   582      21.156  56.818   0.421  0.00  0.00
ATOM   4767  H1  WAT   582      21.956  56.688   0.931  0.00  0.00
ATOM   4768  H2  WAT   582      21.125  57.762   0.262  0.00  0.00
TER       0              0
ATOM   4769  O   WAT   583      39.715  49.702  85.202  0.00  0.00
ATOM   4770  H1  WAT   583      38.972  49.101  85.140  0.00  0.00
ATOM   4771  H2  WAT   583      40.479  49.130  85.277  0.00  0.00
TER       0              0
ATOM   4772  O   WAT   584      49.411  37.473  31.768  0.00  0.00
ATOM   4773  H1  WAT   584      49.795  38.319  31.539  0.00  0.00
ATOM   4774  H2  WAT   584      49.978  36.830  31.345  0.00  0.00
TER       0              0
ATOM   4775  O   WAT   585      68.768  79.629  29.190  0.00  0.00
ATOM   4776  H1  WAT   585      68.093  80.286  29.023  0.00  0.00
ATOM   4777  H2  WAT   585      68.554  79.279  30.055  0.00  0.00
TER       0              0
ATOM   4778  O   WAT   586      15.142  32.678  66.423  0.00  0.00
ATOM   4779  H1  WAT   586      14.434  32.415  65.834  0.00  0.00
ATOM   4780  H2  WAT   586      15.691  31.898  66.500  0.00  0.00
TER       0              0
ATOM   4781  O   WAT   587      39.940  27.439  60.571  0.00  0.00
ATOM   4782  H1  WAT   587      40.602  28.027  60.207  0.00  0.00
ATOM   4783  H2  WAT   587      39.798  26.785  59.886  0.00  0.00
TER       0              0
ATOM   4784  O   WAT   588      31.889  66.907  67.213  0.00  0.00
ATOM   4785  H1  WAT   588      32.344  67.567  67.735  0.00  0.00
ATOM   4786  H2  WAT   588      31.733  66.186  67.823  0.00  0.00
TER       0              0
ATOM   4787  O   WAT   589      79.970  35.922  61.039  0.00  0.00
ATOM   4788  H1  WAT   589      79.553  36.563  61.615  0.00  0.00
ATOM   4789  H2  WAT   589      79.510  36.014  60.205  0.00  0.00
TER       0              0
ATOM   4790  O   WAT   590      52.626  90.449  51.877  0.00  0.00
ATOM   4791  H1  WAT   590      53.355  89.855  52.057  0.00  0.00
ATOM   4792  H2  WAT   590      52.840  90.842  51.031  0.00  0.00
TER       0              0
ATOM   4793  O   WAT   591      63.661  49.858  66.933  0.00  0.00
ATOM   4794  H1  WAT   591      64.397  50.286  67.370  0.00  0.00
ATOM   4795  H2  WAT   591      63.921  49.814  66.013  0.00  0.00
TER       0              0
ATOM   4796  O   WAT   592      47.288  49.909  88.972  0.00  0.00
ATOM   4797  H1  WAT   592      47.183  50.860  89.011  0.00  0.00
ATOM   4798  H2  WAT   592      48.084  49.736  89.475  0.00  0.00
TER       0              0
ATOM   4799  O   WAT   593      70.382  37.115  69.482  0.00  0.00
ATOM   4800  H1  WAT   593      70.793  36.391  69.954  0.00  0.00
ATOM   4801  H2  WAT   593      69.760  37.487  70.107  0.00  0.00
TER       0              0
ATOM   4802  O   WAT   594      21.033  51.897  60.383  0.00  0.00
ATOM   4803  H1  WAT   594      20.658  52.757  60.575  0.00  0.00
ATOM   4804  H2  WAT   594      21.724  52.074  59.745  0.00  0.00
TER       0              0
ATOM   4805  O   WAT   595      74.116  52.150  18.794  0.00  0.00
ATOM   4806  H1  WAT   595      73.744  52.888  19.277  0.00  0.00
ATOM   4807  H2  WAT   595      74.612  52.554  18.083  0.00  0.00
TER       0              0
ATOM   4808  O   WAT   596      71.244  33.231  22.899  0.00  0.00
ATOM   4809  H1  WAT   596      70.788  32.447  22.593  0.00  0.00
ATOM   4810  H2  WAT   596      70.559  33.766  23.301  0.00  0.00
TER       0              0
ATOM   4811  O   WAT   597      37.728  47.668  85.318  0.00  0.00
ATOM   4812  H1  WAT   597      37.064  48.170  85.790  0.00  0.00
ATOM   4813  H2  WAT   597      37.361  46.786  85.256  0.00  0.00
TER       0              0
ATOM   4814  O   WAT   598      15.774  71.759  70.830  0.00  0.00
ATOM   4815  H1  WAT   598      16.064  71.158  71.516  0.00  0.00
ATOM   4816  H2  WAT   598      14.866  71.960  71.056  0.00  0.00
TER       0              0
ATOM   4817  O   WAT   599      22.975   2.821  60.312  0.00  0.00
ATOM   4818  H1  WAT   599      22.350   3.376  59.848  0.00  0.00
ATOM   4819  H2  WAT   599      22.683   2.840  61.223  0.00  0.00
TER       0              0
ATOM   4820  O   WAT   600      47.716  38.772  11.510  0.00  0.00
ATOM   4821  H1  WAT   600      48.291  38.031  11.701  0.00  0.00
ATOM   4822  H2  WAT   600      46.910  38.580  11.990  0.00  0.00
TER       0              0
ATOM   4823  O   WAT   601      63.229  45.239  19.900  0.00  0.00
ATOM   4824  H1  WAT   601      63.881  44.583  19.655  0.00  0.00
ATOM   4825  H2  WAT   601      62.420  44.940  19.486  0.00  0.00
TER       0              0
ATOM   4826  O   WAT   602      15.760  48.989  45.310  0.00  0.00
ATOM   4827  H1  WAT   602      15.406  48.300  45.872  0.00  0.00
ATOM   4828  H2  WAT   602      16.636  49.156  45.659  0.00  0.00
TER       0              0
ATOM   4829  O   WAT   603      64.498  13.393  20.986  0.00  0.00
ATOM   4830  H1  WAT   603      64.059  12.854  21.645  0.00  0.00
ATOM   4831  H2  WAT   603      64.862  12.762  20.365  0.00  0.00
TER       0              0
ATOM   4832  O   WAT   604      35.465  49.993  69.811  0.00  0.00
ATOM   4833  H1  WAT   604      34.702  49.580  70.215  0.00  0.00
ATOM   4834  H2  WAT   604      35.367  49.814  68.876  0.00  0.00
TER       0              0
ATOM   4835  O   WAT   605      59.907  54.166  23.104  0.00  0.00
ATOM   4836  H1  WAT   605      60.608  54.646  23.546  0.00  0.00
ATOM   4837  H2  WAT   605      60.307  53.848  22.295  0.00  0.00
TER       0              0
ATOM   4838  O   WAT   606      85.103  15.651  35.405  0.00  0.00
ATOM   4839  H1  WAT   606      84.290  15.769  35.897  0.00  0.00
ATOM   4840  H2  WAT   606      85.700  15.232  36.026  0.00  0.00
TER       0              0
ATOM   4841  O   WAT   607      71.138  69.183  51.474  0.00  0.00
ATOM   4842  H1  WAT   607      71.087  69.800  52.204  0.00  0.00
ATOM   4843  H2  WAT   607      71.318  68.339  51.887  0.00  0.00
TER       0              0
ATOM   4844  O   WAT   608      32.460  54.866  21.173  0.00  0.00
ATOM   4845  H1  WAT   608      32.198  55.698  20.779  0.00  0.00
ATOM   4846  H2  WAT   608      33.072  54.485  20.542  0.00  0.00
TER       0              0
ATOM   4847  O   WAT   609      82.801  33.030  19.608  0.00  0.00
ATOM   4848  H1  WAT   609      82.290  32.280  19.304  0.00  0.00
ATOM   4849  H2  WAT   609      82.210  33.777  19.513  0.00  0.00
TER       0              0
ATOM   4850  O   WAT   610      27.002  44.801  15.105  0.00  0.00
ATOM   4851  H1  WAT   610      27.701  45.330  14.721  0.00  0.00
ATOM   4852  H2  WAT   610      27.185  44.809  16.045  0.00  0.00
TER       0              0
ATOM   4853  O   WAT   611      41.243  37.319  14.764  0.00  0.00
ATOM   4854  H1  WAT   611      42.112  37.685  14.931  0.00  0.00
ATOM   4855  H2  WAT   611      40.639  37.936  15.176  0.00  0.00
TER       0              0
ATOM   4856  O   WAT   612      14.280  21.853  60.830  0.00  0.00
ATOM   4857  H1  WAT   612      13.822  22.159  61.613  0.00  0.00
ATOM   4858  H2  WAT   612      14.762  22.620  60.520  0.00  0.00
TER       0              0
ATOM   4859  O   WAT   613      18.747  59.031  26.049  0.00  0.00
ATOM   4860  H1  WAT   613      19.564  59.280  26.482  0.00  0.00
ATOM   4861  H2  WAT   613      18.500  58.203  26.461  0.00  0.00
TER       0              0
ATOM   4862  O   WAT   614      29.428  75.997  74.274  0.00  0.00
ATOM   4863  H1  WAT   614      29.988  76.769  74.190  0.00  0.00
ATOM   4864  H2  WAT   614      30.008  75.260  74.083  0.00  0.00
TER       0              0
ATOM   4865  O   WAT   615      57.402  37.665  88.508  0.00  0.00
ATOM   4866  H1  WAT   615      57.442  37.447  89.439  0.00  0.00
ATOM   4867  H2  WAT   615      56.698  37.115  88.163  0.00  0.00
TER       0              0
ATOM   4868  O   WAT   616      83.743  32.563  27.146  0.00  0.00
ATOM   4869  H1  WAT   616      84.632  32.210  27.196  0.00  0.00
ATOM   4870  H2  WAT   616      83.185  31.791  27.047  0.00  0.00
TER       0              0
ATOM   4871  O   WAT   617      57.119  40.201  74.102  0.00  0.00
ATOM   4872  H1  WAT   617      56.341  40.683  74.381  0.00  0.00
ATOM   4873  H2  WAT   617      57.382  39.702  74.875  0.00  0.00
TER       0              0
ATOM   4874  O   WAT   618      80.700  39.847  29.760  0.00  0.00
ATOM   4875  H1  WAT   618      80.584  40.600  29.180  0.00  0.00
ATOM   4876  H2  WAT   618      80.301  39.117  29.288  0.00  0.00
TER       0              0
ATOM   4877  O   WAT   619      36.473  27.792  27.211  0.00  0.00
ATOM   4878  H1  WAT   619      36.579  26.943  26.781  0.00  0.00
ATOM   4879  H2  WAT   619      36.519  28.429  26.498  0.00  0.00
TER       0              0
ATOM   4880  O   WAT   620      39.909  26.355  15.680  0.00  0.00
ATOM   4881  H1  WAT   620      40.367  27.196  15.655  0.00  0.00
ATOM   4882  H2  WAT   620      40.534  25.754  16.085  0.00  0.00
TER       0              0
ATOM   4883  O   WAT   621      56.671  12.530  81.969  0.00  0.00
ATOM   4884  H1  WAT   621      56.736  11.597  82.170  0.00  0.00
ATOM   4885  H2  WAT   621      56.597  12.566  81.015  0.00  0.00
TER       0              0
ATOM   4886  O   WAT   622      20.907  17.080  39.766  0.00  0.00
ATOM   4887  H1  WAT   622      20.478  16.409  40.296  0.00  0.00
ATOM   4888  H2  WAT   622      20.692  17.904  40.203  0.00  0.00
TER       0              0
ATOM   4889  O   WAT   623       9.502  66.994  14.491  0.00  0.00
ATOM   4890  H1  WAT   623       9.342  67.146  15.423  0.00  0.00
ATOM   4891  H2  WAT   623       8.974  66.225  14.280  0.00  0.00
TER       0              0
ATOM   4892  O   WAT   624      64.490  70.325  47.738  0.00  0.00
ATOM   4893  H1  WAT   624      64.434  70.392  48.691  0.00  0.00
ATOM   4894  H2  WAT   624      65.428  70.248  47.558  0.00  0.00
TER       0              0
ATOM   4895  O   WAT   625       7.257  68.500  64.706  0.00  0.00
ATOM   4896  H1  WAT   625       8.070  68.023  64.539  0.00  0.00
ATOM   4897  H2  WAT   625       7.471  69.093  65.426  0.00  0.00
TER       0              0
ATOM   4898  O   WAT   626      77.052  31.987  44.506  0.00  0.00
ATOM   4899  H1  WAT   626      76.861  32.775  45.015  0.00  0.00
ATOM   4900  H2  WAT   626      77.747  32.253  43.904  0.00  0.00
TER       0              0
ATOM   4901  O   WAT   627      11.690  25.871  25.292  0.00  0.00
ATOM   4902  H1  WAT   627      12.212  25.200  25.732  0.00  0.00
ATOM   4903  H2  WAT   627      12.301  26.594  25.148  0.00  0.00
TER       0              0
ATOM   4904  O   WAT   628      84.188  37.634  25.518  0.00  0.00
ATOM   4905  H1  WAT   628      83.718  36.822  25.325  0.00  0.00
ATOM   4906  H2  WAT   628      83.498  38.275  25.689  0.00  0.00
TER       0              0
ATOM   4907  O   WAT   629      84.125  54.096  26.955  0.00  0.00
ATOM   4908  H1  WAT   629      84.451  54.867  27.419  0.00  0.00
ATOM   4909  H2  WAT   629      84.897  53.731  26.524  0.00  0.00
TER       0              0
ATOM   4910  O   WAT   630      30.661  41.628  73.599  0.00  0.00
ATOM   4911  H1  WAT   630      31.075  42.046  74.353  0.00  0.00
ATOM   4912  H2  WAT   630      31.317  41.008  73.279  0.00  0.00
TER       0              0
ATOM   4913  O   WAT   631       9.963  68.269  20.645  0.00  0.00
ATOM   4914  H1  WAT   631      10.799  68.734  20.683  0.00  0.00
ATOM   4915  H2  WAT   631      10.196  67.377  20.388  0.00  0.00
TER       0              0
ATOM   4916  O   WAT   632      78.908  37.978  28.569  0.00  0.00
ATOM   4917  H1  WAT   632      78.073  38.397  28.359  0.00  0.00
ATOM   4918  H2  WAT   632      78.754  37.545  29.409  0.00  0.00
TER       0              0
ATOM   4919  O   WAT   633      62.956  29.887  17.645  0.00  0.00
ATOM   4920  H1  WAT   633      62.551  29.065  17.920  0.00  0.00
ATOM   4921  H2  WAT   633      63.897  29.719  17.695  0.00  0.00
TER       0              0
ATOM   4922  O   WAT   634      66.328  37.815  87.234  0.00  0.00
ATOM   4923  H1  WAT   634      66.240  37.083  86.624  0.00  0.00
ATOM   4924  H2  WAT   634      67.252  38.060  87.183  0.00  0.00
TER       0              0
ATOM   4925  O   WAT   635      71.145  34.391  48.578  0.00  0.00
ATOM   4926  H1  WAT   635      71.015  35.094  47.941  0.00  0.00
ATOM   4927  H2  WAT   635      70.264  34.179  48.884  0.00  0.00
TER       0              0
ATOM   4928  O   WAT   636       8.022  41.164  32.751  0.00  0.00
ATOM   4929  H1  WAT   636       8.865  41.137  32.299  0.00  0.00
ATOM   4930  H2  WAT   636       7.774  42.088  32.742  0.00  0.00
TER       0              0
ATOM   4931  O   WAT   637      50.719  44.399  31.929  0.00  0.00
ATOM   4932  H1  WAT   637      51.570  44.054  32.199  0.00  0.00
ATOM   4933  H2  WAT   637      50.224  43.627  31.655  0.00  0.00
TER       0              0
ATOM   4934  O   WAT   638      77.006  61.191  42.840  0.00  0.00
ATOM   4935  H1  WAT   638      77.198  60.672  43.621  0.00  0.00
ATOM   4936  H2  WAT   638      77.390  62.049  43.021  0.00  0.00
TER       0              0
ATOM   4937  O   WAT   639      75.602  49.698  71.016  0.00  0.00
ATOM   4938  H1  WAT   639      76.314  50.330  71.118  0.00  0.00
ATOM   4939  H2  WAT   639      75.789  49.020  71.666  0.00  0.00
TER       0              0
ATOM   4940  O   WAT   640      75.956  15.444  25.521  0.00  0.00
ATOM   4941  H1  WAT   640      76.845  15.230  25.807  0.00  0.00
ATOM   4942  H2  WAT   640      75.436  15.429  26.324  0.00  0.00
TER       0              0
ATOM   4943  O   WAT   641      25.571  42.833   7.101  0.00  0.00
ATOM   4944  H1  WAT   641      24.994  42.150   6.760  0.00  0.00
ATOM   4945  H2  WAT   641      26.093  43.105   6.345  0.00  0.00
TER       0              0
ATOM   4946  O   WAT   642      21.977  25.958  74.974  0.00  0.00
ATOM   4947  H1  WAT   642      21.592  26.430  74.236  0.00  0.00
ATOM   4948  H2  WAT   642      21.896  25.034  74.737  0.00  0.00
TER       0              0
ATOM   4949  O   WAT   643      23.976  67.257  56.346  0.00  0.00
ATOM   4950  H1  WAT   643      23.871  67.982  55.730  0.00  0.00
ATOM   4951  H2  WAT   643      23.721  66.480  55.848  0.00  0.00
TER       0              0
ATOM   4952  O   WAT   644      57.133   2.982  36.896  0.00  0.00
ATOM   4953  H1  WAT   644      58.007   2.619  37.037  0.00  0.00
ATOM   4954  H2  WAT   644      56.583   2.221  36.711  0.00  0.00
TER       0              0
ATOM   4955  O   WAT   645      41.651  32.990   0.713  0.00  0.00
ATOM   4956  H1  WAT   645      41.353  33.125  -0.186  0.00  0.00
ATOM   4957  H2  WAT   645      41.355  33.769   1.184  0.00  0.00
TER       0              0
ATOM   4958  O   WAT   646      54.422  25.613   2.263  0.00  0.00
ATOM   4959  H1  WAT   646      54.959  26.344   1.957  0.00  0.00
ATOM   4960  H2  WAT   646      54.902  24.832   1.989  0.00  0.00
TER       0              0
ATOM   4961  O   WAT   647      14.063  58.176  68.941  0.00  0.00
ATOM   4962  H1  WAT   647      14.921  57.852  68.666  0.00  0.00
ATOM   4963  H2  WAT   647      14.212  59.098  69.153  0.00  0.00
TER       0              0
ATOM   4964  O   WAT   648       9.071  29.273  69.465  0.00  0.00
ATOM   4965  H1  WAT   648       8.873  28.405  69.817  0.00  0.00
ATOM   4966  H2  WAT   648       9.955  29.462  69.779  0.00  0.00
TER       0              0
ATOM   4967  O   WAT   649      63.710  37.086  53.775  0.00  0.00
ATOM   4968  H1  WAT   649      63.845  37.389  54.673  0.00  0.00
ATOM   4969  H2  WAT   649      64.103  37.767  53.230  0.00  0.00
TER       0              0
ATOM   4970  O   WAT   650       4.419  56.744  59.907  0.00  0.00
ATOM   4971  H1  WAT   650       4.381  56.208  59.114  0.00  0.00
ATOM   4972  H2  WAT   650       4.291  56.121  60.623  0.00  0.00
TER       0              0
ATOM   4973  O   WAT   651      45.685  25.287  16.535  0.00  0.00
ATOM   4974  H1  WAT   651      45.993  25.040  15.663  0.00  0.00
ATOM   4975  H2  WAT   651      46.389  25.016  17.124  0.00  0.00
TER       0              0
ATOM   4976  O   WAT   652      30.792  66.970  71.531  0.00  0.00
ATOM   4977  H1  WAT   652      30.996  66.045  71.669  0.00  0.00
ATOM   4978  H2  WAT   652      29.880  66.973  71.240  0.00  0.00
TER       0              0
ATOM   4979  O   WAT   653      55.640  66.312  61.076  0.00  0.00
ATOM   4980  H1  WAT   653      56.248  66.781  61.647  0.00  0.00
ATOM   4981  H2  WAT   653      56.198  65.903  60.415  0.00  0.00
TER       0              0
ATOM   4982  O   WAT   654      62.287  58.968  33.017  0.00  0.00
ATOM   4983  H1  WAT   654      62.557  58.344  33.690  0.00  0.00
ATOM   4984  H2  WAT   654      62.565  59.819  33.354  0.00  0.00
TER       0              0
ATOM   4985  O   WAT   655      41.078   4.995  34.651  0.00  0.00
ATOM   4986  H1  WAT   655      40.486   4.371  34.230  0.00  0.00
ATOM   4987  H2  WAT   655      41.269   5.640  33.971  0.00  0.00
TER       0              0
ATOM   4988  O   WAT   656       5.142  16.480  32.600  0.00  0.00
ATOM   4989  H1  WAT   656       4.539  15.929  32.100  0.00  0.00
ATOM   4990  H2  WAT   656       4.766  17.359  32.543  0.00  0.00
TER       0              0
ATOM   4991  O   WAT   657      29.202  50.311   6.811  0.00  0.00
ATOM   4992  H1  WAT   657      28.620  50.219   6.057  0.00  0.00
ATOM   4993  H2  WAT   657      29.505  51.218   6.772  0.00  0.00
TER       0              0
ATOM   4994  O   WAT   658      51.267  21.944  17.880  0.00  0.00
ATOM   4995  H1  WAT   658      51.913  21.594  18.493  0.00  0.00
ATOM   4996  H2  WAT   658      51.663  21.822  17.018  0.00  0.00
TER       0              0
ATOM   4997  O   WAT   659      38.321  74.961  64.058  0.00  0.00
ATOM   4998  H1  WAT   659      38.107  74.149  63.598  0.00  0.00
ATOM   4999  H2  WAT   659      38.911  75.424  63.464  0.00  0.00
TER       0              0
ATOM   5000  O   WAT   660       2.275  33.848  68.440  0.00  0.00
ATOM   5001  H1  WAT   660       1.879  33.777  69.309  0.00  0.00
ATOM   5002  H2  WAT   660       1.539  34.024  67.855  0.00  0.00
TER       0              0
ATOM   5003  O   WAT   661       9.874  24.955  68.721  0.00  0.00
ATOM   5004  H1  WAT   661      10.567  24.325  68.523  0.00  0.00
ATOM   5005  H2  WAT   661       9.071  24.530  68.420  0.00  0.00
TER       0              0
ATOM   5006  O   WAT   662      45.816  84.702  68.971  0.00  0.00
ATOM   5007  H1  WAT   662      46.262  84.673  69.818  0.00  0.00
ATOM   5008  H2  WAT   662      46.453  85.102  68.379  0.00  0.00
TER       0              0
ATOM   5009  O   WAT   663      40.417  81.760  35.744  0.00  0.00
ATOM   5010  H1  WAT   663      39.687  81.276  36.130  0.00  0.00
ATOM   5011  H2  WAT   663      41.165  81.552  36.304  0.00  0.00
TER       0              0
ATOM   5012  O   WAT   664      37.126  83.747  61.821  0.00  0.00
ATOM   5013  H1  WAT   664      37.654  84.523  61.634  0.00  0.00
ATOM   5014  H2  WAT   664      36.320  84.093  62.205  0.00  0.00
TER       0              0
ATOM   5015  O   WAT   665      58.568  31.200  63.436  0.00  0.00
ATOM   5016  H1  WAT   665      58.536  31.990  62.896  0.00  0.00
ATOM   5017  H2  WAT   665      59.475  31.153  63.737  0.00  0.00
TER       0              0
ATOM   5018  O   WAT   666      82.646  47.694  35.943  0.00  0.00
ATOM   5019  H1  WAT   666      82.800  47.588  35.004  0.00  0.00
ATOM   5020  H2  WAT   666      81.776  48.090  36.000  0.00  0.00
TER       0              0
ATOM   5021  O   WAT   667      64.082  16.178  57.041  0.00  0.00
ATOM   5022  H1  WAT   667      63.397  16.528  57.610  0.00  0.00
ATOM   5023  H2  WAT   667      63.740  16.297  56.155  0.00  0.00
TER       0              0
ATOM   5024  O   WAT   668      82.003  60.439  22.497  0.00  0.00
ATOM   5025  H1  WAT   668      82.536  60.195  23.254  0.00  0.00
ATOM   5026  H2  WAT   668      82.548  61.057  22.010  0.00  0.00
TER       0              0
ATOM   5027  O   WAT   669      62.400  24.454  26.331  0.00  0.00
ATOM   5028  H1  WAT   669      63.044  25.129  26.544  0.00  0.00
ATOM   5029  H2  WAT   669      61.622  24.699  26.832  0.00  0.00
TER       0              0
ATOM   5030  O   WAT   670      40.437  45.399  52.595  0.00  0.00
ATOM   5031  H1  WAT   670      40.922  44.573  52.590  0.00  0.00
ATOM   5032  H2  WAT   670      41.069  46.045  52.910  0.00  0.00
TER       0              0
ATOM   5033  O   WAT   671      27.645  71.073  29.510  0.00  0.00
ATOM   5034  H1  WAT   671      27.291  70.894  28.639  0.00  0.00
ATOM   5035  H2  WAT   671      27.047  70.624  30.108  0.00  0.00
TER       0              0
ATOM   5036  O   WAT   672      27.913  60.613  25.646  0.00  0.00
ATOM   5037  H1  WAT   672      28.229  61.146  24.917  0.00  0.00
ATOM   5038  H2  WAT   672      27.399  61.219  26.180  0.00  0.00
TER       0              0
ATOM   5039  O   WAT   673      49.224  89.270  26.151  0.00  0.00
ATOM   5040  H1  WAT   673      49.511  88.487  26.621  0.00  0.00
ATOM   5041  H2  WAT   673      50.029  89.762  25.991  0.00  0.00
TER       0              0
ATOM   5042  O   WAT   674      70.074  44.334  67.017  0.00  0.00
ATOM   5043  H1  WAT   674      70.065  45.171  67.481  0.00  0.00
ATOM   5044  H2  WAT   674      70.978  44.233  66.721  0.00  0.00
TER       0              0
ATOM   5045  O   WAT   675      82.664  21.052  25.500  0.00  0.00
ATOM   5046  H1  WAT   675      81.916  21.300  26.042  0.00  0.00
ATOM   5047  H2  WAT   675      83.338  20.789  26.127  0.00  0.00
TER       0              0
ATOM   5048  O   WAT   676      12.546  16.456  32.031  0.00  0.00
ATOM   5049  H1  WAT   676      13.281  16.065  32.503  0.00  0.00
ATOM   5050  H2  WAT   676      12.270  15.779  31.413  0.00  0.00
TER       0              0
ATOM   5051  O   WAT   677      41.805  77.215  55.143  0.00  0.00
ATOM   5052  H1  WAT   677      42.285  77.649  55.849  0.00  0.00
ATOM   5053  H2  WAT   677      42.358  76.474  54.897  0.00  0.00
TER       0              0
ATOM   5054  O   WAT   678       5.541  24.426  26.175  0.00  0.00
ATOM   5055  H1  WAT   678       6.186  25.085  25.918  0.00  0.00
ATOM   5056  H2  WAT   678       4.725  24.916  26.273  0.00  0.00
TER       0              0
ATOM   5057  O   WAT   679      29.048  13.413  65.417  0.00  0.00
ATOM   5058  H1  WAT   679      29.062  12.988  66.274  0.00  0.00
ATOM   5059  H2  WAT   679      28.485  12.854  64.881  0.00  0.00
TER       0              0
ATOM   5060  O   WAT   680      73.355  25.201  67.064  0.00  0.00
ATOM   5061  H1  WAT   680      73.783  25.854  67.618  0.00  0.00
ATOM   5062  H2  WAT   680      73.808  25.266  66.223  0.00  0.00
TER       0              0
ATOM   5063  O   WAT   681      83.616  56.686  44.146  0.00  0.00
ATOM   5064  H1  WAT   681      82.875  57.158  43.766  0.00  0.00
ATOM   5065  H2  WAT   681      84.054  56.284  43.396  0.00  0.00
TER       0              0
ATOM   5066  O   WAT   682      52.093  23.681  58.517  0.00  0.00
ATOM   5067  H1  WAT   682      52.578  23.682  57.692  0.00  0.00
ATOM   5068  H2  WAT   682      51.377  23.063  58.374  0.00  0.00
TER       0              0
ATOM   5069  O   WAT   683      41.239  65.162  57.461  0.00  0.00
ATOM   5070  H1  WAT   683      41.658  65.704  58.129  0.00  0.00
ATOM   5071  H2  WAT   683      40.627  65.753  57.022  0.00  0.00
TER       0              0
ATOM   5072  O   WAT   684      83.464  70.293  45.534  0.00  0.00
ATOM   5073  H1  WAT   684      84.298  70.029  45.922  0.00  0.00
ATOM   5074  H2  WAT   684      83.428  69.824  44.701  0.00  0.00
TER       0              0
ATOM   5075  O   WAT   685      46.462   2.901  17.209  0.00  0.00
ATOM   5076  H1  WAT   685      45.506   2.863  17.193  0.00  0.00
ATOM   5077  H2  WAT   685      46.662   3.688  17.717  0.00  0.00
TER       0              0
ATOM   5078  O   WAT   686       5.151  22.511  21.029  0.00  0.00
ATOM   5079  H1  WAT   686       5.957  22.044  20.809  0.00  0.00
ATOM   5080  H2  WAT   686       5.303  22.850  21.911  0.00  0.00
TER       0              0
ATOM   5081  O   WAT   687      39.431   6.408  22.507  0.00  0.00
ATOM   5082  H1  WAT   687      40.196   6.956  22.681  0.00  0.00
ATOM   5083  H2  WAT   687      38.810   6.636  23.199  0.00  0.00
TER       0              0
ATOM   5084  O   WAT   688      70.176  28.668  41.199  0.00  0.00
ATOM   5085  H1  WAT   688      69.984  27.757  40.976  0.00  0.00
ATOM   5086  H2  WAT   688      71.127  28.692  41.310  0.00  0.00
TER       0              0
ATOM   5087  O   WAT   689      49.022   3.518  45.875  0.00  0.00
ATOM   5088  H1  WAT   689      48.319   4.110  46.141  0.00  0.00
ATOM   5089  H2  WAT   689      48.682   3.075  45.098  0.00  0.00
TER       0              0
ATOM   5090  O   WAT   690      80.446  48.824  28.673  0.00  0.00
ATOM   5091  H1  WAT   690      80.027  47.964  28.641  0.00  0.00
ATOM   5092  H2  WAT   690      81.384  48.634  28.652  0.00  0.00
TER       0              0
ATOM   5093  O   WAT   691      81.982  59.284  69.412  0.00  0.00
ATOM   5094  H1  WAT   691      81.863  60.233  69.414  0.00  0.00
ATOM   5095  H2  WAT   691      81.992  59.046  68.484  0.00  0.00
TER       0              0
ATOM   5096  O   WAT   692      64.927  40.866   9.468  0.00  0.00
ATOM   5097  H1  WAT   692      65.633  40.716  10.096  0.00  0.00
ATOM   5098  H2  WAT   692      64.485  40.020   9.397  0.00  0.00
TER       0              0
ATOM   5099  O   WAT   693      58.331  22.770  83.327  0.00  0.00
ATOM   5100  H1  WAT   693      58.601  22.275  82.554  0.00  0.00
ATOM   5101  H2  WAT   693      57.918  22.119  83.896  0.00  0.00
TER       0              0
ATOM   5102  O   WAT   694      62.538  69.547  57.584  0.00  0.00
ATOM   5103  H1  WAT   694      61.733  70.007  57.347  0.00  0.00
ATOM   5104  H2  WAT   694      63.240  70.138  57.315  0.00  0.00
TER       0              0
ATOM   5105  O   WAT   695      60.764  75.274  21.417  0.00  0.00
ATOM   5106  H1  WAT   695      60.377  74.896  22.207  0.00  0.00
ATOM   5107  H2  WAT   695      60.552  76.206  21.469  0.00  0.00
TER       0              0
ATOM   5108  O   WAT   696      62.913  19.820  71.857  0.00  0.00
ATOM   5109  H1  WAT   696      63.507  20.071  71.149  0.00  0.00
ATOM   5110  H2  WAT   696      62.064  19.708  71.428  0.00  0.00
TER       0              0
ATOM   5111  O   WAT   697      13.806  58.885  31.612  0.00  0.00
ATOM   5112  H1  WAT   697      14.097  59.794  31.546  0.00  0.00
ATOM   5113  H2  WAT   697      13.927  58.661  32.535  0.00  0.00
TER       0              0
ATOM   5114  O   WAT   698      16.444  68.314  47.657  0.00  0.00
ATOM   5115  H1  WAT   698      15.668  68.453  48.199  0.00  0.00
ATOM   5116  H2  WAT   698      16.096  68.054  46.803  0.00  0.00
TER       0              0
ATOM   5117  O   WAT   699      34.441  56.836  -2.013  0.00  0.00
ATOM   5118  H1  WAT   699      33.931  56.028  -2.062  0.00  0.00
ATOM   5119  H2  WAT   699      34.065  57.313  -1.274  0.00  0.00
TER       0              0
ATOM   5120  O   WAT   700      59.364   9.398  28.225  0.00  0.00
ATOM   5121  H1  WAT   700      59.502   9.800  29.083  0.00  0.00
ATOM   5122  H2  WAT   700      59.695   8.506  28.323  0.00  0.00
TER       0              0
ATOM   5123  O   WAT   701      14.214  77.996  31.665  0.00  0.00
ATOM   5124  H1  WAT   701      13.751  77.197  31.412  0.00  0.00
ATOM   5125  H2  WAT   701      13.984  78.630  30.986  0.00  0.00
TER       0              0
ATOM   5126  O   WAT   702      10.058  74.084  26.309  0.00  0.00
ATOM   5127  H1  WAT   702       9.787  73.312  25.811  0.00  0.00
ATOM   5128  H2  WAT   702      10.399  74.687  25.648  0.00  0.00
TER       0              0
ATOM   5129  O   WAT   703      64.138  32.849  49.798  0.00  0.00
ATOM   5130  H1  WAT   703      65.083  32.815  49.645  0.00  0.00
ATOM   5131  H2  WAT   703      63.970  32.136  50.413  0.00  0.00
TER       0              0
ATOM   5132  O   WAT   704      51.775  14.631  43.579  0.00  0.00
ATOM   5133  H1  WAT   704      51.740  15.498  43.982  0.00  0.00
ATOM   5134  H2  WAT   704      52.596  14.253  43.895  0.00  0.00
TER       0              0
ATOM   5135  O   WAT   705      55.124   6.314  70.784  0.00  0.00
ATOM   5136  H1  WAT   705      55.500   6.115  69.927  0.00  0.00
ATOM   5137  H2  WAT   705      54.804   7.212  70.702  0.00  0.00
TER       0              0
ATOM   5138  O   WAT   706       1.438  26.031  31.730  0.00  0.00
ATOM   5139  H1  WAT   706       2.069  26.030  32.450  0.00  0.00
ATOM   5140  H2  WAT   706       0.638  25.671  32.111  0.00  0.00
TER       0              0
ATOM   5141  O   WAT   707       2.233  35.886  42.283  0.00  0.00
ATOM   5142  H1  WAT   707       1.545  36.502  42.032  0.00  0.00
ATOM   5143  H2  WAT   707       2.186  35.193  41.625  0.00  0.00
TER       0              0
ATOM   5144  O   WAT   708       9.770  47.597  80.030  0.00  0.00
ATOM   5145  H1  WAT   708       8.884  47.799  79.730  0.00  0.00
ATOM   5146  H2  WAT   708      10.097  48.424  80.383  0.00  0.00
TER       0              0
ATOM   5147  O   WAT   709      26.829  82.364  47.864  0.00  0.00
ATOM   5148  H1  WAT   709      26.099  82.416  47.248  0.00  0.00
ATOM   5149  H2  WAT   709      27.458  81.779  47.441  0.00  0.00
TER       0              0
ATOM   5150  O   WAT   710      58.027  74.505  35.310  0.00  0.00
ATOM   5151  H1  WAT   710      58.017  73.997  36.121  0.00  0.00
ATOM   5152  H2  WAT   710      57.618  75.338  35.543  0.00  0.00
TER       0              0
ATOM   5153  O   WAT   711       2.964  59.019  40.984  0.00  0.00
ATOM   5154  H1  WAT   711       3.576  59.753  40.925  0.00  0.00
ATOM   5155  H2  WAT   711       2.138  59.417  41.259  0.00  0.00
TER       0              0
ATOM   5156  O   WAT   712      49.391  58.292   4.041  0.00  0.00
ATOM   5157  H1  WAT   712      50.128  57.878   3.591  0.00  0.00
ATOM   5158  H2  WAT   712      48.634  58.098   3.488  0.00  0.00
TER       0              0
ATOM   5159  O   WAT   713      20.976  71.435  46.871  0.00  0.00
ATOM   5160  H1  WAT   713      20.924  72.295  47.288  0.00  0.00
ATOM   5161  H2  WAT   713      20.263  70.933  47.266  0.00  0.00
TER       0              0
ATOM   5162  O   WAT   714      49.039  86.512  44.770  0.00  0.00
ATOM   5163  H1  WAT   714      49.540  86.832  44.019  0.00  0.00
ATOM   5164  H2  WAT   714      49.682  86.445  45.476  0.00  0.00
TER       0              0
ATOM   5165  O   WAT   715      71.452  22.169  38.477  0.00  0.00
ATOM   5166  H1  WAT   715      70.548  21.934  38.688  0.00  0.00
ATOM   5167  H2  WAT   715      71.470  22.214  37.521  0.00  0.00
TER       0              0
ATOM   5168  O   WAT   716      34.861  71.505  71.044  0.00  0.00
ATOM   5169  H1  WAT   716      34.957  70.598  70.753  0.00  0.00
ATOM   5170  H2  WAT   716      35.751  71.780  71.265  0.00  0.00
TER       0              0
ATOM   5171  O   WAT   717      28.911  75.571  79.231  0.00  0.00
ATOM   5172  H1  WAT   717      29.276  75.700  80.107  0.00  0.00
ATOM   5173  H2  WAT   717      28.183  76.191  79.182  0.00  0.00
TER       0              0
ATOM   5174  O   WAT   718      42.542  22.182  21.192  0.00  0.00
ATOM   5175  H1  WAT   718      41.993  22.409  21.942  0.00  0.00
ATOM   5176  H2  WAT   718      43.364  21.882  21.579  0.00  0.00
TER       0              0
ATOM   5177  O   WAT   719       2.870  29.780  49.217  0.00  0.00
ATOM   5178  H1  WAT   719       2.845  28.843  49.409  0.00  0.00
ATOM   5179  H2  WAT   719       3.795  29.967  49.056  0.00  0.00
TER       0              0
ATOM   5180  O   WAT   720      73.556  17.416  63.689  0.00  0.00
ATOM   5181  H1  WAT   720      74.095  18.205  63.731  0.00  0.00
ATOM   5182  H2  WAT   720      72.741  17.704  63.278  0.00  0.00
TER       0              0
ATOM   5183  O   WAT   721      24.470  45.980  53.054  0.00  0.00
ATOM   5184  H1  WAT   721      25.180  46.258  53.633  0.00  0.00
ATOM   5185  H2  WAT   721      23.912  46.753  52.972  0.00  0.00
TER       0              0
ATOM   5186  O   WAT   722      53.651  27.384  81.753  0.00  0.00
ATOM   5187  H1  WAT   722      54.092  27.627  80.939  0.00  0.00
ATOM   5188  H2  WAT   722      52.721  27.363  81.525  0.00  0.00
TER       0              0
ATOM   5189  O   WAT   723      28.121  50.484  10.352  0.00  0.00
ATOM   5190  H1  WAT   723      27.460  50.089   9.783  0.00  0.00
ATOM   5191  H2  WAT   723      28.865  49.882  10.308  0.00  0.00
TER       0              0
ATOM   5192  O   WAT   724      75.656  46.456  46.205  0.00  0.00
ATOM   5193  H1  WAT   724      76.498  46.000  46.208  0.00  0.00
ATOM   5194  H2  WAT   724      75.884  47.380  46.103  0.00  0.00
TER       0              0
ATOM   5195  O   WAT   725      25.837   7.686  47.213  0.00  0.00
ATOM   5196  H1  WAT   725      25.549   8.259  46.503  0.00  0.00
ATOM   5197  H2  WAT   725      25.602   6.805  46.921  0.00  0.00
TER       0              0
ATOM   5198  O   WAT   726      27.546  61.375  61.205  0.00  0.00
ATOM   5199  H1  WAT   726      27.420  62.191  60.721  0.00  0.00
ATOM   5200  H2  WAT   726      27.893  60.763  60.556  0.00  0.00
TER       0              0
ATOM   5201  O   WAT   727      45.284  47.957  83.523  0.00  0.00
ATOM   5202  H1  WAT   727      44.624  47.465  83.034  0.00  0.00
ATOM   5203  H2  WAT   727      45.199  48.855  83.203  0.00  0.00
TER       0              0
ATOM   5204  O   WAT   728      68.165  23.262  38.768  0.00  0.00
ATOM   5205  H1  WAT   728      68.031  23.107  37.833  0.00  0.00
ATOM   5206  H2  WAT   728      67.405  22.859  39.189  0.00  0.00
TER       0              0
ATOM   5207  O   WAT   729      77.114  46.530  60.050  0.00  0.00
ATOM   5208  H1  WAT   729      76.521  47.064  60.578  0.00  0.00
ATOM   5209  H2  WAT   729      76.546  46.104  59.408  0.00  0.00
TER       0              0
ATOM   5210  O   WAT   730      35.197  18.073  16.063  0.00  0.00
ATOM   5211  H1  WAT   730      34.771  17.446  15.478  0.00  0.00
ATOM   5212  H2  WAT   730      35.277  17.607  16.895  0.00  0.00
TER       0              0
ATOM   5213  O   WAT   731      10.356  32.289  12.616  0.00  0.00
ATOM   5214  H1  WAT   731       9.935  32.498  11.783  0.00  0.00
ATOM   5215  H2  WAT   731      10.222  31.348  12.724  0.00  0.00
TER       0              0
ATOM   5216  O   WAT   732      58.668  76.239  68.739  0.00  0.00
ATOM   5217  H1  WAT   732      58.393  76.461  67.849  0.00  0.00
ATOM   5218  H2  WAT   732      59.549  75.881  68.634  0.00  0.00
TER       0              0
ATOM   5219  O   WAT   733      61.177  12.511  54.545  0.00  0.00
ATOM   5220  H1  WAT   733      60.273  12.713  54.785  0.00  0.00
ATOM   5221  H2  WAT   733      61.339  13.036  53.761  0.00  0.00
TER       0              0
ATOM   5222  O   WAT   734      79.038  13.914  42.319  0.00  0.00
ATOM   5223  H1  WAT   734      79.589  13.180  42.047  0.00  0.00
ATOM   5224  H2  WAT   734      79.228  14.605  41.684  0.00  0.00
TER       0              0
ATOM   5225  O   WAT   735      43.698  73.544  15.167  0.00  0.00
ATOM   5226  H1  WAT   735      43.182  73.282  15.930  0.00  0.00
ATOM   5227  H2  WAT   735      43.647  74.500  15.161  0.00  0.00
TER       0              0
ATOM   5228  O   WAT   736      41.828   6.759  36.968  0.00  0.00
ATOM   5229  H1  WAT   736      41.860   6.366  37.840  0.00  0.00
ATOM   5230  H2  WAT   736      41.487   6.064  36.405  0.00  0.00
TER       0              0
ATOM   5231  O   WAT   737      14.508   5.656  50.863  0.00  0.00
ATOM   5232  H1  WAT   737      14.264   6.576  50.962  0.00  0.00
ATOM   5233  H2  WAT   737      14.549   5.321  51.759  0.00  0.00
TER       0              0
ATOM   5234  O   WAT   738      80.498  44.478  22.294  0.00  0.00
ATOM   5235  H1  WAT   738      80.046  45.244  21.939  0.00  0.00
ATOM   5236  H2  WAT   738      79.909  44.146  22.972  0.00  0.00
TER       0              0
ATOM   5237  O   WAT   739      72.766   9.582  29.833  0.00  0.00
ATOM   5238  H1  WAT   739      72.202   8.996  30.337  0.00  0.00
ATOM   5239  H2  WAT   739      72.200   9.922  29.140  0.00  0.00
TER       0              0
ATOM   5240  O   WAT   740      16.453   5.672  22.738  0.00  0.00
ATOM   5241  H1  WAT   740      17.281   5.319  23.064  0.00  0.00
ATOM   5242  H2  WAT   740      16.696   6.168  21.956  0.00  0.00
TER       0              0
ATOM   5243  O   WAT   741       9.732  61.346  35.964  0.00  0.00
ATOM   5244  H1  WAT   741       9.528  61.957  35.256  0.00  0.00
ATOM   5245  H2  WAT   741       8.897  61.213  36.413  0.00  0.00
TER       0              0
ATOM   5246  O   WAT   742      75.643  22.985  41.485  0.00  0.00
ATOM   5247  H1  WAT   742      75.711  23.302  42.385  0.00  0.00
ATOM   5248  H2  WAT   742      76.057  23.668  40.958  0.00  0.00
TER       0              0
ATOM   5249  O   WAT   743      11.128   9.254  39.565  0.00  0.00
ATOM   5250  H1  WAT   743      10.559   9.601  38.877  0.00  0.00
ATOM   5251  H2  WAT   743      11.302   8.351  39.298  0.00  0.00
TER       0              0
ATOM   5252  O   WAT   744      54.306  37.381  55.804  0.00  0.00
ATOM   5253  H1  WAT   744      54.816  37.096  56.563  0.00  0.00
ATOM   5254  H2  WAT   744      54.398  36.668  55.172  0.00  0.00
TER       0              0
ATOM   5255  O   WAT   745      49.076  54.999  10.573  0.00  0.00
ATOM   5256  H1  WAT   745      48.708  55.582   9.908  0.00  0.00
ATOM   5257  H2  WAT   745      48.666  54.152  10.402  0.00  0.00
TER       0              0
ATOM   5258  O   WAT   746      75.985  34.290  35.241  0.00  0.00
ATOM   5259  H1  WAT   746      76.137  33.769  36.029  0.00  0.00
ATOM   5260  H2  WAT   746      75.567  33.683  34.630  0.00  0.00
TER       0              0
ATOM   5261  O   WAT   747      65.890  83.703  51.293  0.00  0.00
ATOM   5262  H1  WAT   747      66.812  83.445  51.296  0.00  0.00
ATOM   5263  H2  WAT   747      65.901  84.633  51.518  0.00  0.00
TER       0              0
ATOM   5264  O   WAT   748      31.192  38.002   7.013  0.00  0.00
ATOM   5265  H1  WAT   748      30.445  37.725   7.543  0.00  0.00
ATOM   5266  H2  WAT   748      30.939  37.791   6.114  0.00  0.00
TER       0              0
ATOM   5267  O   WAT   749      47.109  38.648   3.227  0.00  0.00
ATOM   5268  H1  WAT   749      47.638  38.420   3.992  0.00  0.00
ATOM   5269  H2  WAT   749      46.382  38.026   3.244  0.00  0.00
TER       0              0
ATOM   5270  O   WAT   750      54.539   2.932  52.663  0.00  0.00
ATOM   5271  H1  WAT   750      54.148   2.308  52.051  0.00  0.00
ATOM   5272  H2  WAT   750      53.824   3.524  52.891  0.00  0.00
TER       0              0
ATOM   5273  O   WAT   751      25.439  22.905  26.160  0.00  0.00
ATOM   5274  H1  WAT   751      24.653  23.219  25.712  0.00  0.00
ATOM   5275  H2  WAT   751      25.305  23.147  27.076  0.00  0.00
TER       0              0
ATOM   5276  O   WAT   752      42.325  50.669  -4.625  0.00  0.00
ATOM   5277  H1  WAT   752      42.832  50.139  -5.240  0.00  0.00
ATOM   5278  H2  WAT   752      42.046  51.429  -5.136  0.00  0.00
TER       0              0
ATOM   5279  O   WAT   753      13.502  26.152  68.053  0.00  0.00
ATOM   5280  H1  WAT   753      12.984  26.251  67.254  0.00  0.00
ATOM   5281  H2  WAT   753      13.520  27.028  68.437  0.00  0.00
TER       0              0
ATOM   5282  O   WAT   754      69.343  54.156  69.797  0.00  0.00
ATOM   5283  H1  WAT   754      69.504  53.226  69.955  0.00  0.00
ATOM   5284  H2  WAT   754      69.405  54.561  70.662  0.00  0.00
TER       0              0
ATOM   5285  O   WAT   755      74.014  35.922  61.419  0.00  0.00
ATOM   5286  H1  WAT   755      74.151  36.859  61.279  0.00  0.00
ATOM   5287  H2  WAT   755      73.421  35.877  62.169  0.00  0.00
TER       0              0
ATOM   5288  O   WAT   756      37.836  32.005  22.853  0.00  0.00
ATOM   5289  H1  WAT   756      37.983  32.552  23.624  0.00  0.00
ATOM   5290  H2  WAT   756      38.215  31.157  23.085  0.00  0.00
TER       0              0
ATOM   5291  O   WAT   757      36.433  59.412  60.660  0.00  0.00
ATOM   5292  H1  WAT   757      35.964  58.597  60.482  0.00  0.00
ATOM   5293  H2  WAT   757      36.261  59.590  61.585  0.00  0.00
TER       0              0
ATOM   5294  O   WAT   758      49.298  80.187  63.388  0.00  0.00
ATOM   5295  H1  WAT   758      48.736  80.927  63.160  0.00  0.00
ATOM   5296  H2  WAT   758      49.304  80.177  64.345  0.00  0.00
TER       0              0
ATOM   5297  O   WAT   759       7.539  69.376  20.883  0.00  0.00
ATOM   5298  H1  WAT   759       7.426  69.663  19.977  0.00  0.00
ATOM   5299  H2  WAT   759       8.432  69.033  20.916  0.00  0.00
TER       0              0
ATOM   5300  O   WAT   760      55.567  41.159  77.759  0.00  0.00
ATOM   5301  H1  WAT   760      54.625  41.331  77.790  0.00  0.00
ATOM   5302  H2  WAT   760      55.920  41.625  78.517  0.00  0.00
TER       0              0
ATOM   5303  O   WAT   761      66.696  27.436  79.190  0.00  0.00
ATOM   5304  H1  WAT   761      67.049  28.162  79.704  0.00  0.00
ATOM   5305  H2  WAT   761      66.886  26.658  79.713  0.00  0.00
TER       0              0
ATOM   5306  O   WAT   762      64.050  52.703  36.886  0.00  0.00
ATOM   5307  H1  WAT   762      63.462  52.155  36.366  0.00  0.00
ATOM   5308  H2  WAT   762      63.666  53.578  36.840  0.00  0.00
TER       0              0
ATOM   5309  O   WAT   763      66.480  45.803  48.121  0.00  0.00
ATOM   5310  H1  WAT   763      66.893  46.609  48.430  0.00  0.00
ATOM   5311  H2  WAT   763      66.250  45.986  47.210  0.00  0.00
TER       0              0
ATOM   5312  O   WAT   764      71.289  30.809  46.853  0.00  0.00
ATOM   5313  H1  WAT   764      72.178  31.158  46.915  0.00  0.00
ATOM   5314  H2  WAT   764      71.197  30.547  45.937  0.00  0.00
TER       0              0
ATOM   5315  O   WAT   765      78.886  41.319   9.721  0.00  0.00
ATOM   5316  H1  WAT   765      78.800  40.624   9.069  0.00  0.00
ATOM   5317  H2  WAT   765      79.711  41.753   9.502  0.00  0.00
TER       0              0
ATOM   5318  O   WAT   766      52.629  22.093   8.538  0.00  0.00
ATOM   5319  H1  WAT   766      53.451  22.562   8.684  0.00  0.00
ATOM   5320  H2  WAT   766      52.189  22.112   9.387  0.00  0.00
TER       0              0
ATOM   5321  O   WAT   767      55.293  26.277  71.713  0.00  0.00
ATOM   5322  H1  WAT   767      55.974  26.921  71.520  0.00  0.00
ATOM   5323  H2  WAT   767      55.519  25.942  72.580  0.00  0.00
TER       0              0
ATOM   5324  O   WAT   768      39.703  72.759  73.843  0.00  0.00
ATOM   5325  H1  WAT   768      39.868  72.139  74.554  0.00  0.00
ATOM   5326  H2  WAT   768      40.302  72.490  73.147  0.00  0.00
TER       0              0
ATOM   5327  O   WAT   769      67.343  17.613  22.238  0.00  0.00
ATOM   5328  H1  WAT   769      66.902  16.855  21.856  0.00  0.00
ATOM   5329  H2  WAT   769      68.136  17.254  22.636  0.00  0.00
TER       0              0
ATOM   5330  O   WAT   770       2.620  16.969  36.066  0.00  0.00
ATOM   5331  H1  WAT   770       1.933  17.467  36.510  0.00  0.00
ATOM   5332  H2  WAT   770       3.314  16.883  36.719  0.00  0.00
TER       0              0
ATOM   5333  O   WAT   771      34.311  41.958  73.113  0.00  0.00
ATOM   5334  H1  WAT   771      35.268  41.940  73.138  0.00  0.00
ATOM   5335  H2  WAT   771      34.046  41.907  74.031  0.00  0.00
TER       0              0
ATOM   5336  O   WAT   772      81.986  37.295  20.566  0.00  0.00
ATOM   5337  H1  WAT   772      81.709  38.104  20.136  0.00  0.00
ATOM   5338  H2  WAT   772      81.784  37.435  21.492  0.00  0.00
TER       0              0
ATOM   5339  O   WAT   773      29.024  69.826  14.153  0.00  0.00
ATOM   5340  H1  WAT   773      29.687  69.480  14.751  0.00  0.00
ATOM   5341  H2  WAT   773      29.394  70.650  13.837  0.00  0.00
TER       0              0
ATOM   5342  O   WAT   774      48.964  35.854  -5.108  0.00  0.00
ATOM   5343  H1  WAT   774      49.612  35.450  -4.532  0.00  0.00
ATOM   5344  H2  WAT   774      48.735  36.675  -4.673  0.00  0.00
TER       0              0
ATOM   5345  O   WAT   775      23.654  32.196  67.660  0.00  0.00
ATOM   5346  H1  WAT   775      23.698  31.524  66.980  0.00  0.00
ATOM   5347  H2  WAT   775      24.542  32.553  67.703  0.00  0.00
TER       0              0
ATOM   5348  O   WAT   776      31.527  42.539   1.122  0.00  0.00
ATOM   5349  H1  WAT   776      31.094  41.927   1.716  0.00  0.00
ATOM   5350  H2  WAT   776      30.874  43.220   0.962  0.00  0.00
TER       0              0
ATOM   5351  O   WAT   777      63.675  61.696  25.261  0.00  0.00
ATOM   5352  H1  WAT   777      63.542  61.519  26.192  0.00  0.00
ATOM   5353  H2  WAT   777      62.858  62.104  24.975  0.00  0.00
TER       0              0
ATOM   5354  O   WAT   778       5.910  47.220  69.620  0.00  0.00
ATOM   5355  H1  WAT   778       6.540  46.707  70.126  0.00  0.00
ATOM   5356  H2  WAT   778       5.714  46.675  68.858  0.00  0.00
TER       0              0
ATOM   5357  O   WAT   779      23.233  15.825  42.656  0.00  0.00
ATOM   5358  H1  WAT   779      22.473  15.734  43.230  0.00  0.00
ATOM   5359  H2  WAT   779      23.147  16.702  42.283  0.00  0.00
TER       0              0
ATOM   5360  O   WAT   780      51.452  39.684  68.890  0.00  0.00
ATOM   5361  H1  WAT   780      52.017  40.427  68.674  0.00  0.00
ATOM   5362  H2  WAT   780      51.686  39.459  69.790  0.00  0.00
TER       0              0
ATOM   5363  O   WAT   781      19.611  17.231  16.687  0.00  0.00
ATOM   5364  H1  WAT   781      19.267  16.459  16.237  0.00  0.00
ATOM   5365  H2  WAT   781      19.793  17.856  15.985  0.00  0.00
TER       0              0
ATOM   5366  O   WAT   782      29.614  63.399  62.782  0.00  0.00
ATOM   5367  H1  WAT   782      30.087  62.697  63.229  0.00  0.00
ATOM   5368  H2  WAT   782      29.043  62.947  62.162  0.00  0.00
TER       0              0
ATOM   5369  O   WAT   783      62.296  39.029  18.820  0.00  0.00
ATOM   5370  H1  WAT   783      62.412  39.943  19.081  0.00  0.00
ATOM   5371  H2  WAT   783      61.450  38.780  19.194  0.00  0.00
TER       0              0
ATOM   5372  O   WAT   784      74.053  21.633  54.711  0.00  0.00
ATOM   5373  H1  WAT   784      74.461  22.340  55.211  0.00  0.00
ATOM   5374  H2  WAT   784      74.195  20.850  55.242  0.00  0.00
TER       0              0
ATOM   5375  O   WAT   785      46.038  35.850  63.865  0.00  0.00
ATOM   5376  H1  WAT   785      45.814  36.089  64.764  0.00  0.00
ATOM   5377  H2  WAT   785      46.080  36.685  63.398  0.00  0.00
TER       0              0
ATOM   5378  O   WAT   786      22.341  -0.561  36.532  0.00  0.00
ATOM   5379  H1  WAT   786      21.385  -0.557  36.487  0.00  0.00
ATOM   5380  H2  WAT   786      22.624  -0.593  35.619  0.00  0.00
TER       0              0
ATOM   5381  O   WAT   787      66.012  40.957  33.586  0.00  0.00
ATOM   5382  H1  WAT   787      65.787  41.136  34.499  0.00  0.00
ATOM   5383  H2  WAT   787      66.659  40.254  33.632  0.00  0.00
TER       0              0
ATOM   5384  O   WAT   788       1.097  38.370  26.708  0.00  0.00
ATOM   5385  H1  WAT   788       1.478  37.591  27.114  0.00  0.00
ATOM   5386  H2  WAT   788       0.193  38.122  26.517  0.00  0.00
TER       0              0
ATOM   5387  O   WAT   789      52.338  79.705  37.325  0.00  0.00
ATOM   5388  H1  WAT   789      51.520  79.494  37.776  0.00  0.00
ATOM   5389  H2  WAT   789      52.501  80.623  37.541  0.00  0.00
TER       0              0
ATOM   5390  O   WAT   790      32.658  49.028  86.426  0.00  0.00
ATOM   5391  H1  WAT   790      32.127  48.604  85.752  0.00  0.00
ATOM   5392  H2  WAT   790      32.131  49.776  86.709  0.00  0.00
TER       0              0
ATOM   5393  O   WAT   791      38.656  38.562  66.204  0.00  0.00
ATOM   5394  H1  WAT   791      38.058  39.035  66.782  0.00  0.00
ATOM   5395  H2  WAT   791      39.526  38.733  66.566  0.00  0.00
TER       0              0
ATOM   5396  O   WAT   792       2.864  40.993   8.522  0.00  0.00
ATOM   5397  H1  WAT   792       1.998  40.902   8.920  0.00  0.00
ATOM   5398  H2  WAT   792       3.345  40.218   8.815  0.00  0.00
TER       0              0
ATOM   5399  O   WAT   793      64.341  28.798  30.246  0.00  0.00
ATOM   5400  H1  WAT   793      65.096  28.973  30.808  0.00  0.00
ATOM   5401  H2  WAT   793      63.583  28.943  30.812  0.00  0.00
TER       0              0
ATOM   5402  O   WAT   794      61.998  36.608  32.293  0.00  0.00
ATOM   5403  H1  WAT   794      62.881  36.331  32.048  0.00  0.00
ATOM   5404  H2  WAT   794      62.062  36.815  33.225  0.00  0.00
TER       0              0
ATOM   5405  O   WAT   795      77.036  50.386  57.863  0.00  0.00
ATOM   5406  H1  WAT   795      77.620  50.671  58.566  0.00  0.00
ATOM   5407  H2  WAT   795      76.353  51.056  57.834  0.00  0.00
TER       0              0
ATOM   5408  O   WAT   796      39.141  43.634  57.772  0.00  0.00
ATOM   5409  H1  WAT   796      39.404  44.053  58.591  0.00  0.00
ATOM   5410  H2  WAT   796      39.693  44.043  57.105  0.00  0.00
TER       0              0
ATOM   5411  O   WAT   797      45.994  88.571  32.895  0.00  0.00
ATOM   5412  H1  WAT   797      45.961  89.528  32.879  0.00  0.00
ATOM   5413  H2  WAT   797      46.234  88.325  32.001  0.00  0.00
TER       0              0
ATOM   5414  O   WAT   798      61.751  25.096   4.560  0.00  0.00
ATOM   5415  H1  WAT   798      62.509  25.531   4.172  0.00  0.00
ATOM   5416  H2  WAT   798      61.477  24.458   3.901  0.00  0.00
TER       0              0
ATOM   5417  O   WAT   799      68.578  26.007  63.585  0.00  0.00
ATOM   5418  H1  WAT   799      69.148  26.765  63.455  0.00  0.00
ATOM   5419  H2  WAT   799      68.211  26.130  64.460  0.00  0.00
TER       0              0
ATOM   5420  O   WAT   800      49.417  72.273  68.660  0.00  0.00
ATOM   5421  H1  WAT   800      49.103  73.101  69.024  0.00  0.00
ATOM   5422  H2  WAT   800      50.109  72.527  68.050  0.00  0.00
TER       0              0
ATOM   5423  O   WAT   801      54.725  22.052  73.854  0.00  0.00
ATOM   5424  H1  WAT   801      54.647  21.106  73.983  0.00  0.00
ATOM   5425  H2  WAT   801      54.012  22.271  73.254  0.00  0.00
TER       0              0
ATOM   5426  O   WAT   802      38.991  85.791  64.049  0.00  0.00
ATOM   5427  H1  WAT   802      39.194  84.952  64.462  0.00  0.00
ATOM   5428  H2  WAT   802      39.158  86.441  64.731  0.00  0.00
TER       0              0
ATOM   5429  O   WAT   803      40.118  -3.097  20.231  0.00  0.00
ATOM   5430  H1  WAT   803      40.297  -2.760  19.353  0.00  0.00
ATOM   5431  H2  WAT   803      39.563  -3.863  20.085  0.00  0.00
TER       0              0
ATOM   5432  O   WAT   804      66.393  60.219  57.520  0.00  0.00
ATOM   5433  H1  WAT   804      67.232  60.180  57.978  0.00  0.00
ATOM   5434  H2  WAT   804      65.759  59.880  58.153  0.00  0.00
TER       0              0
ATOM   5435  O   WAT   805      60.308  15.874  55.709  0.00  0.00
ATOM   5436  H1  WAT   805      59.788  15.394  56.354  0.00  0.00
ATOM   5437  H2  WAT   805      59.667  16.398  55.228  0.00  0.00
TER       0              0
ATOM   5438  O   WAT   806      29.534  83.256  19.965  0.00  0.00
ATOM   5439  H1  WAT   806      29.504  82.358  20.297  0.00  0.00
ATOM   5440  H2  WAT   806      29.537  83.159  19.013  0.00  0.00
TER       0              0
ATOM   5441  O   WAT   807      48.271  75.042  53.190  0.00  0.00
ATOM   5442  H1  WAT   807      47.744  74.366  53.618  0.00  0.00
ATOM   5443  H2  WAT   807      49.166  74.705  53.224  0.00  0.00
TER       0              0
ATOM   5444  O   WAT   808      47.875  36.670  68.313  0.00  0.00
ATOM   5445  H1  WAT   808      48.160  37.030  69.153  0.00  0.00
ATOM   5446  H2  WAT   808      48.341  37.191  67.659  0.00  0.00
TER       0              0
ATOM   5447  O   WAT   809      53.818  42.740  66.255  0.00  0.00
ATOM   5448  H1  WAT   809      53.784  41.796  66.409  0.00  0.00
ATOM   5449  H2  WAT   809      54.166  42.825  65.367  0.00  0.00
TER       0              0
ATOM   5450  O   WAT   810      59.527  63.450  70.089  0.00  0.00
ATOM   5451  H1  WAT   810      59.732  63.847  70.935  0.00  0.00
ATOM   5452  H2  WAT   810      59.531  62.508  70.258  0.00  0.00
TER       0              0
ATOM   5453  O   WAT   811      17.989  14.138  34.394  0.00  0.00
ATOM   5454  H1  WAT   811      17.972  14.546  33.528  0.00  0.00
ATOM   5455  H2  WAT   811      18.920  14.069  34.608  0.00  0.00
TER       0              0
ATOM   5456  O   WAT   812       5.263  13.876  26.354  0.00  0.00
ATOM   5457  H1  WAT   812       5.631  13.114  25.906  0.00  0.00
ATOM   5458  H2  WAT   812       4.318  13.798  26.223  0.00  0.00
TER       0              0
ATOM   5459  O   WAT   813      58.371   9.758  47.335  0.00  0.00
ATOM   5460  H1  WAT   813      58.367  10.650  46.988  0.00  0.00
ATOM   5461  H2  WAT   813      57.716   9.769  48.033  0.00  0.00
TER       0              0
ATOM   5462  O   WAT   814      39.093  32.970  79.428  0.00  0.00
ATOM   5463  H1  WAT   814      39.775  32.302  79.358  0.00  0.00
ATOM   5464  H2  WAT   814      38.275  32.491  79.299  0.00  0.00
TER       0              0
ATOM   5465  O   WAT   815       7.558  26.665  14.967  0.00  0.00
ATOM   5466  H1  WAT   815       7.757  26.803  15.893  0.00  0.00
ATOM   5467  H2  WAT   815       8.105  25.922  14.713  0.00  0.00
TER       0              0
ATOM   5468  O   WAT   816      52.218  29.233  59.424  0.00  0.00
ATOM   5469  H1  WAT   816      51.380  28.805  59.604  0.00  0.00
ATOM   5470  H2  WAT   816      52.643  28.666  58.780  0.00  0.00
TER       0              0
ATOM   5471  O   WAT   817      77.799  52.475  64.857  0.00  0.00
ATOM   5472  H1  WAT   817      76.851  52.513  64.730  0.00  0.00
ATOM   5473  H2  WAT   817      78.111  53.343  64.601  0.00  0.00
TER       0              0
ATOM   5474  O   WAT   818      36.836  51.199  23.713  0.00  0.00
ATOM   5475  H1  WAT   818      36.963  50.802  22.851  0.00  0.00
ATOM   5476  H2  WAT   818      36.170  51.872  23.571  0.00  0.00
TER       0              0
ATOM   5477  O   WAT   819      67.716  19.950  44.635  0.00  0.00
ATOM   5478  H1  WAT   819      66.844  19.594  44.465  0.00  0.00
ATOM   5479  H2  WAT   819      67.645  20.357  45.499  0.00  0.00
TER       0              0
ATOM   5480  O   WAT   820      53.599   5.207  16.309  0.00  0.00
ATOM   5481  H1  WAT   820      53.235   4.549  15.716  0.00  0.00
ATOM   5482  H2  WAT   820      54.526   4.978  16.380  0.00  0.00
TER       0              0
ATOM   5483  O   WAT   821      56.502  29.863  40.841  0.00  0.00
ATOM   5484  H1  WAT   821      57.256  29.839  40.252  0.00  0.00
ATOM   5485  H2  WAT   821      55.832  30.342  40.353  0.00  0.00
TER       0              0
ATOM   5486  O   WAT   822       1.617  65.898  44.494  0.00  0.00
ATOM   5487  H1  WAT   822       2.342  66.517  44.586  0.00  0.00
ATOM   5488  H2  WAT   822       0.865  66.352  44.875  0.00  0.00
TER       0              0
ATOM   5489  O   WAT   823      16.767  49.520  73.970  0.00  0.00
ATOM   5490  H1  WAT   823      16.787  50.473  74.056  0.00  0.00
ATOM   5491  H2  WAT   823      15.891  49.329  73.634  0.00  0.00
TER       0              0
ATOM   5492  O   WAT   824      48.598   9.794  46.978  0.00  0.00
ATOM   5493  H1  WAT   824      49.362  10.123  46.503  0.00  0.00
ATOM   5494  H2  WAT   824      48.939   9.076  47.512  0.00  0.00
TER       0              0
ATOM   5495  O   WAT   825      61.832  15.774  31.341  0.00  0.00
ATOM   5496  H1  WAT   825      61.656  16.275  30.545  0.00  0.00
ATOM   5497  H2  WAT   825      62.759  15.544  31.280  0.00  0.00
TER       0              0
ATOM   5498  O   WAT   826      32.279  26.685  10.488  0.00  0.00
ATOM   5499  H1  WAT   826      32.182  26.037   9.790  0.00  0.00
ATOM   5500  H2  WAT   826      32.889  26.283  11.106  0.00  0.00
TER       0              0
ATOM   5501  O   WAT   827      59.692  46.258  83.487  0.00  0.00
ATOM   5502  H1  WAT   827      60.344  46.329  82.790  0.00  0.00
ATOM   5503  H2  WAT   827      59.406  47.158  83.641  0.00  0.00
TER       0              0
ATOM   5504  O   WAT   828      54.964  68.260  35.582  0.00  0.00
ATOM   5505  H1  WAT   828      54.587  68.780  36.291  0.00  0.00
ATOM   5506  H2  WAT   828      55.226  67.439  36.000  0.00  0.00
TER       0              0
ATOM   5507  O   WAT   829      23.787  25.358  59.771  0.00  0.00
ATOM   5508  H1  WAT   829      23.557  24.715  59.101  0.00  0.00
ATOM   5509  H2  WAT   829      23.987  24.835  60.547  0.00  0.00
TER       0              0
ATOM   5510  O   WAT   830      17.404  50.501  16.560  0.00  0.00
ATOM   5511  H1  WAT   830      17.798  50.903  17.335  0.00  0.00
ATOM   5512  H2  WAT   830      17.943  49.728  16.391  0.00  0.00
TER       0              0
ATOM   5513  O   WAT   831      37.084  49.238  52.297  0.00  0.00
ATOM   5514  H1  WAT   831      37.416  48.364  52.500  0.00  0.00
ATOM   5515  H2  WAT   831      36.194  49.244  52.650  0.00  0.00
TER       0              0
ATOM   5516  O   WAT   832      82.305  36.550  44.279  0.00  0.00
ATOM   5517  H1  WAT   832      83.161  36.605  43.855  0.00  0.00
ATOM   5518  H2  WAT   832      82.280  37.306  44.866  0.00  0.00
TER       0              0
ATOM   5519  O   WAT   833       3.787  27.264  30.843  0.00  0.00
ATOM   5520  H1  WAT   833       2.949  26.816  30.965  0.00  0.00
ATOM   5521  H2  WAT   833       3.828  27.443  29.904  0.00  0.00
TER       0              0
ATOM   5522  O   WAT   834      17.278  43.863  26.187  0.00  0.00
ATOM   5523  H1  WAT   834      17.573  44.755  26.366  0.00  0.00
ATOM   5524  H2  WAT   834      16.699  43.650  26.919  0.00  0.00
TER       0              0
ATOM   5525  O   WAT   835      35.258  85.081  56.602  0.00  0.00
ATOM   5526  H1  WAT   835      34.522  84.469  56.595  0.00  0.00
ATOM   5527  H2  WAT   835      34.852  85.946  56.551  0.00  0.00
TER       0              0
ATOM   5528  O   WAT   836      33.056  42.447  60.678  0.00  0.00
ATOM   5529  H1  WAT   836      32.871  42.780  61.557  0.00  0.00
ATOM   5530  H2  WAT   836      33.789  41.844  60.800  0.00  0.00
TER       0              0
ATOM   5531  O   WAT   837      78.186  54.874  41.695  0.00  0.00
ATOM   5532  H1  WAT   837      78.084  55.772  42.011  0.00  0.00
ATOM   5533  H2  WAT   837      77.973  54.328  42.452  0.00  0.00
TER       0              0
ATOM   5534  O   WAT   838      66.507  48.740  36.313  0.00  0.00
ATOM   5535  H1  WAT   838      66.542  49.263  37.113  0.00  0.00
ATOM   5536  H2  WAT   838      67.339  48.266  36.300  0.00  0.00
TER       0              0
ATOM   5537  O   WAT   839      41.291  46.813  20.388  0.00  0.00
ATOM   5538  H1  WAT   839      40.592  46.370  19.907  0.00  0.00
ATOM   5539  H2  WAT   839      41.715  46.117  20.890  0.00  0.00
TER       0              0
ATOM   5540  O   WAT   840      50.076  41.450  59.536  0.00  0.00
ATOM   5541  H1  WAT   840      50.705  41.789  58.899  0.00  0.00
ATOM   5542  H2  WAT   840      50.412  41.743  60.383  0.00  0.00
TER       0              0
ATOM   5543  O   WAT   841      48.811  61.343  14.377  0.00  0.00
ATOM   5544  H1  WAT   841      49.489  61.989  14.575  0.00  0.00
ATOM   5545  H2  WAT   841      48.096  61.553  14.977  0.00  0.00
TER       0              0
ATOM   5546  O   WAT   842      78.524  57.631  64.444  0.00  0.00
ATOM   5547  H1  WAT   842      79.298  58.118  64.724  0.00  0.00
ATOM   5548  H2  WAT   842      77.825  58.285  64.418  0.00  0.00
TER       0              0
ATOM   5549  O   WAT   843      59.021  27.279  34.069  0.00  0.00
ATOM   5550  H1  WAT   843      58.939  26.337  33.923  0.00  0.00
ATOM   5551  H2  WAT   843      59.964  27.432  34.126  0.00  0.00
TER       0              0
ATOM   5552  O   WAT   844      51.995  56.627  72.597  0.00  0.00
ATOM   5553  H1  WAT   844      51.301  56.826  73.225  0.00  0.00
ATOM   5554  H2  WAT   844      52.773  56.487  73.136  0.00  0.00
TER       0              0
ATOM   5555  O   WAT   845      21.418   2.085  50.713  0.00  0.00
ATOM   5556  H1  WAT   845      21.099   2.137  49.812  0.00  0.00
ATOM   5557  H2  WAT   845      22.350   1.886  50.626  0.00  0.00
TER       0              0
ATOM   5558  O   WAT   846      28.589  28.731  58.970  0.00  0.00
ATOM   5559  H1  WAT   846      28.486  27.812  59.217  0.00  0.00
ATOM   5560  H2  WAT   846      27.913  29.190  59.469  0.00  0.00
TER       0              0
ATOM   5561  O   WAT   847      81.383  27.725  55.498  0.00  0.00
ATOM   5562  H1  WAT   847      80.691  27.412  54.916  0.00  0.00
ATOM   5563  H2  WAT   847      81.176  27.338  56.348  0.00  0.00
TER       0              0
ATOM   5564  O   WAT   848      54.034  33.325  38.843  0.00  0.00
ATOM   5565  H1  WAT   848      54.695  32.659  39.033  0.00  0.00
ATOM   5566  H2  WAT   848      54.335  34.103  39.312  0.00  0.00
TER       0              0
ATOM   5567  O   WAT   849      23.614  37.296  67.188  0.00  0.00
ATOM   5568  H1  WAT   849      22.675  37.125  67.269  0.00  0.00
ATOM   5569  H2  WAT   849      23.914  36.675  66.525  0.00  0.00
TER       0              0
ATOM   5570  O   WAT   850      72.959  27.239  69.869  0.00  0.00
ATOM   5571  H1  WAT   850      72.777  27.410  70.793  0.00  0.00
ATOM   5572  H2  WAT   850      72.106  27.307  69.441  0.00  0.00
TER       0              0
ATOM   5573  O   WAT   851      41.571  84.026  20.237  0.00  0.00
ATOM   5574  H1  WAT   851      41.986  83.337  19.720  0.00  0.00
ATOM   5575  H2  WAT   851      40.937  84.424  19.640  0.00  0.00
TER       0              0
ATOM   5576  O   WAT   852      75.904  38.641  46.369  0.00  0.00
ATOM   5577  H1  WAT   852      76.498  38.785  47.106  0.00  0.00
ATOM   5578  H2  WAT   852      75.855  37.689  46.284  0.00  0.00
TER       0              0
ATOM   5579  O   WAT   853      80.914  31.249  71.278  0.00  0.00
ATOM   5580  H1  WAT   853      80.717  30.695  72.033  0.00  0.00
ATOM   5581  H2  WAT   853      80.181  31.108  70.679  0.00  0.00
TER       0              0
ATOM   5582  O   WAT   854      53.377  41.795  17.377  0.00  0.00
ATOM   5583  H1  WAT   854      52.428  41.921  17.376  0.00  0.00
ATOM   5584  H2  WAT   854      53.529  41.127  18.046  0.00  0.00
TER       0              0
ATOM   5585  O   WAT   855      54.215  83.463  47.386  0.00  0.00
ATOM   5586  H1  WAT   855      54.920  82.865  47.635  0.00  0.00
ATOM   5587  H2  WAT   855      54.199  84.119  48.083  0.00  0.00
TER       0              0
ATOM   5588  O   WAT   856      49.091  16.162  31.559  0.00  0.00
ATOM   5589  H1  WAT   856      49.791  16.504  32.114  0.00  0.00
ATOM   5590  H2  WAT   856      49.520  15.965  30.726  0.00  0.00
TER       0              0
ATOM   5591  O   WAT   857      61.089  47.358  64.090  0.00  0.00
ATOM   5592  H1  WAT   857      61.110  48.293  63.889  0.00  0.00
ATOM   5593  H2  WAT   857      60.890  46.937  63.254  0.00  0.00
TER       0              0
ATOM   5594  O   WAT   858      83.339  61.727  64.400  0.00  0.00
ATOM   5595  H1  WAT   858      83.930  62.076  63.734  0.00  0.00
ATOM   5596  H2  WAT   858      82.477  61.736  63.984  0.00  0.00
TER       0              0
ATOM   5597  O   WAT   859      34.950  80.111  26.982  0.00  0.00
ATOM   5598  H1  WAT   859      35.513  80.191  27.752  0.00  0.00
ATOM   5599  H2  WAT   859      34.702  79.186  26.963  0.00  0.00
TER       0              0
ATOM   5600  O   WAT   860      27.155  81.697  23.153  0.00  0.00
ATOM   5601  H1  WAT   860      27.485  81.082  22.498  0.00  0.00
ATOM   5602  H2  WAT   860      27.593  81.442  23.964  0.00  0.00
TER       0              0
ATOM   5603  O   WAT   861      26.240   2.906  31.119  0.00  0.00
ATOM   5604  H1  WAT   861      26.987   2.410  30.784  0.00  0.00
ATOM   5605  H2  WAT   861      26.630   3.681  31.524  0.00  0.00
TER       0              0
ATOM   5606  O   WAT   862      71.312  75.302  36.528  0.00  0.00
ATOM   5607  H1  WAT   862      71.014  75.492  35.639  0.00  0.00
ATOM   5608  H2  WAT   862      72.052  75.894  36.664  0.00  0.00
TER       0              0
ATOM   5609  O   WAT   863      72.310  29.518  38.873  0.00  0.00
ATOM   5610  H1  WAT   863      73.082  30.071  38.752  0.00  0.00
ATOM   5611  H2  WAT   863      72.509  28.993  39.648  0.00  0.00
TER       0              0
ATOM   5612  O   WAT   864      46.971   5.177  13.665  0.00  0.00
ATOM   5613  H1  WAT   864      46.101   4.857  13.906  0.00  0.00
ATOM   5614  H2  WAT   864      47.549   4.838  14.348  0.00  0.00
TER       0              0
ATOM   5615  O   WAT   865      25.561  60.276  69.773  0.00  0.00
ATOM   5616  H1  WAT   865      25.062  59.922  70.509  0.00  0.00
ATOM   5617  H2  WAT   865      24.896  60.624  69.178  0.00  0.00
TER       0              0
ATOM   5618  O   WAT   866      73.816  61.823  36.893  0.00  0.00
ATOM   5619  H1  WAT   866      73.463  62.711  36.939  0.00  0.00
ATOM   5620  H2  WAT   866      73.220  61.300  37.430  0.00  0.00
TER       0              0
ATOM   5621  O   WAT   867      64.322  17.134  68.155  0.00  0.00
ATOM   5622  H1  WAT   867      64.999  16.498  67.923  0.00  0.00
ATOM   5623  H2  WAT   867      63.740  17.152  67.395  0.00  0.00
TER       0              0
ATOM   5624  O   WAT   868      48.921  15.658  47.902  0.00  0.00
ATOM   5625  H1  WAT   868      48.258  15.316  48.501  0.00  0.00
ATOM   5626  H2  WAT   868      48.775  15.180  47.085  0.00  0.00
TER       0              0
ATOM   5627  O   WAT   869      77.062  52.732  45.881  0.00  0.00
ATOM   5628  H1  WAT   869      76.687  52.981  46.726  0.00  0.00
ATOM   5629  H2  WAT   869      77.447  53.541  45.542  0.00  0.00
TER       0              0
ATOM   5630  O   WAT   870      26.957   7.118  54.137  0.00  0.00
ATOM   5631  H1  WAT   870      27.009   8.074  54.156  0.00  0.00
ATOM   5632  H2  WAT   870      27.760   6.843  53.695  0.00  0.00
TER       0              0
ATOM   5633  O   WAT   871      57.481  92.766  31.148  0.00  0.00
ATOM   5634  H1  WAT   871      58.175  93.265  30.718  0.00  0.00
ATOM   5635  H2  WAT   871      56.680  93.030  30.696  0.00  0.00
TER       0              0
ATOM   5636  O   WAT   872      14.780  62.812  12.137  0.00  0.00
ATOM   5637  H1  WAT   872      15.354  63.577  12.179  0.00  0.00
ATOM   5638  H2  WAT   872      15.371  62.078  11.972  0.00  0.00
TER       0              0
ATOM   5639  O   WAT   873      50.742  30.299  55.748  0.00  0.00
ATOM   5640  H1  WAT   873      51.693  30.351  55.841  0.00  0.00
ATOM   5641  H2  WAT   873      50.565  29.368  55.615  0.00  0.00
TER       0              0
ATOM   5642  O   WAT   874      53.203  37.414  77.754  0.00  0.00
ATOM   5643  H1  WAT   874      53.825  37.051  78.384  0.00  0.00
ATOM   5644  H2  WAT   874      52.882  36.654  77.269  0.00  0.00
TER       0              0
ATOM   5645  O   WAT   875      36.177  28.755  21.972  0.00  0.00
ATOM   5646  H1  WAT   875      36.358  28.954  21.054  0.00  0.00
ATOM   5647  H2  WAT   875      37.040  28.701  22.381  0.00  0.00
TER       0              0
ATOM   5648  O   WAT   876      16.244  71.585  46.759  0.00  0.00
ATOM   5649  H1  WAT   876      15.989  72.348  47.279  0.00  0.00
ATOM   5650  H2  WAT   876      15.416  71.179  46.507  0.00  0.00
TER       0              0
ATOM   5651  O   WAT   877      31.013  -1.973  45.496  0.00  0.00
ATOM   5652  H1  WAT   877      31.456  -1.461  44.820  0.00  0.00
ATOM   5653  H2  WAT   877      30.084  -1.771  45.379  0.00  0.00
TER       0              0
ATOM   5654  O   WAT   878      81.678  18.347  60.692  0.00  0.00
ATOM   5655  H1  WAT   878      81.897  18.033  59.814  0.00  0.00
ATOM   5656  H2  WAT   878      80.722  18.396  60.697  0.00  0.00
TER       0              0
ATOM   5657  O   WAT   879      79.469  49.236  40.393  0.00  0.00
ATOM   5658  H1  WAT   879      79.063  50.093  40.259  0.00  0.00
ATOM   5659  H2  WAT   879      79.071  48.675  39.728  0.00  0.00
TER       0              0
ATOM   5660  O   WAT   880      20.356  78.019  14.452  0.00  0.00
ATOM   5661  H1  WAT   880      19.994  77.382  13.836  0.00  0.00
ATOM   5662  H2  WAT   880      19.619  78.253  15.016  0.00  0.00
TER       0              0
ATOM   5663  O   WAT   881      24.355  34.699  74.663  0.00  0.00
ATOM   5664  H1  WAT   881      23.796  34.741  75.439  0.00  0.00
ATOM   5665  H2  WAT   881      23.765  34.440  73.956  0.00  0.00
TER       0              0
ATOM   5666  O   WAT   882      39.563  56.762  53.163  0.00  0.00
ATOM   5667  H1  WAT   882      38.881  57.384  53.418  0.00  0.00
ATOM   5668  H2  WAT   882      39.879  56.400  53.991  0.00  0.00
TER       0              0
ATOM   5669  O   WAT   883      70.207  18.900  50.676  0.00  0.00
ATOM   5670  H1  WAT   883      70.788  18.234  51.043  0.00  0.00
ATOM   5671  H2  WAT   883      69.862  18.503  49.876  0.00  0.00
TER       0              0
ATOM   5672  O   WAT   884      33.688  51.069  58.529  0.00  0.00
ATOM   5673  H1  WAT   884      33.170  50.645  57.845  0.00  0.00
ATOM   5674  H2  WAT   884      34.478  50.532  58.597  0.00  0.00
TER       0              0
ATOM   5675  O   WAT   885      30.015  38.107  16.680  0.00  0.00
ATOM   5676  H1  WAT   885      30.484  37.352  16.325  0.00  0.00
ATOM   5677  H2  WAT   885      29.844  37.875  17.593  0.00  0.00
TER       0              0
ATOM   5678  O   WAT   886       1.214  53.502  52.575  0.00  0.00
ATOM   5679  H1  WAT   886       1.379  52.896  53.297  0.00  0.00
ATOM   5680  H2  WAT   886       2.065  53.904  52.400  0.00  0.00
TER       0              0
ATOM   5681  O   WAT   887      46.942  48.622  -1.737  0.00  0.00
ATOM   5682  H1  WAT   887      46.000  48.786  -1.694  0.00  0.00
ATOM   5683  H2  WAT   887      47.254  48.784  -0.847  0.00  0.00
TER       0              0
ATOM   5684  O   WAT   888      40.203  13.721   9.666  0.00  0.00
ATOM   5685  H1  WAT   888      40.296  14.553   9.202  0.00  0.00
ATOM   5686  H2  WAT   888      41.102  13.450   9.855  0.00  0.00
TER       0              0
ATOM   5687  O   WAT   889      80.367  40.054  70.712  0.00  0.00
ATOM   5688  H1  WAT   889      80.297  40.981  70.938  0.00  0.00
ATOM   5689  H2  WAT   889      79.479  39.714  70.818  0.00  0.00
TER       0              0
ATOM   5690  O   WAT   890      37.256  75.249  45.045  0.00  0.00
ATOM   5691  H1  WAT   890      37.764  75.989  44.714  0.00  0.00
ATOM   5692  H2  WAT   890      37.204  75.397  45.990  0.00  0.00
TER       0              0
ATOM   5693  O   WAT   891       0.979  40.305  70.149  0.00  0.00
ATOM   5694  H1  WAT   891       0.187  40.703  69.787  0.00  0.00
ATOM   5695  H2  WAT   891       1.631  41.005  70.123  0.00  0.00
TER       0              0
ATOM   5696  O   WAT   892      55.180  26.415  54.553  0.00  0.00
ATOM   5697  H1  WAT   892      56.108  26.650  54.552  0.00  0.00
ATOM   5698  H2  WAT   892      55.050  25.952  53.725  0.00  0.00
TER       0              0
ATOM   5699  O   WAT   893      30.117  54.535  41.203  0.00  0.00
ATOM   5700  H1  WAT   893      30.557  54.341  42.030  0.00  0.00
ATOM   5701  H2  WAT   893      30.743  55.074  40.719  0.00  0.00
TER       0              0
ATOM   5702  O   WAT   894      29.777  54.101  20.573  0.00  0.00
ATOM   5703  H1  WAT   894      29.430  53.210  20.541  0.00  0.00
ATOM   5704  H2  WAT   894      30.691  53.993  20.835  0.00  0.00
TER       0              0
ATOM   5705  O   WAT   895       5.605  49.705  68.733  0.00  0.00
[truncated: 3,220,179 more chars]
