# Supplementary material for: PD-L1 Nanobody Competitively Inhibits the Formation of the PD-1/PD-L1 Complex: Comparative Molecular Dynamics Simulations
Source: Int J Mol Sci. 2018 Jul 7;19(7):1984. doi: 10.3390/ijms19071984 (PMC6073277; doi:10.3390/ijms19071984)
Supplement: Supplementary file 1 [file ijms-19-01984-s001.zip › supporting information/pdb/pd1pdl1.pdb]

REMARK   1                     PDB file generated by ptraj (set 15501)
ATOM      1  N   ALA     1      39.441  24.879  28.540  0.00  0.00
ATOM      2  H1  ALA     1      39.172  24.820  27.568  0.00  0.00
ATOM      3  H2  ALA     1      39.774  23.955  28.774  0.00  0.00
ATOM      4  H3  ALA     1      40.134  25.575  28.774  0.00  0.00
ATOM      5  CA  ALA     1      38.246  25.144  29.452  0.00  0.00
ATOM      6  HA  ALA     1      37.368  24.588  29.123  0.00  0.00
ATOM      7  CB  ALA     1      38.580  24.671  30.919  0.00  0.00
ATOM      8  HB1 ALA     1      39.587  25.045  31.100  0.00  0.00
ATOM      9  HB2 ALA     1      37.759  25.018  31.547  0.00  0.00
ATOM     10  HB3 ALA     1      38.627  23.582  30.934  0.00  0.00
ATOM     11  C   ALA     1      37.791  26.615  29.444  0.00  0.00
ATOM     12  O   ALA     1      38.535  27.554  29.046  0.00  0.00
ATOM     13  N   PHE     2      36.572  26.854  29.934  0.00  0.00
ATOM     14  H   PHE     2      36.060  26.092  30.356  0.00  0.00
ATOM     15  CA  PHE     2      36.035  28.237  29.918  0.00  0.00
ATOM     16  HA  PHE     2      36.108  28.527  28.870  0.00  0.00
ATOM     17  CB  PHE     2      34.549  28.329  30.193  0.00  0.00
ATOM     18  HB2 PHE     2      34.091  27.468  29.706  0.00  0.00
ATOM     19  HB3 PHE     2      34.346  28.325  31.264  0.00  0.00
ATOM     20  CG  PHE     2      33.989  29.604  29.642  0.00  0.00
ATOM     21  CD1 PHE     2      33.400  29.710  28.342  0.00  0.00
ATOM     22  HD1 PHE     2      33.037  28.853  27.794  0.00  0.00
ATOM     23  CE1 PHE     2      32.972  30.963  27.877  0.00  0.00
ATOM     24  HE1 PHE     2      32.346  30.978  26.996  0.00  0.00
ATOM     25  CZ  PHE     2      33.322  32.120  28.523  0.00  0.00
ATOM     26  HZ  PHE     2      33.071  33.071  28.076  0.00  0.00
ATOM     27  CE2 PHE     2      34.029  32.010  29.708  0.00  0.00
ATOM     28  HE2 PHE     2      34.273  32.950  30.180  0.00  0.00
ATOM     29  CD2 PHE     2      34.297  30.764  30.354  0.00  0.00
ATOM     30  HD2 PHE     2      34.806  30.760  31.306  0.00  0.00
ATOM     31  C   PHE     2      36.852  29.114  30.851  0.00  0.00
ATOM     32  O   PHE     2      36.729  29.050  32.064  0.00  0.00
ATOM     33  N   THR     3      37.541  30.085  30.305  0.00  0.00
ATOM     34  H   THR     3      37.721  30.018  29.314  0.00  0.00
ATOM     35  CA  THR     3      38.498  30.933  30.995  0.00  0.00
ATOM     36  HA  THR     3      38.118  31.307  31.946  0.00  0.00
ATOM     37  CB  THR     3      39.687  30.097  31.444  0.00  0.00
ATOM     38  HB  THR     3      39.436  29.220  32.041  0.00  0.00
ATOM     39  CG2 THR     3      40.693  29.710  30.249  0.00  0.00
ATOM     40 1HG2 THR     3      40.217  29.188  29.419  0.00  0.00
ATOM     41 2HG2 THR     3      41.100  30.643  29.861  0.00  0.00
ATOM     42 3HG2 THR     3      41.477  29.072  30.659  0.00  0.00
ATOM     43  OG1 THR     3      40.427  31.017  32.284  0.00  0.00
ATOM     44  HG1 THR     3      41.151  30.507  32.654  0.00  0.00
ATOM     45  C   THR     3      38.934  32.178  30.151  0.00  0.00
ATOM     46  O   THR     3      38.797  32.184  28.932  0.00  0.00
ATOM     47  N   VAL     4      39.320  33.233  30.862  0.00  0.00
ATOM     48  H   VAL     4      39.064  33.100  31.830  0.00  0.00
ATOM     49  CA  VAL     4      39.429  34.596  30.313  0.00  0.00
ATOM     50  HA  VAL     4      39.107  34.590  29.271  0.00  0.00
ATOM     51  CB  VAL     4      38.613  35.695  31.106  0.00  0.00
ATOM     52  HB  VAL     4      38.950  35.569  32.135  0.00  0.00
ATOM     53  CG1 VAL     4      38.909  37.113  30.627  0.00  0.00
ATOM     54 1HG1 VAL     4      38.503  37.319  29.636  0.00  0.00
ATOM     55 2HG1 VAL     4      38.405  37.772  31.333  0.00  0.00
ATOM     56 3HG1 VAL     4      39.973  37.351  30.599  0.00  0.00
ATOM     57  CG2 VAL     4      37.038  35.515  30.952  0.00  0.00
ATOM     58 1HG2 VAL     4      36.826  35.731  29.905  0.00  0.00
ATOM     59 2HG2 VAL     4      36.858  34.467  31.193  0.00  0.00
ATOM     60 3HG2 VAL     4      36.444  36.128  31.630  0.00  0.00
ATOM     61  C   VAL     4      40.863  35.002  30.293  0.00  0.00
ATOM     62  O   VAL     4      41.524  35.040  31.346  0.00  0.00
ATOM     63  N   THR     5      41.392  35.347  29.069  0.00  0.00
ATOM     64  H   THR     5      40.782  35.310  28.265  0.00  0.00
ATOM     65  CA  THR     5      42.878  35.727  28.857  0.00  0.00
ATOM     66  HA  THR     5      43.364  35.714  29.833  0.00  0.00
ATOM     67  CB  THR     5      43.533  34.730  27.951  0.00  0.00
ATOM     68  HB  THR     5      44.592  34.982  28.014  0.00  0.00
ATOM     69  CG2 THR     5      43.414  33.311  28.464  0.00  0.00
ATOM     70 1HG2 THR     5      44.183  32.675  28.026  0.00  0.00
ATOM     71 2HG2 THR     5      43.558  33.226  29.541  0.00  0.00
ATOM     72 3HG2 THR     5      42.430  32.951  28.163  0.00  0.00
ATOM     73  OG1 THR     5      43.086  34.803  26.635  0.00  0.00
ATOM     74  HG1 THR     5      42.127  34.822  26.602  0.00  0.00
ATOM     75  C   THR     5      43.046  37.147  28.433  0.00  0.00
ATOM     76  O   THR     5      42.255  37.643  27.601  0.00  0.00
ATOM     77  N   VAL     6      44.202  37.736  28.825  0.00  0.00
ATOM     78  H   VAL     6      44.714  37.108  29.428  0.00  0.00
ATOM     79  CA  VAL     6      44.785  39.037  28.469  0.00  0.00
ATOM     80  HA  VAL     6      44.297  39.225  27.513  0.00  0.00
ATOM     81  CB  VAL     6      44.500  40.009  29.601  0.00  0.00
ATOM     82  HB  VAL     6      44.850  41.024  29.414  0.00  0.00
ATOM     83  CG1 VAL     6      42.952  40.360  29.673  0.00  0.00
ATOM     84 1HG1 VAL     6      42.539  40.828  28.779  0.00  0.00
ATOM     85 2HG1 VAL     6      42.327  39.508  29.939  0.00  0.00
ATOM     86 3HG1 VAL     6      42.954  41.114  30.460  0.00  0.00
ATOM     87  CG2 VAL     6      45.173  39.739  30.953  0.00  0.00
ATOM     88 1HG2 VAL     6      46.245  39.866  30.801  0.00  0.00
ATOM     89 2HG2 VAL     6      44.700  40.337  31.732  0.00  0.00
ATOM     90 3HG2 VAL     6      45.060  38.710  31.294  0.00  0.00
ATOM     91  C   VAL     6      46.289  38.842  28.306  0.00  0.00
ATOM     92  O   VAL     6      46.787  37.851  28.877  0.00  0.00
ATOM     93  N   PRO     7      47.044  39.744  27.606  0.00  0.00
ATOM     94  CD  PRO     7      46.530  40.885  26.836  0.00  0.00
ATOM     95  HD2 PRO     7      45.939  41.611  27.394  0.00  0.00
ATOM     96  HD3 PRO     7      45.783  40.533  26.124  0.00  0.00
ATOM     97  CG  PRO     7      47.687  41.512  25.976  0.00  0.00
ATOM     98  HG2 PRO     7      48.044  42.381  26.529  0.00  0.00
ATOM     99  HG3 PRO     7      47.366  41.799  24.975  0.00  0.00
ATOM    100  CB  PRO     7      48.673  40.254  26.010  0.00  0.00
ATOM    101  HB2 PRO     7      49.682  40.662  25.957  0.00  0.00
ATOM    102  HB3 PRO     7      48.556  39.623  25.129  0.00  0.00
ATOM    103  CA  PRO     7      48.439  39.568  27.367  0.00  0.00
ATOM    104  HA  PRO     7      48.826  38.554  27.257  0.00  0.00
ATOM    105  C   PRO     7      49.295  40.202  28.449  0.00  0.00
ATOM    106  O   PRO     7      50.379  39.739  28.654  0.00  0.00
ATOM    107  N   LYS     8      48.849  41.291  29.132  0.00  0.00
ATOM    108  H   LYS     8      47.924  41.653  28.949  0.00  0.00
ATOM    109  CA  LYS     8      49.454  41.959  30.286  0.00  0.00
ATOM    110  HA  LYS     8      49.991  41.191  30.842  0.00  0.00
ATOM    111  CB  LYS     8      50.524  43.046  29.864  0.00  0.00
ATOM    112  HB2 LYS     8      51.066  43.285  30.779  0.00  0.00
ATOM    113  HB3 LYS     8      51.177  42.581  29.125  0.00  0.00
ATOM    114  CG  LYS     8      49.820  44.207  29.171  0.00  0.00
ATOM    115  HG2 LYS     8      49.382  43.798  28.261  0.00  0.00
ATOM    116  HG3 LYS     8      48.873  44.579  29.563  0.00  0.00
ATOM    117  CD  LYS     8      50.644  45.473  28.871  0.00  0.00
ATOM    118  HD2 LYS     8      51.082  45.945  29.751  0.00  0.00
ATOM    119  HD3 LYS     8      51.425  45.148  28.184  0.00  0.00
ATOM    120  CE  LYS     8      49.957  46.499  27.978  0.00  0.00
ATOM    121  HE2 LYS     8      49.657  46.072  27.021  0.00  0.00
ATOM    122  HE3 LYS     8      49.040  46.670  28.541  0.00  0.00
ATOM    123  NZ  LYS     8      50.732  47.742  27.818  0.00  0.00
ATOM    124  HZ1 LYS     8      51.616  47.437  27.436  0.00  0.00
ATOM    125  HZ2 LYS     8      50.295  48.298  27.097  0.00  0.00
ATOM    126  HZ3 LYS     8      50.746  48.244  28.695  0.00  0.00
ATOM    127  C   LYS     8      48.403  42.423  31.386  0.00  0.00
ATOM    128  O   LYS     8      47.219  42.277  31.140  0.00  0.00
ATOM    129  N   ASP     9      48.837  42.975  32.506  0.00  0.00
ATOM    130  H   ASP     9      49.782  43.265  32.710  0.00  0.00
ATOM    131  CA  ASP     9      47.912  43.136  33.614  0.00  0.00
ATOM    132  HA  ASP     9      46.962  42.607  33.551  0.00  0.00
ATOM    133  CB  ASP     9      48.542  42.441  34.785  0.00  0.00
ATOM    134  HB2 ASP     9      48.744  41.403  34.521  0.00  0.00
ATOM    135  HB3 ASP     9      49.389  43.101  34.971  0.00  0.00
ATOM    136  CG  ASP     9      47.621  42.339  35.990  0.00  0.00
ATOM    137  OD1 ASP     9      46.497  41.839  35.817  0.00  0.00
ATOM    138  OD2 ASP     9      48.027  42.642  37.117  0.00  0.00
ATOM    139  C   ASP     9      47.604  44.638  33.908  0.00  0.00
ATOM    140  O   ASP     9      46.642  44.927  34.578  0.00  0.00
ATOM    141  N   LEU    10      48.507  45.515  33.414  0.00  0.00
ATOM    142  H   LEU    10      49.151  45.170  32.716  0.00  0.00
ATOM    143  CA  LEU    10      48.602  46.910  33.731  0.00  0.00
ATOM    144  HA  LEU    10      47.664  47.217  34.195  0.00  0.00
ATOM    145  CB  LEU    10      49.811  47.162  34.740  0.00  0.00
ATOM    146  HB2 LEU    10      49.794  46.473  35.584  0.00  0.00
ATOM    147  HB3 LEU    10      50.693  46.885  34.163  0.00  0.00
ATOM    148  CG  LEU    10      49.961  48.688  35.159  0.00  0.00
ATOM    149  HG  LEU    10      49.967  49.313  34.266  0.00  0.00
ATOM    150  CD1 LEU    10      48.823  49.177  36.012  0.00  0.00
ATOM    151 1HD1 LEU    10      48.577  48.407  36.743  0.00  0.00
ATOM    152 2HD1 LEU    10      49.045  50.064  36.605  0.00  0.00
ATOM    153 3HD1 LEU    10      47.934  49.386  35.417  0.00  0.00
ATOM    154  CD2 LEU    10      51.283  48.941  35.929  0.00  0.00
ATOM    155 1HD2 LEU    10      51.998  48.578  35.191  0.00  0.00
ATOM    156 2HD2 LEU    10      51.509  50.007  35.958  0.00  0.00
ATOM    157 3HD2 LEU    10      51.309  48.470  36.912  0.00  0.00
ATOM    158  C   LEU    10      48.841  47.579  32.389  0.00  0.00
ATOM    159  O   LEU    10      49.733  47.082  31.663  0.00  0.00
ATOM    160  N   TYR    11      48.246  48.739  32.174  0.00  0.00
ATOM    161  H   TYR    11      47.709  49.231  32.874  0.00  0.00
ATOM    162  CA  TYR    11      48.276  49.486  30.996  0.00  0.00
ATOM    163  HA  TYR    11      49.148  49.131  30.446  0.00  0.00
ATOM    164  CB  TYR    11      47.022  49.264  30.114  0.00  0.00
ATOM    165  HB2 TYR    11      46.114  49.653  30.576  0.00  0.00
ATOM    166  HB3 TYR    11      46.923  49.931  29.257  0.00  0.00
ATOM    167  CG  TYR    11      46.735  47.843  29.700  0.00  0.00
ATOM    168  CD1 TYR    11      46.187  46.939  30.631  0.00  0.00
ATOM    169  HD1 TYR    11      46.039  47.341  31.622  0.00  0.00
ATOM    170  CE1 TYR    11      46.034  45.535  30.341  0.00  0.00
ATOM    171  HE1 TYR    11      45.808  44.808  31.106  0.00  0.00
ATOM    172  CZ  TYR    11      46.338  45.090  28.989  0.00  0.00
ATOM    173  OH  TYR    11      46.241  43.745  28.660  0.00  0.00
ATOM    174  HH  TYR    11      45.932  43.301  29.453  0.00  0.00
ATOM    175  CE2 TYR    11      46.704  46.046  28.023  0.00  0.00
ATOM    176  HE2 TYR    11      46.930  45.594  27.069  0.00  0.00
ATOM    177  CD2 TYR    11      46.909  47.424  28.319  0.00  0.00
ATOM    178  HD2 TYR    11      47.298  48.091  27.563  0.00  0.00
ATOM    179  C   TYR    11      48.408  51.031  31.378  0.00  0.00
ATOM    180  O   TYR    11      48.364  51.431  32.541  0.00  0.00
ATOM    181  N   VAL    12      48.607  51.859  30.372  0.00  0.00
ATOM    182  H   VAL    12      48.871  51.544  29.449  0.00  0.00
ATOM    183  CA  VAL    12      48.425  53.316  30.472  0.00  0.00
ATOM    184  HA  VAL    12      47.682  53.510  31.246  0.00  0.00
ATOM    185  CB  VAL    12      49.746  54.128  30.831  0.00  0.00
ATOM    186  HB  VAL    12      50.099  53.664  31.752  0.00  0.00
ATOM    187  CG1 VAL    12      50.795  53.895  29.715  0.00  0.00
ATOM    188 1HG1 VAL    12      50.831  52.837  29.456  0.00  0.00
ATOM    189 2HG1 VAL    12      50.389  54.429  28.855  0.00  0.00
ATOM    190 3HG1 VAL    12      51.735  54.367  29.999  0.00  0.00
ATOM    191  CG2 VAL    12      49.511  55.589  31.174  0.00  0.00
ATOM    192 1HG2 VAL    12      48.696  55.668  31.893  0.00  0.00
ATOM    193 2HG2 VAL    12      50.449  55.949  31.598  0.00  0.00
ATOM    194 3HG2 VAL    12      49.320  56.085  30.223  0.00  0.00
ATOM    195  C   VAL    12      47.611  53.852  29.239  0.00  0.00
ATOM    196  O   VAL    12      47.899  53.553  28.086  0.00  0.00
ATOM    197  N   VAL    13      46.765  54.871  29.461  0.00  0.00
ATOM    198  H   VAL    13      46.543  55.076  30.425  0.00  0.00
ATOM    199  CA  VAL    13      46.094  55.685  28.401  0.00  0.00
ATOM    200  HA  VAL    13      46.556  55.577  27.420  0.00  0.00
ATOM    201  CB  VAL    13      44.614  55.251  28.270  0.00  0.00
ATOM    202  HB  VAL    13      44.151  55.806  27.454  0.00  0.00
ATOM    203  CG1 VAL    13      44.401  53.800  27.935  0.00  0.00
ATOM    204 1HG1 VAL    13      43.379  53.612  27.608  0.00  0.00
ATOM    205 2HG1 VAL    13      45.114  53.495  27.169  0.00  0.00
ATOM    206 3HG1 VAL    13      44.539  53.131  28.785  0.00  0.00
ATOM    207  CG2 VAL    13      43.651  55.478  29.452  0.00  0.00
ATOM    208 1HG2 VAL    13      43.837  56.445  29.920  0.00  0.00
ATOM    209 2HG2 VAL    13      42.662  55.560  29.001  0.00  0.00
ATOM    210 3HG2 VAL    13      43.681  54.724  30.239  0.00  0.00
ATOM    211  C   VAL    13      46.166  57.247  28.649  0.00  0.00
ATOM    212  O   VAL    13      46.888  57.672  29.632  0.00  0.00
ATOM    213  N   GLU    14      45.555  58.036  27.732  0.00  0.00
ATOM    214  H   GLU    14      45.109  57.626  26.924  0.00  0.00
ATOM    215  CA  GLU    14      45.715  59.465  27.655  0.00  0.00
ATOM    216  HA  GLU    14      46.672  59.789  28.064  0.00  0.00
ATOM    217  CB  GLU    14      45.961  59.740  26.151  0.00  0.00
ATOM    218  HB2 GLU    14      46.599  59.004  25.661  0.00  0.00
ATOM    219  HB3 GLU    14      45.028  59.504  25.641  0.00  0.00
ATOM    220  CG  GLU    14      46.355  61.245  25.845  0.00  0.00
ATOM    221  HG2 GLU    14      45.742  62.012  26.317  0.00  0.00
ATOM    222  HG3 GLU    14      47.376  61.449  26.165  0.00  0.00
ATOM    223  CD  GLU    14      46.267  61.518  24.343  0.00  0.00
ATOM    224  OE1 GLU    14      47.320  61.736  23.729  0.00  0.00
ATOM    225  OE2 GLU    14      45.171  61.442  23.772  0.00  0.00
ATOM    226  C   GLU    14      44.628  60.263  28.310  0.00  0.00
ATOM    227  O   GLU    14      43.496  60.088  27.965  0.00  0.00
ATOM    228  N   TYR    15      44.936  61.194  29.218  0.00  0.00
ATOM    229  H   TYR    15      45.869  61.542  29.385  0.00  0.00
ATOM    230  CA  TYR    15      44.020  62.046  29.976  0.00  0.00
ATOM    231  HA  TYR    15      43.372  61.369  30.532  0.00  0.00
ATOM    232  CB  TYR    15      44.909  62.826  30.965  0.00  0.00
ATOM    233  HB2 TYR    15      45.518  62.051  31.431  0.00  0.00
ATOM    234  HB3 TYR    15      45.669  63.459  30.506  0.00  0.00
ATOM    235  CG  TYR    15      44.070  63.596  31.881  0.00  0.00
ATOM    236  CD1 TYR    15      43.611  63.221  33.121  0.00  0.00
ATOM    237  HD1 TYR    15      43.867  62.270  33.564  0.00  0.00
ATOM    238  CE1 TYR    15      42.951  64.114  33.951  0.00  0.00
ATOM    239  HE1 TYR    15      42.638  63.764  34.923  0.00  0.00
ATOM    240  CZ  TYR    15      42.720  65.423  33.543  0.00  0.00
ATOM    241  OH  TYR    15      41.829  66.239  34.195  0.00  0.00
ATOM    242  HH  TYR    15      41.759  65.862  35.075  0.00  0.00
ATOM    243  CE2 TYR    15      43.010  65.810  32.203  0.00  0.00
ATOM    244  HE2 TYR    15      42.835  66.826  31.882  0.00  0.00
ATOM    245  CD2 TYR    15      43.743  64.911  31.421  0.00  0.00
ATOM    246  HD2 TYR    15      44.055  65.250  30.444  0.00  0.00
ATOM    247  C   TYR    15      43.174  62.940  29.003  0.00  0.00
ATOM    248  O   TYR    15      43.741  63.663  28.268  0.00  0.00
ATOM    249  N   GLY    16      41.829  62.779  29.021  0.00  0.00
ATOM    250  H   GLY    16      41.446  62.052  29.609  0.00  0.00
ATOM    251  CA  GLY    16      40.861  63.582  28.241  0.00  0.00
ATOM    252  HA2 GLY    16      40.047  63.831  28.923  0.00  0.00
ATOM    253  HA3 GLY    16      41.395  64.466  27.895  0.00  0.00
ATOM    254  C   GLY    16      40.346  62.900  27.001  0.00  0.00
ATOM    255  O   GLY    16      39.369  63.339  26.384  0.00  0.00
ATOM    256  N   SER    17      40.891  61.725  26.698  0.00  0.00
ATOM    257  H   SER    17      41.766  61.417  27.098  0.00  0.00
ATOM    258  CA  SER    17      40.697  61.010  25.429  0.00  0.00
ATOM    259  HA  SER    17      40.100  61.676  24.805  0.00  0.00
ATOM    260  CB  SER    17      42.055  60.842  24.710  0.00  0.00
ATOM    261  HB2 SER    17      42.772  60.185  25.201  0.00  0.00
ATOM    262  HB3 SER    17      41.973  60.355  23.738  0.00  0.00
ATOM    263  OG  SER    17      42.799  62.112  24.573  0.00  0.00
ATOM    264  HG  SER    17      43.708  61.910  24.340  0.00  0.00
ATOM    265  C   SER    17      39.957  59.661  25.452  0.00  0.00
ATOM    266  O   SER    17      39.665  59.083  26.478  0.00  0.00
ATOM    267  N   ASN    18      39.783  59.147  24.237  0.00  0.00
ATOM    268  H   ASN    18      40.070  59.714  23.452  0.00  0.00
ATOM    269  CA  ASN    18      39.036  57.876  23.957  0.00  0.00
ATOM    270  HA  ASN    18      38.307  57.714  24.751  0.00  0.00
ATOM    271  CB  ASN    18      38.282  57.978  22.597  0.00  0.00
ATOM    272  HB2 ASN    18      37.434  58.652  22.711  0.00  0.00
ATOM    273  HB3 ASN    18      38.819  58.580  21.864  0.00  0.00
ATOM    274  CG  ASN    18      37.787  56.702  22.059  0.00  0.00
ATOM    275  OD1 ASN    18      38.557  55.891  21.507  0.00  0.00
ATOM    276  ND2 ASN    18      36.512  56.453  22.181  0.00  0.00
ATOM    277 1HD2 ASN    18      36.123  55.577  21.862  0.00  0.00
ATOM    278 2HD2 ASN    18      35.872  57.098  22.623  0.00  0.00
ATOM    279  C   ASN    18      39.999  56.644  23.979  0.00  0.00
ATOM    280  O   ASN    18      41.176  56.891  23.554  0.00  0.00
ATOM    281  N   MET    19      39.683  55.420  24.371  0.00  0.00
ATOM    282  H   MET    19      38.712  55.304  24.623  0.00  0.00
ATOM    283  CA  MET    19      40.549  54.236  24.430  0.00  0.00
ATOM    284  HA  MET    19      41.328  54.271  23.668  0.00  0.00
ATOM    285  CB  MET    19      41.448  54.249  25.714  0.00  0.00
ATOM    286  HB2 MET    19      42.193  53.458  25.799  0.00  0.00
ATOM    287  HB3 MET    19      42.117  55.110  25.703  0.00  0.00
ATOM    288  CG  MET    19      40.619  54.296  27.024  0.00  0.00
ATOM    289  HG2 MET    19      40.949  55.018  27.770  0.00  0.00
ATOM    290  HG3 MET    19      39.585  54.478  26.729  0.00  0.00
ATOM    291  SD  MET    19      40.665  52.657  27.764  0.00  0.00
ATOM    292  CE  MET    19      39.737  52.971  29.284  0.00  0.00
ATOM    293  HE1 MET    19      40.185  53.877  29.692  0.00  0.00
ATOM    294  HE2 MET    19      38.669  53.057  29.085  0.00  0.00
ATOM    295  HE3 MET    19      39.970  52.179  29.995  0.00  0.00
ATOM    296  C   MET    19      39.693  52.887  24.200  0.00  0.00
ATOM    297  O   MET    19      38.509  52.917  24.523  0.00  0.00
ATOM    298  N   THR    20      40.308  51.760  23.752  0.00  0.00
ATOM    299  H   THR    20      41.313  51.833  23.683  0.00  0.00
ATOM    300  CA  THR    20      39.716  50.424  23.601  0.00  0.00
ATOM    301  HA  THR    20      38.728  50.416  24.063  0.00  0.00
ATOM    302  CB  THR    20      39.569  49.971  22.144  0.00  0.00
ATOM    303  HB  THR    20      40.506  49.902  21.593  0.00  0.00
ATOM    304  CG2 THR    20      39.045  48.595  22.064  0.00  0.00
ATOM    305 1HG2 THR    20      38.037  48.575  22.478  0.00  0.00
ATOM    306 2HG2 THR    20      38.918  48.404  20.999  0.00  0.00
ATOM    307 3HG2 THR    20      39.770  47.833  22.351  0.00  0.00
ATOM    308  OG1 THR    20      38.716  50.886  21.527  0.00  0.00
ATOM    309  HG1 THR    20      39.170  51.730  21.473  0.00  0.00
ATOM    310  C   THR    20      40.560  49.373  24.433  0.00  0.00
ATOM    311  O   THR    20      41.752  49.211  24.213  0.00  0.00
ATOM    312  N   ILE    21      39.866  48.622  25.305  0.00  0.00
ATOM    313  H   ILE    21      38.861  48.694  25.241  0.00  0.00
ATOM    314  CA  ILE    21      40.482  47.627  26.276  0.00  0.00
ATOM    315  HA  ILE    21      41.528  47.445  26.032  0.00  0.00
ATOM    316  CB  ILE    21      40.326  48.166  27.683  0.00  0.00
ATOM    317  HB  ILE    21      40.273  47.277  28.313  0.00  0.00
ATOM    318  CG2 ILE    21      41.577  48.973  28.192  0.00  0.00
ATOM    319 1HG2 ILE    21      42.549  48.552  27.938  0.00  0.00
ATOM    320 2HG2 ILE    21      41.469  50.007  27.864  0.00  0.00
ATOM    321 3HG2 ILE    21      41.645  48.856  29.274  0.00  0.00
ATOM    322  CG1 ILE    21      38.996  48.878  28.049  0.00  0.00
ATOM    323 2HG1 ILE    21      38.935  49.809  27.487  0.00  0.00
ATOM    324 3HG1 ILE    21      38.129  48.323  27.689  0.00  0.00
ATOM    325  CD1 ILE    21      38.833  49.193  29.569  0.00  0.00
ATOM    326 1HD1 ILE    21      39.708  49.758  29.890  0.00  0.00
ATOM    327 2HD1 ILE    21      37.910  49.740  29.762  0.00  0.00
ATOM    328 3HD1 ILE    21      38.860  48.223  30.066  0.00  0.00
ATOM    329  C   ILE    21      39.746  46.299  26.036  0.00  0.00
ATOM    330  O   ILE    21      38.578  46.245  25.613  0.00  0.00
ATOM    331  N   GLU    22      40.464  45.189  26.188  0.00  0.00
ATOM    332  H   GLU    22      41.409  45.229  26.542  0.00  0.00
ATOM    333  CA  GLU    22      40.004  43.896  25.652  0.00  0.00
ATOM    334  HA  GLU    22      38.917  43.951  25.584  0.00  0.00
ATOM    335  CB  GLU    22      40.741  43.819  24.301  0.00  0.00
ATOM    336  HB2 GLU    22      41.812  44.022  24.320  0.00  0.00
ATOM    337  HB3 GLU    22      40.426  42.911  23.787  0.00  0.00
ATOM    338  CG  GLU    22      40.289  44.853  23.262  0.00  0.00
ATOM    339  HG2 GLU    22      39.270  44.639  22.938  0.00  0.00
ATOM    340  HG3 GLU    22      40.448  45.888  23.565  0.00  0.00
ATOM    341  CD  GLU    22      41.064  44.554  21.942  0.00  0.00
ATOM    342  OE1 GLU    22      40.810  43.438  21.476  0.00  0.00
ATOM    343  OE2 GLU    22      41.847  45.395  21.410  0.00  0.00
ATOM    344  C   GLU    22      40.301  42.692  26.608  0.00  0.00
ATOM    345  O   GLU    22      41.077  42.777  27.518  0.00  0.00
ATOM    346  N   CYX    23      39.628  41.586  26.460  0.00  0.00
ATOM    347  H   CYX    23      39.063  41.543  25.624  0.00  0.00
ATOM    348  CA  CYX    23      39.805  40.388  27.239  0.00  0.00
ATOM    349  HA  CYX    23      40.830  40.088  27.457  0.00  0.00
ATOM    350  CB  CYX    23      38.931  40.569  28.567  0.00  0.00
ATOM    351  HB2 CYX    23      38.097  41.228  28.326  0.00  0.00
ATOM    352  HB3 CYX    23      38.620  39.602  28.963  0.00  0.00
ATOM    353  SG  CYX    23      39.739  41.338  30.033  0.00  0.00
ATOM    354  C   CYX    23      39.112  39.211  26.479  0.00  0.00
ATOM    355  O   CYX    23      38.047  39.525  25.934  0.00  0.00
ATOM    356  N   LYS    24      39.508  37.957  26.510  0.00  0.00
ATOM    357  H   LYS    24      40.161  37.699  27.236  0.00  0.00
ATOM    358  CA  LYS    24      38.940  36.913  25.628  0.00  0.00
ATOM    359  HA  LYS    24      37.871  37.115  25.699  0.00  0.00
ATOM    360  CB  LYS    24      39.492  37.222  24.261  0.00  0.00
ATOM    361  HB2 LYS    24      38.858  36.842  23.460  0.00  0.00
ATOM    362  HB3 LYS    24      39.449  38.295  24.076  0.00  0.00
ATOM    363  CG  LYS    24      40.944  36.827  24.046  0.00  0.00
ATOM    364  HG2 LYS    24      41.544  37.143  24.899  0.00  0.00
ATOM    365  HG3 LYS    24      40.962  35.740  23.969  0.00  0.00
ATOM    366  CD  LYS    24      41.457  37.448  22.811  0.00  0.00
ATOM    367  HD2 LYS    24      40.889  36.981  22.007  0.00  0.00
ATOM    368  HD3 LYS    24      41.255  38.519  22.793  0.00  0.00
ATOM    369  CE  LYS    24      42.987  37.211  22.598  0.00  0.00
ATOM    370  HE2 LYS    24      43.574  37.910  23.195  0.00  0.00
ATOM    371  HE3 LYS    24      43.275  36.233  22.986  0.00  0.00
ATOM    372  NZ  LYS    24      43.331  37.357  21.193  0.00  0.00
ATOM    373  HZ1 LYS    24      43.162  38.268  20.789  0.00  0.00
ATOM    374  HZ2 LYS    24      44.299  37.079  21.125  0.00  0.00
ATOM    375  HZ3 LYS    24      42.867  36.707  20.575  0.00  0.00
ATOM    376  C   LYS    24      39.047  35.458  26.071  0.00  0.00
ATOM    377  O   LYS    24      40.060  35.066  26.635  0.00  0.00
ATOM    378  N   PHE    25      38.041  34.704  25.646  0.00  0.00
ATOM    379  H   PHE    25      37.381  35.197  25.062  0.00  0.00
ATOM    380  CA  PHE    25      37.923  33.266  25.964  0.00  0.00
ATOM    381  HA  PHE    25      38.616  33.012  26.766  0.00  0.00
ATOM    382  CB  PHE    25      36.502  33.086  26.540  0.00  0.00
ATOM    383  HB2 PHE    25      36.457  32.353  27.345  0.00  0.00
ATOM    384  HB3 PHE    25      36.058  33.964  27.008  0.00  0.00
ATOM    385  CG  PHE    25      35.444  32.586  25.544  0.00  0.00
ATOM    386  CD1 PHE    25      34.775  33.487  24.779  0.00  0.00
ATOM    387  HD1 PHE    25      34.898  34.557  24.866  0.00  0.00
ATOM    388  CE1 PHE    25      33.676  33.190  24.026  0.00  0.00
ATOM    389  HE1 PHE    25      33.122  33.939  23.480  0.00  0.00
ATOM    390  CZ  PHE    25      33.291  31.831  23.856  0.00  0.00
ATOM    391  HZ  PHE    25      32.473  31.523  23.222  0.00  0.00
ATOM    392  CE2 PHE    25      33.984  30.870  24.637  0.00  0.00
ATOM    393  HE2 PHE    25      33.644  29.845  24.644  0.00  0.00
ATOM    394  CD2 PHE    25      35.051  31.241  25.444  0.00  0.00
ATOM    395  HD2 PHE    25      35.371  30.462  26.119  0.00  0.00
ATOM    396  C   PHE    25      38.376  32.318  24.854  0.00  0.00
ATOM    397  O   PHE    25      38.424  32.834  23.742  0.00  0.00
ATOM    398  N   PRO    26      38.826  31.092  25.138  0.00  0.00
ATOM    399  CD  PRO    26      39.191  30.527  26.453  0.00  0.00
ATOM    400  HD2 PRO    26      38.354  30.549  27.151  0.00  0.00
ATOM    401  HD3 PRO    26      40.043  31.046  26.892  0.00  0.00
ATOM    402  CG  PRO    26      39.670  29.095  26.152  0.00  0.00
ATOM    403  HG2 PRO    26      38.926  28.322  26.347  0.00  0.00
ATOM    404  HG3 PRO    26      40.513  28.833  26.791  0.00  0.00
ATOM    405  CB  PRO    26      40.039  29.094  24.620  0.00  0.00
ATOM    406  HB2 PRO    26      39.902  28.047  24.351  0.00  0.00
ATOM    407  HB3 PRO    26      41.060  29.384  24.371  0.00  0.00
ATOM    408  CA  PRO    26      39.080  30.106  24.067  0.00  0.00
ATOM    409  HA  PRO    26      39.512  30.544  23.167  0.00  0.00
ATOM    410  C   PRO    26      37.767  29.493  23.610  0.00  0.00
ATOM    411  O   PRO    26      37.074  28.821  24.421  0.00  0.00
ATOM    412  N   VAL    27      37.403  29.794  22.368  0.00  0.00
ATOM    413  H   VAL    27      38.012  30.271  21.719  0.00  0.00
ATOM    414  CA  VAL    27      36.282  29.168  21.677  0.00  0.00
ATOM    415  HA  VAL    27      35.416  29.104  22.336  0.00  0.00
ATOM    416  CB  VAL    27      35.848  30.128  20.474  0.00  0.00
ATOM    417  HB  VAL    27      36.800  30.268  19.964  0.00  0.00
ATOM    418  CG1 VAL    27      34.750  29.672  19.522  0.00  0.00
ATOM    419 1HG1 VAL    27      33.773  29.765  19.997  0.00  0.00
ATOM    420 2HG1 VAL    27      34.825  30.380  18.697  0.00  0.00
ATOM    421 3HG1 VAL    27      34.996  28.686  19.127  0.00  0.00
ATOM    422  CG2 VAL    27      35.399  31.470  20.996  0.00  0.00
ATOM    423 1HG2 VAL    27      35.068  32.126  20.192  0.00  0.00
ATOM    424 2HG2 VAL    27      34.474  31.335  21.558  0.00  0.00
ATOM    425 3HG2 VAL    27      36.044  31.882  21.772  0.00  0.00
ATOM    426  C   VAL    27      36.725  27.782  21.287  0.00  0.00
ATOM    427  O   VAL    27      37.475  27.507  20.323  0.00  0.00
ATOM    428  N   GLU    28      36.181  26.845  22.117  0.00  0.00
ATOM    429  H   GLU    28      35.704  27.233  22.918  0.00  0.00
ATOM    430  CA  GLU    28      36.349  25.372  22.097  0.00  0.00
ATOM    431  HA  GLU    28      37.196  25.194  21.435  0.00  0.00
ATOM    432  CB  GLU    28      36.564  24.931  23.560  0.00  0.00
ATOM    433  HB2 GLU    28      35.637  25.137  24.095  0.00  0.00
ATOM    434  HB3 GLU    28      36.711  23.856  23.455  0.00  0.00
ATOM    435  CG  GLU    28      37.831  25.484  24.280  0.00  0.00
ATOM    436  HG2 GLU    28      38.673  25.113  23.695  0.00  0.00
ATOM    437  HG3 GLU    28      37.837  26.571  24.205  0.00  0.00
ATOM    438  CD  GLU    28      38.026  25.097  25.723  0.00  0.00
ATOM    439  OE1 GLU    28      39.076  24.447  26.044  0.00  0.00
ATOM    440  OE2 GLU    28      37.177  25.317  26.605  0.00  0.00
ATOM    441  C   GLU    28      35.157  24.619  21.476  0.00  0.00
ATOM    442  O   GLU    28      35.321  23.560  20.858  0.00  0.00
ATOM    443  N   LYS    29      33.867  24.967  21.719  0.00  0.00
ATOM    444  H   LYS    29      33.734  25.682  22.419  0.00  0.00
ATOM    445  CA  LYS    29      32.752  24.343  20.976  0.00  0.00
ATOM    446  HA  LYS    29      33.117  23.378  20.624  0.00  0.00
ATOM    447  CB  LYS    29      31.637  24.047  22.027  0.00  0.00
ATOM    448  HB2 LYS    29      31.333  24.950  22.557  0.00  0.00
ATOM    449  HB3 LYS    29      30.745  23.675  21.524  0.00  0.00
ATOM    450  CG  LYS    29      31.994  23.007  23.058  0.00  0.00
ATOM    451  HG2 LYS    29      33.015  23.007  23.440  0.00  0.00
ATOM    452  HG3 LYS    29      31.294  23.017  23.894  0.00  0.00
ATOM    453  CD  LYS    29      31.879  21.573  22.581  0.00  0.00
ATOM    454  HD2 LYS    29      30.885  21.453  22.150  0.00  0.00
ATOM    455  HD3 LYS    29      32.479  21.387  21.690  0.00  0.00
ATOM    456  CE  LYS    29      32.043  20.613  23.776  0.00  0.00
ATOM    457  HE2 LYS    29      32.659  21.126  24.515  0.00  0.00
ATOM    458  HE3 LYS    29      31.073  20.400  24.226  0.00  0.00
ATOM    459  NZ  LYS    29      32.577  19.335  23.310  0.00  0.00
ATOM    460  HZ1 LYS    29      32.107  19.088  22.451  0.00  0.00
ATOM    461  HZ2 LYS    29      33.492  19.417  22.890  0.00  0.00
ATOM    462  HZ3 LYS    29      32.557  18.684  24.082  0.00  0.00
ATOM    463  C   LYS    29      32.250  25.204  19.835  0.00  0.00
ATOM    464  O   LYS    29      32.196  24.776  18.668  0.00  0.00
ATOM    465  N   GLN    30      31.926  26.457  20.078  0.00  0.00
ATOM    466  H   GLN    30      32.043  26.681  21.056  0.00  0.00
ATOM    467  CA  GLN    30      31.328  27.552  19.234  0.00  0.00
ATOM    468  HA  GLN    30      32.168  27.942  18.659  0.00  0.00
ATOM    469  CB  GLN    30      30.230  26.960  18.290  0.00  0.00
ATOM    470  HB2 GLN    30      29.921  27.792  17.658  0.00  0.00
ATOM    471  HB3 GLN    30      30.640  26.168  17.663  0.00  0.00
ATOM    472  CG  GLN    30      28.910  26.547  18.987  0.00  0.00
ATOM    473  HG2 GLN    30      28.627  27.366  19.648  0.00  0.00
ATOM    474  HG3 GLN    30      28.129  26.418  18.238  0.00  0.00
ATOM    475  CD  GLN    30      28.861  25.230  19.863  0.00  0.00
ATOM    476  OE1 GLN    30      29.132  24.166  19.337  0.00  0.00
ATOM    477  NE2 GLN    30      28.343  25.278  21.084  0.00  0.00
ATOM    478 1HE2 GLN    30      28.151  24.474  21.664  0.00  0.00
ATOM    479 2HE2 GLN    30      28.193  26.233  21.376  0.00  0.00
ATOM    480  C   GLN    30      30.903  28.686  20.171  0.00  0.00
ATOM    481  O   GLN    30      31.394  28.782  21.266  0.00  0.00
ATOM    482  N   LEU    31      30.089  29.610  19.694  0.00  0.00
ATOM    483  H   LEU    31      29.877  29.543  18.709  0.00  0.00
ATOM    484  CA  LEU    31      29.727  30.904  20.276  0.00  0.00
ATOM    485  HA  LEU    31      29.636  30.886  21.362  0.00  0.00
ATOM    486  CB  LEU    31      30.925  31.843  20.069  0.00  0.00
ATOM    487  HB2 LEU    31      31.752  31.347  20.578  0.00  0.00
ATOM    488  HB3 LEU    31      31.128  31.817  18.999  0.00  0.00
ATOM    489  CG  LEU    31      30.756  33.313  20.502  0.00  0.00
ATOM    490  HG  LEU    31      29.965  33.697  19.857  0.00  0.00
ATOM    491  CD1 LEU    31      30.340  33.486  21.938  0.00  0.00
ATOM    492 1HD1 LEU    31      30.338  34.562  22.109  0.00  0.00
ATOM    493 2HD1 LEU    31      29.345  33.066  22.086  0.00  0.00
ATOM    494 3HD1 LEU    31      30.878  32.872  22.660  0.00  0.00
ATOM    495  CD2 LEU    31      31.964  34.047  20.118  0.00  0.00
ATOM    496 1HD2 LEU    31      32.451  33.557  19.275  0.00  0.00
ATOM    497 2HD2 LEU    31      31.693  35.030  19.734  0.00  0.00
ATOM    498 3HD2 LEU    31      32.789  34.047  20.830  0.00  0.00
ATOM    499  C   LEU    31      28.482  31.475  19.593  0.00  0.00
ATOM    500  O   LEU    31      28.415  31.424  18.329  0.00  0.00
ATOM    501  N   ASP    32      27.566  31.965  20.423  0.00  0.00
ATOM    502  H   ASP    32      27.547  31.692  21.395  0.00  0.00
ATOM    503  CA  ASP    32      26.257  32.436  19.896  0.00  0.00
ATOM    504  HA  ASP    32      26.365  32.510  18.814  0.00  0.00
ATOM    505  CB  ASP    32      25.201  31.392  20.120  0.00  0.00
ATOM    506  HB2 ASP    32      25.629  30.395  20.018  0.00  0.00
ATOM    507  HB3 ASP    32      24.895  31.357  21.165  0.00  0.00
ATOM    508  CG  ASP    32      23.948  31.467  19.207  0.00  0.00
ATOM    509  OD1 ASP    32      23.530  32.578  18.828  0.00  0.00
ATOM    510  OD2 ASP    32      23.502  30.355  18.788  0.00  0.00
ATOM    511  C   ASP    32      25.867  33.719  20.567  0.00  0.00
ATOM    512  O   ASP    32      25.753  33.807  21.807  0.00  0.00
ATOM    513  N   LEU    33      25.652  34.653  19.704  0.00  0.00
ATOM    514  H   LEU    33      25.796  34.437  18.728  0.00  0.00
ATOM    515  CA  LEU    33      25.263  36.018  20.085  0.00  0.00
ATOM    516  HA  LEU    33      25.927  36.378  20.871  0.00  0.00
ATOM    517  CB  LEU    33      25.315  37.022  18.916  0.00  0.00
ATOM    518  HB2 LEU    33      24.690  36.641  18.108  0.00  0.00
ATOM    519  HB3 LEU    33      24.803  37.895  19.319  0.00  0.00
ATOM    520  CG  LEU    33      26.689  37.555  18.467  0.00  0.00
ATOM    521  HG  LEU    33      27.220  36.724  18.002  0.00  0.00
ATOM    522  CD1 LEU    33      26.366  38.562  17.335  0.00  0.00
ATOM    523 1HD1 LEU    33      27.236  38.904  16.774  0.00  0.00
ATOM    524 2HD1 LEU    33      25.631  38.124  16.660  0.00  0.00
ATOM    525 3HD1 LEU    33      25.971  39.465  17.801  0.00  0.00
ATOM    526  CD2 LEU    33      27.636  38.271  19.452  0.00  0.00
ATOM    527 1HD2 LEU    33      28.426  38.788  18.907  0.00  0.00
ATOM    528 2HD2 LEU    33      27.138  39.077  19.990  0.00  0.00
ATOM    529 3HD2 LEU    33      28.085  37.514  20.095  0.00  0.00
ATOM    530  C   LEU    33      23.934  36.061  20.878  0.00  0.00
ATOM    531  O   LEU    33      23.795  36.834  21.806  0.00  0.00
ATOM    532  N   ALA    34      22.977  35.206  20.486  0.00  0.00
ATOM    533  H   ALA    34      23.177  34.562  19.734  0.00  0.00
ATOM    534  CA  ALA    34      21.599  35.098  21.097  0.00  0.00
ATOM    535  HA  ALA    34      21.136  36.081  21.188  0.00  0.00
ATOM    536  CB  ALA    34      20.749  34.166  20.222  0.00  0.00
ATOM    537  HB1 ALA    34      20.942  33.110  20.408  0.00  0.00
ATOM    538  HB2 ALA    34      19.729  34.438  20.494  0.00  0.00
ATOM    539  HB3 ALA    34      20.831  34.477  19.181  0.00  0.00
ATOM    540  C   ALA    34      21.625  34.518  22.531  0.00  0.00
ATOM    541  O   ALA    34      20.619  34.387  23.260  0.00  0.00
ATOM    542  N   ALA    35      22.848  33.972  22.910  0.00  0.00
ATOM    543  H   ALA    35      23.502  33.893  22.144  0.00  0.00
ATOM    544  CA  ALA    35      23.183  33.269  24.205  0.00  0.00
ATOM    545  HA  ALA    35      22.259  33.152  24.771  0.00  0.00
ATOM    546  CB  ALA    35      23.594  31.802  23.931  0.00  0.00
ATOM    547  HB1 ALA    35      23.844  31.209  24.811  0.00  0.00
ATOM    548  HB2 ALA    35      22.646  31.363  23.618  0.00  0.00
ATOM    549  HB3 ALA    35      24.442  31.763  23.247  0.00  0.00
ATOM    550  C   ALA    35      24.190  33.971  25.096  0.00  0.00
ATOM    551  O   ALA    35      24.180  33.821  26.346  0.00  0.00
ATOM    552  N   LEU    36      25.023  34.900  24.506  0.00  0.00
ATOM    553  H   LEU    36      24.930  35.007  23.506  0.00  0.00
ATOM    554  CA  LEU    36      26.214  35.500  25.129  0.00  0.00
ATOM    555  HA  LEU    36      26.721  34.756  25.744  0.00  0.00
ATOM    556  CB  LEU    36      27.092  36.126  24.036  0.00  0.00
ATOM    557  HB2 LEU    36      27.316  35.214  23.483  0.00  0.00
ATOM    558  HB3 LEU    36      26.440  36.742  23.417  0.00  0.00
ATOM    559  CG  LEU    36      28.420  36.848  24.347  0.00  0.00
ATOM    560  HG  LEU    36      28.169  37.673  25.014  0.00  0.00
ATOM    561  CD1 LEU    36      29.337  35.777  24.959  0.00  0.00
ATOM    562 1HD1 LEU    36      29.561  34.912  24.334  0.00  0.00
ATOM    563 2HD1 LEU    36      30.313  36.179  25.230  0.00  0.00
ATOM    564 3HD1 LEU    36      28.883  35.426  25.885  0.00  0.00
ATOM    565  CD2 LEU    36      29.011  37.261  23.021  0.00  0.00
ATOM    566 1HD2 LEU    36      28.378  37.974  22.493  0.00  0.00
ATOM    567 2HD2 LEU    36      30.043  37.576  23.178  0.00  0.00
ATOM    568 3HD2 LEU    36      29.066  36.455  22.289  0.00  0.00
ATOM    569  C   LEU    36      25.709  36.491  26.135  0.00  0.00
ATOM    570  O   LEU    36      24.844  37.346  25.885  0.00  0.00
ATOM    571  N   ILE    37      26.439  36.513  27.306  0.00  0.00
ATOM    572  H   ILE    37      27.158  35.821  27.460  0.00  0.00
ATOM    573  CA  ILE    37      26.272  37.482  28.401  0.00  0.00
ATOM    574  HA  ILE    37      25.753  38.342  27.978  0.00  0.00
ATOM    575  CB  ILE    37      25.389  36.828  29.512  0.00  0.00
ATOM    576  HB  ILE    37      25.876  35.906  29.828  0.00  0.00
ATOM    577  CG2 ILE    37      25.327  37.767  30.700  0.00  0.00
ATOM    578 1HG2 ILE    37      24.677  37.369  31.480  0.00  0.00
ATOM    579 2HG2 ILE    37      26.316  37.906  31.136  0.00  0.00
ATOM    580 3HG2 ILE    37      24.839  38.702  30.424  0.00  0.00
ATOM    581  CG1 ILE    37      23.890  36.600  29.005  0.00  0.00
ATOM    582 2HG1 ILE    37      23.339  37.536  29.093  0.00  0.00
ATOM    583 3HG1 ILE    37      23.875  36.180  27.999  0.00  0.00
ATOM    584  CD1 ILE    37      23.215  35.517  29.859  0.00  0.00
ATOM    585 1HD1 ILE    37      23.258  35.968  30.850  0.00  0.00
ATOM    586 2HD1 ILE    37      22.162  35.425  29.596  0.00  0.00
ATOM    587 3HD1 ILE    37      23.805  34.607  29.743  0.00  0.00
ATOM    588  C   ILE    37      27.612  37.916  28.906  0.00  0.00
ATOM    589  O   ILE    37      28.425  37.053  29.315  0.00  0.00
ATOM    590  N   VAL    38      27.901  39.205  28.756  0.00  0.00
ATOM    591  H   VAL    38      27.231  39.862  28.383  0.00  0.00
ATOM    592  CA  VAL    38      29.194  39.891  28.969  0.00  0.00
ATOM    593  HA  VAL    38      29.929  39.397  29.604  0.00  0.00
ATOM    594  CB  VAL    38      29.822  40.302  27.528  0.00  0.00
ATOM    595  HB  VAL    38      29.018  40.790  26.977  0.00  0.00
ATOM    596  CG1 VAL    38      30.959  41.263  27.740  0.00  0.00
ATOM    597 1HG1 VAL    38      31.755  40.762  28.291  0.00  0.00
ATOM    598 2HG1 VAL    38      31.217  41.557  26.723  0.00  0.00
ATOM    599 3HG1 VAL    38      30.622  42.168  28.245  0.00  0.00
ATOM    600  CG2 VAL    38      30.438  39.060  26.782  0.00  0.00
ATOM    601 1HG2 VAL    38      30.451  39.302  25.719  0.00  0.00
ATOM    602 2HG2 VAL    38      31.401  38.715  27.158  0.00  0.00
ATOM    603 3HG2 VAL    38      29.721  38.240  26.814  0.00  0.00
ATOM    604  C   VAL    38      28.803  41.068  29.787  0.00  0.00
ATOM    605  O   VAL    38      27.815  41.755  29.623  0.00  0.00
ATOM    606  N   TYR    39      29.835  41.468  30.537  0.00  0.00
ATOM    607  H   TYR    39      30.651  40.904  30.730  0.00  0.00
ATOM    608  CA  TYR    39      29.743  42.590  31.411  0.00  0.00
ATOM    609  HA  TYR    39      29.204  43.374  30.879  0.00  0.00
ATOM    610  CB  TYR    39      28.828  42.229  32.625  0.00  0.00
ATOM    611  HB2 TYR    39      27.832  42.362  32.202  0.00  0.00
ATOM    612  HB3 TYR    39      28.870  41.211  33.012  0.00  0.00
ATOM    613  CG  TYR    39      28.843  43.109  33.901  0.00  0.00
ATOM    614  CD1 TYR    39      28.126  44.290  33.993  0.00  0.00
ATOM    615  HD1 TYR    39      27.684  44.729  33.110  0.00  0.00
ATOM    616  CE1 TYR    39      27.975  44.903  35.240  0.00  0.00
ATOM    617  HE1 TYR    39      27.412  45.823  35.289  0.00  0.00
ATOM    618  CZ  TYR    39      28.641  44.423  36.378  0.00  0.00
ATOM    619  OH  TYR    39      28.649  45.054  37.540  0.00  0.00
ATOM    620  HH  TYR    39      28.294  45.943  37.468  0.00  0.00
ATOM    621  CE2 TYR    39      29.438  43.291  36.226  0.00  0.00
ATOM    622  HE2 TYR    39      30.017  42.987  37.085  0.00  0.00
ATOM    623  CD2 TYR    39      29.521  42.585  35.004  0.00  0.00
ATOM    624  HD2 TYR    39      30.045  41.641  35.017  0.00  0.00
ATOM    625  C   TYR    39      31.062  43.119  31.892  0.00  0.00
ATOM    626  O   TYR    39      32.033  42.380  31.961  0.00  0.00
ATOM    627  N   TRP    40      31.190  44.446  32.285  0.00  0.00
ATOM    628  H   TRP    40      30.387  45.059  32.282  0.00  0.00
ATOM    629  CA  TRP    40      32.342  45.138  32.681  0.00  0.00
ATOM    630  HA  TRP    40      33.010  44.384  33.095  0.00  0.00
ATOM    631  CB  TRP    40      33.107  45.898  31.623  0.00  0.00
ATOM    632  HB2 TRP    40      32.357  46.546  31.169  0.00  0.00
ATOM    633  HB3 TRP    40      33.858  46.529  32.098  0.00  0.00
ATOM    634  CG  TRP    40      33.846  45.131  30.587  0.00  0.00
ATOM    635  CD1 TRP    40      33.372  44.464  29.543  0.00  0.00
ATOM    636  HD1 TRP    40      32.361  44.365  29.176  0.00  0.00
ATOM    637  NE1 TRP    40      34.401  44.051  28.691  0.00  0.00
ATOM    638  HE1 TRP    40      34.287  43.425  27.906  0.00  0.00
ATOM    639  CE2 TRP    40      35.633  44.405  29.245  0.00  0.00
ATOM    640  CZ2 TRP    40      37.011  44.278  28.867  0.00  0.00
ATOM    641  HZ2 TRP    40      37.217  43.568  28.080  0.00  0.00
ATOM    642  CH2 TRP    40      38.020  44.879  29.629  0.00  0.00
ATOM    643  HH2 TRP    40      39.049  44.727  29.337  0.00  0.00
ATOM    644  CZ3 TRP    40      37.675  45.728  30.670  0.00  0.00
ATOM    645  HZ3 TRP    40      38.468  46.263  31.171  0.00  0.00
ATOM    646  CE3 TRP    40      36.346  45.868  31.040  0.00  0.00
ATOM    647  HE3 TRP    40      36.090  46.480  31.892  0.00  0.00
ATOM    648  CD2 TRP    40      35.304  45.230  30.337  0.00  0.00
ATOM    649  C   TRP    40      32.082  46.204  33.765  0.00  0.00
ATOM    650  O   TRP    40      31.002  46.791  33.788  0.00  0.00
ATOM    651  N   GLU    41      32.972  46.388  34.737  0.00  0.00
ATOM    652  H   GLU    41      33.896  45.988  34.658  0.00  0.00
ATOM    653  CA  GLU    41      32.688  47.094  35.962  0.00  0.00
ATOM    654  HA  GLU    41      31.903  47.841  35.846  0.00  0.00
ATOM    655  CB  GLU    41      32.254  46.121  37.053  0.00  0.00
ATOM    656  HB2 GLU    41      31.432  45.512  36.676  0.00  0.00
ATOM    657  HB3 GLU    41      33.110  45.453  37.153  0.00  0.00
ATOM    658  CG  GLU    41      31.948  46.710  38.374  0.00  0.00
ATOM    659  HG2 GLU    41      32.616  47.506  38.705  0.00  0.00
ATOM    660  HG3 GLU    41      30.993  47.225  38.268  0.00  0.00
ATOM    661  CD  GLU    41      31.898  45.697  39.532  0.00  0.00
ATOM    662  OE1 GLU    41      32.963  45.126  39.863  0.00  0.00
ATOM    663  OE2 GLU    41      30.840  45.497  40.131  0.00  0.00
ATOM    664  C   GLU    41      33.947  47.922  36.339  0.00  0.00
ATOM    665  O   GLU    41      35.020  47.322  36.482  0.00  0.00
ATOM    666  N   MET    42      33.865  49.282  36.436  0.00  0.00
ATOM    667  H   MET    42      32.963  49.736  36.435  0.00  0.00
ATOM    668  CA  MET    42      35.015  50.112  36.699  0.00  0.00
ATOM    669  HA  MET    42      35.963  49.750  36.301  0.00  0.00
ATOM    670  CB  MET    42      34.927  51.413  36.011  0.00  0.00
ATOM    671  HB2 MET    42      34.720  51.259  34.951  0.00  0.00
ATOM    672  HB3 MET    42      34.052  51.886  36.456  0.00  0.00
ATOM    673  CG  MET    42      36.287  52.164  36.191  0.00  0.00
ATOM    674  HG2 MET    42      37.058  51.395  36.240  0.00  0.00
ATOM    675  HG3 MET    42      36.575  52.851  35.396  0.00  0.00
ATOM    676  SD  MET    42      36.580  53.161  37.693  0.00  0.00
ATOM    677  CE  MET    42      38.297  52.826  38.074  0.00  0.00
ATOM    678  HE1 MET    42      38.853  53.427  37.356  0.00  0.00
ATOM    679  HE2 MET    42      38.531  53.296  39.030  0.00  0.00
ATOM    680  HE3 MET    42      38.640  51.792  38.061  0.00  0.00
ATOM    681  C   MET    42      35.127  50.247  38.206  0.00  0.00
ATOM    682  O   MET    42      34.523  51.176  38.783  0.00  0.00
ATOM    683  N   GLU    43      35.805  49.242  38.742  0.00  0.00
ATOM    684  H   GLU    43      36.295  48.658  38.079  0.00  0.00
ATOM    685  CA  GLU    43      36.184  48.987  40.168  0.00  0.00
ATOM    686  HA  GLU    43      36.809  48.100  40.068  0.00  0.00
ATOM    687  CB  GLU    43      36.893  50.221  40.721  0.00  0.00
ATOM    688  HB2 GLU    43      37.390  50.691  39.872  0.00  0.00
ATOM    689  HB3 GLU    43      36.078  50.808  41.146  0.00  0.00
ATOM    690  CG  GLU    43      37.916  49.962  41.849  0.00  0.00
ATOM    691  HG2 GLU    43      37.389  49.928  42.802  0.00  0.00
ATOM    692  HG3 GLU    43      38.372  48.993  41.647  0.00  0.00
ATOM    693  CD  GLU    43      38.930  50.979  41.713  0.00  0.00
ATOM    694  OE1 GLU    43      38.586  52.119  42.165  0.00  0.00
ATOM    695  OE2 GLU    43      39.997  50.704  41.150  0.00  0.00
ATOM    696  C   GLU    43      34.984  48.663  41.020  0.00  0.00
ATOM    697  O   GLU    43      35.005  47.780  41.886  0.00  0.00
ATOM    698  N   ASP    44      33.802  49.144  40.608  0.00  0.00
ATOM    699  H   ASP    44      33.837  49.798  39.839  0.00  0.00
ATOM    700  CA  ASP    44      32.588  49.104  41.495  0.00  0.00
ATOM    701  HA  ASP    44      32.404  48.041  41.654  0.00  0.00
ATOM    702  CB  ASP    44      32.856  49.918  42.772  0.00  0.00
ATOM    703  HB2 ASP    44      33.660  49.558  43.415  0.00  0.00
ATOM    704  HB3 ASP    44      32.912  50.955  42.441  0.00  0.00
ATOM    705  CG  ASP    44      31.673  49.950  43.728  0.00  0.00
ATOM    706  OD1 ASP    44      30.932  50.963  43.952  0.00  0.00
ATOM    707  OD2 ASP    44      31.496  48.799  44.278  0.00  0.00
ATOM    708  C   ASP    44      31.330  49.766  40.770  0.00  0.00
ATOM    709  O   ASP    44      30.214  49.425  41.147  0.00  0.00
ATOM    710  N   LYS    45      31.574  50.627  39.764  0.00  0.00
ATOM    711  H   LYS    45      32.516  50.975  39.659  0.00  0.00
ATOM    712  CA  LYS    45      30.485  51.220  39.059  0.00  0.00
ATOM    713  HA  LYS    45      29.662  51.151  39.770  0.00  0.00
ATOM    714  CB  LYS    45      30.773  52.689  38.795  0.00  0.00
ATOM    715  HB2 LYS    45      31.633  52.729  38.126  0.00  0.00
ATOM    716  HB3 LYS    45      29.910  53.116  38.285  0.00  0.00
ATOM    717  CG  LYS    45      31.058  53.637  40.009  0.00  0.00
ATOM    718  HG2 LYS    45      31.991  53.263  40.430  0.00  0.00
ATOM    719  HG3 LYS    45      31.154  54.682  39.713  0.00  0.00
ATOM    720  CD  LYS    45      29.891  53.612  41.025  0.00  0.00
ATOM    721  HD2 LYS    45      29.005  53.694  40.396  0.00  0.00
ATOM    722  HD3 LYS    45      29.807  52.641  41.514  0.00  0.00
ATOM    723  CE  LYS    45      29.886  54.839  41.968  0.00  0.00
ATOM    724  HE2 LYS    45      30.124  55.675  41.311  0.00  0.00
ATOM    725  HE3 LYS    45      28.954  54.957  42.520  0.00  0.00
ATOM    726  NZ  LYS    45      30.842  54.602  43.062  0.00  0.00
ATOM    727  HZ1 LYS    45      30.927  55.403  43.672  0.00  0.00
ATOM    728  HZ2 LYS    45      30.567  53.839  43.664  0.00  0.00
ATOM    729  HZ3 LYS    45      31.794  54.469  42.752  0.00  0.00
ATOM    730  C   LYS    45      30.073  50.518  37.723  0.00  0.00
ATOM    731  O   LYS    45      30.947  50.264  36.901  0.00  0.00
ATOM    732  N   ASN    46      28.766  50.389  37.378  0.00  0.00
ATOM    733  H   ASN    46      28.030  50.532  38.055  0.00  0.00
ATOM    734  CA  ASN    46      28.400  49.758  36.108  0.00  0.00
ATOM    735  HA  ASN    46      28.903  48.793  36.039  0.00  0.00
ATOM    736  CB  ASN    46      26.872  49.396  36.156  0.00  0.00
ATOM    737  HB2 ASN    46      26.335  50.344  36.150  0.00  0.00
ATOM    738  HB3 ASN    46      26.564  48.982  35.196  0.00  0.00
ATOM    739  CG  ASN    46      26.514  48.532  37.308  0.00  0.00
ATOM    740  OD1 ASN    46      27.060  47.418  37.472  0.00  0.00
ATOM    741  ND2 ASN    46      25.696  48.966  38.243  0.00  0.00
ATOM    742 1HD2 ASN    46      25.335  48.234  38.838  0.00  0.00
ATOM    743 2HD2 ASN    46      25.233  49.858  38.148  0.00  0.00
ATOM    744  C   ASN    46      28.839  50.517  34.817  0.00  0.00
ATOM    745  O   ASN    46      28.591  51.686  34.779  0.00  0.00
ATOM    746  N   ILE    47      29.387  49.813  33.768  0.00  0.00
ATOM    747  H   ILE    47      29.573  48.823  33.837  0.00  0.00
ATOM    748  CA  ILE    47      29.665  50.567  32.558  0.00  0.00
ATOM    749  HA  ILE    47      29.794  51.632  32.752  0.00  0.00
ATOM    750  CB  ILE    47      31.083  50.175  31.932  0.00  0.00
ATOM    751  HB  ILE    47      30.942  49.173  31.526  0.00  0.00
ATOM    752  CG2 ILE    47      31.449  51.150  30.818  0.00  0.00
ATOM    753 1HG2 ILE    47      30.592  51.126  30.145  0.00  0.00
ATOM    754 2HG2 ILE    47      31.680  52.104  31.291  0.00  0.00
ATOM    755 3HG2 ILE    47      32.282  50.683  30.292  0.00  0.00
ATOM    756  CG1 ILE    47      32.193  50.036  33.002  0.00  0.00
ATOM    757 2HG1 ILE    47      32.167  50.969  33.564  0.00  0.00
ATOM    758 3HG1 ILE    47      31.950  49.131  33.560  0.00  0.00
ATOM    759  CD1 ILE    47      33.680  49.916  32.596  0.00  0.00
ATOM    760 1HD1 ILE    47      33.842  48.979  32.063  0.00  0.00
ATOM    761 2HD1 ILE    47      33.931  50.817  32.036  0.00  0.00
ATOM    762 3HD1 ILE    47      34.309  49.780  33.475  0.00  0.00
ATOM    763  C   ILE    47      28.600  50.305  31.447  0.00  0.00
ATOM    764  O   ILE    47      28.183  51.289  30.822  0.00  0.00
ATOM    765  N   ILE    48      28.392  49.076  31.172  0.00  0.00
ATOM    766  H   ILE    48      28.727  48.328  31.762  0.00  0.00
ATOM    767  CA  ILE    48      27.698  48.489  30.053  0.00  0.00
ATOM    768  HA  ILE    48      26.676  48.865  30.109  0.00  0.00
ATOM    769  CB  ILE    48      28.362  48.922  28.711  0.00  0.00
ATOM    770  HB  ILE    48      28.537  49.987  28.863  0.00  0.00
ATOM    771  CG2 ILE    48      29.775  48.322  28.495  0.00  0.00
ATOM    772 1HG2 ILE    48      30.326  48.112  29.412  0.00  0.00
ATOM    773 2HG2 ILE    48      29.651  47.365  27.987  0.00  0.00
ATOM    774 3HG2 ILE    48      30.327  48.933  27.780  0.00  0.00
ATOM    775  CG1 ILE    48      27.517  48.786  27.509  0.00  0.00
ATOM    776 2HG1 ILE    48      27.411  47.715  27.336  0.00  0.00
ATOM    777 3HG1 ILE    48      26.550  49.215  27.774  0.00  0.00
ATOM    778  CD1 ILE    48      28.084  49.493  26.229  0.00  0.00
ATOM    779 1HD1 ILE    48      28.752  50.218  26.694  0.00  0.00
ATOM    780 2HD1 ILE    48      28.565  48.702  25.654  0.00  0.00
ATOM    781 3HD1 ILE    48      27.275  49.990  25.694  0.00  0.00
ATOM    782  C   ILE    48      27.588  46.989  30.307  0.00  0.00
ATOM    783  O   ILE    48      28.515  46.437  30.864  0.00  0.00
ATOM    784  N   GLN    49      26.484  46.355  29.902  0.00  0.00
ATOM    785  H   GLN    49      25.675  46.836  29.537  0.00  0.00
ATOM    786  CA  GLN    49      26.180  44.921  29.974  0.00  0.00
ATOM    787  HA  GLN    49      27.109  44.381  30.160  0.00  0.00
ATOM    788  CB  GLN    49      25.137  44.633  31.057  0.00  0.00
ATOM    789  HB2 GLN    49      25.513  45.038  31.997  0.00  0.00
ATOM    790  HB3 GLN    49      24.194  45.126  30.820  0.00  0.00
ATOM    791  CG  GLN    49      24.778  43.147  31.206  0.00  0.00
ATOM    792  HG2 GLN    49      24.314  42.780  30.291  0.00  0.00
ATOM    793  HG3 GLN    49      25.681  42.637  31.543  0.00  0.00
ATOM    794  CD  GLN    49      23.780  42.990  32.330  0.00  0.00
ATOM    795  OE1 GLN    49      24.095  43.020  33.509  0.00  0.00
ATOM    796  NE2 GLN    49      22.526  42.850  31.983  0.00  0.00
ATOM    797 1HE2 GLN    49      21.825  42.856  32.709  0.00  0.00
ATOM    798 2HE2 GLN    49      22.322  42.861  30.993  0.00  0.00
ATOM    799  C   GLN    49      25.719  44.601  28.567  0.00  0.00
ATOM    800  O   GLN    49      25.064  45.427  27.892  0.00  0.00
ATOM    801  N   PHE    50      26.044  43.435  28.042  0.00  0.00
ATOM    802  H   PHE    50      26.515  42.846  28.714  0.00  0.00
ATOM    803  CA  PHE    50      25.674  42.939  26.694  0.00  0.00
ATOM    804  HA  PHE    50      24.930  43.591  26.235  0.00  0.00
ATOM    805  CB  PHE    50      26.957  42.904  25.763  0.00  0.00
ATOM    806  HB2 PHE    50      27.322  43.927  25.664  0.00  0.00
ATOM    807  HB3 PHE    50      27.857  42.425  26.149  0.00  0.00
ATOM    808  CG  PHE    50      26.762  42.305  24.357  0.00  0.00
ATOM    809  CD1 PHE    50      26.506  43.209  23.312  0.00  0.00
ATOM    810  HD1 PHE    50      26.613  44.266  23.509  0.00  0.00
ATOM    811  CE1 PHE    50      26.149  42.808  22.035  0.00  0.00
ATOM    812  HE1 PHE    50      25.782  43.551  21.342  0.00  0.00
ATOM    813  CZ  PHE    50      26.132  41.397  21.753  0.00  0.00
ATOM    814  HZ  PHE    50      25.905  41.112  20.736  0.00  0.00
ATOM    815  CE2 PHE    50      26.581  40.499  22.729  0.00  0.00
ATOM    816  HE2 PHE    50      26.411  39.471  22.448  0.00  0.00
ATOM    817  CD2 PHE    50      26.813  40.907  24.077  0.00  0.00
ATOM    818  HD2 PHE    50      26.989  40.246  24.913  0.00  0.00
ATOM    819  C   PHE    50      25.114  41.507  26.813  0.00  0.00
ATOM    820  O   PHE    50      25.722  40.631  27.451  0.00  0.00
ATOM    821  N   VAL    51      23.854  41.395  26.322  0.00  0.00
ATOM    822  H   VAL    51      23.496  42.265  25.955  0.00  0.00
ATOM    823  CA  VAL    51      22.976  40.264  26.456  0.00  0.00
ATOM    824  HA  VAL    51      23.504  39.366  26.777  0.00  0.00
ATOM    825  CB  VAL    51      21.811  40.559  27.538  0.00  0.00
ATOM    826  HB  VAL    51      21.116  39.739  27.358  0.00  0.00
ATOM    827  CG1 VAL    51      22.299  40.668  28.983  0.00  0.00
ATOM    828 1HG1 VAL    51      21.435  40.539  29.636  0.00  0.00
ATOM    829 2HG1 VAL    51      23.031  39.862  29.018  0.00  0.00
ATOM    830 3HG1 VAL    51      22.732  41.663  29.085  0.00  0.00
ATOM    831  CG2 VAL    51      21.141  41.855  27.133  0.00  0.00
ATOM    832 1HG2 VAL    51      20.452  41.675  26.308  0.00  0.00
ATOM    833 2HG2 VAL    51      20.478  42.214  27.920  0.00  0.00
ATOM    834 3HG2 VAL    51      21.799  42.669  26.828  0.00  0.00
ATOM    835  C   VAL    51      22.314  39.779  25.119  0.00  0.00
ATOM    836  O   VAL    51      21.562  40.521  24.516  0.00  0.00
ATOM    837  N   HIE    52      22.447  38.512  24.778  0.00  0.00
ATOM    838  H   HIE    52      23.222  38.071  25.251  0.00  0.00
ATOM    839  CA  HIE    52      21.525  37.832  23.800  0.00  0.00
ATOM    840  HA  HIE    52      21.973  36.867  23.563  0.00  0.00
ATOM    841  CB  HIE    52      20.160  37.637  24.492  0.00  0.00
ATOM    842  HB2 HIE    52      19.688  38.613  24.613  0.00  0.00
ATOM    843  HB3 HIE    52      19.505  36.999  23.898  0.00  0.00
ATOM    844  CG  HIE    52      20.070  37.220  25.910  0.00  0.00
ATOM    845  ND1 HIE    52      18.953  37.463  26.723  0.00  0.00
ATOM    846  CE1 HIE    52      19.242  36.847  27.902  0.00  0.00
ATOM    847  HE1 HIE    52      18.517  36.844  28.702  0.00  0.00
ATOM    848  NE2 HIE    52      20.278  36.075  27.767  0.00  0.00
ATOM    849  HE2 HIE    52      20.544  35.302  28.360  0.00  0.00
ATOM    850  CD2 HIE    52      20.850  36.377  26.560  0.00  0.00
ATOM    851  HD2 HIE    52      21.764  35.971  26.151  0.00  0.00
ATOM    852  C   HIE    52      21.477  38.538  22.363  0.00  0.00
ATOM    853  O   HIE    52      20.453  38.390  21.638  0.00  0.00
ATOM    854  N   GLY    53      22.485  39.338  22.054  0.00  0.00
ATOM    855  H   GLY    53      23.227  39.473  22.726  0.00  0.00
ATOM    856  CA  GLY    53      22.487  40.013  20.742  0.00  0.00
ATOM    857  HA2 GLY    53      23.195  39.511  20.081  0.00  0.00
ATOM    858  HA3 GLY    53      21.565  40.050  20.161  0.00  0.00
ATOM    859  C   GLY    53      22.819  41.494  20.754  0.00  0.00
ATOM    860  O   GLY    53      23.262  42.015  19.740  0.00  0.00
ATOM    861  N   GLU    54      22.522  42.202  21.850  0.00  0.00
ATOM    862  H   GLU    54      22.454  41.731  22.741  0.00  0.00
ATOM    863  CA  GLU    54      22.502  43.669  21.951  0.00  0.00
ATOM    864  HA  GLU    54      23.240  44.179  21.332  0.00  0.00
ATOM    865  CB  GLU    54      21.046  44.249  21.685  0.00  0.00
ATOM    866  HB2 GLU    54      20.410  43.708  22.385  0.00  0.00
ATOM    867  HB3 GLU    54      21.073  45.308  21.942  0.00  0.00
ATOM    868  CG  GLU    54      20.547  43.972  20.279  0.00  0.00
ATOM    869  HG2 GLU    54      20.536  42.919  19.996  0.00  0.00
ATOM    870  HG3 GLU    54      19.562  44.430  20.190  0.00  0.00
ATOM    871  CD  GLU    54      21.398  44.725  19.277  0.00  0.00
ATOM    872  OE1 GLU    54      21.244  44.370  18.085  0.00  0.00
ATOM    873  OE2 GLU    54      22.234  45.590  19.619  0.00  0.00
ATOM    874  C   GLU    54      22.976  44.066  23.428  0.00  0.00
ATOM    875  O   GLU    54      23.137  43.169  24.262  0.00  0.00
ATOM    876  N   GLU    55      23.122  45.376  23.715  0.00  0.00
ATOM    877  H   GLU    55      23.003  46.069  22.989  0.00  0.00
ATOM    878  CA  GLU    55      23.423  45.997  25.007  0.00  0.00
ATOM    879  HA  GLU    55      24.033  45.308  25.593  0.00  0.00
ATOM    880  CB  GLU    55      24.307  47.271  24.777  0.00  0.00
ATOM    881  HB2 GLU    55      23.790  47.884  24.039  0.00  0.00
ATOM    882  HB3 GLU    55      24.408  47.868  25.683  0.00  0.00
ATOM    883  CG  GLU    55      25.685  46.866  24.343  0.00  0.00
ATOM    884  HG2 GLU    55      26.258  46.464  25.178  0.00  0.00
ATOM    885  HG3 GLU    55      25.623  46.015  23.664  0.00  0.00
ATOM    886  CD  GLU    55      26.356  48.124  23.730  0.00  0.00
ATOM    887  OE1 GLU    55      25.713  49.194  23.784  0.00  0.00
ATOM    888  OE2 GLU    55      27.443  48.189  23.116  0.00  0.00
ATOM    889  C   GLU    55      22.165  46.123  25.823  0.00  0.00
ATOM    890  O   GLU    55      21.055  46.214  25.346  0.00  0.00
ATOM    891  N   ASP    56      22.363  46.178  27.173  0.00  0.00
ATOM    892  H   ASP    56      23.273  45.852  27.466  0.00  0.00
ATOM    893  CA  ASP    56      21.256  46.410  28.152  0.00  0.00
ATOM    894  HA  ASP    56      20.353  45.931  27.774  0.00  0.00
ATOM    895  CB  ASP    56      21.634  45.748  29.488  0.00  0.00
ATOM    896  HB2 ASP    56      21.900  44.701  29.346  0.00  0.00
ATOM    897  HB3 ASP    56      22.428  46.407  29.840  0.00  0.00
ATOM    898  CG  ASP    56      20.536  45.853  30.562  0.00  0.00
ATOM    899  OD1 ASP    56      20.409  46.946  31.182  0.00  0.00
ATOM    900  OD2 ASP    56      19.829  44.859  30.694  0.00  0.00
ATOM    901  C   ASP    56      20.767  47.923  28.293  0.00  0.00
ATOM    902  O   ASP    56      21.617  48.855  28.259  0.00  0.00
ATOM    903  N   LEU    57      19.470  48.240  28.473  0.00  0.00
ATOM    904  H   LEU    57      18.803  47.482  28.459  0.00  0.00
ATOM    905  CA  LEU    57      19.041  49.615  28.618  0.00  0.00
ATOM    906  HA  LEU    57      19.507  50.320  27.930  0.00  0.00
ATOM    907  CB  LEU    57      17.511  49.652  28.306  0.00  0.00
ATOM    908  HB2 LEU    57      16.907  49.083  29.012  0.00  0.00
ATOM    909  HB3 LEU    57      17.231  50.694  28.456  0.00  0.00
ATOM    910  CG  LEU    57      16.993  49.241  26.945  0.00  0.00
ATOM    911  HG  LEU    57      17.373  48.249  26.697  0.00  0.00
ATOM    912  CD1 LEU    57      15.506  49.132  26.819  0.00  0.00
ATOM    913 1HD1 LEU    57      14.989  50.008  27.211  0.00  0.00
ATOM    914 2HD1 LEU    57      15.357  48.959  25.754  0.00  0.00
ATOM    915 3HD1 LEU    57      15.139  48.245  27.336  0.00  0.00
ATOM    916  CD2 LEU    57      17.568  50.100  25.841  0.00  0.00
ATOM    917 1HD2 LEU    57      17.051  49.662  24.987  0.00  0.00
ATOM    918 2HD2 LEU    57      17.339  51.160  25.958  0.00  0.00
ATOM    919 3HD2 LEU    57      18.637  49.911  25.742  0.00  0.00
ATOM    920  C   LEU    57      19.288  50.289  29.991  0.00  0.00
ATOM    921  O   LEU    57      19.309  51.581  30.043  0.00  0.00
ATOM    922  N   LYS    58      19.463  49.635  31.163  0.00  0.00
ATOM    923  H   LYS    58      19.469  48.630  31.066  0.00  0.00
ATOM    924  CA  LYS    58      19.623  50.180  32.529  0.00  0.00
ATOM    925  HA  LYS    58      19.677  51.268  32.552  0.00  0.00
ATOM    926  CB  LYS    58      18.368  49.745  33.285  0.00  0.00
ATOM    927  HB2 LYS    58      18.187  48.673  33.205  0.00  0.00
ATOM    928  HB3 LYS    58      18.346  49.929  34.359  0.00  0.00
ATOM    929  CG  LYS    58      17.038  50.401  32.681  0.00  0.00
ATOM    930  HG2 LYS    58      16.964  50.088  31.639  0.00  0.00
ATOM    931  HG3 LYS    58      16.117  50.107  33.184  0.00  0.00
ATOM    932  CD  LYS    58      17.178  51.961  32.692  0.00  0.00
ATOM    933  HD2 LYS    58      17.878  52.393  33.407  0.00  0.00
ATOM    934  HD3 LYS    58      17.636  52.375  31.794  0.00  0.00
ATOM    935  CE  LYS    58      15.839  52.632  32.883  0.00  0.00
ATOM    936  HE2 LYS    58      15.342  52.262  33.780  0.00  0.00
ATOM    937  HE3 LYS    58      15.994  53.701  33.032  0.00  0.00
ATOM    938  NZ  LYS    58      14.978  52.415  31.675  0.00  0.00
ATOM    939  HZ1 LYS    58      15.587  52.578  30.886  0.00  0.00
ATOM    940  HZ2 LYS    58      14.637  51.467  31.610  0.00  0.00
ATOM    941  HZ3 LYS    58      14.185  53.029  31.557  0.00  0.00
ATOM    942  C   LYS    58      20.938  49.830  33.283  0.00  0.00
ATOM    943  O   LYS    58      21.261  50.553  34.228  0.00  0.00
ATOM    944  N   VAL    59      21.778  48.873  32.796  0.00  0.00
ATOM    945  H   VAL    59      21.408  48.241  32.100  0.00  0.00
ATOM    946  CA  VAL    59      23.055  48.583  33.495  0.00  0.00
ATOM    947  HA  VAL    59      23.028  48.791  34.565  0.00  0.00
ATOM    948  CB  VAL    59      23.457  47.056  33.338  0.00  0.00
ATOM    949  HB  VAL    59      23.519  46.920  32.259  0.00  0.00
ATOM    950  CG1 VAL    59      24.812  46.679  33.976  0.00  0.00
ATOM    951 1HG1 VAL    59      25.058  47.217  34.891  0.00  0.00
ATOM    952 2HG1 VAL    59      24.846  45.603  34.151  0.00  0.00
ATOM    953 3HG1 VAL    59      25.661  46.775  33.300  0.00  0.00
ATOM    954  CG2 VAL    59      22.439  46.119  34.006  0.00  0.00
ATOM    955 1HG2 VAL    59      21.430  46.238  33.611  0.00  0.00
ATOM    956 2HG2 VAL    59      22.704  45.093  33.750  0.00  0.00
ATOM    957 3HG2 VAL    59      22.524  46.231  35.087  0.00  0.00
ATOM    958  C   VAL    59      24.237  49.464  32.926  0.00  0.00
ATOM    959  O   VAL    59      25.174  49.142  32.149  0.00  0.00
ATOM    960  N   GLN    60      24.240  50.774  33.374  0.00  0.00
ATOM    961  H   GLN    60      23.409  51.215  33.742  0.00  0.00
ATOM    962  CA  GLN    60      25.368  51.704  33.251  0.00  0.00
ATOM    963  HA  GLN    60      26.344  51.219  33.255  0.00  0.00
ATOM    964  CB  GLN    60      25.415  52.356  31.861  0.00  0.00
ATOM    965  HB2 GLN    60      26.326  52.954  31.858  0.00  0.00
ATOM    966  HB3 GLN    60      25.500  51.611  31.071  0.00  0.00
ATOM    967  CG  GLN    60      24.296  53.396  31.591  0.00  0.00
ATOM    968  HG2 GLN    60      24.387  54.222  32.296  0.00  0.00
ATOM    969  HG3 GLN    60      24.648  53.697  30.604  0.00  0.00
ATOM    970  CD  GLN    60      22.889  52.850  31.527  0.00  0.00
ATOM    971  OE1 GLN    60      22.014  53.226  32.329  0.00  0.00
ATOM    972  NE2 GLN    60      22.574  52.014  30.604  0.00  0.00
ATOM    973 1HE2 GLN    60      21.637  51.638  30.610  0.00  0.00
ATOM    974 2HE2 GLN    60      23.243  51.684  29.923  0.00  0.00
ATOM    975  C   GLN    60      25.227  52.715  34.356  0.00  0.00
ATOM    976  O   GLN    60      24.102  53.116  34.726  0.00  0.00
ATOM    977  N   HIE    61      26.340  53.297  34.751  0.00  0.00
ATOM    978  H   HIE    61      27.218  52.833  34.567  0.00  0.00
ATOM    979  CA  HIE    61      26.332  54.571  35.526  0.00  0.00
ATOM    980  HA  HIE    61      25.481  54.677  36.199  0.00  0.00
ATOM    981  CB  HIE    61      27.636  54.479  36.336  0.00  0.00
ATOM    982  HB2 HIE    61      27.822  53.524  36.828  0.00  0.00
ATOM    983  HB3 HIE    61      28.455  54.578  35.623  0.00  0.00
ATOM    984  CG  HIE    61      27.833  55.620  37.280  0.00  0.00
ATOM    985  ND1 HIE    61      28.733  56.657  37.048  0.00  0.00
ATOM    986  CE1 HIE    61      28.758  57.411  38.188  0.00  0.00
ATOM    987  HE1 HIE    61      29.263  58.364  38.250  0.00  0.00
ATOM    988  NE2 HIE    61      27.757  57.008  38.979  0.00  0.00
ATOM    989  HE2 HIE    61      27.451  57.577  39.755  0.00  0.00
ATOM    990  CD2 HIE    61      27.260  55.832  38.457  0.00  0.00
ATOM    991  HD2 HIE    61      26.518  55.261  38.995  0.00  0.00
ATOM    992  C   HIE    61      26.304  55.879  34.676  0.00  0.00
ATOM    993  O   HIE    61      26.777  55.927  33.530  0.00  0.00
ATOM    994  N   SER    62      25.772  56.977  35.341  0.00  0.00
ATOM    995  H   SER    62      25.319  56.795  36.226  0.00  0.00
ATOM    996  CA  SER    62      25.599  58.280  34.699  0.00  0.00
ATOM    997  HA  SER    62      24.796  58.215  33.965  0.00  0.00
ATOM    998  CB  SER    62      25.135  59.320  35.730  0.00  0.00
ATOM    999  HB2 SER    62      25.188  60.263  35.185  0.00  0.00
ATOM   1000  HB3 SER    62      24.090  59.331  36.039  0.00  0.00
ATOM   1001  OG  SER    62      25.954  59.506  36.910  0.00  0.00
ATOM   1002  HG  SER    62      25.541  60.067  37.571  0.00  0.00
ATOM   1003  C   SER    62      26.827  58.744  33.894  0.00  0.00
ATOM   1004  O   SER    62      26.668  59.211  32.828  0.00  0.00
ATOM   1005  N   SER    63      28.078  58.547  34.381  0.00  0.00
ATOM   1006  H   SER    63      28.225  58.166  35.305  0.00  0.00
ATOM   1007  CA  SER    63      29.350  58.842  33.743  0.00  0.00
ATOM   1008  HA  SER    63      29.325  59.902  33.491  0.00  0.00
ATOM   1009  CB  SER    63      30.511  58.568  34.769  0.00  0.00
ATOM   1010  HB2 SER    63      30.669  57.491  34.827  0.00  0.00
ATOM   1011  HB3 SER    63      31.484  58.842  34.361  0.00  0.00
ATOM   1012  OG  SER    63      30.474  59.179  36.005  0.00  0.00
ATOM   1013  HG  SER    63      31.216  58.839  36.510  0.00  0.00
ATOM   1014  C   SER    63      29.575  58.028  32.456  0.00  0.00
ATOM   1015  O   SER    63      30.078  58.537  31.466  0.00  0.00
ATOM   1016  N   TYR    64      29.060  56.793  32.302  0.00  0.00
ATOM   1017  H   TYR    64      28.601  56.386  33.105  0.00  0.00
ATOM   1018  CA  TYR    64      29.388  55.896  31.156  0.00  0.00
ATOM   1019  HA  TYR    64      30.294  56.168  30.614  0.00  0.00
ATOM   1020  CB  TYR    64      29.682  54.523  31.747  0.00  0.00
ATOM   1021  HB2 TYR    64      28.834  54.219  32.361  0.00  0.00
ATOM   1022  HB3 TYR    64      29.720  53.857  30.885  0.00  0.00
ATOM   1023  CG  TYR    64      30.997  54.419  32.513  0.00  0.00
ATOM   1024  CD1 TYR    64      32.179  54.960  31.988  0.00  0.00
ATOM   1025  HD1 TYR    64      32.279  55.205  30.941  0.00  0.00
ATOM   1026  CE1 TYR    64      33.322  55.006  32.847  0.00  0.00
ATOM   1027  HE1 TYR    64      34.224  55.500  32.518  0.00  0.00
ATOM   1028  CZ  TYR    64      33.298  54.540  34.178  0.00  0.00
ATOM   1029  OH  TYR    64      34.377  54.821  34.988  0.00  0.00
ATOM   1030  HH  TYR    64      35.014  55.281  34.438  0.00  0.00
ATOM   1031  CE2 TYR    64      32.122  53.903  34.641  0.00  0.00
ATOM   1032  HE2 TYR    64      32.093  53.604  35.678  0.00  0.00
ATOM   1033  CD2 TYR    64      30.962  53.888  33.854  0.00  0.00
ATOM   1034  HD2 TYR    64      30.143  53.327  34.280  0.00  0.00
ATOM   1035  C   TYR    64      28.338  55.765  30.054  0.00  0.00
ATOM   1036  O   TYR    64      28.666  55.149  29.027  0.00  0.00
ATOM   1037  N   ARG    65      27.176  56.365  30.218  0.00  0.00
ATOM   1038  H   ARG    65      27.113  56.907  31.068  0.00  0.00
ATOM   1039  CA  ARG    65      25.952  56.152  29.414  0.00  0.00
ATOM   1040  HA  ARG    65      25.750  55.083  29.476  0.00  0.00
ATOM   1041  CB  ARG    65      24.787  56.942  29.972  0.00  0.00
ATOM   1042  HB2 ARG    65      24.788  56.908  31.061  0.00  0.00
ATOM   1043  HB3 ARG    65      24.934  58.000  29.755  0.00  0.00
ATOM   1044  CG  ARG    65      23.509  56.344  29.413  0.00  0.00
ATOM   1045  HG2 ARG    65      23.457  56.413  28.326  0.00  0.00
ATOM   1046  HG3 ARG    65      23.417  55.275  29.605  0.00  0.00
ATOM   1047  CD  ARG    65      22.358  57.212  30.004  0.00  0.00
ATOM   1048  HD2 ARG    65      22.513  57.180  31.082  0.00  0.00
ATOM   1049  HD3 ARG    65      22.375  58.279  29.781  0.00  0.00
ATOM   1050  NE  ARG    65      20.989  56.699  29.543  0.00  0.00
ATOM   1051  HE  ARG    65      20.917  55.746  29.218  0.00  0.00
ATOM   1052  CZ  ARG    65      19.782  57.225  29.722  0.00  0.00
ATOM   1053  NH1 ARG    65      19.660  58.288  30.394  0.00  0.00
ATOM   1054 1HH1 ARG    65      20.437  58.658  30.922  0.00  0.00
ATOM   1055 2HH1 ARG    65      18.821  58.848  30.354  0.00  0.00
ATOM   1056  NH2 ARG    65      18.739  56.727  29.110  0.00  0.00
ATOM   1057 1HH2 ARG    65      18.808  55.943  28.477  0.00  0.00
ATOM   1058 2HH2 ARG    65      17.927  57.324  29.043  0.00  0.00
ATOM   1059  C   ARG    65      26.096  56.481  27.927  0.00  0.00
ATOM   1060  O   ARG    65      25.801  55.637  27.048  0.00  0.00
ATOM   1061  N   GLN    66      26.688  57.629  27.671  0.00  0.00
ATOM   1062  H   GLN    66      27.172  58.044  28.454  0.00  0.00
ATOM   1063  CA  GLN    66      26.933  58.231  26.316  0.00  0.00
ATOM   1064  HA  GLN    66      26.268  57.733  25.610  0.00  0.00
ATOM   1065  CB  GLN    66      26.618  59.749  26.340  0.00  0.00
ATOM   1066  HB2 GLN    66      25.851  59.958  27.085  0.00  0.00
ATOM   1067  HB3 GLN    66      27.522  60.236  26.705  0.00  0.00
ATOM   1068  CG  GLN    66      26.275  60.271  24.948  0.00  0.00
ATOM   1069  HG2 GLN    66      27.116  60.094  24.277  0.00  0.00
ATOM   1070  HG3 GLN    66      25.397  59.720  24.612  0.00  0.00
ATOM   1071  CD  GLN    66      25.867  61.767  24.948  0.00  0.00
ATOM   1072  OE1 GLN    66      26.582  62.620  25.435  0.00  0.00
ATOM   1073  NE2 GLN    66      24.738  62.171  24.381  0.00  0.00
ATOM   1074 1HE2 GLN    66      24.594  63.169  24.342  0.00  0.00
ATOM   1075 2HE2 GLN    66      24.081  61.571  23.903  0.00  0.00
ATOM   1076  C   GLN    66      28.410  57.968  25.908  0.00  0.00
ATOM   1077  O   GLN    66      28.786  58.279  24.763  0.00  0.00
ATOM   1078  N   ARG    67      29.235  57.382  26.816  0.00  0.00
ATOM   1079  H   ARG    67      28.837  57.114  27.705  0.00  0.00
ATOM   1080  CA  ARG    67      30.792  57.239  26.703  0.00  0.00
ATOM   1081  HA  ARG    67      31.076  57.818  25.823  0.00  0.00
ATOM   1082  CB  ARG    67      31.475  57.735  28.052  0.00  0.00
ATOM   1083  HB2 ARG    67      30.951  57.360  28.931  0.00  0.00
ATOM   1084  HB3 ARG    67      32.535  57.484  28.093  0.00  0.00
ATOM   1085  CG  ARG    67      31.396  59.259  27.991  0.00  0.00
ATOM   1086  HG2 ARG    67      31.979  59.552  27.118  0.00  0.00
ATOM   1087  HG3 ARG    67      30.354  59.553  27.863  0.00  0.00
ATOM   1088  CD  ARG    67      31.946  59.918  29.244  0.00  0.00
ATOM   1089  HD2 ARG    67      31.836  60.994  29.108  0.00  0.00
ATOM   1090  HD3 ARG    67      31.315  59.780  30.122  0.00  0.00
ATOM   1091  NE  ARG    67      33.256  59.359  29.677  0.00  0.00
ATOM   1092  HE  ARG    67      33.945  59.310  28.940  0.00  0.00
ATOM   1093  CZ  ARG    67      33.676  58.928  30.838  0.00  0.00
ATOM   1094  NH1 ARG    67      32.870  58.841  31.866  0.00  0.00
ATOM   1095 1HH1 ARG    67      31.882  58.988  31.722  0.00  0.00
ATOM   1096 2HH1 ARG    67      33.258  58.898  32.797  0.00  0.00
ATOM   1097  NH2 ARG    67      34.938  58.755  31.035  0.00  0.00
ATOM   1098 1HH2 ARG    67      35.553  59.154  30.340  0.00  0.00
ATOM   1099 2HH2 ARG    67      35.320  58.508  31.936  0.00  0.00
ATOM   1100  C   ARG    67      31.230  55.766  26.508  0.00  0.00
ATOM   1101  O   ARG    67      32.455  55.614  26.334  0.00  0.00
ATOM   1102  N   ALA    68      30.433  54.730  26.419  0.00  0.00
ATOM   1103  H   ALA    68      29.447  54.933  26.499  0.00  0.00
ATOM   1104  CA  ALA    68      30.795  53.334  26.274  0.00  0.00
ATOM   1105  HA  ALA    68      31.873  53.349  26.110  0.00  0.00
ATOM   1106  CB  ALA    68      30.606  52.767  27.676  0.00  0.00
ATOM   1107  HB1 ALA    68      29.560  52.515  27.851  0.00  0.00
ATOM   1108  HB2 ALA    68      31.186  51.851  27.785  0.00  0.00
ATOM   1109  HB3 ALA    68      31.045  53.423  28.428  0.00  0.00
ATOM   1110  C   ALA    68      29.972  52.505  25.353  0.00  0.00
ATOM   1111  O   ALA    68      28.776  52.657  25.090  0.00  0.00
ATOM   1112  N   ARG    69      30.737  51.579  24.671  0.00  0.00
ATOM   1113  H   ARG    69      31.665  51.544  25.067  0.00  0.00
ATOM   1114  CA  ARG    69      30.176  50.579  23.707  0.00  0.00
ATOM   1115  HA  ARG    69      29.158  50.307  23.986  0.00  0.00
ATOM   1116  CB  ARG    69      30.002  51.211  22.325  0.00  0.00
ATOM   1117  HB2 ARG    69      29.500  50.503  21.666  0.00  0.00
ATOM   1118  HB3 ARG    69      29.408  52.124  22.361  0.00  0.00
ATOM   1119  CG  ARG    69      31.340  51.613  21.552  0.00  0.00
ATOM   1120  HG2 ARG    69      32.147  51.838  22.250  0.00  0.00
ATOM   1121  HG3 ARG    69      31.684  50.825  20.882  0.00  0.00
ATOM   1122  CD  ARG    69      31.262  52.861  20.682  0.00  0.00
ATOM   1123  HD2 ARG    69      30.314  52.808  20.146  0.00  0.00
ATOM   1124  HD3 ARG    69      31.102  53.755  21.284  0.00  0.00
ATOM   1125  NE  ARG    69      32.423  52.939  19.722  0.00  0.00
ATOM   1126  HE  ARG    69      33.114  53.648  19.919  0.00  0.00
ATOM   1127  CZ  ARG    69      32.582  52.405  18.530  0.00  0.00
ATOM   1128  NH1 ARG    69      31.697  51.586  17.984  0.00  0.00
ATOM   1129 1HH1 ARG    69      30.918  51.224  18.515  0.00  0.00
ATOM   1130 2HH1 ARG    69      31.918  51.074  17.142  0.00  0.00
ATOM   1131  NH2 ARG    69      33.619  52.722  17.795  0.00  0.00
ATOM   1132 1HH2 ARG    69      34.394  53.131  18.298  0.00  0.00
ATOM   1133 2HH2 ARG    69      33.639  52.421  16.831  0.00  0.00
ATOM   1134  C   ARG    69      31.071  49.348  23.592  0.00  0.00
ATOM   1135  O   ARG    69      32.296  49.423  23.492  0.00  0.00
ATOM   1136  N   LEU    70      30.451  48.160  23.529  0.00  0.00
ATOM   1137  H   LEU    70      29.448  48.242  23.612  0.00  0.00
ATOM   1138  CA  LEU    70      30.996  46.766  23.340  0.00  0.00
ATOM   1139  HA  LEU    70      32.053  46.759  23.605  0.00  0.00
ATOM   1140  CB  LEU    70      30.199  45.727  24.269  0.00  0.00
ATOM   1141  HB2 LEU    70      29.145  45.906  24.056  0.00  0.00
ATOM   1142  HB3 LEU    70      30.397  44.743  23.845  0.00  0.00
ATOM   1143  CG  LEU    70      30.498  45.748  25.757  0.00  0.00
ATOM   1144  HG  LEU    70      30.640  46.759  26.141  0.00  0.00
ATOM   1145  CD1 LEU    70      29.474  45.046  26.636  0.00  0.00
ATOM   1146 1HD1 LEU    70      29.555  43.973  26.467  0.00  0.00
ATOM   1147 2HD1 LEU    70      29.730  45.245  27.677  0.00  0.00
ATOM   1148 3HD1 LEU    70      28.486  45.493  26.526  0.00  0.00
ATOM   1149  CD2 LEU    70      31.906  45.094  25.975  0.00  0.00
ATOM   1150 1HD2 LEU    70      31.916  44.844  27.036  0.00  0.00
ATOM   1151 2HD2 LEU    70      31.999  44.193  25.369  0.00  0.00
ATOM   1152 3HD2 LEU    70      32.617  45.850  25.643  0.00  0.00
ATOM   1153  C   LEU    70      31.097  46.470  21.821  0.00  0.00
ATOM   1154  O   LEU    70      30.110  46.668  21.073  0.00  0.00
ATOM   1155  N   LEU    71      32.291  46.095  21.247  0.00  0.00
ATOM   1156  H   LEU    71      33.062  45.733  21.790  0.00  0.00
ATOM   1157  CA  LEU    71      32.352  45.948  19.831  0.00  0.00
ATOM   1158  HA  LEU    71      31.766  46.712  19.321  0.00  0.00
ATOM   1159  CB  LEU    71      33.850  46.252  19.380  0.00  0.00
ATOM   1160  HB2 LEU    71      34.517  45.609  19.956  0.00  0.00
ATOM   1161  HB3 LEU    71      33.991  45.813  18.392  0.00  0.00
ATOM   1162  CG  LEU    71      34.334  47.718  19.312  0.00  0.00
ATOM   1163  HG  LEU    71      35.372  47.734  18.982  0.00  0.00
ATOM   1164  CD1 LEU    71      33.651  48.543  18.238  0.00  0.00
ATOM   1165 1HD1 LEU    71      32.580  48.588  18.432  0.00  0.00
ATOM   1166 2HD1 LEU    71      33.942  49.592  18.196  0.00  0.00
ATOM   1167 3HD1 LEU    71      33.972  48.203  17.253  0.00  0.00
ATOM   1168  CD2 LEU    71      34.256  48.506  20.644  0.00  0.00
ATOM   1169 1HD2 LEU    71      34.618  47.855  21.439  0.00  0.00
ATOM   1170 2HD2 LEU    71      34.870  49.392  20.478  0.00  0.00
ATOM   1171 3HD2 LEU    71      33.224  48.756  20.891  0.00  0.00
ATOM   1172  C   LEU    71      31.840  44.598  19.341  0.00  0.00
ATOM   1173  O   LEU    71      32.437  43.536  19.617  0.00  0.00
ATOM   1174  N   LYS    72      30.663  44.637  18.642  0.00  0.00
ATOM   1175  H   LYS    72      30.283  45.468  18.213  0.00  0.00
ATOM   1176  CA  LYS    72      29.861  43.386  18.290  0.00  0.00
ATOM   1177  HA  LYS    72      29.966  42.724  19.150  0.00  0.00
ATOM   1178  CB  LYS    72      28.418  43.743  18.001  0.00  0.00
ATOM   1179  HB2 LYS    72      27.984  44.407  18.749  0.00  0.00
ATOM   1180  HB3 LYS    72      28.513  44.071  16.966  0.00  0.00
ATOM   1181  CG  LYS    72      27.468  42.568  17.908  0.00  0.00
ATOM   1182  HG2 LYS    72      28.050  41.762  17.459  0.00  0.00
ATOM   1183  HG3 LYS    72      27.163  42.218  18.894  0.00  0.00
ATOM   1184  CD  LYS    72      26.177  42.785  17.112  0.00  0.00
ATOM   1185  HD2 LYS    72      26.415  43.244  16.152  0.00  0.00
ATOM   1186  HD3 LYS    72      25.703  41.833  16.874  0.00  0.00
ATOM   1187  CE  LYS    72      25.303  43.653  18.030  0.00  0.00
ATOM   1188  HE2 LYS    72      25.388  43.285  19.053  0.00  0.00
ATOM   1189  HE3 LYS    72      25.728  44.656  18.083  0.00  0.00
ATOM   1190  NZ  LYS    72      23.906  43.757  17.530  0.00  0.00
ATOM   1191  HZ1 LYS    72      23.651  42.887  17.086  0.00  0.00
ATOM   1192  HZ2 LYS    72      23.167  44.019  18.167  0.00  0.00
ATOM   1193  HZ3 LYS    72      23.920  44.411  16.760  0.00  0.00
ATOM   1194  C   LYS    72      30.565  42.449  17.249  0.00  0.00
ATOM   1195  O   LYS    72      30.516  41.222  17.258  0.00  0.00
ATOM   1196  N   ASP    73      31.438  43.103  16.464  0.00  0.00
ATOM   1197  H   ASP    73      31.500  44.108  16.546  0.00  0.00
ATOM   1198  CA  ASP    73      32.318  42.358  15.531  0.00  0.00
ATOM   1199  HA  ASP    73      31.766  41.521  15.104  0.00  0.00
ATOM   1200  CB  ASP    73      32.814  43.380  14.509  0.00  0.00
ATOM   1201  HB2 ASP    73      31.984  44.010  14.186  0.00  0.00
ATOM   1202  HB3 ASP    73      33.501  44.042  15.036  0.00  0.00
ATOM   1203  CG  ASP    73      33.461  42.714  13.247  0.00  0.00
ATOM   1204  OD1 ASP    73      32.697  42.116  12.464  0.00  0.00
ATOM   1205  OD2 ASP    73      34.663  42.878  13.070  0.00  0.00
ATOM   1206  C   ASP    73      33.503  41.612  16.197  0.00  0.00
ATOM   1207  O   ASP    73      33.841  40.519  15.816  0.00  0.00
ATOM   1208  N   GLN    74      34.032  42.071  17.400  0.00  0.00
ATOM   1209  H   GLN    74      33.727  42.977  17.728  0.00  0.00
ATOM   1210  CA  GLN    74      34.842  41.255  18.303  0.00  0.00
ATOM   1211  HA  GLN    74      35.473  40.576  17.729  0.00  0.00
ATOM   1212  CB  GLN    74      35.721  42.232  19.111  0.00  0.00
ATOM   1213  HB2 GLN    74      35.053  42.887  19.671  0.00  0.00
ATOM   1214  HB3 GLN    74      36.247  41.619  19.842  0.00  0.00
ATOM   1215  CG  GLN    74      36.774  43.061  18.363  0.00  0.00
ATOM   1216  HG2 GLN    74      36.335  43.748  17.639  0.00  0.00
ATOM   1217  HG3 GLN    74      37.203  43.588  19.215  0.00  0.00
ATOM   1218  CD  GLN    74      37.939  42.183  17.758  0.00  0.00
ATOM   1219  OE1 GLN    74      38.859  41.663  18.401  0.00  0.00
ATOM   1220  NE2 GLN    74      37.910  41.942  16.525  0.00  0.00
ATOM   1221 1HE2 GLN    74      38.619  41.348  16.119  0.00  0.00
ATOM   1222 2HE2 GLN    74      37.255  42.463  15.961  0.00  0.00
ATOM   1223  C   GLN    74      34.194  40.289  19.300  0.00  0.00
ATOM   1224  O   GLN    74      34.604  39.104  19.420  0.00  0.00
ATOM   1225  N   LEU    75      32.972  40.660  19.765  0.00  0.00
ATOM   1226  H   LEU    75      32.568  41.550  19.510  0.00  0.00
ATOM   1227  CA  LEU    75      32.111  39.689  20.522  0.00  0.00
ATOM   1228  HA  LEU    75      32.528  39.447  21.500  0.00  0.00
ATOM   1229  CB  LEU    75      30.781  40.412  20.752  0.00  0.00
ATOM   1230  HB2 LEU    75      30.426  40.889  19.839  0.00  0.00
ATOM   1231  HB3 LEU    75      30.096  39.606  21.016  0.00  0.00
ATOM   1232  CG  LEU    75      30.919  41.427  21.868  0.00  0.00
ATOM   1233  HG  LEU    75      31.683  42.188  21.707  0.00  0.00
ATOM   1234  CD1 LEU    75      29.611  42.195  21.996  0.00  0.00
ATOM   1235 1HD1 LEU    75      29.475  43.051  21.335  0.00  0.00
ATOM   1236 2HD1 LEU    75      28.808  41.500  21.748  0.00  0.00
ATOM   1237 3HD1 LEU    75      29.467  42.631  22.984  0.00  0.00
ATOM   1238  CD2 LEU    75      31.145  40.835  23.260  0.00  0.00
ATOM   1239 1HD2 LEU    75      31.930  40.081  23.328  0.00  0.00
ATOM   1240 2HD2 LEU    75      31.501  41.629  23.916  0.00  0.00
ATOM   1241 3HD2 LEU    75      30.218  40.377  23.605  0.00  0.00
ATOM   1242  C   LEU    75      31.850  38.391  19.813  0.00  0.00
ATOM   1243  O   LEU    75      31.885  37.312  20.342  0.00  0.00
ATOM   1244  N   SER    76      31.692  38.528  18.489  0.00  0.00
ATOM   1245  H   SER    76      31.711  39.444  18.064  0.00  0.00
ATOM   1246  CA  SER    76      31.432  37.357  17.623  0.00  0.00
ATOM   1247  HA  SER    76      30.640  36.815  18.140  0.00  0.00
ATOM   1248  CB  SER    76      30.966  37.750  16.173  0.00  0.00
ATOM   1249  HB2 SER    76      31.789  38.186  15.607  0.00  0.00
ATOM   1250  HB3 SER    76      30.585  36.855  15.680  0.00  0.00
ATOM   1251  OG  SER    76      29.869  38.604  16.296  0.00  0.00
ATOM   1252  HG  SER    76      30.158  39.518  16.354  0.00  0.00
ATOM   1253  C   SER    76      32.650  36.490  17.462  0.00  0.00
ATOM   1254  O   SER    76      32.446  35.258  17.259  0.00  0.00
ATOM   1255  N   LEU    77      33.853  37.047  17.512  0.00  0.00
ATOM   1256  H   LEU    77      33.933  38.052  17.583  0.00  0.00
ATOM   1257  CA  LEU    77      35.167  36.350  17.529  0.00  0.00
ATOM   1258  HA  LEU    77      35.103  35.390  17.017  0.00  0.00
ATOM   1259  CB  LEU    77      36.159  37.373  16.791  0.00  0.00
ATOM   1260  HB2 LEU    77      36.167  38.267  17.413  0.00  0.00
ATOM   1261  HB3 LEU    77      37.160  36.946  16.857  0.00  0.00
ATOM   1262  CG  LEU    77      35.826  37.865  15.350  0.00  0.00
ATOM   1263  HG  LEU    77      34.895  38.428  15.299  0.00  0.00
ATOM   1264  CD1 LEU    77      36.966  38.766  14.947  0.00  0.00
ATOM   1265 1HD1 LEU    77      37.050  39.513  15.736  0.00  0.00
ATOM   1266 2HD1 LEU    77      37.901  38.210  14.886  0.00  0.00
ATOM   1267 3HD1 LEU    77      36.787  39.292  14.009  0.00  0.00
ATOM   1268  CD2 LEU    77      35.816  36.692  14.295  0.00  0.00
ATOM   1269 1HD2 LEU    77      36.739  36.121  14.398  0.00  0.00
ATOM   1270 2HD2 LEU    77      34.922  36.069  14.332  0.00  0.00
ATOM   1271 3HD2 LEU    77      35.798  37.120  13.292  0.00  0.00
ATOM   1272  C   LEU    77      35.709  35.985  18.921  0.00  0.00
ATOM   1273  O   LEU    77      36.803  35.394  18.992  0.00  0.00
ATOM   1274  N   GLY    78      34.902  36.184  20.014  0.00  0.00
ATOM   1275  H   GLY    78      34.085  36.766  19.894  0.00  0.00
ATOM   1276  CA  GLY    78      35.063  35.712  21.375  0.00  0.00
ATOM   1277  HA2 GLY    78      34.085  35.722  21.856  0.00  0.00
ATOM   1278  HA3 GLY    78      35.707  34.833  21.411  0.00  0.00
ATOM   1279  C   GLY    78      35.724  36.584  22.357  0.00  0.00
ATOM   1280  O   GLY    78      36.273  36.155  23.329  0.00  0.00
ATOM   1281  N   ASN    79      35.702  37.859  21.962  0.00  0.00
ATOM   1282  H   ASN    79      35.123  38.041  21.154  0.00  0.00
ATOM   1283  CA  ASN    79      36.427  38.924  22.643  0.00  0.00
ATOM   1284  HA  ASN    79      36.948  38.485  23.495  0.00  0.00
ATOM   1285  CB  ASN    79      37.590  39.404  21.780  0.00  0.00
ATOM   1286  HB2 ASN    79      38.239  38.550  21.589  0.00  0.00
ATOM   1287  HB3 ASN    79      37.125  39.763  20.862  0.00  0.00
ATOM   1288  CG  ASN    79      38.507  40.500  22.233  0.00  0.00
ATOM   1289  OD1 ASN    79      38.675  40.715  23.419  0.00  0.00
ATOM   1290  ND2 ASN    79      39.210  41.149  21.324  0.00  0.00
ATOM   1291 1HD2 ASN    79      39.670  42.041  21.430  0.00  0.00
ATOM   1292 2HD2 ASN    79      39.005  41.032  20.342  0.00  0.00
ATOM   1293  C   ASN    79      35.532  40.087  23.146  0.00  0.00
ATOM   1294  O   ASN    79      34.599  40.547  22.476  0.00  0.00
ATOM   1295  N   ALA    80      35.883  40.478  24.391  0.00  0.00
ATOM   1296  H   ALA    80      36.488  39.893  24.948  0.00  0.00
ATOM   1297  CA  ALA    80      35.033  41.379  25.205  0.00  0.00
ATOM   1298  HA  ALA    80      33.968  41.325  24.978  0.00  0.00
ATOM   1299  CB  ALA    80      35.172  40.925  26.645  0.00  0.00
ATOM   1300  HB1 ALA    80      34.450  41.438  27.280  0.00  0.00
ATOM   1301  HB2 ALA    80      35.061  39.841  26.607  0.00  0.00
ATOM   1302  HB3 ALA    80      36.153  41.207  27.028  0.00  0.00
ATOM   1303  C   ALA    80      35.376  42.837  24.966  0.00  0.00
ATOM   1304  O   ALA    80      35.271  43.611  25.919  0.00  0.00
ATOM   1305  N   ALA    81      35.833  43.165  23.741  0.00  0.00
ATOM   1306  H   ALA    81      35.920  42.516  22.972  0.00  0.00
ATOM   1307  CA  ALA    81      36.324  44.495  23.475  0.00  0.00
ATOM   1308  HA  ALA    81      37.185  44.688  24.115  0.00  0.00
ATOM   1309  CB  ALA    81      36.832  44.419  22.046  0.00  0.00
ATOM   1310  HB1 ALA    81      36.041  44.296  21.306  0.00  0.00
ATOM   1311  HB2 ALA    81      37.396  45.304  21.753  0.00  0.00
ATOM   1312  HB3 ALA    81      37.565  43.622  21.923  0.00  0.00
ATOM   1313  C   ALA    81      35.320  45.547  23.811  0.00  0.00
ATOM   1314  O   ALA    81      34.289  45.583  23.266  0.00  0.00
ATOM   1315  N   LEU    82      35.703  46.473  24.674  0.00  0.00
ATOM   1316  H   LEU    82      36.683  46.484  24.918  0.00  0.00
ATOM   1317  CA  LEU    82      34.995  47.665  25.161  0.00  0.00
ATOM   1318  HA  LEU    82      33.961  47.664  24.819  0.00  0.00
ATOM   1319  CB  LEU    82      35.127  47.667  26.735  0.00  0.00
ATOM   1320  HB2 LEU    82      34.658  46.784  27.167  0.00  0.00
ATOM   1321  HB3 LEU    82      36.201  47.714  26.916  0.00  0.00
ATOM   1322  CG  LEU    82      34.433  48.853  27.433  0.00  0.00
ATOM   1323  HG  LEU    82      35.095  49.703  27.261  0.00  0.00
ATOM   1324  CD1 LEU    82      33.019  49.104  26.868  0.00  0.00
ATOM   1325 1HD1 LEU    82      32.564  48.118  26.777  0.00  0.00
ATOM   1326 2HD1 LEU    82      32.447  49.832  27.442  0.00  0.00
ATOM   1327 3HD1 LEU    82      33.149  49.566  25.890  0.00  0.00
ATOM   1328  CD2 LEU    82      34.340  48.541  28.877  0.00  0.00
ATOM   1329 1HD2 LEU    82      35.370  48.357  29.182  0.00  0.00
ATOM   1330 2HD2 LEU    82      33.906  49.300  29.528  0.00  0.00
ATOM   1331 3HD2 LEU    82      33.784  47.604  28.918  0.00  0.00
ATOM   1332  C   LEU    82      35.693  48.955  24.697  0.00  0.00
ATOM   1333  O   LEU    82      36.903  49.111  25.030  0.00  0.00
ATOM   1334  N   GLN    83      35.079  49.894  24.095  0.00  0.00
ATOM   1335  H   GLN    83      34.129  49.710  23.807  0.00  0.00
ATOM   1336  CA  GLN    83      35.551  51.242  23.769  0.00  0.00
ATOM   1337  HA  GLN    83      36.588  51.250  24.105  0.00  0.00
ATOM   1338  CB  GLN    83      35.331  51.581  22.309  0.00  0.00
ATOM   1339  HB2 GLN    83      35.761  50.855  21.620  0.00  0.00
ATOM   1340  HB3 GLN    83      34.249  51.649  22.189  0.00  0.00
ATOM   1341  CG  GLN    83      36.016  52.973  21.918  0.00  0.00
ATOM   1342  HG2 GLN    83      35.568  53.759  22.526  0.00  0.00
ATOM   1343  HG3 GLN    83      37.058  52.877  22.221  0.00  0.00
ATOM   1344  CD  GLN    83      36.063  53.262  20.421  0.00  0.00
ATOM   1345  OE1 GLN    83      35.228  53.927  19.868  0.00  0.00
ATOM   1346  NE2 GLN    83      37.002  52.769  19.727  0.00  0.00
ATOM   1347 1HE2 GLN    83      36.921  52.743  18.721  0.00  0.00
ATOM   1348 2HE2 GLN    83      37.655  52.172  20.214  0.00  0.00
ATOM   1349  C   GLN    83      34.805  52.216  24.721  0.00  0.00
ATOM   1350  O   GLN    83      33.594  52.196  24.895  0.00  0.00
ATOM   1351  N   ILE    84      35.663  53.051  25.414  0.00  0.00
ATOM   1352  H   ILE    84      36.657  53.019  25.241  0.00  0.00
ATOM   1353  CA  ILE    84      35.189  54.118  26.348  0.00  0.00
ATOM   1354  HA  ILE    84      34.106  54.156  26.231  0.00  0.00
ATOM   1355  CB  ILE    84      35.650  53.882  27.783  0.00  0.00
ATOM   1356  HB  ILE    84      36.737  53.919  27.856  0.00  0.00
ATOM   1357  CG2 ILE    84      34.924  54.932  28.750  0.00  0.00
ATOM   1358 1HG2 ILE    84      34.902  55.930  28.313  0.00  0.00
ATOM   1359 2HG2 ILE    84      33.930  54.590  29.040  0.00  0.00
ATOM   1360 3HG2 ILE    84      35.556  54.911  29.638  0.00  0.00
ATOM   1361  CG1 ILE    84      35.371  52.465  28.313  0.00  0.00
ATOM   1362 2HG1 ILE    84      34.357  52.120  28.108  0.00  0.00
ATOM   1363 3HG1 ILE    84      35.992  51.767  27.751  0.00  0.00
ATOM   1364  CD1 ILE    84      35.732  52.194  29.741  0.00  0.00
ATOM   1365 1HD1 ILE    84      35.168  52.912  30.337  0.00  0.00
ATOM   1366 2HD1 ILE    84      35.408  51.163  29.884  0.00  0.00
ATOM   1367 3HD1 ILE    84      36.779  52.440  29.919  0.00  0.00
ATOM   1368  C   ILE    84      35.759  55.452  25.771  0.00  0.00
ATOM   1369  O   ILE    84      36.888  55.512  25.340  0.00  0.00
ATOM   1370  N   THR    85      34.930  56.509  25.750  0.00  0.00
ATOM   1371  H   THR    85      34.048  56.449  26.238  0.00  0.00
ATOM   1372  CA  THR    85      35.315  57.844  25.278  0.00  0.00
ATOM   1373  HA  THR    85      36.246  57.872  24.710  0.00  0.00
ATOM   1374  CB  THR    85      34.152  58.471  24.400  0.00  0.00
ATOM   1375  HB  THR    85      33.249  58.465  25.011  0.00  0.00
ATOM   1376  CG2 THR    85      34.342  59.817  23.758  0.00  0.00
ATOM   1377 1HG2 THR    85      33.338  60.044  23.400  0.00  0.00
ATOM   1378 2HG2 THR    85      34.845  60.605  24.318  0.00  0.00
ATOM   1379 3HG2 THR    85      34.893  59.754  22.820  0.00  0.00
ATOM   1380  OG1 THR    85      33.954  57.585  23.300  0.00  0.00
ATOM   1381  HG1 THR    85      33.795  56.724  23.694  0.00  0.00
ATOM   1382  C   THR    85      35.614  58.706  26.524  0.00  0.00
ATOM   1383  O   THR    85      35.203  58.332  27.636  0.00  0.00
ATOM   1384  N   ASP    86      36.196  59.885  26.330  0.00  0.00
ATOM   1385  H   ASP    86      36.367  60.115  25.361  0.00  0.00
ATOM   1386  CA  ASP    86      36.231  61.018  27.296  0.00  0.00
ATOM   1387  HA  ASP    86      36.967  61.748  26.956  0.00  0.00
ATOM   1388  CB  ASP    86      34.899  61.773  27.273  0.00  0.00
ATOM   1389  HB2 ASP    86      34.749  62.064  26.233  0.00  0.00
ATOM   1390  HB3 ASP    86      34.121  61.041  27.486  0.00  0.00
ATOM   1391  CG  ASP    86      34.839  62.980  28.239  0.00  0.00
ATOM   1392  OD1 ASP    86      33.917  63.127  29.042  0.00  0.00
ATOM   1393  OD2 ASP    86      35.761  63.849  28.076  0.00  0.00
ATOM   1394  C   ASP    86      36.755  60.599  28.672  0.00  0.00
ATOM   1395  O   ASP    86      36.119  60.917  29.662  0.00  0.00
ATOM   1396  N   VAL    87      37.918  59.858  28.744  0.00  0.00
ATOM   1397  H   VAL    87      38.488  59.753  27.916  0.00  0.00
ATOM   1398  CA  VAL    87      38.411  59.141  29.986  0.00  0.00
ATOM   1399  HA  VAL    87      37.561  58.921  30.632  0.00  0.00
ATOM   1400  CB  VAL    87      39.177  57.840  29.615  0.00  0.00
ATOM   1401  HB  VAL    87      40.015  58.089  28.964  0.00  0.00
ATOM   1402  CG1 VAL    87      39.694  56.967  30.795  0.00  0.00
ATOM   1403 1HG1 VAL    87      38.888  56.650  31.457  0.00  0.00
ATOM   1404 2HG1 VAL    87      40.290  56.180  30.333  0.00  0.00
ATOM   1405 3HG1 VAL    87      40.353  57.538  31.450  0.00  0.00
ATOM   1406  CG2 VAL    87      38.309  56.839  28.760  0.00  0.00
ATOM   1407 1HG2 VAL    87      37.668  56.467  29.559  0.00  0.00
ATOM   1408 2HG2 VAL    87      37.676  57.277  27.987  0.00  0.00
ATOM   1409 3HG2 VAL    87      38.905  56.057  28.289  0.00  0.00
ATOM   1410  C   VAL    87      39.410  60.102  30.677  0.00  0.00
ATOM   1411  O   VAL    87      40.299  60.605  30.033  0.00  0.00
ATOM   1412  N   LYS    88      39.305  60.312  31.986  0.00  0.00
ATOM   1413  H   LYS    88      38.703  59.657  32.463  0.00  0.00
ATOM   1414  CA  LYS    88      40.314  61.146  32.805  0.00  0.00
ATOM   1415  HA  LYS    88      41.254  61.311  32.278  0.00  0.00
ATOM   1416  CB  LYS    88      39.604  62.523  33.154  0.00  0.00
ATOM   1417  HB2 LYS    88      38.653  62.342  33.655  0.00  0.00
ATOM   1418  HB3 LYS    88      40.250  63.163  33.755  0.00  0.00
ATOM   1419  CG  LYS    88      39.303  63.250  31.857  0.00  0.00
ATOM   1420  HG2 LYS    88      40.219  63.418  31.290  0.00  0.00
ATOM   1421  HG3 LYS    88      38.705  62.652  31.170  0.00  0.00
ATOM   1422  CD  LYS    88      38.761  64.681  32.133  0.00  0.00
ATOM   1423  HD2 LYS    88      37.732  64.552  32.470  0.00  0.00
ATOM   1424  HD3 LYS    88      39.423  65.264  32.772  0.00  0.00
ATOM   1425  CE  LYS    88      38.772  65.401  30.726  0.00  0.00
ATOM   1426  HE2 LYS    88      39.820  65.481  30.436  0.00  0.00
ATOM   1427  HE3 LYS    88      38.303  64.807  29.942  0.00  0.00
ATOM   1428  NZ  LYS    88      38.181  66.740  30.809  0.00  0.00
ATOM   1429  HZ1 LYS    88      38.012  67.081  29.873  0.00  0.00
ATOM   1430  HZ2 LYS    88      37.237  66.818  31.160  0.00  0.00
ATOM   1431  HZ3 LYS    88      38.757  67.348  31.373  0.00  0.00
ATOM   1432  C   LYS    88      40.810  60.417  34.102  0.00  0.00
ATOM   1433  O   LYS    88      40.734  59.225  34.266  0.00  0.00
ATOM   1434  N   LEU    89      41.556  61.179  34.937  0.00  0.00
ATOM   1435  H   LEU    89      41.615  62.181  34.828  0.00  0.00
ATOM   1436  CA  LEU    89      42.247  60.480  36.053  0.00  0.00
ATOM   1437  HA  LEU    89      42.763  59.614  35.638  0.00  0.00
ATOM   1438  CB  LEU    89      43.263  61.417  36.678  0.00  0.00
ATOM   1439  HB2 LEU    89      44.071  61.656  35.986  0.00  0.00
ATOM   1440  HB3 LEU    89      42.688  62.321  36.876  0.00  0.00
ATOM   1441  CG  LEU    89      43.942  60.937  37.937  0.00  0.00
ATOM   1442  HG  LEU    89      43.352  60.457  38.718  0.00  0.00
ATOM   1443  CD1 LEU    89      45.050  59.844  37.681  0.00  0.00
ATOM   1444 1HD1 LEU    89      45.807  60.129  36.950  0.00  0.00
ATOM   1445 2HD1 LEU    89      45.553  59.638  38.625  0.00  0.00
ATOM   1446 3HD1 LEU    89      44.617  58.951  37.230  0.00  0.00
ATOM   1447  CD2 LEU    89      44.674  62.208  38.501  0.00  0.00
ATOM   1448 1HD2 LEU    89      45.063  62.066  39.509  0.00  0.00
ATOM   1449 2HD2 LEU    89      45.467  62.633  37.886  0.00  0.00
ATOM   1450 3HD2 LEU    89      43.970  63.038  38.565  0.00  0.00
ATOM   1451  C   LEU    89      41.313  59.773  37.054  0.00  0.00
ATOM   1452  O   LEU    89      41.676  58.807  37.744  0.00  0.00
ATOM   1453  N   GLN    90      40.040  60.233  37.146  0.00  0.00
ATOM   1454  H   GLN    90      39.763  61.108  36.726  0.00  0.00
ATOM   1455  CA  GLN    90      39.000  59.622  37.944  0.00  0.00
ATOM   1456  HA  GLN    90      39.316  59.468  38.976  0.00  0.00
ATOM   1457  CB  GLN    90      37.726  60.495  37.986  0.00  0.00
ATOM   1458  HB2 GLN    90      36.900  60.159  38.612  0.00  0.00
ATOM   1459  HB3 GLN    90      37.942  61.461  38.443  0.00  0.00
ATOM   1460  CG  GLN    90      37.111  60.660  36.598  0.00  0.00
ATOM   1461  HG2 GLN    90      37.886  60.882  35.864  0.00  0.00
ATOM   1462  HG3 GLN    90      36.736  59.675  36.322  0.00  0.00
ATOM   1463  CD  GLN    90      36.050  61.765  36.615  0.00  0.00
ATOM   1464  OE1 GLN    90      35.689  62.321  37.610  0.00  0.00
ATOM   1465  NE2 GLN    90      35.589  62.109  35.452  0.00  0.00
ATOM   1466 1HE2 GLN    90      34.844  62.782  35.343  0.00  0.00
ATOM   1467 2HE2 GLN    90      36.007  61.815  34.581  0.00  0.00
ATOM   1468  C   GLN    90      38.658  58.268  37.386  0.00  0.00
ATOM   1469  O   GLN    90      38.078  57.451  38.115  0.00  0.00
ATOM   1470  N   ASP    91      38.861  58.040  36.123  0.00  0.00
ATOM   1471  H   ASP    91      39.095  58.839  35.551  0.00  0.00
ATOM   1472  CA  ASP    91      38.627  56.701  35.554  0.00  0.00
ATOM   1473  HA  ASP    91      37.817  56.271  36.142  0.00  0.00
ATOM   1474  CB  ASP    91      38.298  56.859  34.028  0.00  0.00
ATOM   1475  HB2 ASP    91      39.084  57.537  33.694  0.00  0.00
ATOM   1476  HB3 ASP    91      38.338  55.939  33.445  0.00  0.00
ATOM   1477  CG  ASP    91      36.980  57.625  33.863  0.00  0.00
ATOM   1478  OD1 ASP    91      37.035  58.765  33.259  0.00  0.00
ATOM   1479  OD2 ASP    91      35.857  57.216  34.303  0.00  0.00
ATOM   1480  C   ASP    91      39.868  55.796  35.853  0.00  0.00
ATOM   1481  O   ASP    91      39.838  54.654  35.356  0.00  0.00
ATOM   1482  N   ALA    92      40.879  56.268  36.538  0.00  0.00
ATOM   1483  H   ALA    92      40.763  57.144  37.026  0.00  0.00
ATOM   1484  CA  ALA    92      42.079  55.468  36.807  0.00  0.00
ATOM   1485  HA  ALA    92      42.323  54.886  35.919  0.00  0.00
ATOM   1486  CB  ALA    92      43.371  56.249  37.207  0.00  0.00
ATOM   1487  HB1 ALA    92      43.646  56.969  36.436  0.00  0.00
ATOM   1488  HB2 ALA    92      43.168  56.737  38.160  0.00  0.00
ATOM   1489  HB3 ALA    92      44.239  55.616  37.390  0.00  0.00
ATOM   1490  C   ALA    92      41.774  54.425  37.828  0.00  0.00
ATOM   1491  O   ALA    92      41.521  54.693  38.958  0.00  0.00
ATOM   1492  N   GLY    93      41.929  53.147  37.467  0.00  0.00
ATOM   1493  H   GLY    93      42.231  52.906  36.534  0.00  0.00
ATOM   1494  CA  GLY    93      42.043  52.084  38.448  0.00  0.00
ATOM   1495  HA2 GLY    93      43.056  52.064  38.849  0.00  0.00
ATOM   1496  HA3 GLY    93      41.338  52.282  39.255  0.00  0.00
ATOM   1497  C   GLY    93      41.702  50.752  37.899  0.00  0.00
ATOM   1498  O   GLY    93      42.301  50.389  36.860  0.00  0.00
ATOM   1499  N   VAL    94      40.855  49.993  38.590  0.00  0.00
ATOM   1500  H   VAL    94      40.442  50.313  39.455  0.00  0.00
ATOM   1501  CA  VAL    94      40.570  48.589  38.148  0.00  0.00
ATOM   1502  HA  VAL    94      41.408  48.190  37.577  0.00  0.00
ATOM   1503  CB  VAL    94      40.498  47.541  39.334  0.00  0.00
ATOM   1504  HB  VAL    94      39.983  47.931  40.212  0.00  0.00
ATOM   1505  CG1 VAL    94      39.902  46.268  38.959  0.00  0.00
ATOM   1506 1HG1 VAL    94      38.823  46.322  38.816  0.00  0.00
ATOM   1507 2HG1 VAL    94      40.341  45.832  38.061  0.00  0.00
ATOM   1508 3HG1 VAL    94      40.004  45.549  39.772  0.00  0.00
ATOM   1509  CG2 VAL    94      41.914  47.274  39.807  0.00  0.00
ATOM   1510 1HG2 VAL    94      41.820  46.639  40.688  0.00  0.00
ATOM   1511 2HG2 VAL    94      42.543  46.794  39.057  0.00  0.00
ATOM   1512 3HG2 VAL    94      42.329  48.206  40.191  0.00  0.00
ATOM   1513  C   VAL    94      39.390  48.490  37.246  0.00  0.00
ATOM   1514  O   VAL    94      38.386  49.126  37.546  0.00  0.00
ATOM   1515  N   TYR    95      39.465  47.606  36.224  0.00  0.00
ATOM   1516  H   TYR    95      40.296  47.066  36.029  0.00  0.00
ATOM   1517  CA  TYR    95      38.294  47.205  35.359  0.00  0.00
ATOM   1518  HA  TYR    95      37.387  47.752  35.618  0.00  0.00
ATOM   1519  CB  TYR    95      38.608  47.823  33.923  0.00  0.00
ATOM   1520  HB2 TYR    95      39.637  47.631  33.620  0.00  0.00
ATOM   1521  HB3 TYR    95      37.951  47.280  33.243  0.00  0.00
ATOM   1522  CG  TYR    95      38.332  49.279  33.718  0.00  0.00
ATOM   1523  CD1 TYR    95      39.293  50.244  34.156  0.00  0.00
ATOM   1524  HD1 TYR    95      40.218  49.891  34.588  0.00  0.00
ATOM   1525  CE1 TYR    95      39.181  51.604  33.892  0.00  0.00
ATOM   1526  HE1 TYR    95      39.906  52.345  34.194  0.00  0.00
ATOM   1527  CZ  TYR    95      38.067  52.003  33.078  0.00  0.00
ATOM   1528  OH  TYR    95      37.814  53.257  32.813  0.00  0.00
ATOM   1529  HH  TYR    95      38.473  53.832  33.209  0.00  0.00
ATOM   1530  CE2 TYR    95      37.051  51.047  32.758  0.00  0.00
ATOM   1531  HE2 TYR    95      36.213  51.422  32.189  0.00  0.00
ATOM   1532  CD2 TYR    95      37.203  49.695  33.036  0.00  0.00
ATOM   1533  HD2 TYR    95      36.512  48.874  32.918  0.00  0.00
ATOM   1534  C   TYR    95      38.089  45.644  35.301  0.00  0.00
ATOM   1535  O   TYR    95      39.029  44.982  34.882  0.00  0.00
ATOM   1536  N   ARG    96      37.027  45.160  35.890  0.00  0.00
ATOM   1537  H   ARG    96      36.433  45.790  36.410  0.00  0.00
ATOM   1538  CA  ARG    96      36.724  43.689  35.780  0.00  0.00
ATOM   1539  HA  ARG    96      37.706  43.218  35.831  0.00  0.00
ATOM   1540  CB  ARG    96      35.876  43.244  36.924  0.00  0.00
ATOM   1541  HB2 ARG    96      34.986  43.863  37.033  0.00  0.00
ATOM   1542  HB3 ARG    96      35.603  42.204  36.745  0.00  0.00
ATOM   1543  CG  ARG    96      36.548  43.287  38.304  0.00  0.00
ATOM   1544  HG2 ARG    96      37.480  42.721  38.295  0.00  0.00
ATOM   1545  HG3 ARG    96      36.840  44.317  38.509  0.00  0.00
ATOM   1546  CD  ARG    96      35.691  42.792  39.415  0.00  0.00
ATOM   1547  HD2 ARG    96      34.708  43.261  39.395  0.00  0.00
ATOM   1548  HD3 ARG    96      35.502  41.722  39.334  0.00  0.00
ATOM   1549  NE  ARG    96      36.465  43.032  40.643  0.00  0.00
ATOM   1550  HE  ARG    96      37.072  42.302  40.987  0.00  0.00
ATOM   1551  CZ  ARG    96      36.490  44.185  41.384  0.00  0.00
ATOM   1552  NH1 ARG    96      35.637  45.160  41.002  0.00  0.00
ATOM   1553 1HH1 ARG    96      34.917  45.048  40.302  0.00  0.00
ATOM   1554 2HH1 ARG    96      35.549  45.973  41.595  0.00  0.00
ATOM   1555  NH2 ARG    96      37.246  44.234  42.428  0.00  0.00
ATOM   1556 1HH2 ARG    96      37.808  43.406  42.564  0.00  0.00
ATOM   1557 2HH2 ARG    96      37.130  44.953  43.128  0.00  0.00
ATOM   1558  C   ARG    96      36.090  43.436  34.387  0.00  0.00
ATOM   1559  O   ARG    96      35.247  44.278  34.081  0.00  0.00
ATOM   1560  N   CYX    97      36.264  42.243  33.737  0.00  0.00
ATOM   1561  H   CYX    97      36.815  41.619  34.309  0.00  0.00
ATOM   1562  CA  CYX    97      35.797  41.881  32.376  0.00  0.00
ATOM   1563  HA  CYX    97      35.046  42.640  32.161  0.00  0.00
ATOM   1564  CB  CYX    97      36.996  41.984  31.384  0.00  0.00
ATOM   1565  HB2 CYX    97      36.648  41.963  30.351  0.00  0.00
ATOM   1566  HB3 CYX    97      37.286  43.019  31.566  0.00  0.00
ATOM   1567  SG  CYX    97      38.503  40.990  31.607  0.00  0.00
ATOM   1568  C   CYX    97      35.210  40.510  32.415  0.00  0.00
ATOM   1569  O   CYX    97      35.898  39.531  32.802  0.00  0.00
ATOM   1570  N   MET    98      33.862  40.399  32.168  0.00  0.00
ATOM   1571  H   MET    98      33.415  41.281  31.962  0.00  0.00
ATOM   1572  CA  MET    98      33.147  39.077  32.295  0.00  0.00
ATOM   1573  HA  MET    98      33.821  38.398  32.818  0.00  0.00
ATOM   1574  CB  MET    98      31.824  39.349  33.061  0.00  0.00
ATOM   1575  HB2 MET    98      32.119  40.023  33.865  0.00  0.00
ATOM   1576  HB3 MET    98      31.100  39.874  32.438  0.00  0.00
ATOM   1577  CG  MET    98      31.183  38.065  33.625  0.00  0.00
ATOM   1578  HG2 MET    98      31.064  37.313  32.845  0.00  0.00
ATOM   1579  HG3 MET    98      31.917  37.696  34.341  0.00  0.00
ATOM   1580  SD  MET    98      29.559  38.096  34.490  0.00  0.00
ATOM   1581  CE  MET    98      28.751  36.739  33.644  0.00  0.00
ATOM   1582  HE1 MET    98      28.558  36.965  32.595  0.00  0.00
ATOM   1583  HE2 MET    98      29.218  35.754  33.643  0.00  0.00
ATOM   1584  HE3 MET    98      27.834  36.572  34.210  0.00  0.00
ATOM   1585  C   MET    98      32.740  38.528  30.976  0.00  0.00
ATOM   1586  O   MET    98      32.438  39.257  30.019  0.00  0.00
ATOM   1587  N   ILE    99      32.738  37.145  30.809  0.00  0.00
ATOM   1588  H   ILE    99      32.876  36.590  31.642  0.00  0.00
ATOM   1589  CA  ILE    99      32.238  36.549  29.544  0.00  0.00
ATOM   1590  HA  ILE    99      31.463  37.215  29.163  0.00  0.00
ATOM   1591  CB  ILE    99      33.357  36.402  28.431  0.00  0.00
ATOM   1592  HB  ILE    99      33.809  35.463  28.750  0.00  0.00
ATOM   1593  CG2 ILE    99      32.911  36.060  26.981  0.00  0.00
ATOM   1594 1HG2 ILE    99      32.354  35.123  26.964  0.00  0.00
ATOM   1595 2HG2 ILE    99      32.299  36.895  26.642  0.00  0.00
ATOM   1596 3HG2 ILE    99      33.801  35.896  26.373  0.00  0.00
ATOM   1597  CG1 ILE    99      34.525  37.422  28.524  0.00  0.00
ATOM   1598 2HG1 ILE    99      34.083  38.372  28.223  0.00  0.00
ATOM   1599 3HG1 ILE    99      34.810  37.483  29.574  0.00  0.00
ATOM   1600  CD1 ILE    99      35.885  37.271  27.780  0.00  0.00
ATOM   1601 1HD1 ILE    99      36.542  38.053  28.161  0.00  0.00
ATOM   1602 2HD1 ILE    99      36.317  36.276  27.888  0.00  0.00
ATOM   1603 3HD1 ILE    99      35.707  37.382  26.711  0.00  0.00
ATOM   1604  C   ILE    99      31.538  35.082  29.944  0.00  0.00
ATOM   1605  O   ILE    99      32.032  34.354  30.806  0.00  0.00
ATOM   1606  N   SER   100      30.353  34.822  29.377  0.00  0.00
ATOM   1607  H   SER   100      29.854  35.500  28.818  0.00  0.00
ATOM   1608  CA  SER   100      29.667  33.504  29.641  0.00  0.00
ATOM   1609  HA  SER   100      30.446  32.778  29.877  0.00  0.00
ATOM   1610  CB  SER   100      28.729  33.660  30.952  0.00  0.00
ATOM   1611  HB2 SER   100      28.067  32.828  31.189  0.00  0.00
ATOM   1612  HB3 SER   100      29.405  33.941  31.761  0.00  0.00
ATOM   1613  OG  SER   100      27.907  34.822  30.774  0.00  0.00
ATOM   1614  HG  SER   100      28.370  35.596  30.447  0.00  0.00
ATOM   1615  C   SER   100      28.946  33.069  28.401  0.00  0.00
ATOM   1616  O   SER   100      28.125  33.821  27.803  0.00  0.00
ATOM   1617  N   TYR   101      29.250  31.816  28.004  0.00  0.00
ATOM   1618  H   TYR   101      29.934  31.265  28.501  0.00  0.00
ATOM   1619  CA  TYR   101      28.506  31.173  26.884  0.00  0.00
ATOM   1620  HA  TYR   101      27.451  31.410  27.015  0.00  0.00
ATOM   1621  CB  TYR   101      29.083  31.623  25.430  0.00  0.00
ATOM   1622  HB2 TYR   101      28.837  32.663  25.214  0.00  0.00
ATOM   1623  HB3 TYR   101      30.162  31.471  25.440  0.00  0.00
ATOM   1624  CG  TYR   101      28.441  30.797  24.282  0.00  0.00
ATOM   1625  CD1 TYR   101      27.086  30.823  23.976  0.00  0.00
ATOM   1626  HD1 TYR   101      26.434  31.465  24.548  0.00  0.00
ATOM   1627  CE1 TYR   101      26.505  29.943  23.016  0.00  0.00
ATOM   1628  HE1 TYR   101      25.431  29.828  23.006  0.00  0.00
ATOM   1629  CZ  TYR   101      27.303  28.871  22.571  0.00  0.00
ATOM   1630  OH  TYR   101      26.763  27.889  21.838  0.00  0.00
ATOM   1631  HH  TYR   101      25.841  27.943  21.576  0.00  0.00
ATOM   1632  CE2 TYR   101      28.708  28.853  22.830  0.00  0.00
ATOM   1633  HE2 TYR   101      29.252  27.970  22.529  0.00  0.00
ATOM   1634  CD2 TYR   101      29.290  29.788  23.668  0.00  0.00
ATOM   1635  HD2 TYR   101      30.288  29.713  24.075  0.00  0.00
ATOM   1636  C   TYR   101      28.762  29.718  27.178  0.00  0.00
ATOM   1637  O   TYR   101      29.851  29.192  26.921  0.00  0.00
ATOM   1638  N   GLY   102      27.797  29.111  27.835  0.00  0.00
ATOM   1639  H   GLY   102      27.104  29.691  28.286  0.00  0.00
ATOM   1640  CA  GLY   102      27.787  27.687  28.285  0.00  0.00
ATOM   1641  HA2 GLY   102      26.786  27.262  28.354  0.00  0.00
ATOM   1642  HA3 GLY   102      28.312  27.016  27.605  0.00  0.00
ATOM   1643  C   GLY   102      28.464  27.644  29.639  0.00  0.00
ATOM   1644  O   GLY   102      27.778  27.597  30.655  0.00  0.00
ATOM   1645  N   GLY   103      29.838  27.856  29.728  0.00  0.00
ATOM   1646  H   GLY   103      30.203  28.024  28.802  0.00  0.00
ATOM   1647  CA  GLY   103      30.619  28.222  30.910  0.00  0.00
ATOM   1648  HA2 GLY   103      30.346  27.640  31.791  0.00  0.00
ATOM   1649  HA3 GLY   103      31.668  27.999  30.718  0.00  0.00
ATOM   1650  C   GLY   103      30.423  29.685  31.319  0.00  0.00
ATOM   1651  O   GLY   103      29.831  30.493  30.566  0.00  0.00
ATOM   1652  N   ALA   104      31.143  30.106  32.361  0.00  0.00
ATOM   1653  H   ALA   104      31.545  29.338  32.881  0.00  0.00
ATOM   1654  CA  ALA   104      31.440  31.508  32.737  0.00  0.00
ATOM   1655  HA  ALA   104      31.322  32.113  31.838  0.00  0.00
ATOM   1656  CB  ALA   104      30.379  31.934  33.781  0.00  0.00
ATOM   1657  HB1 ALA   104      30.535  32.946  34.155  0.00  0.00
ATOM   1658  HB2 ALA   104      29.359  31.816  33.415  0.00  0.00
ATOM   1659  HB3 ALA   104      30.481  31.249  34.622  0.00  0.00
ATOM   1660  C   ALA   104      32.825  31.659  33.417  0.00  0.00
ATOM   1661  O   ALA   104      33.188  30.811  34.233  0.00  0.00
ATOM   1662  N   ASP   105      33.512  32.781  33.090  0.00  0.00
ATOM   1663  H   ASP   105      33.317  33.306  32.250  0.00  0.00
ATOM   1664  CA  ASP   105      34.639  33.317  33.933  0.00  0.00
ATOM   1665  HA  ASP   105      34.411  33.085  34.973  0.00  0.00
ATOM   1666  CB  ASP   105      35.886  32.659  33.416  0.00  0.00
ATOM   1667  HB2 ASP   105      35.802  31.573  33.467  0.00  0.00
ATOM   1668  HB3 ASP   105      35.988  32.898  32.357  0.00  0.00
ATOM   1669  CG  ASP   105      37.189  33.050  34.123  0.00  0.00
ATOM   1670  OD1 ASP   105      37.289  32.740  35.350  0.00  0.00
ATOM   1671  OD2 ASP   105      38.147  33.608  33.556  0.00  0.00
ATOM   1672  C   ASP   105      34.731  34.896  33.738  0.00  0.00
ATOM   1673  O   ASP   105      34.136  35.481  32.875  0.00  0.00
ATOM   1674  N   TYR   106      35.486  35.461  34.641  0.00  0.00
ATOM   1675  H   TYR   106      36.038  34.939  35.306  0.00  0.00
ATOM   1676  CA  TYR   106      35.890  36.906  34.650  0.00  0.00
ATOM   1677  HA  TYR   106      35.722  37.345  33.666  0.00  0.00
ATOM   1678  CB  TYR   106      35.166  37.740  35.793  0.00  0.00
ATOM   1679  HB2 TYR   106      35.111  38.766  35.429  0.00  0.00
ATOM   1680  HB3 TYR   106      34.123  37.431  35.872  0.00  0.00
ATOM   1681  CG  TYR   106      35.725  37.596  37.209  0.00  0.00
ATOM   1682  CD1 TYR   106      36.691  38.557  37.679  0.00  0.00
ATOM   1683  HD1 TYR   106      36.818  39.429  37.055  0.00  0.00
ATOM   1684  CE1 TYR   106      37.369  38.393  38.937  0.00  0.00
ATOM   1685  HE1 TYR   106      38.134  39.101  39.220  0.00  0.00
ATOM   1686  CZ  TYR   106      37.130  37.209  39.713  0.00  0.00
ATOM   1687  OH  TYR   106      37.940  36.994  40.775  0.00  0.00
ATOM   1688  HH  TYR   106      38.486  37.764  40.951  0.00  0.00
ATOM   1689  CE2 TYR   106      36.182  36.302  39.253  0.00  0.00
ATOM   1690  HE2 TYR   106      36.144  35.356  39.771  0.00  0.00
ATOM   1691  CD2 TYR   106      35.543  36.419  38.019  0.00  0.00
ATOM   1692  HD2 TYR   106      34.935  35.620  37.623  0.00  0.00
ATOM   1693  C   TYR   106      37.385  36.981  34.834  0.00  0.00
ATOM   1694  O   TYR   106      37.942  36.159  35.627  0.00  0.00
ATOM   1695  N   LYS   107      38.019  38.050  34.275  0.00  0.00
ATOM   1696  H   LYS   107      37.508  38.663  33.656  0.00  0.00
ATOM   1697  CA  LYS   107      39.267  38.617  34.832  0.00  0.00
ATOM   1698  HA  LYS   107      39.556  38.041  35.711  0.00  0.00
ATOM   1699  CB  LYS   107      40.413  38.401  33.771  0.00  0.00
ATOM   1700  HB2 LYS   107      40.086  37.649  33.053  0.00  0.00
ATOM   1701  HB3 LYS   107      40.588  39.365  33.292  0.00  0.00
ATOM   1702  CG  LYS   107      41.669  37.831  34.368  0.00  0.00
ATOM   1703  HG2 LYS   107      42.016  38.668  34.974  0.00  0.00
ATOM   1704  HG3 LYS   107      41.466  36.963  34.996  0.00  0.00
ATOM   1705  CD  LYS   107      42.749  37.498  33.400  0.00  0.00
ATOM   1706  HD2 LYS   107      42.303  37.242  32.439  0.00  0.00
ATOM   1707  HD3 LYS   107      43.235  38.442  33.153  0.00  0.00
ATOM   1708  CE  LYS   107      43.831  36.439  33.800  0.00  0.00
ATOM   1709  HE2 LYS   107      44.660  36.519  33.096  0.00  0.00
ATOM   1710  HE3 LYS   107      44.178  36.577  34.824  0.00  0.00
ATOM   1711  NZ  LYS   107      43.084  35.161  33.732  0.00  0.00
ATOM   1712  HZ1 LYS   107      42.809  34.916  32.791  0.00  0.00
ATOM   1713  HZ2 LYS   107      43.708  34.461  34.108  0.00  0.00
ATOM   1714  HZ3 LYS   107      42.302  35.225  34.367  0.00  0.00
ATOM   1715  C   LYS   107      39.144  40.114  35.248  0.00  0.00
ATOM   1716  O   LYS   107      38.103  40.743  35.100  0.00  0.00
ATOM   1717  N   ARG   108      40.226  40.697  35.807  0.00  0.00
ATOM   1718  H   ARG   108      40.895  40.007  36.116  0.00  0.00
ATOM   1719  CA  ARG   108      40.527  42.134  35.836  0.00  0.00
ATOM   1720  HA  ARG   108      39.683  42.696  35.435  0.00  0.00
ATOM   1721  CB  ARG   108      40.828  42.653  37.228  0.00  0.00
ATOM   1722  HB2 ARG   108      40.805  43.738  37.121  0.00  0.00
ATOM   1723  HB3 ARG   108      39.949  42.404  37.822  0.00  0.00
ATOM   1724  CG  ARG   108      42.218  42.128  37.881  0.00  0.00
ATOM   1725  HG2 ARG   108      41.990  41.086  38.104  0.00  0.00
ATOM   1726  HG3 ARG   108      43.028  42.215  37.157  0.00  0.00
ATOM   1727  CD  ARG   108      42.617  43.029  39.066  0.00  0.00
ATOM   1728  HD2 ARG   108      43.671  42.860  39.284  0.00  0.00
ATOM   1729  HD3 ARG   108      42.585  44.045  38.674  0.00  0.00
ATOM   1730  NE  ARG   108      41.681  42.823  40.228  0.00  0.00
ATOM   1731  HE  ARG   108      40.990  42.092  40.145  0.00  0.00
ATOM   1732  CZ  ARG   108      41.711  43.409  41.429  0.00  0.00
ATOM   1733  NH1 ARG   108      42.705  44.183  41.787  0.00  0.00
ATOM   1734 1HH1 ARG   108      43.314  44.588  41.089  0.00  0.00
ATOM   1735 2HH1 ARG   108      42.619  44.735  42.629  0.00  0.00
ATOM   1736  NH2 ARG   108      40.679  43.140  42.171  0.00  0.00
ATOM   1737 1HH2 ARG   108      40.031  42.437  41.846  0.00  0.00
ATOM   1738 2HH2 ARG   108      40.865  43.231  43.159  0.00  0.00
ATOM   1739  C   ARG   108      41.714  42.460  34.921  0.00  0.00
ATOM   1740  O   ARG   108      42.636  41.702  34.662  0.00  0.00
ATOM   1741  N   ILE   109      41.766  43.716  34.565  0.00  0.00
ATOM   1742  H   ILE   109      40.901  44.233  34.486  0.00  0.00
ATOM   1743  CA  ILE   109      42.998  44.491  34.235  0.00  0.00
ATOM   1744  HA  ILE   109      43.903  43.938  34.485  0.00  0.00
ATOM   1745  CB  ILE   109      43.114  44.826  32.691  0.00  0.00
ATOM   1746  HB  ILE   109      44.011  45.417  32.506  0.00  0.00
ATOM   1747  CG2 ILE   109      43.230  43.499  31.828  0.00  0.00
ATOM   1748 1HG2 ILE   109      44.098  42.919  32.143  0.00  0.00
ATOM   1749 2HG2 ILE   109      42.289  42.950  31.796  0.00  0.00
ATOM   1750 3HG2 ILE   109      43.464  43.893  30.840  0.00  0.00
ATOM   1751  CG1 ILE   109      41.868  45.671  32.266  0.00  0.00
ATOM   1752 2HG1 ILE   109      40.975  45.197  32.673  0.00  0.00
ATOM   1753 3HG1 ILE   109      41.981  46.625  32.782  0.00  0.00
ATOM   1754  CD1 ILE   109      41.829  45.865  30.784  0.00  0.00
ATOM   1755 1HD1 ILE   109      41.376  45.088  30.168  0.00  0.00
ATOM   1756 2HD1 ILE   109      41.184  46.726  30.611  0.00  0.00
ATOM   1757 3HD1 ILE   109      42.836  46.169  30.498  0.00  0.00
ATOM   1758  C   ILE   109      42.952  45.692  35.137  0.00  0.00
ATOM   1759  O   ILE   109      41.907  46.136  35.567  0.00  0.00
ATOM   1760  N   THR   110      44.121  46.396  35.332  0.00  0.00
ATOM   1761  H   THR   110      44.946  46.039  34.871  0.00  0.00
ATOM   1762  CA  THR   110      44.175  47.806  35.812  0.00  0.00
ATOM   1763  HA  THR   110      43.220  48.018  36.293  0.00  0.00
ATOM   1764  CB  THR   110      45.283  47.909  36.866  0.00  0.00
ATOM   1765  HB  THR   110      46.277  47.766  36.442  0.00  0.00
ATOM   1766  CG2 THR   110      45.220  49.255  37.561  0.00  0.00
ATOM   1767 1HG2 THR   110      44.242  49.305  38.039  0.00  0.00
ATOM   1768 2HG2 THR   110      46.061  49.354  38.248  0.00  0.00
ATOM   1769 3HG2 THR   110      45.208  50.102  36.874  0.00  0.00
ATOM   1770  OG1 THR   110      44.937  47.021  37.817  0.00  0.00
ATOM   1771  HG1 THR   110      44.679  46.228  37.341  0.00  0.00
ATOM   1772  C   THR   110      44.450  48.767  34.623  0.00  0.00
ATOM   1773  O   THR   110      45.386  48.466  33.860  0.00  0.00
ATOM   1774  N   VAL   111      43.879  49.953  34.614  0.00  0.00
ATOM   1775  H   VAL   111      43.226  50.106  35.368  0.00  0.00
ATOM   1776  CA  VAL   111      43.972  50.980  33.573  0.00  0.00
ATOM   1777  HA  VAL   111      44.644  50.599  32.803  0.00  0.00
ATOM   1778  CB  VAL   111      42.669  51.112  32.758  0.00  0.00
ATOM   1779  HB  VAL   111      41.941  51.197  33.566  0.00  0.00
ATOM   1780  CG1 VAL   111      42.643  52.406  31.883  0.00  0.00
ATOM   1781 1HG1 VAL   111      43.480  52.386  31.184  0.00  0.00
ATOM   1782 2HG1 VAL   111      41.759  52.435  31.246  0.00  0.00
ATOM   1783 3HG1 VAL   111      42.669  53.303  32.503  0.00  0.00
ATOM   1784  CG2 VAL   111      42.435  49.745  32.066  0.00  0.00
ATOM   1785 1HG2 VAL   111      43.187  49.576  31.295  0.00  0.00
ATOM   1786 2HG2 VAL   111      42.580  48.915  32.758  0.00  0.00
ATOM   1787 3HG2 VAL   111      41.427  49.658  31.661  0.00  0.00
ATOM   1788  C   VAL   111      44.383  52.373  34.162  0.00  0.00
ATOM   1789  O   VAL   111      43.734  52.954  35.031  0.00  0.00
ATOM   1790  N   LYS   112      45.565  52.934  33.817  0.00  0.00
ATOM   1791  H   LYS   112      46.228  52.423  33.253  0.00  0.00
ATOM   1792  CA  LYS   112      46.135  54.243  34.374  0.00  0.00
ATOM   1793  HA  LYS   112      45.600  54.578  35.262  0.00  0.00
ATOM   1794  CB  LYS   112      47.665  54.010  34.742  0.00  0.00
ATOM   1795  HB2 LYS   112      48.162  53.596  33.865  0.00  0.00
ATOM   1796  HB3 LYS   112      48.108  54.976  34.981  0.00  0.00
ATOM   1797  CG  LYS   112      47.925  53.067  36.011  0.00  0.00
ATOM   1798  HG2 LYS   112      47.248  53.449  36.775  0.00  0.00
ATOM   1799  HG3 LYS   112      47.813  52.013  35.757  0.00  0.00
ATOM   1800  CD  LYS   112      49.403  53.271  36.487  0.00  0.00
ATOM   1801  HD2 LYS   112      49.551  54.313  36.772  0.00  0.00
ATOM   1802  HD3 LYS   112      49.500  52.637  37.368  0.00  0.00
ATOM   1803  CE  LYS   112      50.397  52.773  35.413  0.00  0.00
ATOM   1804  HE2 LYS   112      50.033  51.844  34.976  0.00  0.00
ATOM   1805  HE3 LYS   112      50.319  53.484  34.590  0.00  0.00
ATOM   1806  NZ  LYS   112      51.849  52.638  35.888  0.00  0.00
ATOM   1807  HZ1 LYS   112      52.206  53.583  35.918  0.00  0.00
ATOM   1808  HZ2 LYS   112      51.794  52.219  36.805  0.00  0.00
ATOM   1809  HZ3 LYS   112      52.349  52.119  35.181  0.00  0.00
ATOM   1810  C   LYS   112      46.022  55.358  33.322  0.00  0.00
ATOM   1811  O   LYS   112      46.226  55.210  32.095  0.00  0.00
ATOM   1812  N   VAL   113      45.702  56.585  33.794  0.00  0.00
ATOM   1813  H   VAL   113      45.792  56.689  34.795  0.00  0.00
ATOM   1814  CA  VAL   113      45.519  57.778  32.982  0.00  0.00
ATOM   1815  HA  VAL   113      45.553  57.487  31.933  0.00  0.00
ATOM   1816  CB  VAL   113      44.071  58.267  33.142  0.00  0.00
ATOM   1817  HB  VAL   113      43.858  58.619  34.152  0.00  0.00
ATOM   1818  CG1 VAL   113      43.801  59.431  32.166  0.00  0.00
ATOM   1819 1HG1 VAL   113      44.379  60.269  32.555  0.00  0.00
ATOM   1820 2HG1 VAL   113      44.164  59.033  31.218  0.00  0.00
ATOM   1821 3HG1 VAL   113      42.721  59.559  32.093  0.00  0.00
ATOM   1822  CG2 VAL   113      43.052  57.237  32.810  0.00  0.00
ATOM   1823 1HG2 VAL   113      42.023  57.522  33.031  0.00  0.00
ATOM   1824 2HG2 VAL   113      43.279  56.930  31.789  0.00  0.00
ATOM   1825 3HG2 VAL   113      43.105  56.375  33.476  0.00  0.00
ATOM   1826  C   VAL   113      46.448  58.908  33.307  0.00  0.00
ATOM   1827  O   VAL   113      46.420  59.472  34.405  0.00  0.00
ATOM   1828  N   ASN   114      47.324  59.216  32.320  0.00  0.00
ATOM   1829  H   ASN   114      47.403  58.562  31.555  0.00  0.00
ATOM   1830  CA  ASN   114      48.229  60.309  32.375  0.00  0.00
ATOM   1831  HA  ASN   114      47.698  61.182  32.755  0.00  0.00
ATOM   1832  CB  ASN   114      49.335  59.980  33.379  0.00  0.00
ATOM   1833  HB2 ASN   114      48.951  59.974  34.399  0.00  0.00
ATOM   1834  HB3 ASN   114      49.653  58.940  33.299  0.00  0.00
ATOM   1835  CG  ASN   114      50.549  60.883  33.274  0.00  0.00
ATOM   1836  OD1 ASN   114      50.445  62.009  33.649  0.00  0.00
ATOM   1837  ND2 ASN   114      51.542  60.401  32.480  0.00  0.00
ATOM   1838 1HD2 ASN   114      52.346  61.004  32.376  0.00  0.00
ATOM   1839 2HD2 ASN   114      51.445  59.472  32.097  0.00  0.00
ATOM   1840  C   ASN   114      48.702  60.722  30.990  0.00  0.00
ATOM   1841  O   ASN   114      48.967  59.980  30.041  0.00  0.00
ATOM   1842  N   ALA   115      48.975  62.011  30.870  0.00  0.00
ATOM   1843  H   ALA   115      48.662  62.626  31.608  0.00  0.00
ATOM   1844  CA  ALA   115      49.561  62.775  29.798  0.00  0.00
ATOM   1845  HA  ALA   115      50.062  62.109  29.094  0.00  0.00
ATOM   1846  CB  ALA   115      48.540  63.720  29.109  0.00  0.00
ATOM   1847  HB1 ALA   115      47.633  63.189  28.817  0.00  0.00
ATOM   1848  HB2 ALA   115      48.224  64.497  29.805  0.00  0.00
ATOM   1849  HB3 ALA   115      49.038  64.137  28.234  0.00  0.00
ATOM   1850  C   ALA   115      50.803  63.577  30.301  0.00  0.00
ATOM   1851  O   ALA   115      50.606  64.740  30.699  0.00  0.00
ATOM   1852  OXT ALA   115      51.992  63.137  30.085  0.00  0.00
TER       0              0
ATOM   1853  N   ASN   116      29.784  42.427  50.878  0.00  0.00
ATOM   1854  H1  ASN   116      30.725  42.793  50.866  0.00  0.00
ATOM   1855  H2  ASN   116      29.368  43.080  51.526  0.00  0.00
ATOM   1856  H3  ASN   116      29.253  42.624  50.042  0.00  0.00
ATOM   1857  CA  ASN   116      29.820  41.066  51.350  0.00  0.00
ATOM   1858  HA  ASN   116      30.344  41.166  52.300  0.00  0.00
ATOM   1859  CB  ASN   116      28.375  40.534  51.599  0.00  0.00
ATOM   1860  HB2 ASN   116      27.863  40.933  52.474  0.00  0.00
ATOM   1861  HB3 ASN   116      27.833  40.965  50.757  0.00  0.00
ATOM   1862  CG  ASN   116      28.253  39.019  51.712  0.00  0.00
ATOM   1863  OD1 ASN   116      29.185  38.405  52.181  0.00  0.00
ATOM   1864  ND2 ASN   116      27.112  38.489  51.412  0.00  0.00
ATOM   1865 1HD2 ASN   116      27.064  37.485  51.510  0.00  0.00
ATOM   1866 2HD2 ASN   116      26.333  38.994  51.015  0.00  0.00
ATOM   1867  C   ASN   116      30.598  40.132  50.360  0.00  0.00
ATOM   1868  O   ASN   116      30.019  39.804  49.310  0.00  0.00
ATOM   1869  N   PRO   117      31.845  39.658  50.624  0.00  0.00
ATOM   1870  CD  PRO   117      32.702  40.107  51.738  0.00  0.00
ATOM   1871  HD2 PRO   117      32.486  39.617  52.688  0.00  0.00
ATOM   1872  HD3 PRO   117      32.540  41.176  51.873  0.00  0.00
ATOM   1873  CG  PRO   117      34.122  39.742  51.308  0.00  0.00
ATOM   1874  HG2 PRO   117      34.288  38.776  51.785  0.00  0.00
ATOM   1875  HG3 PRO   117      34.905  40.450  51.580  0.00  0.00
ATOM   1876  CB  PRO   117      34.012  39.438  49.803  0.00  0.00
ATOM   1877  HB2 PRO   117      34.729  38.709  49.424  0.00  0.00
ATOM   1878  HB3 PRO   117      34.145  40.364  49.244  0.00  0.00
ATOM   1879  CA  PRO   117      32.624  38.810  49.693  0.00  0.00
ATOM   1880  HA  PRO   117      32.238  38.994  48.691  0.00  0.00
ATOM   1881  C   PRO   117      32.536  37.306  49.988  0.00  0.00
ATOM   1882  O   PRO   117      32.178  37.008  51.113  0.00  0.00
ATOM   1883  N   PRO   118      32.862  36.452  49.037  0.00  0.00
ATOM   1884  CD  PRO   118      33.235  36.736  47.642  0.00  0.00
ATOM   1885  HD2 PRO   118      34.237  37.154  47.549  0.00  0.00
ATOM   1886  HD3 PRO   118      32.612  37.402  47.044  0.00  0.00
ATOM   1887  CG  PRO   118      33.231  35.352  46.968  0.00  0.00
ATOM   1888  HG2 PRO   118      34.051  35.187  46.270  0.00  0.00
ATOM   1889  HG3 PRO   118      32.353  35.442  46.328  0.00  0.00
ATOM   1890  CB  PRO   118      33.251  34.245  48.109  0.00  0.00
ATOM   1891  HB2 PRO   118      34.203  33.720  48.022  0.00  0.00
ATOM   1892  HB3 PRO   118      32.552  33.410  48.137  0.00  0.00
ATOM   1893  CA  PRO   118      33.065  35.063  49.381  0.00  0.00
ATOM   1894  HA  PRO   118      32.186  34.668  49.889  0.00  0.00
ATOM   1895  C   PRO   118      34.172  34.957  50.433  0.00  0.00
ATOM   1896  O   PRO   118      35.257  35.444  50.113  0.00  0.00
ATOM   1897  N   THR   119      33.891  34.409  51.605  0.00  0.00
ATOM   1898  H   THR   119      32.984  33.972  51.686  0.00  0.00
ATOM   1899  CA  THR   119      34.852  34.370  52.730  0.00  0.00
ATOM   1900  HA  THR   119      35.400  35.286  52.509  0.00  0.00
ATOM   1901  CB  THR   119      34.207  34.600  54.126  0.00  0.00
ATOM   1902  HB  THR   119      34.980  34.538  54.891  0.00  0.00
ATOM   1903  CG2 THR   119      33.454  35.945  54.255  0.00  0.00
ATOM   1904 1HG2 THR   119      34.181  36.757  54.259  0.00  0.00
ATOM   1905 2HG2 THR   119      32.765  36.072  53.420  0.00  0.00
ATOM   1906 3HG2 THR   119      32.997  35.912  55.244  0.00  0.00
ATOM   1907  OG1 THR   119      33.278  33.526  54.272  0.00  0.00
ATOM   1908  HG1 THR   119      33.770  32.927  54.838  0.00  0.00
ATOM   1909  C   THR   119      35.851  33.194  52.605  0.00  0.00
ATOM   1910  O   THR   119      35.630  32.118  53.137  0.00  0.00
ATOM   1911  N   PHE   120      36.902  33.390  51.824  0.00  0.00
ATOM   1912  H   PHE   120      36.912  34.209  51.233  0.00  0.00
ATOM   1913  CA  PHE   120      37.858  32.332  51.453  0.00  0.00
ATOM   1914  HA  PHE   120      37.263  31.421  51.512  0.00  0.00
ATOM   1915  CB  PHE   120      38.187  32.516  49.959  0.00  0.00
ATOM   1916  HB2 PHE   120      37.303  32.305  49.356  0.00  0.00
ATOM   1917  HB3 PHE   120      38.450  33.551  49.741  0.00  0.00
ATOM   1918  CG  PHE   120      39.293  31.590  49.488  0.00  0.00
ATOM   1919  CD1 PHE   120      39.286  30.210  49.638  0.00  0.00
ATOM   1920  HD1 PHE   120      38.460  29.762  50.170  0.00  0.00
ATOM   1921  CE1 PHE   120      40.306  29.384  49.262  0.00  0.00
ATOM   1922  HE1 PHE   120      40.028  28.351  49.406  0.00  0.00
ATOM   1923  CZ  PHE   120      41.427  29.940  48.696  0.00  0.00
ATOM   1924  HZ  PHE   120      42.223  29.259  48.436  0.00  0.00
ATOM   1925  CE2 PHE   120      41.586  31.292  48.530  0.00  0.00
ATOM   1926  HE2 PHE   120      42.477  31.681  48.060  0.00  0.00
ATOM   1927  CD2 PHE   120      40.445  32.148  48.864  0.00  0.00
ATOM   1928  HD2 PHE   120      40.534  33.215  48.724  0.00  0.00
ATOM   1929  C   PHE   120      39.116  32.354  52.311  0.00  0.00
ATOM   1930  O   PHE   120      39.716  33.391  52.513  0.00  0.00
ATOM   1931  N   SER   121      39.405  31.220  52.974  0.00  0.00
ATOM   1932  H   SER   121      39.025  30.349  52.631  0.00  0.00
ATOM   1933  CA  SER   121      40.322  31.081  54.167  0.00  0.00
ATOM   1934  HA  SER   121      41.135  31.777  53.964  0.00  0.00
ATOM   1935  CB  SER   121      39.470  31.817  55.280  0.00  0.00
ATOM   1936  HB2 SER   121      40.246  32.181  55.953  0.00  0.00
ATOM   1937  HB3 SER   121      38.973  32.724  54.937  0.00  0.00
ATOM   1938  OG  SER   121      38.579  30.986  56.104  0.00  0.00
ATOM   1939  HG  SER   121      37.979  30.476  55.554  0.00  0.00
ATOM   1940  C   SER   121      40.760  29.637  54.583  0.00  0.00
ATOM   1941  O   SER   121      40.052  28.683  54.123  0.00  0.00
ATOM   1942  N   PRO   122      41.832  29.339  55.392  0.00  0.00
ATOM   1943  CD  PRO   122      41.928  28.048  56.062  0.00  0.00
ATOM   1944  HD2 PRO   122      42.378  27.302  55.408  0.00  0.00
ATOM   1945  HD3 PRO   122      40.986  27.613  56.396  0.00  0.00
ATOM   1946  CG  PRO   122      42.738  28.338  57.380  0.00  0.00
ATOM   1947  HG2 PRO   122      43.428  27.545  57.669  0.00  0.00
ATOM   1948  HG3 PRO   122      42.082  28.500  58.235  0.00  0.00
ATOM   1949  CB  PRO   122      43.561  29.556  57.092  0.00  0.00
ATOM   1950  HB2 PRO   122      44.462  29.308  56.532  0.00  0.00
ATOM   1951  HB3 PRO   122      43.960  30.050  57.977  0.00  0.00
ATOM   1952  CA  PRO   122      42.742  30.324  56.088  0.00  0.00
ATOM   1953  HA  PRO   122      42.091  30.992  56.650  0.00  0.00
ATOM   1954  C   PRO   122      43.590  31.103  55.162  0.00  0.00
ATOM   1955  O   PRO   122      43.539  30.900  53.949  0.00  0.00
ATOM   1956  N   ALA   123      44.287  32.180  55.592  0.00  0.00
ATOM   1957  H   ALA   123      44.249  32.350  56.587  0.00  0.00
ATOM   1958  CA  ALA   123      44.858  33.204  54.705  0.00  0.00
ATOM   1959  HA  ALA   123      44.173  33.394  53.879  0.00  0.00
ATOM   1960  CB  ALA   123      44.870  34.462  55.545  0.00  0.00
ATOM   1961  HB1 ALA   123      45.246  34.266  56.549  0.00  0.00
ATOM   1962  HB2 ALA   123      45.343  35.249  54.957  0.00  0.00
ATOM   1963  HB3 ALA   123      43.886  34.864  55.785  0.00  0.00
ATOM   1964  C   ALA   123      46.213  32.763  54.201  0.00  0.00
ATOM   1965  O   ALA   123      46.822  33.500  53.431  0.00  0.00
ATOM   1966  N   LEU   124      46.699  31.603  54.537  0.00  0.00
ATOM   1967  H   LEU   124      46.101  31.197  55.242  0.00  0.00
ATOM   1968  CA  LEU   124      48.077  31.086  54.559  0.00  0.00
ATOM   1969  HA  LEU   124      48.405  30.929  53.531  0.00  0.00
ATOM   1970  CB  LEU   124      49.136  32.163  55.071  0.00  0.00
ATOM   1971  HB2 LEU   124      49.141  33.009  54.383  0.00  0.00
ATOM   1972  HB3 LEU   124      48.752  32.476  56.042  0.00  0.00
ATOM   1973  CG  LEU   124      50.614  31.732  55.209  0.00  0.00
ATOM   1974  HG  LEU   124      50.649  30.716  55.602  0.00  0.00
ATOM   1975  CD1 LEU   124      51.326  31.748  53.880  0.00  0.00
ATOM   1976 1HD1 LEU   124      51.666  30.759  53.572  0.00  0.00
ATOM   1977 2HD1 LEU   124      50.634  31.965  53.066  0.00  0.00
ATOM   1978 3HD1 LEU   124      52.174  32.423  53.992  0.00  0.00
ATOM   1979  CD2 LEU   124      51.282  32.576  56.209  0.00  0.00
ATOM   1980 1HD2 LEU   124      50.860  32.348  57.188  0.00  0.00
ATOM   1981 2HD2 LEU   124      52.292  32.184  56.093  0.00  0.00
ATOM   1982 3HD2 LEU   124      51.355  33.641  55.989  0.00  0.00
ATOM   1983  C   LEU   124      48.309  29.775  55.347  0.00  0.00
ATOM   1984  O   LEU   124      47.973  29.843  56.520  0.00  0.00
ATOM   1985  N   LEU   125      48.848  28.718  54.674  0.00  0.00
ATOM   1986  H   LEU   125      49.109  28.777  53.700  0.00  0.00
ATOM   1987  CA  LEU   125      49.030  27.351  55.168  0.00  0.00
ATOM   1988  HA  LEU   125      49.274  27.407  56.229  0.00  0.00
ATOM   1989  CB  LEU   125      47.766  26.481  54.948  0.00  0.00
ATOM   1990  HB2 LEU   125      47.503  26.468  53.890  0.00  0.00
ATOM   1991  HB3 LEU   125      48.042  25.447  55.156  0.00  0.00
ATOM   1992  CG  LEU   125      46.595  26.796  55.853  0.00  0.00
ATOM   1993  HG  LEU   125      46.095  27.730  55.598  0.00  0.00
ATOM   1994  CD1 LEU   125      45.379  25.851  55.676  0.00  0.00
ATOM   1995 1HD1 LEU   125      44.565  26.149  56.337  0.00  0.00
ATOM   1996 2HD1 LEU   125      44.905  25.933  54.698  0.00  0.00
ATOM   1997 3HD1 LEU   125      45.673  24.818  55.861  0.00  0.00
ATOM   1998  CD2 LEU   125      46.908  26.779  57.331  0.00  0.00
ATOM   1999 1HD2 LEU   125      47.841  26.224  57.431  0.00  0.00
ATOM   2000 2HD2 LEU   125      47.252  27.762  57.650  0.00  0.00
ATOM   2001 3HD2 LEU   125      46.037  26.596  57.961  0.00  0.00
ATOM   2002  C   LEU   125      50.220  26.707  54.510  0.00  0.00
ATOM   2003  O   LEU   125      50.585  26.971  53.356  0.00  0.00
ATOM   2004  N   VAL   126      50.973  25.831  55.332  0.00  0.00
ATOM   2005  H   VAL   126      50.669  25.682  56.283  0.00  0.00
ATOM   2006  CA  VAL   126      52.100  25.087  54.910  0.00  0.00
ATOM   2007  HA  VAL   126      52.396  25.328  53.889  0.00  0.00
ATOM   2008  CB  VAL   126      53.346  25.425  55.836  0.00  0.00
ATOM   2009  HB  VAL   126      53.115  24.982  56.805  0.00  0.00
ATOM   2010  CG1 VAL   126      54.704  24.809  55.307  0.00  0.00
ATOM   2011 1HG1 VAL   126      54.467  23.859  54.829  0.00  0.00
ATOM   2012 2HG1 VAL   126      55.307  25.387  54.606  0.00  0.00
ATOM   2013 3HG1 VAL   126      55.241  24.501  56.204  0.00  0.00
ATOM   2014  CG2 VAL   126      53.537  26.933  56.095  0.00  0.00
ATOM   2015 1HG2 VAL   126      52.583  27.346  56.422  0.00  0.00
ATOM   2016 2HG2 VAL   126      54.261  26.948  56.909  0.00  0.00
ATOM   2017 3HG2 VAL   126      54.020  27.510  55.306  0.00  0.00
ATOM   2018  C   VAL   126      51.829  23.566  54.982  0.00  0.00
ATOM   2019  O   VAL   126      51.405  23.088  56.038  0.00  0.00
ATOM   2020  N   VAL   127      52.020  22.860  53.825  0.00  0.00
ATOM   2021  H   VAL   127      52.538  23.292  53.073  0.00  0.00
ATOM   2022  CA  VAL   127      51.867  21.382  53.744  0.00  0.00
ATOM   2023  HA  VAL   127      51.743  20.940  54.733  0.00  0.00
ATOM   2024  CB  VAL   127      50.633  20.959  52.872  0.00  0.00
ATOM   2025  HB  VAL   127      50.366  19.912  53.021  0.00  0.00
ATOM   2026  CG1 VAL   127      49.403  21.796  53.324  0.00  0.00
ATOM   2027 1HG1 VAL   127      49.496  22.840  53.023  0.00  0.00
ATOM   2028 2HG1 VAL   127      48.558  21.289  52.859  0.00  0.00
ATOM   2029 3HG1 VAL   127      49.279  21.637  54.395  0.00  0.00
ATOM   2030  CG2 VAL   127      50.846  21.203  51.464  0.00  0.00
ATOM   2031 1HG2 VAL   127      50.999  22.251  51.206  0.00  0.00
ATOM   2032 2HG2 VAL   127      51.649  20.584  51.066  0.00  0.00
ATOM   2033 3HG2 VAL   127      49.950  20.824  50.973  0.00  0.00
ATOM   2034  C   VAL   127      53.129  20.657  53.242  0.00  0.00
ATOM   2035  O   VAL   127      53.973  21.257  52.549  0.00  0.00
ATOM   2036  N   THR   128      53.186  19.360  53.501  0.00  0.00
ATOM   2037  H   THR   128      52.454  19.079  54.138  0.00  0.00
ATOM   2038  CA  THR   128      54.102  18.270  53.137  0.00  0.00
ATOM   2039  HA  THR   128      55.083  18.702  53.337  0.00  0.00
ATOM   2040  CB  THR   128      53.771  17.086  54.006  0.00  0.00
ATOM   2041  HB  THR   128      54.302  16.188  53.689  0.00  0.00
ATOM   2042  CG2 THR   128      54.017  17.329  55.511  0.00  0.00
ATOM   2043 1HG2 THR   128      54.115  16.420  56.104  0.00  0.00
ATOM   2044 2HG2 THR   128      54.890  17.942  55.737  0.00  0.00
ATOM   2045 3HG2 THR   128      53.170  17.816  55.994  0.00  0.00
ATOM   2046  OG1 THR   128      52.414  16.789  53.961  0.00  0.00
ATOM   2047  HG1 THR   128      52.145  16.567  53.067  0.00  0.00
ATOM   2048  C   THR   128      53.827  17.915  51.696  0.00  0.00
ATOM   2049  O   THR   128      52.755  17.455  51.333  0.00  0.00
ATOM   2050  N   GLU   129      54.825  18.177  50.798  0.00  0.00
ATOM   2051  H   GLU   129      55.665  18.563  51.206  0.00  0.00
ATOM   2052  CA  GLU   129      54.846  17.899  49.365  0.00  0.00
ATOM   2053  HA  GLU   129      54.103  18.546  48.899  0.00  0.00
ATOM   2054  CB  GLU   129      56.236  18.034  48.672  0.00  0.00
ATOM   2055  HB2 GLU   129      56.571  19.045  48.902  0.00  0.00
ATOM   2056  HB3 GLU   129      57.004  17.363  49.058  0.00  0.00
ATOM   2057  CG  GLU   129      56.113  17.874  47.186  0.00  0.00
ATOM   2058  HG2 GLU   129      55.865  16.854  46.890  0.00  0.00
ATOM   2059  HG3 GLU   129      55.432  18.625  46.785  0.00  0.00
ATOM   2060  CD  GLU   129      57.369  18.302  46.480  0.00  0.00
ATOM   2061  OE1 GLU   129      57.402  19.378  45.890  0.00  0.00
ATOM   2062  OE2 GLU   129      58.372  17.600  46.461  0.00  0.00
ATOM   2063  C   GLU   129      54.354  16.468  49.060  0.00  0.00
ATOM   2064  O   GLU   129      55.040  15.519  49.230  0.00  0.00
ATOM   2065  N   GLY   130      53.157  16.330  48.506  0.00  0.00
ATOM   2066  H   GLY   130      52.592  17.167  48.520  0.00  0.00
ATOM   2067  CA  GLY   130      52.541  14.940  48.363  0.00  0.00
ATOM   2068  HA2 GLY   130      52.468  14.659  47.312  0.00  0.00
ATOM   2069  HA3 GLY   130      53.093  14.146  48.866  0.00  0.00
ATOM   2070  C   GLY   130      51.108  14.937  48.775  0.00  0.00
ATOM   2071  O   GLY   130      50.206  14.255  48.185  0.00  0.00
ATOM   2072  N   ASP   131      50.814  15.490  49.904  0.00  0.00
ATOM   2073  H   ASP   131      51.585  15.980  50.336  0.00  0.00
ATOM   2074  CA  ASP   131      49.478  15.478  50.591  0.00  0.00
ATOM   2075  HA  ASP   131      49.089  14.466  50.482  0.00  0.00
ATOM   2076  CB  ASP   131      49.749  15.677  52.066  0.00  0.00
ATOM   2077  HB2 ASP   131      50.323  14.774  52.274  0.00  0.00
ATOM   2078  HB3 ASP   131      50.134  16.689  52.192  0.00  0.00
ATOM   2079  CG  ASP   131      48.485  15.527  53.001  0.00  0.00
ATOM   2080  OD1 ASP   131      47.475  14.840  52.654  0.00  0.00
ATOM   2081  OD2 ASP   131      48.537  16.261  54.005  0.00  0.00
ATOM   2082  C   ASP   131      48.609  16.594  49.960  0.00  0.00
ATOM   2083  O   ASP   131      49.109  17.544  49.371  0.00  0.00
ATOM   2084  N   ASN   132      47.321  16.515  50.235  0.00  0.00
ATOM   2085  H   ASN   132      47.017  15.772  50.849  0.00  0.00
ATOM   2086  CA  ASN   132      46.272  17.403  49.862  0.00  0.00
ATOM   2087  HA  ASN   132      46.504  17.583  48.813  0.00  0.00
ATOM   2088  CB  ASN   132      44.835  16.686  49.876  0.00  0.00
ATOM   2089  HB2 ASN   132      44.958  15.779  49.285  0.00  0.00
ATOM   2090  HB3 ASN   132      44.656  16.525  50.939  0.00  0.00
ATOM   2091  CG  ASN   132      43.706  17.470  49.241  0.00  0.00
ATOM   2092  OD1 ASN   132      43.881  18.562  48.667  0.00  0.00
ATOM   2093  ND2 ASN   132      42.496  16.981  49.388  0.00  0.00
ATOM   2094 1HD2 ASN   132      41.681  17.465  49.039  0.00  0.00
ATOM   2095 2HD2 ASN   132      42.422  16.130  49.926  0.00  0.00
ATOM   2096  C   ASN   132      46.266  18.679  50.587  0.00  0.00
ATOM   2097  O   ASN   132      45.927  18.647  51.798  0.00  0.00
ATOM   2098  N   ALA   133      46.539  19.804  49.944  0.00  0.00
ATOM   2099  H   ALA   133      46.460  19.717  48.940  0.00  0.00
ATOM   2100  CA  ALA   133      46.444  21.159  50.609  0.00  0.00
ATOM   2101  HA  ALA   133      46.824  21.147  51.631  0.00  0.00
ATOM   2102  CB  ALA   133      47.264  22.129  49.687  0.00  0.00
ATOM   2103  HB1 ALA   133      48.315  21.860  49.583  0.00  0.00
ATOM   2104  HB2 ALA   133      46.781  22.183  48.712  0.00  0.00
ATOM   2105  HB3 ALA   133      47.220  23.147  50.073  0.00  0.00
ATOM   2106  C   ALA   133      44.994  21.586  50.485  0.00  0.00
ATOM   2107  O   ALA   133      44.318  21.472  49.405  0.00  0.00
ATOM   2108  N   THR   134      44.424  22.207  51.543  0.00  0.00
ATOM   2109  H   THR   134      44.853  22.244  52.457  0.00  0.00
ATOM   2110  CA  THR   134      43.002  22.489  51.602  0.00  0.00
ATOM   2111  HA  THR   134      42.517  22.461  50.626  0.00  0.00
ATOM   2112  CB  THR   134      42.306  21.404  52.376  0.00  0.00
ATOM   2113  HB  THR   134      41.220  21.502  52.403  0.00  0.00
ATOM   2114  CG2 THR   134      42.433  20.092  51.610  0.00  0.00
ATOM   2115 1HG2 THR   134      43.463  19.735  51.593  0.00  0.00
ATOM   2116 2HG2 THR   134      41.792  19.316  52.027  0.00  0.00
ATOM   2117 3HG2 THR   134      42.136  20.263  50.575  0.00  0.00
ATOM   2118  OG1 THR   134      42.814  21.170  53.710  0.00  0.00
ATOM   2119  HG1 THR   134      42.637  21.923  54.279  0.00  0.00
ATOM   2120  C   THR   134      42.636  23.836  52.228  0.00  0.00
ATOM   2121  O   THR   134      43.265  24.230  53.201  0.00  0.00
ATOM   2122  N   PHE   135      41.506  24.453  51.791  0.00  0.00
ATOM   2123  H   PHE   135      40.956  23.862  51.183  0.00  0.00
ATOM   2124  CA  PHE   135      40.914  25.721  52.224  0.00  0.00
ATOM   2125  HA  PHE   135      41.249  25.944  53.238  0.00  0.00
ATOM   2126  CB  PHE   135      41.292  26.915  51.229  0.00  0.00
ATOM   2127  HB2 PHE   135      40.938  26.563  50.260  0.00  0.00
ATOM   2128  HB3 PHE   135      40.766  27.783  51.628  0.00  0.00
ATOM   2129  CG  PHE   135      42.733  27.138  51.079  0.00  0.00
ATOM   2130  CD1 PHE   135      43.388  27.981  51.965  0.00  0.00
ATOM   2131  HD1 PHE   135      42.829  28.588  52.662  0.00  0.00
ATOM   2132  CE1 PHE   135      44.804  28.082  51.967  0.00  0.00
ATOM   2133  HE1 PHE   135      45.318  28.710  52.680  0.00  0.00
ATOM   2134  CZ  PHE   135      45.545  27.526  50.949  0.00  0.00
ATOM   2135  HZ  PHE   135      46.603  27.741  50.921  0.00  0.00
ATOM   2136  CE2 PHE   135      44.924  26.724  49.984  0.00  0.00
ATOM   2137  HE2 PHE   135      45.603  26.279  49.271  0.00  0.00
ATOM   2138  CD2 PHE   135      43.504  26.538  50.042  0.00  0.00
ATOM   2139  HD2 PHE   135      43.113  25.842  49.315  0.00  0.00
ATOM   2140  C   PHE   135      39.371  25.546  52.347  0.00  0.00
ATOM   2141  O   PHE   135      38.808  24.634  51.784  0.00  0.00
ATOM   2142  N   THR   136      38.758  26.421  53.156  0.00  0.00
ATOM   2143  H   THR   136      39.364  27.095  53.602  0.00  0.00
ATOM   2144  CA  THR   136      37.298  26.614  53.125  0.00  0.00
ATOM   2145  HA  THR   136      36.813  25.832  52.542  0.00  0.00
ATOM   2146  CB  THR   136      36.767  26.606  54.538  0.00  0.00
ATOM   2147  HB  THR   136      35.742  26.970  54.598  0.00  0.00
ATOM   2148  CG2 THR   136      36.747  25.170  55.063  0.00  0.00
ATOM   2149 1HG2 THR   136      37.709  24.671  54.943  0.00  0.00
ATOM   2150 2HG2 THR   136      36.449  25.172  56.111  0.00  0.00
ATOM   2151 3HG2 THR   136      35.965  24.707  54.461  0.00  0.00
ATOM   2152  OG1 THR   136      37.506  27.358  55.494  0.00  0.00
ATOM   2153  HG1 THR   136      38.330  27.551  55.042  0.00  0.00
ATOM   2154  C   THR   136      36.807  27.941  52.521  0.00  0.00
ATOM   2155  O   THR   136      37.626  28.870  52.407  0.00  0.00
ATOM   2156  N   CYX   137      35.501  28.052  52.231  0.00  0.00
ATOM   2157  H   CYX   137      34.953  27.210  52.133  0.00  0.00
ATOM   2158  CA  CYX   137      34.942  29.252  51.791  0.00  0.00
ATOM   2159  HA  CYX   137      35.486  29.995  52.374  0.00  0.00
ATOM   2160  CB  CYX   137      35.116  29.486  50.333  0.00  0.00
ATOM   2161  HB2 CYX   137      36.120  29.214  50.006  0.00  0.00
ATOM   2162  HB3 CYX   137      34.493  28.750  49.825  0.00  0.00
ATOM   2163  SG  CYX   137      34.926  31.192  49.898  0.00  0.00
ATOM   2164  C   CYX   137      33.454  29.347  52.108  0.00  0.00
ATOM   2165  O   CYX   137      32.867  28.237  52.104  0.00  0.00
ATOM   2166  N   SER   138      32.796  30.526  52.254  0.00  0.00
ATOM   2167  H   SER   138      33.358  31.365  52.231  0.00  0.00
ATOM   2168  CA  SER   138      31.374  30.632  52.546  0.00  0.00
ATOM   2169  HA  SER   138      30.899  29.682  52.302  0.00  0.00
ATOM   2170  CB  SER   138      31.001  31.015  54.047  0.00  0.00
ATOM   2171  HB2 SER   138      31.459  31.982  54.254  0.00  0.00
ATOM   2172  HB3 SER   138      29.915  31.086  54.111  0.00  0.00
ATOM   2173  OG  SER   138      31.409  30.099  55.033  0.00  0.00
ATOM   2174  HG  SER   138      30.834  29.338  55.144  0.00  0.00
ATOM   2175  C   SER   138      30.841  31.774  51.547  0.00  0.00
ATOM   2176  O   SER   138      31.458  32.805  51.361  0.00  0.00
ATOM   2177  N   PHE   139      29.664  31.449  50.898  0.00  0.00
ATOM   2178  H   PHE   139      29.138  30.667  51.261  0.00  0.00
ATOM   2179  CA  PHE   139      28.838  32.464  50.271  0.00  0.00
ATOM   2180  HA  PHE   139      28.919  33.371  50.870  0.00  0.00
ATOM   2181  CB  PHE   139      29.383  32.700  48.857  0.00  0.00
ATOM   2182  HB2 PHE   139      30.471  32.642  48.880  0.00  0.00
ATOM   2183  HB3 PHE   139      29.017  31.884  48.234  0.00  0.00
ATOM   2184  CG  PHE   139      29.087  34.079  48.294  0.00  0.00
ATOM   2185  CD1 PHE   139      29.490  35.228  49.066  0.00  0.00
ATOM   2186  HD1 PHE   139      29.945  35.130  50.040  0.00  0.00
ATOM   2187  CE1 PHE   139      29.251  36.471  48.439  0.00  0.00
ATOM   2188  HE1 PHE   139      29.570  37.354  48.974  0.00  0.00
ATOM   2189  CZ  PHE   139      28.526  36.638  47.277  0.00  0.00
ATOM   2190  HZ  PHE   139      28.476  37.646  46.892  0.00  0.00
ATOM   2191  CE2 PHE   139      28.313  35.488  46.438  0.00  0.00
ATOM   2192  HE2 PHE   139      27.840  35.626  45.478  0.00  0.00
ATOM   2193  CD2 PHE   139      28.442  34.190  47.039  0.00  0.00
ATOM   2194  HD2 PHE   139      28.212  33.310  46.455  0.00  0.00
ATOM   2195  C   PHE   139      27.396  32.009  50.194  0.00  0.00
ATOM   2196  O   PHE   139      27.172  30.896  49.915  0.00  0.00
ATOM   2197  N   SER   140      26.434  32.920  50.455  0.00  0.00
ATOM   2198  H   SER   140      26.754  33.839  50.725  0.00  0.00
ATOM   2199  CA  SER   140      25.011  32.584  50.793  0.00  0.00
ATOM   2200  HA  SER   140      24.982  31.577  51.208  0.00  0.00
ATOM   2201  CB  SER   140      24.499  33.415  51.954  0.00  0.00
ATOM   2202  HB2 SER   140      24.203  34.401  51.597  0.00  0.00
ATOM   2203  HB3 SER   140      23.501  33.127  52.284  0.00  0.00
ATOM   2204  OG  SER   140      25.309  33.501  53.058  0.00  0.00
ATOM   2205  HG  SER   140      24.865  34.111  53.653  0.00  0.00
ATOM   2206  C   SER   140      23.957  32.771  49.626  0.00  0.00
ATOM   2207  O   SER   140      22.725  32.825  49.779  0.00  0.00
ATOM   2208  N   ASN   141      24.478  32.988  48.369  0.00  0.00
ATOM   2209  H   ASN   141      25.483  32.929  48.288  0.00  0.00
ATOM   2210  CA  ASN   141      23.697  33.410  47.180  0.00  0.00
ATOM   2211  HA  ASN   141      23.109  34.285  47.458  0.00  0.00
ATOM   2212  CB  ASN   141      24.721  33.942  46.143  0.00  0.00
ATOM   2213  HB2 ASN   141      25.370  34.741  46.502  0.00  0.00
ATOM   2214  HB3 ASN   141      25.427  33.165  45.850  0.00  0.00
ATOM   2215  CG  ASN   141      24.030  34.517  44.917  0.00  0.00
ATOM   2216  OD1 ASN   141      22.789  34.638  44.852  0.00  0.00
ATOM   2217  ND2 ASN   141      24.787  35.004  43.985  0.00  0.00
ATOM   2218 1HD2 ASN   141      24.339  35.244  43.112  0.00  0.00
ATOM   2219 2HD2 ASN   141      25.785  34.890  43.887  0.00  0.00
ATOM   2220  C   ASN   141      22.776  32.299  46.573  0.00  0.00
ATOM   2221  O   ASN   141      23.246  31.277  46.143  0.00  0.00
ATOM   2222  N   THR   142      21.481  32.547  46.588  0.00  0.00
ATOM   2223  H   THR   142      21.220  33.392  47.076  0.00  0.00
ATOM   2224  CA  THR   142      20.400  31.747  46.028  0.00  0.00
ATOM   2225  HA  THR   142      20.660  30.698  46.170  0.00  0.00
ATOM   2226  CB  THR   142      19.123  31.944  46.868  0.00  0.00
ATOM   2227  HB  THR   142      18.290  31.463  46.355  0.00  0.00
ATOM   2228  CG2 THR   142      19.290  31.404  48.280  0.00  0.00
ATOM   2229 1HG2 THR   142      20.214  31.805  48.694  0.00  0.00
ATOM   2230 2HG2 THR   142      18.359  31.433  48.847  0.00  0.00
ATOM   2231 3HG2 THR   142      19.512  30.344  48.154  0.00  0.00
ATOM   2232  OG1 THR   142      18.770  33.334  46.964  0.00  0.00
ATOM   2233  HG1 THR   142      19.428  33.713  47.552  0.00  0.00
ATOM   2234  C   THR   142      20.066  31.958  44.509  0.00  0.00
ATOM   2235  O   THR   142      19.085  31.322  44.027  0.00  0.00
ATOM   2236  N   SER   143      20.709  32.883  43.846  0.00  0.00
ATOM   2237  H   SER   143      21.332  33.459  44.394  0.00  0.00
ATOM   2238  CA  SER   143      20.456  33.290  42.382  0.00  0.00
ATOM   2239  HA  SER   143      19.496  33.770  42.193  0.00  0.00
ATOM   2240  CB  SER   143      21.419  34.253  41.870  0.00  0.00
ATOM   2241  HB2 SER   143      22.399  33.982  42.262  0.00  0.00
ATOM   2242  HB3 SER   143      21.557  34.229  40.789  0.00  0.00
ATOM   2243  OG  SER   143      21.064  35.578  42.261  0.00  0.00
ATOM   2244  HG  SER   143      21.434  36.218  41.649  0.00  0.00
ATOM   2245  C   SER   143      20.572  32.005  41.500  0.00  0.00
ATOM   2246  O   SER   143      21.522  31.260  41.628  0.00  0.00
ATOM   2247  N   GLU   144      19.576  31.791  40.684  0.00  0.00
ATOM   2248  H   GLU   144      18.767  32.396  40.702  0.00  0.00
ATOM   2249  CA  GLU   144      19.483  30.689  39.761  0.00  0.00
ATOM   2250  HA  GLU   144      19.573  29.780  40.355  0.00  0.00
ATOM   2251  CB  GLU   144      18.132  30.728  39.150  0.00  0.00
ATOM   2252  HB2 GLU   144      18.240  31.571  38.466  0.00  0.00
ATOM   2253  HB3 GLU   144      18.009  29.826  38.551  0.00  0.00
ATOM   2254  CG  GLU   144      16.896  30.728  40.035  0.00  0.00
ATOM   2255  HG2 GLU   144      16.135  30.162  39.497  0.00  0.00
ATOM   2256  HG3 GLU   144      17.068  30.223  40.986  0.00  0.00
ATOM   2257  CD  GLU   144      16.379  32.169  40.209  0.00  0.00
ATOM   2258  OE1 GLU   144      17.055  32.946  40.896  0.00  0.00
ATOM   2259  OE2 GLU   144      15.265  32.464  39.704  0.00  0.00
ATOM   2260  C   GLU   144      20.724  30.569  38.780  0.00  0.00
ATOM   2261  O   GLU   144      20.988  29.425  38.364  0.00  0.00
ATOM   2262  N   SER   145      21.366  31.626  38.399  0.00  0.00
ATOM   2263  H   SER   145      20.957  32.458  38.798  0.00  0.00
ATOM   2264  CA  SER   145      22.566  31.757  37.576  0.00  0.00
ATOM   2265  HA  SER   145      22.533  30.857  36.961  0.00  0.00
ATOM   2266  CB  SER   145      22.445  32.928  36.588  0.00  0.00
ATOM   2267  HB2 SER   145      23.219  32.941  35.820  0.00  0.00
ATOM   2268  HB3 SER   145      21.464  32.792  36.134  0.00  0.00
ATOM   2269  OG  SER   145      22.530  34.220  37.169  0.00  0.00
ATOM   2270  HG  SER   145      21.759  34.330  37.730  0.00  0.00
ATOM   2271  C   SER   145      23.950  31.789  38.313  0.00  0.00
ATOM   2272  O   SER   145      24.954  32.056  37.729  0.00  0.00
ATOM   2273  N   PHE   146      23.911  31.663  39.649  0.00  0.00
ATOM   2274  H   PHE   146      23.043  31.319  40.035  0.00  0.00
ATOM   2275  CA  PHE   146      25.146  31.631  40.586  0.00  0.00
ATOM   2276  HA  PHE   146      25.711  32.542  40.385  0.00  0.00
ATOM   2277  CB  PHE   146      24.724  31.645  42.039  0.00  0.00
ATOM   2278  HB2 PHE   146      24.169  32.569  42.208  0.00  0.00
ATOM   2279  HB3 PHE   146      24.055  30.822  42.291  0.00  0.00
ATOM   2280  CG  PHE   146      25.778  31.434  43.136  0.00  0.00
ATOM   2281  CD1 PHE   146      25.554  30.468  44.141  0.00  0.00
ATOM   2282  HD1 PHE   146      24.716  29.788  44.113  0.00  0.00
ATOM   2283  CE1 PHE   146      26.574  30.419  45.110  0.00  0.00
ATOM   2284  HE1 PHE   146      26.415  29.783  45.968  0.00  0.00
ATOM   2285  CZ  PHE   146      27.792  31.157  45.035  0.00  0.00
ATOM   2286  HZ  PHE   146      28.542  31.021  45.801  0.00  0.00
ATOM   2287  CE2 PHE   146      28.031  31.859  43.869  0.00  0.00
ATOM   2288  HE2 PHE   146      28.982  32.344  43.703  0.00  0.00
ATOM   2289  CD2 PHE   146      26.990  32.094  42.974  0.00  0.00
ATOM   2290  HD2 PHE   146      27.201  32.728  42.126  0.00  0.00
ATOM   2291  C   PHE   146      26.176  30.590  40.178  0.00  0.00
ATOM   2292  O   PHE   146      25.870  29.390  39.996  0.00  0.00
ATOM   2293  N   VAL   147      27.447  30.965  39.980  0.00  0.00
ATOM   2294  H   VAL   147      27.659  31.951  40.029  0.00  0.00
ATOM   2295  CA  VAL   147      28.614  30.037  39.921  0.00  0.00
ATOM   2296  HA  VAL   147      28.382  29.067  40.361  0.00  0.00
ATOM   2297  CB  VAL   147      29.014  29.689  38.447  0.00  0.00
ATOM   2298  HB  VAL   147      29.531  28.756  38.675  0.00  0.00
ATOM   2299  CG1 VAL   147      27.901  29.369  37.370  0.00  0.00
ATOM   2300 1HG1 VAL   147      27.243  30.233  37.276  0.00  0.00
ATOM   2301 2HG1 VAL   147      28.317  29.040  36.417  0.00  0.00
ATOM   2302 3HG1 VAL   147      27.239  28.599  37.766  0.00  0.00
ATOM   2303  CG2 VAL   147      30.063  30.639  37.824  0.00  0.00
ATOM   2304 1HG2 VAL   147      30.525  30.155  36.964  0.00  0.00
ATOM   2305 2HG2 VAL   147      29.604  31.576  37.509  0.00  0.00
ATOM   2306 3HG2 VAL   147      30.784  30.818  38.622  0.00  0.00
ATOM   2307  C   VAL   147      29.687  30.671  40.815  0.00  0.00
ATOM   2308  O   VAL   147      29.699  31.847  41.105  0.00  0.00
ATOM   2309  N   LEU   148      30.620  29.848  41.271  0.00  0.00
ATOM   2310  H   LEU   148      30.659  28.891  40.950  0.00  0.00
ATOM   2311  CA  LEU   148      31.773  30.220  42.195  0.00  0.00
ATOM   2312  HA  LEU   148      31.955  31.287  42.321  0.00  0.00
ATOM   2313  CB  LEU   148      31.615  29.624  43.541  0.00  0.00
ATOM   2314  HB2 LEU   148      30.635  29.799  43.988  0.00  0.00
ATOM   2315  HB3 LEU   148      31.647  28.553  43.343  0.00  0.00
ATOM   2316  CG  LEU   148      32.602  30.096  44.638  0.00  0.00
ATOM   2317  HG  LEU   148      33.631  30.269  44.323  0.00  0.00
ATOM   2318  CD1 LEU   148      32.161  31.445  45.158  0.00  0.00
ATOM   2319 1HD1 LEU   148      32.340  32.246  44.439  0.00  0.00
ATOM   2320 2HD1 LEU   148      31.130  31.260  45.459  0.00  0.00
ATOM   2321 3HD1 LEU   148      32.705  31.656  46.079  0.00  0.00
ATOM   2322  CD2 LEU   148      32.757  29.086  45.763  0.00  0.00
ATOM   2323 1HD2 LEU   148      33.451  29.460  46.516  0.00  0.00
ATOM   2324 2HD2 LEU   148      31.761  28.804  46.104  0.00  0.00
ATOM   2325 3HD2 LEU   148      33.292  28.235  45.341  0.00  0.00
ATOM   2326  C   LEU   148      33.064  29.630  41.645  0.00  0.00
ATOM   2327  O   LEU   148      33.178  28.407  41.708  0.00  0.00
ATOM   2328  N   ASN   149      33.877  30.488  41.018  0.00  0.00
ATOM   2329  H   ASN   149      33.598  31.452  41.135  0.00  0.00
ATOM   2330  CA  ASN   149      35.116  30.127  40.293  0.00  0.00
ATOM   2331  HA  ASN   149      34.990  29.117  39.905  0.00  0.00
ATOM   2332  CB  ASN   149      35.347  31.007  39.084  0.00  0.00
ATOM   2333  HB2 ASN   149      35.283  32.029  39.457  0.00  0.00
ATOM   2334  HB3 ASN   149      36.364  30.936  38.698  0.00  0.00
ATOM   2335  CG  ASN   149      34.441  30.704  37.869  0.00  0.00
ATOM   2336  OD1 ASN   149      33.480  29.916  37.909  0.00  0.00
ATOM   2337  ND2 ASN   149      34.674  31.323  36.725  0.00  0.00
ATOM   2338 1HD2 ASN   149      34.076  31.155  35.928  0.00  0.00
ATOM   2339 2HD2 ASN   149      35.488  31.922  36.718  0.00  0.00
ATOM   2340  C   ASN   149      36.333  30.306  41.244  0.00  0.00
ATOM   2341  O   ASN   149      36.588  31.432  41.673  0.00  0.00
ATOM   2342  N   TRP   150      37.086  29.229  41.486  0.00  0.00
ATOM   2343  H   TRP   150      36.845  28.406  40.953  0.00  0.00
ATOM   2344  CA  TRP   150      38.357  29.230  42.212  0.00  0.00
ATOM   2345  HA  TRP   150      38.263  30.063  42.909  0.00  0.00
ATOM   2346  CB  TRP   150      38.393  27.994  43.110  0.00  0.00
ATOM   2347  HB2 TRP   150      37.528  28.173  43.748  0.00  0.00
ATOM   2348  HB3 TRP   150      38.271  27.066  42.551  0.00  0.00
ATOM   2349  CG  TRP   150      39.536  27.874  44.131  0.00  0.00
ATOM   2350  CD1 TRP   150      39.895  28.758  45.111  0.00  0.00
ATOM   2351  HD1 TRP   150      39.512  29.743  45.331  0.00  0.00
ATOM   2352  NE1 TRP   150      40.804  28.164  45.966  0.00  0.00
ATOM   2353  HE1 TRP   150      41.227  28.590  46.778  0.00  0.00
ATOM   2354  CE2 TRP   150      41.063  26.895  45.585  0.00  0.00
ATOM   2355  CZ2 TRP   150      41.802  25.900  46.224  0.00  0.00
ATOM   2356  HZ2 TRP   150      42.353  26.080  47.136  0.00  0.00
ATOM   2357  CH2 TRP   150      41.668  24.571  45.748  0.00  0.00
ATOM   2358  HH2 TRP   150      42.212  23.825  46.309  0.00  0.00
ATOM   2359  CZ3 TRP   150      40.970  24.255  44.596  0.00  0.00
ATOM   2360  HZ3 TRP   150      40.959  23.246  44.211  0.00  0.00
ATOM   2361  CE3 TRP   150      40.246  25.284  43.945  0.00  0.00
ATOM   2362  HE3 TRP   150      39.707  24.743  43.182  0.00  0.00
ATOM   2363  CD2 TRP   150      40.216  26.609  44.427  0.00  0.00
ATOM   2364  C   TRP   150      39.532  29.441  41.226  0.00  0.00
ATOM   2365  O   TRP   150      39.428  29.040  40.109  0.00  0.00
ATOM   2366  N   TYR   151      40.651  30.009  41.701  0.00  0.00
ATOM   2367  H   TYR   151      40.544  30.261  42.673  0.00  0.00
ATOM   2368  CA  TYR   151      41.810  30.367  41.039  0.00  0.00
ATOM   2369  HA  TYR   151      41.843  29.776  40.124  0.00  0.00
ATOM   2370  CB  TYR   151      41.759  31.901  40.759  0.00  0.00
ATOM   2371  HB2 TYR   151      41.799  32.404  41.725  0.00  0.00
ATOM   2372  HB3 TYR   151      42.618  32.092  40.117  0.00  0.00
ATOM   2373  CG  TYR   151      40.580  32.370  39.920  0.00  0.00
ATOM   2374  CD1 TYR   151      40.605  32.339  38.517  0.00  0.00
ATOM   2375  HD1 TYR   151      41.355  31.803  37.955  0.00  0.00
ATOM   2376  CE1 TYR   151      39.516  32.767  37.766  0.00  0.00
ATOM   2377  HE1 TYR   151      39.469  32.655  36.692  0.00  0.00
ATOM   2378  CZ  TYR   151      38.368  33.303  38.436  0.00  0.00
ATOM   2379  OH  TYR   151      37.177  33.527  37.767  0.00  0.00
ATOM   2380  HH  TYR   151      37.284  33.160  36.886  0.00  0.00
ATOM   2381  CE2 TYR   151      38.414  33.468  39.848  0.00  0.00
ATOM   2382  HE2 TYR   151      37.631  33.863  40.479  0.00  0.00
ATOM   2383  CD2 TYR   151      39.515  33.045  40.578  0.00  0.00
ATOM   2384  HD2 TYR   151      39.486  33.203  41.646  0.00  0.00
ATOM   2385  C   TYR   151      43.044  30.148  41.871  0.00  0.00
ATOM   2386  O   TYR   151      43.091  30.330  43.100  0.00  0.00
ATOM   2387  N   ARG   152      44.154  29.979  41.141  0.00  0.00
ATOM   2388  H   ARG   152      43.960  30.035  40.152  0.00  0.00
ATOM   2389  CA  ARG   152      45.511  30.367  41.474  0.00  0.00
ATOM   2390  HA  ARG   152      45.505  30.484  42.558  0.00  0.00
ATOM   2391  CB  ARG   152      46.577  29.277  41.114  0.00  0.00
ATOM   2392  HB2 ARG   152      47.613  29.507  41.362  0.00  0.00
ATOM   2393  HB3 ARG   152      46.278  28.337  41.578  0.00  0.00
ATOM   2394  CG  ARG   152      46.648  28.967  39.613  0.00  0.00
ATOM   2395  HG2 ARG   152      45.651  28.708  39.256  0.00  0.00
ATOM   2396  HG3 ARG   152      46.875  29.909  39.114  0.00  0.00
ATOM   2397  CD  ARG   152      47.652  27.841  39.237  0.00  0.00
ATOM   2398  HD2 ARG   152      48.626  28.285  39.442  0.00  0.00
ATOM   2399  HD3 ARG   152      47.508  27.023  39.944  0.00  0.00
ATOM   2400  NE  ARG   152      47.586  27.303  37.835  0.00  0.00
ATOM   2401  HE  ARG   152      46.991  27.842  37.222  0.00  0.00
ATOM   2402  CZ  ARG   152      47.755  26.059  37.371  0.00  0.00
ATOM   2403  NH1 ARG   152      48.492  25.118  38.041  0.00  0.00
ATOM   2404 1HH1 ARG   152      48.611  25.233  39.037  0.00  0.00
ATOM   2405 2HH1 ARG   152      48.663  24.238  37.576  0.00  0.00
ATOM   2406  NH2 ARG   152      47.421  25.805  36.145  0.00  0.00
ATOM   2407 1HH2 ARG   152      46.832  26.489  35.694  0.00  0.00
ATOM   2408 2HH2 ARG   152      47.603  24.912  35.708  0.00  0.00
ATOM   2409  C   ARG   152      45.944  31.664  40.774  0.00  0.00
ATOM   2410  O   ARG   152      45.283  32.106  39.829  0.00  0.00
ATOM   2411  N   MET   153      47.103  32.252  41.149  0.00  0.00
ATOM   2412  H   MET   153      47.460  31.985  42.055  0.00  0.00
ATOM   2413  CA  MET   153      47.844  33.397  40.405  0.00  0.00
ATOM   2414  HA  MET   153      47.112  33.826  39.721  0.00  0.00
ATOM   2415  CB  MET   153      48.264  34.501  41.453  0.00  0.00
ATOM   2416  HB2 MET   153      48.793  34.039  42.287  0.00  0.00
ATOM   2417  HB3 MET   153      49.076  35.099  41.039  0.00  0.00
ATOM   2418  CG  MET   153      47.154  35.507  41.825  0.00  0.00
ATOM   2419  HG2 MET   153      46.452  35.049  42.522  0.00  0.00
ATOM   2420  HG3 MET   153      47.850  36.290  42.127  0.00  0.00
ATOM   2421  SD  MET   153      46.200  36.317  40.565  0.00  0.00
ATOM   2422  CE  MET   153      45.265  37.481  41.612  0.00  0.00
ATOM   2423  HE1 MET   153      46.015  38.215  41.907  0.00  0.00
ATOM   2424  HE2 MET   153      44.547  38.105  41.081  0.00  0.00
ATOM   2425  HE3 MET   153      44.885  36.805  42.378  0.00  0.00
ATOM   2426  C   MET   153      49.125  32.862  39.696  0.00  0.00
ATOM   2427  O   MET   153      49.749  31.874  40.091  0.00  0.00
ATOM   2428  N   SER   154      49.511  33.555  38.632  0.00  0.00
ATOM   2429  H   SER   154      48.895  34.265  38.264  0.00  0.00
ATOM   2430  CA  SER   154      50.877  33.595  38.091  0.00  0.00
ATOM   2431  HA  SER   154      51.219  32.568  37.969  0.00  0.00
ATOM   2432  CB  SER   154      50.784  34.113  36.646  0.00  0.00
ATOM   2433  HB2 SER   154      51.827  34.132  36.329  0.00  0.00
ATOM   2434  HB3 SER   154      50.232  33.488  35.945  0.00  0.00
ATOM   2435  OG  SER   154      50.344  35.444  36.665  0.00  0.00
ATOM   2436  HG  SER   154      50.526  35.791  35.788  0.00  0.00
ATOM   2437  C   SER   154      51.865  34.359  39.016  0.00  0.00
ATOM   2438  O   SER   154      51.529  35.018  39.993  0.00  0.00
ATOM   2439  N   PRO   155      53.189  34.268  38.722  0.00  0.00
ATOM   2440  CD  PRO   155      53.918  33.211  37.957  0.00  0.00
ATOM   2441  HD2 PRO   155      53.747  33.442  36.906  0.00  0.00
ATOM   2442  HD3 PRO   155      53.544  32.212  38.183  0.00  0.00
ATOM   2443  CG  PRO   155      55.342  33.159  38.378  0.00  0.00
ATOM   2444  HG2 PRO   155      55.970  32.814  37.556  0.00  0.00
ATOM   2445  HG3 PRO   155      55.457  32.651  39.336  0.00  0.00
ATOM   2446  CB  PRO   155      55.578  34.626  38.693  0.00  0.00
ATOM   2447  HB2 PRO   155      55.956  35.126  37.801  0.00  0.00
ATOM   2448  HB3 PRO   155      56.441  34.764  39.345  0.00  0.00
ATOM   2449  CA  PRO   155      54.280  35.137  39.290  0.00  0.00
ATOM   2450  HA  PRO   155      54.272  35.082  40.379  0.00  0.00
ATOM   2451  C   PRO   155      54.112  36.624  38.911  0.00  0.00
ATOM   2452  O   PRO   155      54.438  37.512  39.765  0.00  0.00
ATOM   2453  N   SER   156      53.566  36.912  37.711  0.00  0.00
ATOM   2454  H   SER   156      53.505  36.126  37.081  0.00  0.00
ATOM   2455  CA  SER   156      53.096  38.188  37.190  0.00  0.00
ATOM   2456  HA  SER   156      53.756  38.972  37.560  0.00  0.00
ATOM   2457  CB  SER   156      53.154  38.099  35.637  0.00  0.00
ATOM   2458  HB2 SER   156      52.697  37.170  35.294  0.00  0.00
ATOM   2459  HB3 SER   156      52.562  38.946  35.291  0.00  0.00
ATOM   2460  OG  SER   156      54.430  38.104  35.063  0.00  0.00
ATOM   2461  HG  SER   156      54.330  38.159  34.109  0.00  0.00
ATOM   2462  C   SER   156      51.675  38.535  37.716  0.00  0.00
ATOM   2463  O   SER   156      51.025  39.428  37.149  0.00  0.00
ATOM   2464  N   ASN   157      51.178  37.841  38.772  0.00  0.00
ATOM   2465  H   ASN   157      51.823  37.146  39.121  0.00  0.00
ATOM   2466  CA  ASN   157      49.966  38.298  39.482  0.00  0.00
ATOM   2467  HA  ASN   157      49.831  37.521  40.235  0.00  0.00
ATOM   2468  CB  ASN   157      50.155  39.615  40.303  0.00  0.00
ATOM   2469  HB2 ASN   157      51.183  39.626  40.665  0.00  0.00
ATOM   2470  HB3 ASN   157      50.044  40.485  39.656  0.00  0.00
ATOM   2471  CG  ASN   157      49.258  39.747  41.494  0.00  0.00
ATOM   2472  OD1 ASN   157      48.566  40.705  41.686  0.00  0.00
ATOM   2473  ND2 ASN   157      49.399  38.843  42.418  0.00  0.00
ATOM   2474 1HD2 ASN   157      48.958  38.955  43.319  0.00  0.00
ATOM   2475 2HD2 ASN   157      49.992  38.031  42.323  0.00  0.00
ATOM   2476  C   ASN   157      48.607  38.250  38.701  0.00  0.00
ATOM   2477  O   ASN   157      47.703  39.060  38.980  0.00  0.00
ATOM   2478  N   GLN   158      48.362  37.329  37.815  0.00  0.00
ATOM   2479  H   GLN   158      49.183  36.795  37.566  0.00  0.00
ATOM   2480  CA  GLN   158      47.146  37.219  36.986  0.00  0.00
ATOM   2481  HA  GLN   158      46.355  37.881  37.339  0.00  0.00
ATOM   2482  CB  GLN   158      47.497  37.399  35.471  0.00  0.00
ATOM   2483  HB2 GLN   158      47.913  36.468  35.086  0.00  0.00
ATOM   2484  HB3 GLN   158      46.527  37.600  35.017  0.00  0.00
ATOM   2485  CG  GLN   158      48.467  38.582  35.308  0.00  0.00
ATOM   2486  HG2 GLN   158      48.196  39.523  35.786  0.00  0.00
ATOM   2487  HG3 GLN   158      49.454  38.239  35.617  0.00  0.00
ATOM   2488  CD  GLN   158      48.660  38.926  33.818  0.00  0.00
ATOM   2489  OE1 GLN   158      49.730  38.857  33.255  0.00  0.00
ATOM   2490  NE2 GLN   158      47.558  39.206  33.151  0.00  0.00
ATOM   2491 1HE2 GLN   158      47.551  39.365  32.154  0.00  0.00
ATOM   2492 2HE2 GLN   158      46.671  39.356  33.611  0.00  0.00
ATOM   2493  C   GLN   158      46.491  35.839  37.258  0.00  0.00
ATOM   2494  O   GLN   158      47.229  34.868  37.484  0.00  0.00
ATOM   2495  N   THR   159      45.161  35.766  37.192  0.00  0.00
ATOM   2496  H   THR   159      44.641  36.628  37.114  0.00  0.00
ATOM   2497  CA  THR   159      44.487  34.525  37.499  0.00  0.00
ATOM   2498  HA  THR   159      44.981  34.088  38.367  0.00  0.00
ATOM   2499  CB  THR   159      42.973  34.738  37.831  0.00  0.00
ATOM   2500  HB  THR   159      42.537  33.743  37.923  0.00  0.00
ATOM   2501  CG2 THR   159      42.786  35.439  39.213  0.00  0.00
ATOM   2502 1HG2 THR   159      43.247  36.426  39.176  0.00  0.00
ATOM   2503 2HG2 THR   159      41.707  35.509  39.353  0.00  0.00
ATOM   2504 3HG2 THR   159      43.093  34.752  40.002  0.00  0.00
ATOM   2505  OG1 THR   159      42.253  35.481  36.871  0.00  0.00
ATOM   2506  HG1 THR   159      41.350  35.587  37.180  0.00  0.00
ATOM   2507  C   THR   159      44.545  33.406  36.496  0.00  0.00
ATOM   2508  O   THR   159      44.579  33.617  35.304  0.00  0.00
ATOM   2509  N   ASP   160      44.469  32.251  37.008  0.00  0.00
ATOM   2510  H   ASP   160      44.545  32.172  38.012  0.00  0.00
ATOM   2511  CA  ASP   160      44.287  31.026  36.286  0.00  0.00
ATOM   2512  HA  ASP   160      43.896  31.236  35.290  0.00  0.00
ATOM   2513  CB  ASP   160      45.577  30.289  36.191  0.00  0.00
ATOM   2514  HB2 ASP   160      46.380  30.868  35.735  0.00  0.00
ATOM   2515  HB3 ASP   160      45.836  29.961  37.198  0.00  0.00
ATOM   2516  CG  ASP   160      45.342  29.131  35.292  0.00  0.00
ATOM   2517  OD1 ASP   160      44.857  29.210  34.107  0.00  0.00
ATOM   2518  OD2 ASP   160      45.789  28.074  35.715  0.00  0.00
ATOM   2519  C   ASP   160      43.188  30.281  37.074  0.00  0.00
ATOM   2520  O   ASP   160      43.295  30.056  38.266  0.00  0.00
ATOM   2521  N   LYS   161      42.132  29.788  36.431  0.00  0.00
ATOM   2522  H   LYS   161      42.146  30.177  35.499  0.00  0.00
ATOM   2523  CA  LYS   161      40.908  29.114  36.950  0.00  0.00
ATOM   2524  HA  LYS   161      40.528  29.472  37.907  0.00  0.00
ATOM   2525  CB  LYS   161      39.745  29.442  35.904  0.00  0.00
ATOM   2526  HB2 LYS   161      39.717  30.532  35.913  0.00  0.00
ATOM   2527  HB3 LYS   161      39.997  29.067  34.913  0.00  0.00
ATOM   2528  CG  LYS   161      38.362  28.898  36.394  0.00  0.00
ATOM   2529  HG2 LYS   161      38.452  27.812  36.358  0.00  0.00
ATOM   2530  HG3 LYS   161      38.061  29.257  37.378  0.00  0.00
ATOM   2531  CD  LYS   161      37.315  29.348  35.379  0.00  0.00
ATOM   2532  HD2 LYS   161      37.136  30.414  35.524  0.00  0.00
ATOM   2533  HD3 LYS   161      37.688  29.249  34.359  0.00  0.00
ATOM   2534  CE  LYS   161      36.094  28.458  35.570  0.00  0.00
ATOM   2535  HE2 LYS   161      36.311  27.391  35.533  0.00  0.00
ATOM   2536  HE3 LYS   161      35.596  28.691  36.511  0.00  0.00
ATOM   2537  NZ  LYS   161      35.154  28.811  34.571  0.00  0.00
ATOM   2538  HZ1 LYS   161      35.303  28.309  33.707  0.00  0.00
ATOM   2539  HZ2 LYS   161      34.282  28.392  34.862  0.00  0.00
ATOM   2540  HZ3 LYS   161      34.904  29.774  34.395  0.00  0.00
ATOM   2541  C   LYS   161      41.234  27.646  37.135  0.00  0.00
ATOM   2542  O   LYS   161      41.639  27.022  36.145  0.00  0.00
ATOM   2543  N   LEU   162      40.998  27.053  38.357  0.00  0.00
ATOM   2544  H   LEU   162      40.739  27.629  39.146  0.00  0.00
ATOM   2545  CA  LEU   162      41.331  25.725  38.622  0.00  0.00
ATOM   2546  HA  LEU   162      42.109  25.314  37.978  0.00  0.00
ATOM   2547  CB  LEU   162      41.811  25.820  40.124  0.00  0.00
ATOM   2548  HB2 LEU   162      41.055  26.280  40.761  0.00  0.00
ATOM   2549  HB3 LEU   162      42.032  24.828  40.516  0.00  0.00
ATOM   2550  CG  LEU   162      43.112  26.659  40.375  0.00  0.00
ATOM   2551  HG  LEU   162      42.987  27.694  40.058  0.00  0.00
ATOM   2552  CD1 LEU   162      43.388  26.695  41.926  0.00  0.00
ATOM   2553 1HD1 LEU   162      42.477  27.079  42.385  0.00  0.00
ATOM   2554 2HD1 LEU   162      43.486  25.673  42.295  0.00  0.00
ATOM   2555 3HD1 LEU   162      44.326  27.153  42.239  0.00  0.00
ATOM   2556  CD2 LEU   162      44.298  26.006  39.568  0.00  0.00
ATOM   2557 1HD2 LEU   162      44.274  26.389  38.548  0.00  0.00
ATOM   2558 2HD2 LEU   162      45.258  26.339  39.962  0.00  0.00
ATOM   2559 3HD2 LEU   162      44.288  24.925  39.714  0.00  0.00
ATOM   2560  C   LEU   162      40.188  24.716  38.592  0.00  0.00
ATOM   2561  O   LEU   162      40.349  23.605  38.044  0.00  0.00
ATOM   2562  N   ALA   163      39.053  25.064  39.227  0.00  0.00
ATOM   2563  H   ALA   163      38.932  26.032  39.485  0.00  0.00
ATOM   2564  CA  ALA   163      37.823  24.334  39.222  0.00  0.00
ATOM   2565  HA  ALA   163      37.601  24.001  38.208  0.00  0.00
ATOM   2566  CB  ALA   163      37.981  23.086  40.136  0.00  0.00
ATOM   2567  HB1 ALA   163      39.019  22.776  40.254  0.00  0.00
ATOM   2568  HB2 ALA   163      37.670  23.252  41.168  0.00  0.00
ATOM   2569  HB3 ALA   163      37.415  22.234  39.757  0.00  0.00
ATOM   2570  C   ALA   163      36.757  25.325  39.631  0.00  0.00
ATOM   2571  O   ALA   163      36.953  26.525  39.721  0.00  0.00
ATOM   2572  N   ALA   164      35.509  24.807  39.841  0.00  0.00
ATOM   2573  H   ALA   164      35.378  23.811  39.744  0.00  0.00
ATOM   2574  CA  ALA   164      34.314  25.613  40.276  0.00  0.00
ATOM   2575  HA  ALA   164      34.616  26.433  40.928  0.00  0.00
ATOM   2576  CB  ALA   164      33.649  26.179  38.970  0.00  0.00
ATOM   2577  HB1 ALA   164      34.337  26.719  38.319  0.00  0.00
ATOM   2578  HB2 ALA   164      33.129  25.420  38.385  0.00  0.00
ATOM   2579  HB3 ALA   164      32.878  26.919  39.187  0.00  0.00
ATOM   2580  C   ALA   164      33.327  24.729  41.070  0.00  0.00
ATOM   2581  O   ALA   164      33.170  23.493  40.862  0.00  0.00
ATOM   2582  N   PHE   165      32.481  25.400  41.850  0.00  0.00
ATOM   2583  H   PHE   165      32.646  26.392  41.940  0.00  0.00
ATOM   2584  CA  PHE   165      31.089  24.920  42.072  0.00  0.00
ATOM   2585  HA  PHE   165      31.017  23.836  41.981  0.00  0.00
ATOM   2586  CB  PHE   165      30.766  25.498  43.442  0.00  0.00
ATOM   2587  HB2 PHE   165      31.261  24.892  44.201  0.00  0.00
ATOM   2588  HB3 PHE   165      31.070  26.544  43.485  0.00  0.00
ATOM   2589  CG  PHE   165      29.300  25.527  43.871  0.00  0.00
ATOM   2590  CD1 PHE   165      28.738  24.370  44.425  0.00  0.00
ATOM   2591  HD1 PHE   165      29.294  23.455  44.570  0.00  0.00
ATOM   2592  CE1 PHE   165      27.375  24.365  44.770  0.00  0.00
ATOM   2593  HE1 PHE   165      26.916  23.538  45.291  0.00  0.00
ATOM   2594  CZ  PHE   165      26.605  25.515  44.522  0.00  0.00
ATOM   2595  HZ  PHE   165      25.606  25.389  44.910  0.00  0.00
ATOM   2596  CE2 PHE   165      27.132  26.610  43.869  0.00  0.00
ATOM   2597  HE2 PHE   165      26.556  27.509  43.709  0.00  0.00
ATOM   2598  CD2 PHE   165      28.544  26.660  43.621  0.00  0.00
ATOM   2599  HD2 PHE   165      29.054  27.575  43.359  0.00  0.00
ATOM   2600  C   PHE   165      30.242  25.550  40.980  0.00  0.00
ATOM   2601  O   PHE   165      30.538  26.691  40.601  0.00  0.00
ATOM   2602  N   PRO   166      29.203  24.915  40.457  0.00  0.00
ATOM   2603  CD  PRO   166      28.167  25.613  39.727  0.00  0.00
ATOM   2604  HD2 PRO   166      28.608  26.178  38.906  0.00  0.00
ATOM   2605  HD3 PRO   166      27.624  26.182  40.482  0.00  0.00
ATOM   2606  CG  PRO   166      27.275  24.480  39.139  0.00  0.00
ATOM   2607  HG2 PRO   166      27.627  24.177  38.152  0.00  0.00
ATOM   2608  HG3 PRO   166      26.223  24.766  39.143  0.00  0.00
ATOM   2609  CB  PRO   166      27.414  23.286  40.011  0.00  0.00
ATOM   2610  HB2 PRO   166      27.288  22.349  39.469  0.00  0.00
ATOM   2611  HB3 PRO   166      26.728  23.226  40.856  0.00  0.00
ATOM   2612  CA  PRO   166      28.802  23.546  40.654  0.00  0.00
ATOM   2613  HA  PRO   166      28.704  23.436  41.735  0.00  0.00
ATOM   2614  C   PRO   166      29.880  22.556  40.224  0.00  0.00
ATOM   2615  O   PRO   166      30.631  22.742  39.213  0.00  0.00
ATOM   2616  N   GLU   167      29.824  21.353  40.810  0.00  0.00
ATOM   2617  H   GLU   167      29.122  21.145  41.505  0.00  0.00
ATOM   2618  CA  GLU   167      30.587  20.174  40.293  0.00  0.00
ATOM   2619  HA  GLU   167      31.606  20.515  40.111  0.00  0.00
ATOM   2620  CB  GLU   167      30.530  19.143  41.464  0.00  0.00
ATOM   2621  HB2 GLU   167      29.475  19.108  41.735  0.00  0.00
ATOM   2622  HB3 GLU   167      30.747  18.139  41.102  0.00  0.00
ATOM   2623  CG  GLU   167      31.486  19.592  42.592  0.00  0.00
ATOM   2624  HG2 GLU   167      32.496  19.599  42.182  0.00  0.00
ATOM   2625  HG3 GLU   167      31.242  20.618  42.866  0.00  0.00
ATOM   2626  CD  GLU   167      31.327  18.557  43.700  0.00  0.00
ATOM   2627  OE1 GLU   167      31.958  17.495  43.521  0.00  0.00
ATOM   2628  OE2 GLU   167      30.579  18.804  44.698  0.00  0.00
ATOM   2629  C   GLU   167      30.026  19.600  39.031  0.00  0.00
ATOM   2630  O   GLU   167      28.849  19.407  38.838  0.00  0.00
ATOM   2631  N   ASP   168      30.897  19.329  37.946  0.00  0.00
ATOM   2632  H   ASP   168      31.866  19.610  37.996  0.00  0.00
ATOM   2633  CA  ASP   168      30.639  18.823  36.669  0.00  0.00
ATOM   2634  HA  ASP   168      29.680  19.247  36.370  0.00  0.00
ATOM   2635  CB  ASP   168      31.656  19.512  35.677  0.00  0.00
ATOM   2636  HB2 ASP   168      31.815  20.584  35.791  0.00  0.00
ATOM   2637  HB3 ASP   168      32.676  19.155  35.820  0.00  0.00
ATOM   2638  CG  ASP   168      31.280  19.339  34.209  0.00  0.00
ATOM   2639  OD1 ASP   168      30.049  19.327  33.936  0.00  0.00
ATOM   2640  OD2 ASP   168      32.240  19.292  33.381  0.00  0.00
ATOM   2641  C   ASP   168      30.540  17.319  36.555  0.00  0.00
ATOM   2642  O   ASP   168      29.965  16.860  35.546  0.00  0.00
ATOM   2643  N   ARG   169      31.004  16.512  37.508  0.00  0.00
ATOM   2644  H   ARG   169      31.421  16.951  38.317  0.00  0.00
ATOM   2645  CA  ARG   169      31.135  15.122  37.353  0.00  0.00
ATOM   2646  HA  ARG   169      30.374  14.777  36.653  0.00  0.00
ATOM   2647  CB  ARG   169      32.635  14.862  36.884  0.00  0.00
ATOM   2648  HB2 ARG   169      32.863  15.695  36.218  0.00  0.00
ATOM   2649  HB3 ARG   169      33.311  14.662  37.715  0.00  0.00
ATOM   2650  CG  ARG   169      32.806  13.585  36.033  0.00  0.00
ATOM   2651  HG2 ARG   169      32.465  12.678  36.532  0.00  0.00
ATOM   2652  HG3 ARG   169      32.218  13.743  35.128  0.00  0.00
ATOM   2653  CD  ARG   169      34.334  13.464  35.588  0.00  0.00
ATOM   2654  HD2 ARG   169      34.740  14.457  35.397  0.00  0.00
ATOM   2655  HD3 ARG   169      34.879  13.008  36.415  0.00  0.00
ATOM   2656  NE  ARG   169      34.432  12.698  34.361  0.00  0.00
ATOM   2657  HE  ARG   169      34.552  13.264  33.534  0.00  0.00
ATOM   2658  CZ  ARG   169      34.180  11.428  34.165  0.00  0.00
ATOM   2659  NH1 ARG   169      34.148  10.508  35.043  0.00  0.00
ATOM   2660 1HH1 ARG   169      34.142  10.701  36.035  0.00  0.00
ATOM   2661 2HH1 ARG   169      33.958   9.549  34.788  0.00  0.00
ATOM   2662  NH2 ARG   169      33.931  11.152  32.964  0.00  0.00
ATOM   2663 1HH2 ARG   169      34.052  11.923  32.323  0.00  0.00
ATOM   2664 2HH2 ARG   169      33.567  10.281  32.606  0.00  0.00
ATOM   2665  C   ARG   169      30.825  14.388  38.729  0.00  0.00
ATOM   2666  O   ARG   169      31.019  14.975  39.842  0.00  0.00
ATOM   2667  N   SER   170      30.395  13.158  38.629  0.00  0.00
ATOM   2668  H   SER   170      30.242  12.745  37.721  0.00  0.00
ATOM   2669  CA  SER   170      30.054  12.446  39.812  0.00  0.00
ATOM   2670  HA  SER   170      30.116  13.056  40.713  0.00  0.00
ATOM   2671  CB  SER   170      28.654  11.895  39.744  0.00  0.00
ATOM   2672  HB2 SER   170      28.653  11.342  38.805  0.00  0.00
ATOM   2673  HB3 SER   170      28.435  11.164  40.523  0.00  0.00
ATOM   2674  OG  SER   170      27.617  12.802  39.715  0.00  0.00
ATOM   2675  HG  SER   170      26.809  12.365  39.436  0.00  0.00
ATOM   2676  C   SER   170      31.015  11.239  40.075  0.00  0.00
ATOM   2677  O   SER   170      31.362  10.827  41.227  0.00  0.00
ATOM   2678  N   GLN   171      31.451  10.510  38.979  0.00  0.00
ATOM   2679  H   GLN   171      31.269  10.895  38.063  0.00  0.00
ATOM   2680  CA  GLN   171      32.481   9.420  39.059  0.00  0.00
ATOM   2681  HA  GLN   171      32.526   8.993  40.061  0.00  0.00
ATOM   2682  CB  GLN   171      32.293   8.353  38.000  0.00  0.00
ATOM   2683  HB2 GLN   171      32.780   8.636  37.068  0.00  0.00
ATOM   2684  HB3 GLN   171      32.860   7.501  38.374  0.00  0.00
ATOM   2685  CG  GLN   171      30.835   7.941  37.664  0.00  0.00
ATOM   2686  HG2 GLN   171      30.282   8.800  37.286  0.00  0.00
ATOM   2687  HG3 GLN   171      30.865   7.059  37.025  0.00  0.00
ATOM   2688  CD  GLN   171      30.030   7.454  38.866  0.00  0.00
ATOM   2689  OE1 GLN   171      29.584   8.237  39.680  0.00  0.00
ATOM   2690  NE2 GLN   171      29.684   6.203  38.932  0.00  0.00
ATOM   2691 1HE2 GLN   171      28.929   6.032  39.580  0.00  0.00
ATOM   2692 2HE2 GLN   171      29.947   5.636  38.138  0.00  0.00
ATOM   2693  C   GLN   171      33.904  10.043  38.951  0.00  0.00
ATOM   2694  O   GLN   171      34.010  11.054  38.246  0.00  0.00
ATOM   2695  N   PRO   172      34.986   9.479  39.493  0.00  0.00
ATOM   2696  CD  PRO   172      34.892   8.360  40.442  0.00  0.00
ATOM   2697  HD2 PRO   172      34.353   7.503  40.039  0.00  0.00
ATOM   2698  HD3 PRO   172      34.457   8.675  41.391  0.00  0.00
ATOM   2699  CG  PRO   172      36.337   8.052  40.814  0.00  0.00
ATOM   2700  HG2 PRO   172      36.757   7.370  40.075  0.00  0.00
ATOM   2701  HG3 PRO   172      36.487   7.621  41.804  0.00  0.00
ATOM   2702  CB  PRO   172      36.970   9.453  40.667  0.00  0.00
ATOM   2703  HB2 PRO   172      38.044   9.550  40.509  0.00  0.00
ATOM   2704  HB3 PRO   172      36.746   9.941  41.615  0.00  0.00
ATOM   2705  CA  PRO   172      36.247  10.235  39.651  0.00  0.00
ATOM   2706  HA  PRO   172      36.021  11.222  40.054  0.00  0.00
ATOM   2707  C   PRO   172      37.038  10.426  38.298  0.00  0.00
ATOM   2708  O   PRO   172      37.464   9.454  37.660  0.00  0.00
ATOM   2709  N   GLY   173      37.351  11.664  37.952  0.00  0.00
ATOM   2710  H   GLY   173      37.436  12.332  38.705  0.00  0.00
ATOM   2711  CA  GLY   173      37.749  12.076  36.606  0.00  0.00
ATOM   2712  HA2 GLY   173      37.446  11.265  35.945  0.00  0.00
ATOM   2713  HA3 GLY   173      37.161  12.926  36.258  0.00  0.00
ATOM   2714  C   GLY   173      39.268  12.204  36.292  0.00  0.00
ATOM   2715  O   GLY   173      40.045  11.861  37.211  0.00  0.00
ATOM   2716  N   GLN   174      39.725  12.565  35.140  0.00  0.00
ATOM   2717  H   GLN   174      38.991  12.855  34.510  0.00  0.00
ATOM   2718  CA  GLN   174      41.168  12.842  34.763  0.00  0.00
ATOM   2719  HA  GLN   174      41.759  12.656  35.660  0.00  0.00
ATOM   2720  CB  GLN   174      41.619  11.689  33.794  0.00  0.00
ATOM   2721  HB2 GLN   174      42.708  11.715  33.753  0.00  0.00
ATOM   2722  HB3 GLN   174      41.411  10.711  34.229  0.00  0.00
ATOM   2723  CG  GLN   174      40.946  11.595  32.355  0.00  0.00
ATOM   2724  HG2 GLN   174      41.280  10.729  31.783  0.00  0.00
ATOM   2725  HG3 GLN   174      39.858  11.655  32.405  0.00  0.00
ATOM   2726  CD  GLN   174      41.294  12.765  31.512  0.00  0.00
ATOM   2727  OE1 GLN   174      40.545  13.729  31.466  0.00  0.00
ATOM   2728  NE2 GLN   174      42.440  12.752  30.896  0.00  0.00
ATOM   2729 1HE2 GLN   174      42.757  13.484  30.276  0.00  0.00
ATOM   2730 2HE2 GLN   174      42.977  11.913  31.064  0.00  0.00
ATOM   2731  C   GLN   174      41.572  14.301  34.443  0.00  0.00
ATOM   2732  O   GLN   174      42.724  14.520  34.242  0.00  0.00
ATOM   2733  N   ASP   175      40.661  15.219  34.355  0.00  0.00
ATOM   2734  H   ASP   175      39.688  15.024  34.542  0.00  0.00
ATOM   2735  CA  ASP   175      40.989  16.521  33.816  0.00  0.00
ATOM   2736  HA  ASP   175      41.490  16.363  32.860  0.00  0.00
ATOM   2737  CB  ASP   175      39.691  17.269  33.426  0.00  0.00
ATOM   2738  HB2 ASP   175      39.023  16.628  32.850  0.00  0.00
ATOM   2739  HB3 ASP   175      39.046  17.442  34.287  0.00  0.00
ATOM   2740  CG  ASP   175      40.001  18.593  32.821  0.00  0.00
ATOM   2741  OD1 ASP   175      40.470  18.588  31.699  0.00  0.00
ATOM   2742  OD2 ASP   175      39.765  19.652  33.412  0.00  0.00
ATOM   2743  C   ASP   175      41.829  17.406  34.782  0.00  0.00
ATOM   2744  O   ASP   175      42.637  18.159  34.364  0.00  0.00
ATOM   2745  N   SER   176      41.650  17.218  36.168  0.00  0.00
ATOM   2746  H   SER   176      41.005  16.505  36.480  0.00  0.00
ATOM   2747  CA  SER   176      42.602  17.798  37.125  0.00  0.00
ATOM   2748  HA  SER   176      43.632  17.636  36.808  0.00  0.00
ATOM   2749  CB  SER   176      42.569  19.339  37.198  0.00  0.00
ATOM   2750  HB2 SER   176      43.297  19.653  37.946  0.00  0.00
ATOM   2751  HB3 SER   176      42.866  19.744  36.231  0.00  0.00
ATOM   2752  OG  SER   176      41.255  19.829  37.537  0.00  0.00
ATOM   2753  HG  SER   176      40.784  19.674  36.714  0.00  0.00
ATOM   2754  C   SER   176      42.468  17.214  38.548  0.00  0.00
ATOM   2755  O   SER   176      41.393  16.840  39.068  0.00  0.00
ATOM   2756  N   ARG   177      43.526  17.328  39.278  0.00  0.00
ATOM   2757  H   ARG   177      44.413  17.610  38.887  0.00  0.00
ATOM   2758  CA  ARG   177      43.637  17.143  40.775  0.00  0.00
ATOM   2759  HA  ARG   177      43.020  16.313  41.118  0.00  0.00
ATOM   2760  CB  ARG   177      45.063  16.698  41.096  0.00  0.00
ATOM   2761  HB2 ARG   177      45.144  16.138  42.028  0.00  0.00
ATOM   2762  HB3 ARG   177      45.360  15.947  40.364  0.00  0.00
ATOM   2763  CG  ARG   177      46.036  17.948  41.082  0.00  0.00
ATOM   2764  HG2 ARG   177      45.761  18.480  40.171  0.00  0.00
ATOM   2765  HG3 ARG   177      45.941  18.508  42.012  0.00  0.00
ATOM   2766  CD  ARG   177      47.466  17.444  41.078  0.00  0.00
ATOM   2767  HD2 ARG   177      47.712  16.984  42.034  0.00  0.00
ATOM   2768  HD3 ARG   177      47.517  16.711  40.273  0.00  0.00
ATOM   2769  NE  ARG   177      48.445  18.594  40.769  0.00  0.00
ATOM   2770  HE  ARG   177      48.634  18.684  39.781  0.00  0.00
ATOM   2771  CZ  ARG   177      49.040  19.486  41.557  0.00  0.00
ATOM   2772  NH1 ARG   177      48.978  19.522  42.847  0.00  0.00
ATOM   2773 1HH1 ARG   177      48.722  18.703  43.381  0.00  0.00
ATOM   2774 2HH1 ARG   177      49.445  20.285  43.315  0.00  0.00
ATOM   2775  NH2 ARG   177      49.659  20.584  41.082  0.00  0.00
ATOM   2776 1HH2 ARG   177      49.832  20.867  40.128  0.00  0.00
ATOM   2777 2HH2 ARG   177      50.003  21.240  41.769  0.00  0.00
ATOM   2778  C   ARG   177      43.145  18.405  41.536  0.00  0.00
ATOM   2779  O   ARG   177      43.430  18.490  42.706  0.00  0.00
ATOM   2780  N   PHE   178      42.409  19.303  40.837  0.00  0.00
ATOM   2781  H   PHE   178      42.269  19.202  39.842  0.00  0.00
ATOM   2782  CA  PHE   178      41.827  20.510  41.420  0.00  0.00
ATOM   2783  HA  PHE   178      42.392  20.656  42.341  0.00  0.00
ATOM   2784  CB  PHE   178      42.087  21.732  40.600  0.00  0.00
ATOM   2785  HB2 PHE   178      41.462  21.763  39.707  0.00  0.00
ATOM   2786  HB3 PHE   178      41.902  22.595  41.239  0.00  0.00
ATOM   2787  CG  PHE   178      43.453  21.985  40.121  0.00  0.00
ATOM   2788  CD1 PHE   178      44.606  21.765  40.892  0.00  0.00
ATOM   2789  HD1 PHE   178      44.473  21.539  41.940  0.00  0.00
ATOM   2790  CE1 PHE   178      45.885  21.870  40.386  0.00  0.00
ATOM   2791  HE1 PHE   178      46.745  21.779  41.032  0.00  0.00
ATOM   2792  CZ  PHE   178      46.040  22.302  39.119  0.00  0.00
ATOM   2793  HZ  PHE   178      47.067  22.366  38.792  0.00  0.00
ATOM   2794  CE2 PHE   178      44.925  22.650  38.322  0.00  0.00
ATOM   2795  HE2 PHE   178      45.106  23.032  37.328  0.00  0.00
ATOM   2796  CD2 PHE   178      43.639  22.426  38.818  0.00  0.00
ATOM   2797  HD2 PHE   178      42.768  22.512  38.186  0.00  0.00
ATOM   2798  C   PHE   178      40.336  20.247  41.741  0.00  0.00
ATOM   2799  O   PHE   178      39.582  19.756  40.841  0.00  0.00
ATOM   2800  N   ARG   179      39.853  20.589  42.961  0.00  0.00
ATOM   2801  H   ARG   179      40.416  20.907  43.736  0.00  0.00
ATOM   2802  CA  ARG   179      38.381  20.485  43.224  0.00  0.00
ATOM   2803  HA  ARG   179      37.876  20.592  42.264  0.00  0.00
ATOM   2804  CB  ARG   179      38.125  19.108  43.804  0.00  0.00
ATOM   2805  HB2 ARG   179      38.413  18.385  43.040  0.00  0.00
ATOM   2806  HB3 ARG   179      38.862  18.841  44.561  0.00  0.00
ATOM   2807  CG  ARG   179      36.714  18.836  44.162  0.00  0.00
ATOM   2808  HG2 ARG   179      36.533  19.492  45.013  0.00  0.00
ATOM   2809  HG3 ARG   179      36.006  19.288  43.467  0.00  0.00
ATOM   2810  CD  ARG   179      36.437  17.324  44.484  0.00  0.00
ATOM   2811  HD2 ARG   179      36.895  16.723  43.699  0.00  0.00
ATOM   2812  HD3 ARG   179      36.956  17.041  45.400  0.00  0.00
ATOM   2813  NE  ARG   179      35.024  16.972  44.644  0.00  0.00
ATOM   2814  HE  ARG   179      34.389  17.330  43.945  0.00  0.00
ATOM   2815  CZ  ARG   179      34.536  16.209  45.673  0.00  0.00
ATOM   2816  NH1 ARG   179      35.341  15.765  46.636  0.00  0.00
ATOM   2817 1HH1 ARG   179      36.291  16.107  46.679  0.00  0.00
ATOM   2818 2HH1 ARG   179      34.941  15.161  47.339  0.00  0.00
ATOM   2819  NH2 ARG   179      33.220  16.033  45.664  0.00  0.00
ATOM   2820 1HH2 ARG   179      32.699  16.418  44.889  0.00  0.00
ATOM   2821 2HH2 ARG   179      32.781  15.493  46.396  0.00  0.00
ATOM   2822  C   ARG   179      37.834  21.625  44.109  0.00  0.00
ATOM   2823  O   ARG   179      38.566  22.035  44.940  0.00  0.00
ATOM   2824  N   VAL   180      36.563  21.958  44.014  0.00  0.00
ATOM   2825  H   VAL   180      36.051  21.486  43.282  0.00  0.00
ATOM   2826  CA  VAL   180      35.698  22.808  44.880  0.00  0.00
ATOM   2827  HA  VAL   180      36.281  22.927  45.793  0.00  0.00
ATOM   2828  CB  VAL   180      35.416  24.129  44.141  0.00  0.00
ATOM   2829  HB  VAL   180      34.975  23.889  43.174  0.00  0.00
ATOM   2830  CG1 VAL   180      34.390  25.028  44.792  0.00  0.00
ATOM   2831 1HG1 VAL   180      33.377  24.663  44.623  0.00  0.00
ATOM   2832 2HG1 VAL   180      34.604  25.199  45.847  0.00  0.00
ATOM   2833 3HG1 VAL   180      34.461  26.002  44.308  0.00  0.00
ATOM   2834  CG2 VAL   180      36.755  24.880  43.791  0.00  0.00
ATOM   2835 1HG2 VAL   180      37.453  24.263  43.225  0.00  0.00
ATOM   2836 2HG2 VAL   180      36.477  25.762  43.214  0.00  0.00
ATOM   2837 3HG2 VAL   180      37.092  25.216  44.772  0.00  0.00
ATOM   2838  C   VAL   180      34.323  22.030  45.064  0.00  0.00
ATOM   2839  O   VAL   180      33.766  21.531  44.103  0.00  0.00
ATOM   2840  N   THR   181      33.844  21.847  46.273  0.00  0.00
ATOM   2841  H   THR   181      34.396  22.169  47.055  0.00  0.00
ATOM   2842  CA  THR   181      32.522  21.198  46.576  0.00  0.00
ATOM   2843  HA  THR   181      31.976  21.004  45.652  0.00  0.00
ATOM   2844  CB  THR   181      32.826  19.759  46.952  0.00  0.00
ATOM   2845  HB  THR   181      33.497  19.370  46.186  0.00  0.00
ATOM   2846  CG2 THR   181      33.486  19.689  48.341  0.00  0.00
ATOM   2847 1HG2 THR   181      34.022  18.754  48.504  0.00  0.00
ATOM   2848 2HG2 THR   181      34.364  20.334  48.337  0.00  0.00
ATOM   2849 3HG2 THR   181      32.835  19.910  49.186  0.00  0.00
ATOM   2850  OG1 THR   181      31.541  19.130  47.158  0.00  0.00
ATOM   2851  HG1 THR   181      31.159  19.020  46.284  0.00  0.00
ATOM   2852  C   THR   181      31.736  21.946  47.688  0.00  0.00
ATOM   2853  O   THR   181      32.367  22.543  48.535  0.00  0.00
ATOM   2854  N   GLN   182      30.429  21.886  47.560  0.00  0.00
ATOM   2855  H   GLN   182      30.166  21.655  46.612  0.00  0.00
ATOM   2856  CA  GLN   182      29.510  22.506  48.519  0.00  0.00
ATOM   2857  HA  GLN   182      30.076  23.286  49.029  0.00  0.00
ATOM   2858  CB  GLN   182      28.379  23.115  47.675  0.00  0.00
ATOM   2859  HB2 GLN   182      28.828  23.755  46.915  0.00  0.00
ATOM   2860  HB3 GLN   182      27.784  22.321  47.225  0.00  0.00
ATOM   2861  CG  GLN   182      27.536  23.956  48.650  0.00  0.00
ATOM   2862  HG2 GLN   182      27.304  23.505  49.615  0.00  0.00
ATOM   2863  HG3 GLN   182      28.107  24.817  48.995  0.00  0.00
ATOM   2864  CD  GLN   182      26.157  24.232  48.037  0.00  0.00
ATOM   2865  OE1 GLN   182      25.477  23.235  47.693  0.00  0.00
ATOM   2866  NE2 GLN   182      25.688  25.441  47.828  0.00  0.00
ATOM   2867 1HE2 GLN   182      24.718  25.514  47.557  0.00  0.00
ATOM   2868 2HE2 GLN   182      26.260  26.265  47.951  0.00  0.00
ATOM   2869  C   GLN   182      28.948  21.631  49.601  0.00  0.00
ATOM   2870  O   GLN   182      28.457  20.501  49.419  0.00  0.00
ATOM   2871  N   LEU   183      28.973  22.113  50.896  0.00  0.00
ATOM   2872  H   LEU   183      29.320  23.046  51.066  0.00  0.00
ATOM   2873  CA  LEU   183      28.389  21.394  52.066  0.00  0.00
ATOM   2874  HA  LEU   183      28.764  20.386  51.892  0.00  0.00
ATOM   2875  CB  LEU   183      28.919  21.901  53.519  0.00  0.00
ATOM   2876  HB2 LEU   183      28.561  22.931  53.522  0.00  0.00
ATOM   2877  HB3 LEU   183      28.501  21.250  54.286  0.00  0.00
ATOM   2878  CG  LEU   183      30.460  21.982  53.720  0.00  0.00
ATOM   2879  HG  LEU   183      30.841  22.813  53.125  0.00  0.00
ATOM   2880  CD1 LEU   183      30.843  22.232  55.147  0.00  0.00
ATOM   2881 1HD1 LEU   183      30.685  21.331  55.740  0.00  0.00
ATOM   2882 2HD1 LEU   183      31.932  22.287  55.172  0.00  0.00
ATOM   2883 3HD1 LEU   183      30.333  23.113  55.537  0.00  0.00
ATOM   2884  CD2 LEU   183      31.221  20.837  53.195  0.00  0.00
ATOM   2885 1HD2 LEU   183      30.824  19.955  53.698  0.00  0.00
ATOM   2886 2HD2 LEU   183      31.169  20.777  52.107  0.00  0.00
ATOM   2887 3HD2 LEU   183      32.288  20.870  53.412  0.00  0.00
ATOM   2888  C   LEU   183      26.841  21.324  52.021  0.00  0.00
ATOM   2889  O   LEU   183      26.292  22.224  51.446  0.00  0.00
ATOM   2890  N   PRO   184      26.145  20.316  52.620  0.00  0.00
ATOM   2891  CD  PRO   184      26.753  19.122  53.229  0.00  0.00
ATOM   2892  HD2 PRO   184      27.206  19.246  54.212  0.00  0.00
ATOM   2893  HD3 PRO   184      27.422  18.786  52.437  0.00  0.00
ATOM   2894  CG  PRO   184      25.569  18.187  53.316  0.00  0.00
ATOM   2895  HG2 PRO   184      25.679  17.594  54.223  0.00  0.00
ATOM   2896  HG3 PRO   184      25.527  17.636  52.376  0.00  0.00
ATOM   2897  CB  PRO   184      24.355  19.117  53.378  0.00  0.00
ATOM   2898  HB2 PRO   184      24.166  19.320  54.432  0.00  0.00
ATOM   2899  HB3 PRO   184      23.488  18.633  52.928  0.00  0.00
ATOM   2900  CA  PRO   184      24.722  20.299  52.555  0.00  0.00
ATOM   2901  HA  PRO   184      24.430  20.088  51.526  0.00  0.00
ATOM   2902  C   PRO   184      23.911  21.531  53.038  0.00  0.00
ATOM   2903  O   PRO   184      22.849  21.920  52.501  0.00  0.00
ATOM   2904  N   ASN   185      24.532  22.271  53.967  0.00  0.00
ATOM   2905  H   ASN   185      25.275  21.909  54.548  0.00  0.00
ATOM   2906  CA  ASN   185      23.847  23.484  54.493  0.00  0.00
ATOM   2907  HA  ASN   185      22.861  23.267  54.903  0.00  0.00
ATOM   2908  CB  ASN   185      24.566  24.066  55.731  0.00  0.00
ATOM   2909  HB2 ASN   185      23.850  24.627  56.331  0.00  0.00
ATOM   2910  HB3 ASN   185      24.780  23.266  56.440  0.00  0.00
ATOM   2911  CG  ASN   185      25.867  24.898  55.532  0.00  0.00
ATOM   2912  OD1 ASN   185      26.404  25.148  54.465  0.00  0.00
ATOM   2913  ND2 ASN   185      26.366  25.369  56.641  0.00  0.00
ATOM   2914 1HD2 ASN   185      27.014  26.139  56.560  0.00  0.00
ATOM   2915 2HD2 ASN   185      26.001  25.131  57.552  0.00  0.00
ATOM   2916  C   ASN   185      23.633  24.600  53.392  0.00  0.00
ATOM   2917  O   ASN   185      22.868  25.487  53.620  0.00  0.00
ATOM   2918  N   GLY   186      24.314  24.468  52.229  0.00  0.00
ATOM   2919  H   GLY   186      24.952  23.701  52.071  0.00  0.00
ATOM   2920  CA  GLY   186      24.080  25.358  51.045  0.00  0.00
ATOM   2921  HA2 GLY   186      24.498  24.739  50.251  0.00  0.00
ATOM   2922  HA3 GLY   186      23.042  25.585  50.803  0.00  0.00
ATOM   2923  C   GLY   186      24.748  26.752  51.170  0.00  0.00
ATOM   2924  O   GLY   186      24.638  27.576  50.334  0.00  0.00
ATOM   2925  N   ARG   187      25.472  26.949  52.307  0.00  0.00
ATOM   2926  H   ARG   187      25.784  26.166  52.864  0.00  0.00
ATOM   2927  CA  ARG   187      26.129  28.240  52.639  0.00  0.00
ATOM   2928  HA  ARG   187      25.762  29.086  52.058  0.00  0.00
ATOM   2929  CB  ARG   187      25.669  28.645  54.071  0.00  0.00
ATOM   2930  HB2 ARG   187      26.041  27.982  54.851  0.00  0.00
ATOM   2931  HB3 ARG   187      25.994  29.665  54.274  0.00  0.00
ATOM   2932  CG  ARG   187      24.139  28.661  54.203  0.00  0.00
ATOM   2933  HG2 ARG   187      23.704  29.090  53.301  0.00  0.00
ATOM   2934  HG3 ARG   187      23.754  27.644  54.273  0.00  0.00
ATOM   2935  CD  ARG   187      23.754  29.384  55.494  0.00  0.00
ATOM   2936  HD2 ARG   187      24.168  30.380  55.653  0.00  0.00
ATOM   2937  HD3 ARG   187      22.668  29.429  55.569  0.00  0.00
ATOM   2938  NE  ARG   187      24.266  28.622  56.615  0.00  0.00
ATOM   2939  HE  ARG   187      25.256  28.692  56.802  0.00  0.00
ATOM   2940  CZ  ARG   187      23.623  27.743  57.374  0.00  0.00
ATOM   2941  NH1 ARG   187      22.403  27.357  57.090  0.00  0.00
ATOM   2942 1HH1 ARG   187      21.892  27.800  56.340  0.00  0.00
ATOM   2943 2HH1 ARG   187      22.006  26.671  57.716  0.00  0.00
ATOM   2944  NH2 ARG   187      24.282  27.313  58.380  0.00  0.00
ATOM   2945 1HH2 ARG   187      25.150  27.795  58.567  0.00  0.00
ATOM   2946 2HH2 ARG   187      23.814  26.829  59.133  0.00  0.00
ATOM   2947  C   ARG   187      27.702  28.154  52.510  0.00  0.00
ATOM   2948  O   ARG   187      28.374  29.219  52.454  0.00  0.00
ATOM   2949  N   ASP   188      28.265  26.926  52.564  0.00  0.00
ATOM   2950  H   ASP   188      27.641  26.147  52.718  0.00  0.00
ATOM   2951  CA  ASP   188      29.652  26.603  52.778  0.00  0.00
ATOM   2952  HA  ASP   188      30.177  27.555  52.859  0.00  0.00
ATOM   2953  CB  ASP   188      29.871  25.895  54.187  0.00  0.00
ATOM   2954  HB2 ASP   188      29.413  24.907  54.237  0.00  0.00
ATOM   2955  HB3 ASP   188      30.908  25.561  54.211  0.00  0.00
ATOM   2956  CG  ASP   188      29.577  26.825  55.338  0.00  0.00
ATOM   2957  OD1 ASP   188      30.182  27.956  55.292  0.00  0.00
ATOM   2958  OD2 ASP   188      28.782  26.526  56.252  0.00  0.00
ATOM   2959  C   ASP   188      30.207  25.779  51.688  0.00  0.00
ATOM   2960  O   ASP   188      29.480  24.955  51.127  0.00  0.00
ATOM   2961  N   PHE   189      31.491  25.977  51.394  0.00  0.00
ATOM   2962  H   PHE   189      31.887  26.784  51.854  0.00  0.00
ATOM   2963  CA  PHE   189      32.286  25.307  50.330  0.00  0.00
ATOM   2964  HA  PHE   189      31.754  24.503  49.821  0.00  0.00
ATOM   2965  CB  PHE   189      32.504  26.372  49.336  0.00  0.00
ATOM   2966  HB2 PHE   189      33.047  27.214  49.765  0.00  0.00
ATOM   2967  HB3 PHE   189      33.153  25.941  48.573  0.00  0.00
ATOM   2968  CG  PHE   189      31.262  26.949  48.682  0.00  0.00
ATOM   2969  CD1 PHE   189      30.765  28.179  49.075  0.00  0.00
ATOM   2970  HD1 PHE   189      31.241  28.604  49.947  0.00  0.00
ATOM   2971  CE1 PHE   189      29.584  28.701  48.398  0.00  0.00
ATOM   2972  HE1 PHE   189      29.241  29.717  48.530  0.00  0.00
ATOM   2973  CZ  PHE   189      29.007  28.002  47.358  0.00  0.00
ATOM   2974  HZ  PHE   189      28.271  28.506  46.751  0.00  0.00
ATOM   2975  CE2 PHE   189      29.359  26.672  47.203  0.00  0.00
ATOM   2976  HE2 PHE   189      28.833  26.003  46.539  0.00  0.00
ATOM   2977  CD2 PHE   189      30.586  26.153  47.738  0.00  0.00
ATOM   2978  HD2 PHE   189      30.984  25.180  47.488  0.00  0.00
ATOM   2979  C   PHE   189      33.657  24.785  50.860  0.00  0.00
ATOM   2980  O   PHE   189      34.334  25.591  51.569  0.00  0.00
ATOM   2981  N   HIE   190      34.058  23.529  50.533  0.00  0.00
ATOM   2982  H   HIE   190      33.440  22.999  49.936  0.00  0.00
ATOM   2983  CA  HIE   190      35.418  22.987  50.739  0.00  0.00
ATOM   2984  HA  HIE   190      35.917  23.641  51.453  0.00  0.00
ATOM   2985  CB  HIE   190      35.170  21.599  51.280  0.00  0.00
ATOM   2986  HB2 HIE   190      34.382  21.587  52.033  0.00  0.00
ATOM   2987  HB3 HIE   190      34.877  20.881  50.514  0.00  0.00
ATOM   2988  CG  HIE   190      36.419  21.060  51.949  0.00  0.00
ATOM   2989  ND1 HIE   190      37.519  20.425  51.278  0.00  0.00
ATOM   2990  CE1 HIE   190      38.429  20.239  52.250  0.00  0.00
ATOM   2991  HE1 HIE   190      39.380  19.744  52.119  0.00  0.00
ATOM   2992  NE2 HIE   190      37.963  20.662  53.472  0.00  0.00
ATOM   2993  HE2 HIE   190      38.499  20.714  54.327  0.00  0.00
ATOM   2994  CD2 HIE   190      36.707  21.197  53.244  0.00  0.00
ATOM   2995  HD2 HIE   190      36.069  21.747  53.920  0.00  0.00
ATOM   2996  C   HIE   190      36.244  22.904  49.394  0.00  0.00
ATOM   2997  O   HIE   190      35.698  22.805  48.321  0.00  0.00
ATOM   2998  N   MET   191      37.571  23.218  49.425  0.00  0.00
ATOM   2999  H   MET   191      38.058  23.485  50.269  0.00  0.00
ATOM   3000  CA  MET   191      38.455  23.334  48.247  0.00  0.00
ATOM   3001  HA  MET   191      37.923  23.051  47.339  0.00  0.00
ATOM   3002  CB  MET   191      38.700  24.861  47.953  0.00  0.00
ATOM   3003  HB2 MET   191      39.407  25.222  48.701  0.00  0.00
ATOM   3004  HB3 MET   191      39.251  24.976  47.019  0.00  0.00
ATOM   3005  CG  MET   191      37.468  25.786  48.037  0.00  0.00
ATOM   3006  HG2 MET   191      36.673  25.372  47.416  0.00  0.00
ATOM   3007  HG3 MET   191      37.101  25.645  49.054  0.00  0.00
ATOM   3008  SD  MET   191      37.756  27.539  47.652  0.00  0.00
ATOM   3009  CE  MET   191      36.040  28.083  47.368  0.00  0.00
ATOM   3010  HE1 MET   191      36.187  29.162  47.329  0.00  0.00
ATOM   3011  HE2 MET   191      35.814  27.733  46.361  0.00  0.00
ATOM   3012  HE3 MET   191      35.354  27.781  48.158  0.00  0.00
ATOM   3013  C   MET   191      39.731  22.542  48.485  0.00  0.00
ATOM   3014  O   MET   191      40.043  22.278  49.626  0.00  0.00
ATOM   3015  N   SER   192      40.387  22.044  47.403  0.00  0.00
ATOM   3016  H   SER   192      40.113  22.309  46.468  0.00  0.00
ATOM   3017  CA  SER   192      41.391  20.999  47.570  0.00  0.00
ATOM   3018  HA  SER   192      41.861  21.264  48.517  0.00  0.00
ATOM   3019  CB  SER   192      40.739  19.658  47.701  0.00  0.00
ATOM   3020  HB2 SER   192      39.944  19.484  46.976  0.00  0.00
ATOM   3021  HB3 SER   192      41.503  18.914  47.473  0.00  0.00
ATOM   3022  OG  SER   192      40.215  19.487  49.039  0.00  0.00
ATOM   3023  HG  SER   192      40.070  20.311  49.511  0.00  0.00
ATOM   3024  C   SER   192      42.467  21.084  46.478  0.00  0.00
ATOM   3025  O   SER   192      42.119  20.959  45.304  0.00  0.00
ATOM   3026  N   VAL   193      43.771  21.243  46.792  0.00  0.00
ATOM   3027  H   VAL   193      44.022  21.248  47.771  0.00  0.00
ATOM   3028  CA  VAL   193      44.809  21.020  45.732  0.00  0.00
ATOM   3029  HA  VAL   193      44.328  21.029  44.753  0.00  0.00
ATOM   3030  CB  VAL   193      45.899  22.103  45.848  0.00  0.00
ATOM   3031  HB  VAL   193      46.477  21.842  46.735  0.00  0.00
ATOM   3032  CG1 VAL   193      46.688  21.970  44.508  0.00  0.00
ATOM   3033 1HG1 VAL   193      47.161  20.989  44.471  0.00  0.00
ATOM   3034 2HG1 VAL   193      46.065  22.127  43.628  0.00  0.00
ATOM   3035 3HG1 VAL   193      47.529  22.661  44.556  0.00  0.00
ATOM   3036  CG2 VAL   193      45.304  23.543  46.039  0.00  0.00
ATOM   3037 1HG2 VAL   193      46.119  24.267  46.040  0.00  0.00
ATOM   3038 2HG2 VAL   193      44.474  23.919  45.440  0.00  0.00
ATOM   3039 3HG2 VAL   193      44.946  23.625  47.065  0.00  0.00
ATOM   3040  C   VAL   193      45.318  19.582  45.962  0.00  0.00
ATOM   3041  O   VAL   193      46.189  19.430  46.764  0.00  0.00
ATOM   3042  N   VAL   194      44.641  18.626  45.270  0.00  0.00
ATOM   3043  H   VAL   194      44.134  18.876  44.433  0.00  0.00
ATOM   3044  CA  VAL   194      44.845  17.203  45.661  0.00  0.00
ATOM   3045  HA  VAL   194      44.934  17.148  46.746  0.00  0.00
ATOM   3046  CB  VAL   194      43.710  16.192  45.236  0.00  0.00
ATOM   3047  HB  VAL   194      43.681  16.182  44.147  0.00  0.00
ATOM   3048  CG1 VAL   194      43.949  14.814  45.690  0.00  0.00
ATOM   3049 1HG1 VAL   194      44.831  14.427  45.181  0.00  0.00
ATOM   3050 2HG1 VAL   194      44.257  14.968  46.724  0.00  0.00
ATOM   3051 3HG1 VAL   194      43.120  14.116  45.569  0.00  0.00
ATOM   3052  CG2 VAL   194      42.320  16.659  45.718  0.00  0.00
ATOM   3053 1HG2 VAL   194      42.262  17.720  45.473  0.00  0.00
ATOM   3054 2HG2 VAL   194      41.500  16.096  45.271  0.00  0.00
ATOM   3055 3HG2 VAL   194      42.229  16.596  46.802  0.00  0.00
ATOM   3056  C   VAL   194      46.227  16.811  45.163  0.00  0.00
ATOM   3057  O   VAL   194      46.625  17.133  44.025  0.00  0.00
ATOM   3058  N   ARG   195      46.936  16.215  46.115  0.00  0.00
ATOM   3059  H   ARG   195      46.540  15.919  46.995  0.00  0.00
ATOM   3060  CA  ARG   195      48.371  15.963  46.130  0.00  0.00
ATOM   3061  HA  ARG   195      48.646  15.804  47.172  0.00  0.00
ATOM   3062  CB  ARG   195      48.681  14.629  45.466  0.00  0.00
ATOM   3063  HB2 ARG   195      48.434  14.696  44.407  0.00  0.00
ATOM   3064  HB3 ARG   195      49.719  14.344  45.638  0.00  0.00
ATOM   3065  CG  ARG   195      47.825  13.497  46.140  0.00  0.00
ATOM   3066  HG2 ARG   195      47.681  13.560  47.218  0.00  0.00
ATOM   3067  HG3 ARG   195      46.807  13.718  45.822  0.00  0.00
ATOM   3068  CD  ARG   195      48.170  12.143  45.639  0.00  0.00
ATOM   3069  HD2 ARG   195      47.388  11.429  45.895  0.00  0.00
ATOM   3070  HD3 ARG   195      48.177  12.111  44.549  0.00  0.00
ATOM   3071  NE  ARG   195      49.492  11.685  46.213  0.00  0.00
ATOM   3072  HE  ARG   195      50.012  12.303  46.820  0.00  0.00
ATOM   3073  CZ  ARG   195      49.818  10.342  46.222  0.00  0.00
ATOM   3074  NH1 ARG   195      49.164   9.495  45.503  0.00  0.00
ATOM   3075 1HH1 ARG   195      48.331   9.763  44.999  0.00  0.00
ATOM   3076 2HH1 ARG   195      49.567   8.569  45.471  0.00  0.00
ATOM   3077  NH2 ARG   195      50.860  10.003  46.827  0.00  0.00
ATOM   3078 1HH2 ARG   195      51.234  10.654  47.504  0.00  0.00
ATOM   3079 2HH2 ARG   195      51.129   9.030  46.809  0.00  0.00
ATOM   3080  C   ARG   195      49.232  17.143  45.636  0.00  0.00
ATOM   3081  O   ARG   195      49.551  17.287  44.409  0.00  0.00
ATOM   3082  N   ALA   196      49.513  18.155  46.534  0.00  0.00
ATOM   3083  H   ALA   196      49.371  18.057  47.529  0.00  0.00
ATOM   3084  CA  ALA   196      50.381  19.317  46.356  0.00  0.00
ATOM   3085  HA  ALA   196      49.978  19.939  45.557  0.00  0.00
ATOM   3086  CB  ALA   196      50.299  20.138  47.624  0.00  0.00
ATOM   3087  HB1 ALA   196      49.245  20.323  47.829  0.00  0.00
ATOM   3088  HB2 ALA   196      50.707  19.655  48.512  0.00  0.00
ATOM   3089  HB3 ALA   196      50.911  21.025  47.457  0.00  0.00
ATOM   3090  C   ALA   196      51.772  18.988  45.880  0.00  0.00
ATOM   3091  O   ALA   196      52.270  17.884  46.210  0.00  0.00
ATOM   3092  N   ARG   197      52.428  19.866  45.111  0.00  0.00
ATOM   3093  H   ARG   197      51.959  20.676  44.732  0.00  0.00
ATOM   3094  CA  ARG   197      53.791  19.682  44.520  0.00  0.00
ATOM   3095  HA  ARG   197      54.388  19.118  45.236  0.00  0.00
ATOM   3096  CB  ARG   197      53.835  19.017  43.092  0.00  0.00
ATOM   3097  HB2 ARG   197      54.827  19.196  42.677  0.00  0.00
ATOM   3098  HB3 ARG   197      53.722  17.960  43.330  0.00  0.00
ATOM   3099  CG  ARG   197      52.770  19.587  42.138  0.00  0.00
ATOM   3100  HG2 ARG   197      51.793  19.130  42.298  0.00  0.00
ATOM   3101  HG3 ARG   197      52.760  20.675  42.203  0.00  0.00
ATOM   3102  CD  ARG   197      53.100  19.114  40.692  0.00  0.00
ATOM   3103  HD2 ARG   197      52.254  19.569  40.177  0.00  0.00
ATOM   3104  HD3 ARG   197      53.971  19.584  40.236  0.00  0.00
ATOM   3105  NE  ARG   197      52.930  17.659  40.387  0.00  0.00
ATOM   3106  HE  ARG   197      51.957  17.392  40.331  0.00  0.00
ATOM   3107  CZ  ARG   197      53.927  16.759  40.313  0.00  0.00
ATOM   3108  NH1 ARG   197      55.241  17.069  40.256  0.00  0.00
ATOM   3109 1HH1 ARG   197      55.535  18.028  40.375  0.00  0.00
ATOM   3110 2HH1 ARG   197      55.854  16.292  40.055  0.00  0.00
ATOM   3111  NH2 ARG   197      53.716  15.527  40.361  0.00  0.00
ATOM   3112 1HH2 ARG   197      52.803  15.135  40.542  0.00  0.00
ATOM   3113 2HH2 ARG   197      54.512  14.923  40.508  0.00  0.00
ATOM   3114  C   ARG   197      54.388  21.060  44.378  0.00  0.00
ATOM   3115  O   ARG   197      53.683  22.129  44.366  0.00  0.00
ATOM   3116  N   ARG   198      55.682  21.237  44.322  0.00  0.00
ATOM   3117  H   ARG   198      56.260  20.437  44.106  0.00  0.00
ATOM   3118  CA  ARG   198      56.423  22.425  44.706  0.00  0.00
ATOM   3119  HA  ARG   198      56.414  22.371  45.794  0.00  0.00
ATOM   3120  CB  ARG   198      57.901  22.283  44.247  0.00  0.00
ATOM   3121  HB2 ARG   198      58.183  21.233  44.324  0.00  0.00
ATOM   3122  HB3 ARG   198      58.052  22.567  43.205  0.00  0.00
ATOM   3123  CG  ARG   198      58.882  23.084  45.135  0.00  0.00
ATOM   3124  HG2 ARG   198      59.916  22.938  44.821  0.00  0.00
ATOM   3125  HG3 ARG   198      58.647  24.142  45.025  0.00  0.00
ATOM   3126  CD  ARG   198      58.877  22.719  46.610  0.00  0.00
ATOM   3127  HD2 ARG   198      59.686  23.251  47.110  0.00  0.00
ATOM   3128  HD3 ARG   198      57.943  23.059  47.056  0.00  0.00
ATOM   3129  NE  ARG   198      59.043  21.268  46.901  0.00  0.00
ATOM   3130  HE  ARG   198      58.488  20.663  46.313  0.00  0.00
ATOM   3131  CZ  ARG   198      59.863  20.761  47.820  0.00  0.00
ATOM   3132  NH1 ARG   198      60.490  21.476  48.795  0.00  0.00
ATOM   3133 1HH1 ARG   198      60.446  22.485  48.763  0.00  0.00
ATOM   3134 2HH1 ARG   198      61.125  20.991  49.412  0.00  0.00
ATOM   3135  NH2 ARG   198      59.993  19.454  47.791  0.00  0.00
ATOM   3136 1HH2 ARG   198      59.455  18.933  47.114  0.00  0.00
ATOM   3137 2HH2 ARG   198      60.587  19.048  48.500  0.00  0.00
ATOM   3138  C   ARG   198      55.862  23.782  44.191  0.00  0.00
ATOM   3139  O   ARG   198      55.646  24.749  44.890  0.00  0.00
ATOM   3140  N   ASN   199      55.639  23.749  42.870  0.00  0.00
ATOM   3141  H   ASN   199      55.898  22.834  42.529  0.00  0.00
ATOM   3142  CA  ASN   199      55.069  24.768  41.920  0.00  0.00
ATOM   3143  HA  ASN   199      55.660  25.683  41.964  0.00  0.00
ATOM   3144  CB  ASN   199      55.088  24.275  40.485  0.00  0.00
ATOM   3145  HB2 ASN   199      54.810  25.098  39.826  0.00  0.00
ATOM   3146  HB3 ASN   199      56.107  23.944  40.285  0.00  0.00
ATOM   3147  CG  ASN   199      54.193  23.079  40.205  0.00  0.00
ATOM   3148  OD1 ASN   199      54.250  22.091  40.865  0.00  0.00
ATOM   3149  ND2 ASN   199      53.269  23.224  39.254  0.00  0.00
ATOM   3150 1HD2 ASN   199      52.550  22.528  39.117  0.00  0.00
ATOM   3151 2HD2 ASN   199      53.293  24.071  38.704  0.00  0.00
ATOM   3152  C   ASN   199      53.615  25.185  42.268  0.00  0.00
ATOM   3153  O   ASN   199      53.139  26.255  41.798  0.00  0.00
ATOM   3154  N   ASP   200      52.919  24.543  43.213  0.00  0.00
ATOM   3155  H   ASP   200      53.272  23.643  43.506  0.00  0.00
ATOM   3156  CA  ASP   200      51.688  25.077  43.865  0.00  0.00
ATOM   3157  HA  ASP   200      51.103  25.481  43.039  0.00  0.00
ATOM   3158  CB  ASP   200      50.891  23.869  44.503  0.00  0.00
ATOM   3159  HB2 ASP   200      51.505  23.306  45.207  0.00  0.00
ATOM   3160  HB3 ASP   200      50.012  24.171  45.072  0.00  0.00
ATOM   3161  CG  ASP   200      50.429  22.877  43.532  0.00  0.00
ATOM   3162  OD1 ASP   200      49.776  23.404  42.555  0.00  0.00
ATOM   3163  OD2 ASP   200      50.464  21.629  43.642  0.00  0.00
ATOM   3164  C   ASP   200      51.967  26.179  44.938  0.00  0.00
ATOM   3165  O   ASP   200      51.037  26.884  45.333  0.00  0.00
ATOM   3166  N   SER   201      53.251  26.367  45.321  0.00  0.00
ATOM   3167  H   SER   201      53.976  25.868  44.825  0.00  0.00
ATOM   3168  CA  SER   201      53.753  27.362  46.294  0.00  0.00
ATOM   3169  HA  SER   201      53.114  27.270  47.173  0.00  0.00
ATOM   3170  CB  SER   201      55.108  27.245  46.949  0.00  0.00
ATOM   3171  HB2 SER   201      55.840  27.458  46.170  0.00  0.00
ATOM   3172  HB3 SER   201      55.259  27.967  47.752  0.00  0.00
ATOM   3173  OG  SER   201      55.269  25.883  47.412  0.00  0.00
ATOM   3174  HG  SER   201      55.405  25.419  46.583  0.00  0.00
ATOM   3175  C   SER   201      53.486  28.795  45.753  0.00  0.00
ATOM   3176  O   SER   201      54.215  29.290  44.841  0.00  0.00
ATOM   3177  N   GLY   202      52.393  29.526  46.157  0.00  0.00
ATOM   3178  H   GLY   202      51.965  29.160  46.995  0.00  0.00
ATOM   3179  CA  GLY   202      51.765  30.601  45.433  0.00  0.00
ATOM   3180  HA2 GLY   202      52.492  31.412  45.383  0.00  0.00
ATOM   3181  HA3 GLY   202      51.585  30.241  44.420  0.00  0.00
ATOM   3182  C   GLY   202      50.430  31.155  46.090  0.00  0.00
ATOM   3183  O   GLY   202      50.054  30.726  47.172  0.00  0.00
ATOM   3184  N   THR   203      49.871  32.161  45.370  0.00  0.00
ATOM   3185  H   THR   203      50.297  32.364  44.476  0.00  0.00
ATOM   3186  CA  THR   203      48.569  32.856  45.737  0.00  0.00
ATOM   3187  HA  THR   203      48.481  32.864  46.824  0.00  0.00
ATOM   3188  CB  THR   203      48.627  34.306  45.293  0.00  0.00
ATOM   3189  HB  THR   203      48.699  34.284  44.206  0.00  0.00
ATOM   3190  CG2 THR   203      47.432  35.200  45.714  0.00  0.00
ATOM   3191 1HG2 THR   203      47.396  35.183  46.803  0.00  0.00
ATOM   3192 2HG2 THR   203      47.603  36.228  45.396  0.00  0.00
ATOM   3193 3HG2 THR   203      46.499  34.840  45.281  0.00  0.00
ATOM   3194  OG1 THR   203      49.767  34.890  45.850  0.00  0.00
ATOM   3195  HG1 THR   203      49.552  35.359  46.660  0.00  0.00
ATOM   3196  C   THR   203      47.342  32.122  45.140  0.00  0.00
ATOM   3197  O   THR   203      47.236  31.786  43.945  0.00  0.00
ATOM   3198  N   TYR   204      46.284  31.953  45.953  0.00  0.00
ATOM   3199  H   TYR   204      46.392  32.278  46.903  0.00  0.00
ATOM   3200  CA  TYR   204      44.935  31.450  45.577  0.00  0.00
ATOM   3201  HA  TYR   204      44.845  31.081  44.555  0.00  0.00
ATOM   3202  CB  TYR   204      44.690  30.192  46.379  0.00  0.00
ATOM   3203  HB2 TYR   204      44.964  30.390  47.415  0.00  0.00
ATOM   3204  HB3 TYR   204      43.630  29.941  46.421  0.00  0.00
ATOM   3205  CG  TYR   204      45.531  28.975  45.970  0.00  0.00
ATOM   3206  CD1 TYR   204      46.864  28.894  46.438  0.00  0.00
ATOM   3207  HD1 TYR   204      47.224  29.554  47.214  0.00  0.00
ATOM   3208  CE1 TYR   204      47.767  27.956  45.883  0.00  0.00
ATOM   3209  HE1 TYR   204      48.802  27.879  46.183  0.00  0.00
ATOM   3210  CZ  TYR   204      47.284  26.926  44.991  0.00  0.00
ATOM   3211  OH  TYR   204      48.068  25.942  44.449  0.00  0.00
ATOM   3212  HH  TYR   204      49.011  26.062  44.585  0.00  0.00
ATOM   3213  CE2 TYR   204      45.890  27.045  44.605  0.00  0.00
ATOM   3214  HE2 TYR   204      45.515  26.338  43.880  0.00  0.00
ATOM   3215  CD2 TYR   204      45.088  28.067  44.997  0.00  0.00
ATOM   3216  HD2 TYR   204      44.140  28.193  44.494  0.00  0.00
ATOM   3217  C   TYR   204      43.877  32.466  45.851  0.00  0.00
ATOM   3218  O   TYR   204      43.990  33.359  46.701  0.00  0.00
ATOM   3219  N   LEU   205      42.765  32.410  45.177  0.00  0.00
ATOM   3220  H   LEU   205      42.706  31.675  44.487  0.00  0.00
ATOM   3221  CA  LEU   205      41.669  33.371  45.244  0.00  0.00
ATOM   3222  HA  LEU   205      41.527  33.726  46.265  0.00  0.00
ATOM   3223  CB  LEU   205      42.002  34.563  44.265  0.00  0.00
ATOM   3224  HB2 LEU   205      42.905  35.028  44.661  0.00  0.00
ATOM   3225  HB3 LEU   205      42.256  34.035  43.346  0.00  0.00
ATOM   3226  CG  LEU   205      41.000  35.766  44.017  0.00  0.00
ATOM   3227  HG  LEU   205      40.011  35.438  43.694  0.00  0.00
ATOM   3228  CD1 LEU   205      40.800  36.599  45.257  0.00  0.00
ATOM   3229 1HD1 LEU   205      40.554  35.936  46.087  0.00  0.00
ATOM   3230 2HD1 LEU   205      41.757  36.985  45.607  0.00  0.00
ATOM   3231 3HD1 LEU   205      39.948  37.251  45.068  0.00  0.00
ATOM   3232  CD2 LEU   205      41.583  36.677  42.909  0.00  0.00
ATOM   3233 1HD2 LEU   205      42.567  37.068  43.168  0.00  0.00
ATOM   3234 2HD2 LEU   205      41.759  36.127  41.986  0.00  0.00
ATOM   3235 3HD2 LEU   205      40.866  37.489  42.788  0.00  0.00
ATOM   3236  C   LEU   205      40.345  32.671  44.804  0.00  0.00
ATOM   3237  O   LEU   205      40.432  31.585  44.175  0.00  0.00
ATOM   3238  N   CYX   206      39.198  33.300  45.099  0.00  0.00
ATOM   3239  H   CYX   206      39.199  34.201  45.556  0.00  0.00
ATOM   3240  CA  CYX   206      37.923  32.798  44.770  0.00  0.00
ATOM   3241  HA  CYX   206      38.002  32.090  43.945  0.00  0.00
ATOM   3242  CB  CYX   206      37.273  32.108  45.952  0.00  0.00
ATOM   3243  HB2 CYX   206      37.853  31.203  46.135  0.00  0.00
ATOM   3244  HB3 CYX   206      37.288  32.840  46.760  0.00  0.00
ATOM   3245  SG  CYX   206      35.560  31.497  45.675  0.00  0.00
ATOM   3246  C   CYX   206      37.050  34.039  44.303  0.00  0.00
ATOM   3247  O   CYX   206      37.171  35.160  44.808  0.00  0.00
ATOM   3248  N   GLY   207      36.162  33.817  43.314  0.00  0.00
ATOM   3249  H   GLY   207      36.006  32.907  42.905  0.00  0.00
ATOM   3250  CA  GLY   207      35.213  34.783  42.807  0.00  0.00
ATOM   3251  HA2 GLY   207      35.156  35.584  43.544  0.00  0.00
ATOM   3252  HA3 GLY   207      35.504  35.119  41.811  0.00  0.00
ATOM   3253  C   GLY   207      33.817  34.176  42.586  0.00  0.00
ATOM   3254  O   GLY   207      33.660  33.213  41.865  0.00  0.00
ATOM   3255  N   ALA   208      32.775  34.806  43.134  0.00  0.00
ATOM   3256  H   ALA   208      32.903  35.672  43.638  0.00  0.00
ATOM   3257  CA  ALA   208      31.382  34.426  42.869  0.00  0.00
ATOM   3258  HA  ALA   208      31.383  33.356  42.663  0.00  0.00
ATOM   3259  CB  ALA   208      30.590  34.789  44.125  0.00  0.00
ATOM   3260  HB1 ALA   208      29.619  34.300  44.044  0.00  0.00
ATOM   3261  HB2 ALA   208      30.982  34.297  45.014  0.00  0.00
ATOM   3262  HB3 ALA   208      30.374  35.849  44.261  0.00  0.00
ATOM   3263  C   ALA   208      30.877  35.237  41.706  0.00  0.00
ATOM   3264  O   ALA   208      31.126  36.408  41.587  0.00  0.00
ATOM   3265  N   ILE   209      30.125  34.623  40.808  0.00  0.00
ATOM   3266  H   ILE   209      29.987  33.629  40.925  0.00  0.00
ATOM   3267  CA  ILE   209      29.557  35.182  39.603  0.00  0.00
ATOM   3268  HA  ILE   209      29.582  36.266  39.714  0.00  0.00
ATOM   3269  CB  ILE   209      30.335  34.785  38.298  0.00  0.00
ATOM   3270  HB  ILE   209      29.886  33.864  37.926  0.00  0.00
ATOM   3271  CG2 ILE   209      30.021  35.768  37.152  0.00  0.00
ATOM   3272 1HG2 ILE   209      30.476  36.740  37.346  0.00  0.00
ATOM   3273 2HG2 ILE   209      30.354  35.355  36.200  0.00  0.00
ATOM   3274 3HG2 ILE   209      28.953  35.941  37.015  0.00  0.00
ATOM   3275  CG1 ILE   209      31.871  34.605  38.435  0.00  0.00
ATOM   3276 2HG1 ILE   209      32.279  35.558  38.774  0.00  0.00
ATOM   3277 3HG1 ILE   209      32.089  33.822  39.161  0.00  0.00
ATOM   3278  CD1 ILE   209      32.567  34.122  37.152  0.00  0.00
ATOM   3279 1HD1 ILE   209      32.078  33.204  36.825  0.00  0.00
ATOM   3280 2HD1 ILE   209      32.503  34.884  36.376  0.00  0.00
ATOM   3281 3HD1 ILE   209      33.635  33.994  37.326  0.00  0.00
ATOM   3282  C   ILE   209      28.094  34.792  39.550  0.00  0.00
ATOM   3283  O   ILE   209      27.756  33.658  39.845  0.00  0.00
ATOM   3284  N   SER   210      27.222  35.755  39.201  0.00  0.00
ATOM   3285  H   SER   210      27.527  36.699  39.008  0.00  0.00
ATOM   3286  CA  SER   210      25.910  35.468  38.552  0.00  0.00
ATOM   3287  HA  SER   210      25.773  34.393  38.433  0.00  0.00
ATOM   3288  CB  SER   210      24.826  35.899  39.548  0.00  0.00
ATOM   3289  HB2 SER   210      24.824  36.987  39.622  0.00  0.00
ATOM   3290  HB3 SER   210      23.833  35.599  39.211  0.00  0.00
ATOM   3291  OG  SER   210      25.160  35.349  40.831  0.00  0.00
ATOM   3292  HG  SER   210      25.904  35.780  41.258  0.00  0.00
ATOM   3293  C   SER   210      25.632  36.246  37.260  0.00  0.00
ATOM   3294  O   SER   210      26.206  37.336  37.154  0.00  0.00
ATOM   3295  N   LEU   211      24.779  35.765  36.328  0.00  0.00
ATOM   3296  H   LEU   211      24.236  34.939  36.537  0.00  0.00
ATOM   3297  CA  LEU   211      24.594  36.233  34.914  0.00  0.00
ATOM   3298  HA  LEU   211      25.371  36.897  34.537  0.00  0.00
ATOM   3299  CB  LEU   211      24.553  34.942  34.078  0.00  0.00
ATOM   3300  HB2 LEU   211      23.929  34.166  34.522  0.00  0.00
ATOM   3301  HB3 LEU   211      24.139  35.160  33.094  0.00  0.00
ATOM   3302  CG  LEU   211      25.926  34.296  33.772  0.00  0.00
ATOM   3303  HG  LEU   211      26.513  35.121  33.367  0.00  0.00
ATOM   3304  CD1 LEU   211      26.657  33.672  35.014  0.00  0.00
ATOM   3305 1HD1 LEU   211      26.851  34.341  35.852  0.00  0.00
ATOM   3306 2HD1 LEU   211      25.991  32.869  35.330  0.00  0.00
ATOM   3307 3HD1 LEU   211      27.583  33.154  34.766  0.00  0.00
ATOM   3308  CD2 LEU   211      25.782  33.197  32.637  0.00  0.00
ATOM   3309 1HD2 LEU   211      24.893  32.609  32.865  0.00  0.00
ATOM   3310 2HD2 LEU   211      25.572  33.638  31.662  0.00  0.00
ATOM   3311 3HD2 LEU   211      26.649  32.549  32.515  0.00  0.00
ATOM   3312  C   LEU   211      23.272  36.954  34.735  0.00  0.00
ATOM   3313  O   LEU   211      23.084  37.764  33.855  0.00  0.00
ATOM   3314  N   ALA   212      22.238  36.620  35.481  0.00  0.00
ATOM   3315  H   ALA   212      22.509  36.065  36.280  0.00  0.00
ATOM   3316  CA  ALA   212      20.886  37.142  35.460  0.00  0.00
ATOM   3317  HA  ALA   212      20.825  38.071  34.893  0.00  0.00
ATOM   3318  CB  ALA   212      20.035  36.088  34.719  0.00  0.00
ATOM   3319  HB1 ALA   212      20.020  35.166  35.300  0.00  0.00
ATOM   3320  HB2 ALA   212      18.972  36.328  34.744  0.00  0.00
ATOM   3321  HB3 ALA   212      20.388  35.967  33.695  0.00  0.00
ATOM   3322  C   ALA   212      20.422  37.423  36.869  0.00  0.00
ATOM   3323  O   ALA   212      20.905  36.751  37.780  0.00  0.00
ATOM   3324  N   PRO   213      19.475  38.390  37.061  0.00  0.00
ATOM   3325  CD  PRO   213      19.094  38.822  38.366  0.00  0.00
ATOM   3326  HD2 PRO   213      19.969  39.137  38.935  0.00  0.00
ATOM   3327  HD3 PRO   213      18.592  37.964  38.813  0.00  0.00
ATOM   3328  CG  PRO   213      18.127  39.898  38.168  0.00  0.00
ATOM   3329  HG2 PRO   213      18.714  40.814  38.121  0.00  0.00
ATOM   3330  HG3 PRO   213      17.360  39.971  38.940  0.00  0.00
ATOM   3331  CB  PRO   213      17.579  39.708  36.736  0.00  0.00
ATOM   3332  HB2 PRO   213      17.254  40.719  36.492  0.00  0.00
ATOM   3333  HB3 PRO   213      16.817  38.928  36.720  0.00  0.00
ATOM   3334  CA  PRO   213      18.824  39.202  36.022  0.00  0.00
ATOM   3335  HA  PRO   213      18.597  38.566  35.167  0.00  0.00
ATOM   3336  C   PRO   213      19.804  40.275  35.500  0.00  0.00
ATOM   3337  O   PRO   213      19.800  40.517  34.298  0.00  0.00
ATOM   3338  N   LYS   214      20.765  40.683  36.308  0.00  0.00
ATOM   3339  H   LYS   214      20.696  40.416  37.279  0.00  0.00
ATOM   3340  CA  LYS   214      21.955  41.416  35.878  0.00  0.00
ATOM   3341  HA  LYS   214      21.862  41.540  34.799  0.00  0.00
ATOM   3342  CB  LYS   214      21.976  42.801  36.396  0.00  0.00
ATOM   3343  HB2 LYS   214      22.690  43.343  35.775  0.00  0.00
ATOM   3344  HB3 LYS   214      21.072  43.298  36.045  0.00  0.00
ATOM   3345  CG  LYS   214      22.005  42.979  37.926  0.00  0.00
ATOM   3346  HG2 LYS   214      21.076  42.537  38.285  0.00  0.00
ATOM   3347  HG3 LYS   214      22.829  42.409  38.356  0.00  0.00
ATOM   3348  CD  LYS   214      21.991  44.447  38.269  0.00  0.00
ATOM   3349  HD2 LYS   214      22.713  45.011  37.678  0.00  0.00
ATOM   3350  HD3 LYS   214      21.035  44.939  38.088  0.00  0.00
ATOM   3351  CE  LYS   214      22.539  44.680  39.699  0.00  0.00
ATOM   3352  HE2 LYS   214      23.403  44.032  39.849  0.00  0.00
ATOM   3353  HE3 LYS   214      22.895  45.709  39.750  0.00  0.00
ATOM   3354  NZ  LYS   214      21.504  44.430  40.752  0.00  0.00
ATOM   3355  HZ1 LYS   214      21.861  44.349  41.693  0.00  0.00
ATOM   3356  HZ2 LYS   214      20.860  45.208  40.767  0.00  0.00
ATOM   3357  HZ3 LYS   214      21.002  43.579  40.546  0.00  0.00
ATOM   3358  C   LYS   214      23.186  40.515  36.043  0.00  0.00
ATOM   3359  O   LYS   214      23.455  39.718  37.003  0.00  0.00
ATOM   3360  N   ALA   215      24.153  40.697  35.132  0.00  0.00
ATOM   3361  H   ALA   215      23.962  41.403  34.436  0.00  0.00
ATOM   3362  CA  ALA   215      25.518  40.234  35.347  0.00  0.00
ATOM   3363  HA  ALA   215      25.419  39.175  35.588  0.00  0.00
ATOM   3364  CB  ALA   215      26.269  40.308  34.021  0.00  0.00
ATOM   3365  HB1 ALA   215      27.087  39.587  34.018  0.00  0.00
ATOM   3366  HB2 ALA   215      25.649  39.953  33.198  0.00  0.00
ATOM   3367  HB3 ALA   215      26.514  41.342  33.777  0.00  0.00
ATOM   3368  C   ALA   215      26.308  40.884  36.451  0.00  0.00
ATOM   3369  O   ALA   215      26.298  42.099  36.631  0.00  0.00
ATOM   3370  N   GLN   216      26.831  40.114  37.423  0.00  0.00
ATOM   3371  H   GLN   216      26.856  39.108  37.345  0.00  0.00
ATOM   3372  CA  GLN   216      27.447  40.605  38.691  0.00  0.00
ATOM   3373  HA  GLN   216      27.919  41.572  38.518  0.00  0.00
ATOM   3374  CB  GLN   216      26.349  40.837  39.725  0.00  0.00
ATOM   3375  HB2 GLN   216      26.878  41.054  40.653  0.00  0.00
ATOM   3376  HB3 GLN   216      25.855  41.791  39.540  0.00  0.00
ATOM   3377  CG  GLN   216      25.307  39.672  39.829  0.00  0.00
ATOM   3378  HG2 GLN   216      24.846  39.496  38.858  0.00  0.00
ATOM   3379  HG3 GLN   216      25.799  38.717  40.012  0.00  0.00
ATOM   3380  CD  GLN   216      24.139  39.909  40.910  0.00  0.00
ATOM   3381  OE1 GLN   216      22.995  39.563  40.668  0.00  0.00
ATOM   3382  NE2 GLN   216      24.406  40.463  42.055  0.00  0.00
ATOM   3383 1HE2 GLN   216      23.557  40.385  42.598  0.00  0.00
ATOM   3384 2HE2 GLN   216      25.311  40.548  42.495  0.00  0.00
ATOM   3385  C   GLN   216      28.510  39.712  39.377  0.00  0.00
ATOM   3386  O   GLN   216      28.397  38.476  39.432  0.00  0.00
ATOM   3387  N   ILE   217      29.507  40.380  39.907  0.00  0.00
ATOM   3388  H   ILE   217      29.439  41.388  39.913  0.00  0.00
ATOM   3389  CA  ILE   217      30.746  39.823  40.453  0.00  0.00
ATOM   3390  HA  ILE   217      30.604  38.743  40.475  0.00  0.00
ATOM   3391  CB  ILE   217      31.944  40.156  39.463  0.00  0.00
ATOM   3392  HB  ILE   217      31.880  41.235  39.327  0.00  0.00
ATOM   3393  CG2 ILE   217      33.320  39.722  39.934  0.00  0.00
ATOM   3394 1HG2 ILE   217      33.202  38.703  40.303  0.00  0.00
ATOM   3395 2HG2 ILE   217      34.105  39.961  39.217  0.00  0.00
ATOM   3396 3HG2 ILE   217      33.480  40.251  40.873  0.00  0.00
ATOM   3397  CG1 ILE   217      31.753  39.450  38.062  0.00  0.00
ATOM   3398 2HG1 ILE   217      32.159  38.443  37.970  0.00  0.00
ATOM   3399 3HG1 ILE   217      30.681  39.414  37.870  0.00  0.00
ATOM   3400  CD1 ILE   217      32.312  40.133  36.810  0.00  0.00
ATOM   3401 1HD1 ILE   217      32.141  39.459  35.970  0.00  0.00
ATOM   3402 2HD1 ILE   217      31.891  41.105  36.556  0.00  0.00
ATOM   3403 3HD1 ILE   217      33.368  40.341  36.980  0.00  0.00
ATOM   3404  C   ILE   217      31.093  40.203  41.892  0.00  0.00
ATOM   3405  O   ILE   217      31.089  41.404  42.264  0.00  0.00
ATOM   3406  N   LYS   218      31.590  39.192  42.608  0.00  0.00
ATOM   3407  H   LYS   218      31.301  38.265  42.329  0.00  0.00
ATOM   3408  CA  LYS   218      32.142  39.433  43.945  0.00  0.00
ATOM   3409  HA  LYS   218      32.359  40.499  43.887  0.00  0.00
ATOM   3410  CB  LYS   218      31.036  39.083  45.020  0.00  0.00
ATOM   3411  HB2 LYS   218      30.785  38.043  44.813  0.00  0.00
ATOM   3412  HB3 LYS   218      31.446  39.070  46.030  0.00  0.00
ATOM   3413  CG  LYS   218      29.721  39.839  44.985  0.00  0.00
ATOM   3414  HG2 LYS   218      29.430  40.156  43.983  0.00  0.00
ATOM   3415  HG3 LYS   218      28.896  39.203  45.307  0.00  0.00
ATOM   3416  CD  LYS   218      29.613  41.090  45.856  0.00  0.00
ATOM   3417  HD2 LYS   218      28.610  41.516  45.837  0.00  0.00
ATOM   3418  HD3 LYS   218      29.854  40.708  46.848  0.00  0.00
ATOM   3419  CE  LYS   218      30.717  42.125  45.491  0.00  0.00
ATOM   3420  HE2 LYS   218      30.754  42.708  46.411  0.00  0.00
ATOM   3421  HE3 LYS   218      31.644  41.552  45.459  0.00  0.00
ATOM   3422  NZ  LYS   218      30.443  43.138  44.493  0.00  0.00
ATOM   3423  HZ1 LYS   218      30.039  42.702  43.676  0.00  0.00
ATOM   3424  HZ2 LYS   218      29.749  43.765  44.874  0.00  0.00
ATOM   3425  HZ3 LYS   218      31.292  43.601  44.200  0.00  0.00
ATOM   3426  C   LYS   218      33.414  38.648  44.184  0.00  0.00
ATOM   3427  O   LYS   218      33.311  37.425  44.078  0.00  0.00
ATOM   3428  N   GLU   219      34.568  39.328  44.298  0.00  0.00
ATOM   3429  H   GLU   219      34.431  40.325  44.216  0.00  0.00
ATOM   3430  CA  GLU   219      35.920  38.702  44.539  0.00  0.00
ATOM   3431  HA  GLU   219      36.029  37.735  44.049  0.00  0.00
ATOM   3432  CB  GLU   219      36.984  39.689  44.066  0.00  0.00
ATOM   3433  HB2 GLU   219      36.901  40.655  44.564  0.00  0.00
ATOM   3434  HB3 GLU   219      37.922  39.197  44.321  0.00  0.00
ATOM   3435  CG  GLU   219      36.823  39.905  42.540  0.00  0.00
ATOM   3436  HG2 GLU   219      36.455  38.984  42.087  0.00  0.00
ATOM   3437  HG3 GLU   219      36.054  40.656  42.363  0.00  0.00
ATOM   3438  CD  GLU   219      38.125  40.321  41.837  0.00  0.00
ATOM   3439  OE1 GLU   219      38.343  41.532  41.648  0.00  0.00
ATOM   3440  OE2 GLU   219      38.847  39.387  41.467  0.00  0.00
ATOM   3441  C   GLU   219      36.178  38.486  45.970  0.00  0.00
ATOM   3442  O   GLU   219      35.822  39.346  46.846  0.00  0.00
ATOM   3443  N   SER   220      36.958  37.466  46.321  0.00  0.00
ATOM   3444  H   SER   220      37.117  36.738  45.638  0.00  0.00
ATOM   3445  CA  SER   220      37.313  37.121  47.701  0.00  0.00
ATOM   3446  HA  SER   220      36.473  37.273  48.379  0.00  0.00
ATOM   3447  CB  SER   220      37.384  35.567  47.819  0.00  0.00
ATOM   3448  HB2 SER   220      37.320  35.296  48.873  0.00  0.00
ATOM   3449  HB3 SER   220      36.549  35.081  47.315  0.00  0.00
ATOM   3450  OG  SER   220      38.655  35.158  47.357  0.00  0.00
ATOM   3451  HG  SER   220      39.333  35.374  48.001  0.00  0.00
ATOM   3452  C   SER   220      38.545  37.826  48.260  0.00  0.00
ATOM   3453  O   SER   220      39.339  38.489  47.476  0.00  0.00
ATOM   3454  N   LEU   221      38.772  37.771  49.597  0.00  0.00
ATOM   3455  H   LEU   221      38.102  37.254  50.147  0.00  0.00
ATOM   3456  CA  LEU   221      40.047  37.836  50.262  0.00  0.00
ATOM   3457  HA  LEU   221      40.403  38.829  49.984  0.00  0.00
ATOM   3458  CB  LEU   221      39.965  37.625  51.805  0.00  0.00
ATOM   3459  HB2 LEU   221      39.652  36.611  52.054  0.00  0.00
ATOM   3460  HB3 LEU   221      40.978  37.613  52.206  0.00  0.00
ATOM   3461  CG  LEU   221      39.086  38.691  52.644  0.00  0.00
ATOM   3462  HG  LEU   221      39.202  39.743  52.384  0.00  0.00
ATOM   3463  CD1 LEU   221      37.545  38.455  52.406  0.00  0.00
ATOM   3464 1HD1 LEU   221      36.940  39.022  53.113  0.00  0.00
ATOM   3465 2HD1 LEU   221      37.230  38.797  51.420  0.00  0.00
ATOM   3466 3HD1 LEU   221      37.283  37.409  52.571  0.00  0.00
ATOM   3467  CD2 LEU   221      39.412  38.692  54.158  0.00  0.00
ATOM   3468 1HD2 LEU   221      40.340  39.249  54.286  0.00  0.00
ATOM   3469 2HD2 LEU   221      38.754  39.303  54.776  0.00  0.00
ATOM   3470 3HD2 LEU   221      39.531  37.663  54.496  0.00  0.00
ATOM   3471  C   LEU   221      41.003  36.756  49.678  0.00  0.00
ATOM   3472  O   LEU   221      40.602  35.604  49.514  0.00  0.00
ATOM   3473  N   ARG   222      42.275  37.053  49.428  0.00  0.00
ATOM   3474  H   ARG   222      42.543  38.008  49.622  0.00  0.00
ATOM   3475  CA  ARG   222      43.327  36.144  48.974  0.00  0.00
ATOM   3476  HA  ARG   222      42.837  35.501  48.243  0.00  0.00
ATOM   3477  CB  ARG   222      44.456  36.917  48.329  0.00  0.00
ATOM   3478  HB2 ARG   222      44.824  37.681  49.013  0.00  0.00
ATOM   3479  HB3 ARG   222      45.329  36.303  48.109  0.00  0.00
ATOM   3480  CG  ARG   222      44.004  37.564  47.032  0.00  0.00
ATOM   3481  HG2 ARG   222      43.862  36.798  46.269  0.00  0.00
ATOM   3482  HG3 ARG   222      43.056  38.095  47.117  0.00  0.00
ATOM   3483  CD  ARG   222      45.060  38.553  46.483  0.00  0.00
ATOM   3484  HD2 ARG   222      45.406  39.316  47.180  0.00  0.00
ATOM   3485  HD3 ARG   222      45.915  38.001  46.090  0.00  0.00
ATOM   3486  NE  ARG   222      44.372  39.260  45.334  0.00  0.00
ATOM   3487  HE  ARG   222      43.368  39.320  45.426  0.00  0.00
ATOM   3488  CZ  ARG   222      44.932  39.951  44.293  0.00  0.00
ATOM   3489  NH1 ARG   222      46.243  40.038  44.086  0.00  0.00
ATOM   3490 1HH1 ARG   222      46.857  39.606  44.761  0.00  0.00
ATOM   3491 2HH1 ARG   222      46.534  40.390  43.185  0.00  0.00
ATOM   3492  NH2 ARG   222      44.121  40.580  43.446  0.00  0.00
ATOM   3493 1HH2 ARG   222      43.124  40.478  43.572  0.00  0.00
ATOM   3494 2HH2 ARG   222      44.479  41.004  42.602  0.00  0.00
ATOM   3495  C   ARG   222      43.806  35.268  50.115  0.00  0.00
ATOM   3496  O   ARG   222      43.702  35.615  51.279  0.00  0.00
ATOM   3497  N   ALA   223      44.410  34.127  49.709  0.00  0.00
ATOM   3498  H   ALA   223      44.374  33.943  48.716  0.00  0.00
ATOM   3499  CA  ALA   223      45.190  33.288  50.525  0.00  0.00
ATOM   3500  HA  ALA   223      45.458  33.778  51.462  0.00  0.00
ATOM   3501  CB  ALA   223      44.320  32.042  50.893  0.00  0.00
ATOM   3502  HB1 ALA   223      43.385  32.225  51.424  0.00  0.00
ATOM   3503  HB2 ALA   223      44.231  31.470  49.970  0.00  0.00
ATOM   3504  HB3 ALA   223      44.802  31.385  51.616  0.00  0.00
ATOM   3505  C   ALA   223      46.393  32.843  49.781  0.00  0.00
ATOM   3506  O   ALA   223      46.582  33.090  48.593  0.00  0.00
ATOM   3507  N   GLU   224      47.278  32.054  50.424  0.00  0.00
ATOM   3508  H   GLU   224      47.056  31.714  51.348  0.00  0.00
ATOM   3509  CA  GLU   224      48.571  31.615  49.904  0.00  0.00
ATOM   3510  HA  GLU   224      48.556  31.546  48.816  0.00  0.00
ATOM   3511  CB  GLU   224      49.638  32.633  50.234  0.00  0.00
ATOM   3512  HB2 GLU   224      49.586  32.971  51.269  0.00  0.00
ATOM   3513  HB3 GLU   224      50.558  32.073  50.063  0.00  0.00
ATOM   3514  CG  GLU   224      49.803  33.926  49.388  0.00  0.00
ATOM   3515  HG2 GLU   224      50.065  33.615  48.376  0.00  0.00
ATOM   3516  HG3 GLU   224      48.872  34.491  49.416  0.00  0.00
ATOM   3517  CD  GLU   224      50.894  34.831  49.835  0.00  0.00
ATOM   3518  OE1 GLU   224      51.980  34.734  49.306  0.00  0.00
ATOM   3519  OE2 GLU   224      50.615  35.720  50.634  0.00  0.00
ATOM   3520  C   GLU   224      48.884  30.187  50.484  0.00  0.00
ATOM   3521  O   GLU   224      48.298  29.947  51.581  0.00  0.00
ATOM   3522  N   LEU   225      49.683  29.435  49.792  0.00  0.00
ATOM   3523  H   LEU   225      49.948  29.844  48.907  0.00  0.00
ATOM   3524  CA  LEU   225      50.082  28.037  50.052  0.00  0.00
ATOM   3525  HA  LEU   225      49.810  27.907  51.099  0.00  0.00
ATOM   3526  CB  LEU   225      49.291  27.088  49.104  0.00  0.00
ATOM   3527  HB2 LEU   225      48.232  27.315  49.231  0.00  0.00
ATOM   3528  HB3 LEU   225      49.672  27.324  48.111  0.00  0.00
ATOM   3529  CG  LEU   225      49.546  25.583  49.262  0.00  0.00
ATOM   3530  HG  LEU   225      50.602  25.352  49.125  0.00  0.00
ATOM   3531  CD1 LEU   225      48.978  25.018  50.606  0.00  0.00
ATOM   3532 1HD1 LEU   225      49.346  25.623  51.435  0.00  0.00
ATOM   3533 2HD1 LEU   225      47.891  25.086  50.572  0.00  0.00
ATOM   3534 3HD1 LEU   225      49.414  24.037  50.794  0.00  0.00
ATOM   3535  CD2 LEU   225      48.719  24.982  48.148  0.00  0.00
ATOM   3536 1HD2 LEU   225      48.705  23.892  48.129  0.00  0.00
ATOM   3537 2HD2 LEU   225      47.698  25.312  48.339  0.00  0.00
ATOM   3538 3HD2 LEU   225      49.227  25.398  47.279  0.00  0.00
ATOM   3539  C   LEU   225      51.559  27.884  49.933  0.00  0.00
ATOM   3540  O   LEU   225      52.186  28.492  49.140  0.00  0.00
ATOM   3541  N   ARG   226      52.182  27.082  50.834  0.00  0.00
ATOM   3542  H   ARG   226      51.596  26.720  51.573  0.00  0.00
ATOM   3543  CA  ARG   226      53.570  26.707  50.955  0.00  0.00
ATOM   3544  HA  ARG   226      54.253  26.968  50.147  0.00  0.00
ATOM   3545  CB  ARG   226      54.142  27.238  52.252  0.00  0.00
ATOM   3546  HB2 ARG   226      53.568  26.746  53.037  0.00  0.00
ATOM   3547  HB3 ARG   226      55.198  26.981  52.344  0.00  0.00
ATOM   3548  CG  ARG   226      53.950  28.735  52.621  0.00  0.00
ATOM   3549  HG2 ARG   226      52.905  29.044  52.648  0.00  0.00
ATOM   3550  HG3 ARG   226      54.219  28.904  53.663  0.00  0.00
ATOM   3551  CD  ARG   226      54.637  29.511  51.551  0.00  0.00
ATOM   3552  HD2 ARG   226      55.703  29.285  51.566  0.00  0.00
ATOM   3553  HD3 ARG   226      54.323  29.064  50.608  0.00  0.00
ATOM   3554  NE  ARG   226      54.365  30.951  51.630  0.00  0.00
ATOM   3555  HE  ARG   226      54.619  31.342  52.526  0.00  0.00
ATOM   3556  CZ  ARG   226      53.694  31.693  50.769  0.00  0.00
ATOM   3557  NH1 ARG   226      53.177  31.310  49.586  0.00  0.00
ATOM   3558 1HH1 ARG   226      53.203  30.320  49.388  0.00  0.00
ATOM   3559 2HH1 ARG   226      52.877  31.904  48.826  0.00  0.00
ATOM   3560  NH2 ARG   226      53.510  32.949  51.095  0.00  0.00
ATOM   3561 1HH2 ARG   226      54.187  33.452  51.649  0.00  0.00
ATOM   3562 2HH2 ARG   226      53.042  33.540  50.422  0.00  0.00
ATOM   3563  C   ARG   226      53.578  25.160  50.857  0.00  0.00
ATOM   3564  O   ARG   226      52.955  24.426  51.641  0.00  0.00
ATOM   3565  N   VAL   227      54.415  24.617  49.973  0.00  0.00
ATOM   3566  H   VAL   227      54.826  25.255  49.307  0.00  0.00
ATOM   3567  CA  VAL   227      54.644  23.168  49.741  0.00  0.00
ATOM   3568  HA  VAL   227      54.116  22.684  50.562  0.00  0.00
ATOM   3569  CB  VAL   227      54.150  22.701  48.338  0.00  0.00
ATOM   3570  HB  VAL   227      54.885  22.996  47.589  0.00  0.00
ATOM   3571  CG1 VAL   227      54.088  21.107  48.195  0.00  0.00
ATOM   3572 1HG1 VAL   227      53.544  20.809  47.299  0.00  0.00
ATOM   3573 2HG1 VAL   227      55.108  20.726  48.138  0.00  0.00
ATOM   3574 3HG1 VAL   227      53.551  20.771  49.082  0.00  0.00
ATOM   3575  CG2 VAL   227      52.751  23.204  48.051  0.00  0.00
ATOM   3576 1HG2 VAL   227      52.357  22.830  47.106  0.00  0.00
ATOM   3577 2HG2 VAL   227      52.025  22.908  48.808  0.00  0.00
ATOM   3578 3HG2 VAL   227      52.771  24.294  48.064  0.00  0.00
ATOM   3579  C   VAL   227      56.086  22.925  50.017  0.00  0.00
ATOM   3580  O   VAL   227      56.981  23.604  49.485  0.00  0.00
ATOM   3581  N   THR   228      56.341  21.981  50.947  0.00  0.00
ATOM   3582  H   THR   228      55.530  21.670  51.463  0.00  0.00
ATOM   3583  CA  THR   228      57.697  21.682  51.429  0.00  0.00
ATOM   3584  HA  THR   228      58.424  22.137  50.757  0.00  0.00
ATOM   3585  CB  THR   228      57.813  22.324  52.850  0.00  0.00
ATOM   3586  HB  THR   228      58.803  22.063  53.225  0.00  0.00
ATOM   3587  CG2 THR   228      57.725  23.889  52.877  0.00  0.00
ATOM   3588 1HG2 THR   228      56.684  24.127  52.659  0.00  0.00
ATOM   3589 2HG2 THR   228      57.969  24.220  53.887  0.00  0.00
ATOM   3590 3HG2 THR   228      58.526  24.209  52.210  0.00  0.00
ATOM   3591  OG1 THR   228      56.838  21.711  53.709  0.00  0.00
ATOM   3592  HG1 THR   228      56.921  20.755  53.691  0.00  0.00
ATOM   3593  C   THR   228      58.032  20.204  51.410  0.00  0.00
ATOM   3594  O   THR   228      57.172  19.410  51.440  0.00  0.00
ATOM   3595  N   GLU   229      59.322  19.926  51.570  0.00  0.00
ATOM   3596  H   GLU   229      59.853  20.780  51.663  0.00  0.00
ATOM   3597  CA  GLU   229      60.074  18.608  51.597  0.00  0.00
ATOM   3598  HA  GLU   229      59.994  18.153  52.584  0.00  0.00
ATOM   3599  CB  GLU   229      59.501  17.528  50.670  0.00  0.00
ATOM   3600  HB2 GLU   229      58.433  17.460  50.876  0.00  0.00
ATOM   3601  HB3 GLU   229      59.627  17.783  49.617  0.00  0.00
ATOM   3602  CG  GLU   229      60.189  16.185  50.887  0.00  0.00
ATOM   3603  HG2 GLU   229      61.183  16.394  50.491  0.00  0.00
ATOM   3604  HG3 GLU   229      60.335  16.001  51.951  0.00  0.00
ATOM   3605  CD  GLU   229      59.623  15.115  49.973  0.00  0.00
ATOM   3606  OE1 GLU   229      58.435  14.797  50.152  0.00  0.00
ATOM   3607  OE2 GLU   229      60.326  14.435  49.210  0.00  0.00
ATOM   3608  C   GLU   229      61.527  18.857  51.326  0.00  0.00
ATOM   3609  O   GLU   229      62.287  18.675  52.250  0.00  0.00
ATOM   3610  OXT GLU   229      61.929  19.445  50.291  0.00  0.00
TER       0              0
ATOM   3611  O   WAT   230      67.720  37.801  40.781  0.00  0.00
ATOM   3612  H1  WAT   230      68.620  37.487  40.696  0.00  0.00
ATOM   3613  H2  WAT   230      67.789  38.752  40.696  0.00  0.00
TER       0              0
ATOM   3614  O   WAT   231      19.896  13.823  44.527  0.00  0.00
ATOM   3615  H1  WAT   231      19.650  13.211  45.221  0.00  0.00
ATOM   3616  H2  WAT   231      19.252  14.528  44.591  0.00  0.00
TER       0              0
ATOM   3617  O   WAT   232      32.062   6.060  61.353  0.00  0.00
ATOM   3618  H1  WAT   232      32.785   6.142  61.976  0.00  0.00
ATOM   3619  H2  WAT   232      32.183   5.197  60.958  0.00  0.00
TER       0              0
ATOM   3620  O   WAT   233       1.591  30.695  63.461  0.00  0.00
ATOM   3621  H1  WAT   233       2.501  30.470  63.272  0.00  0.00
ATOM   3622  H2  WAT   233       1.635  31.225  64.257  0.00  0.00
TER       0              0
ATOM   3623  O   WAT   234      37.974   6.734  44.219  0.00  0.00
ATOM   3624  H1  WAT   234      37.140   6.931  44.646  0.00  0.00
ATOM   3625  H2  WAT   234      37.822   5.902  43.770  0.00  0.00
TER       0              0
ATOM   3626  O   WAT   235      58.454  47.624  49.438  0.00  0.00
ATOM   3627  H1  WAT   235      59.218  48.053  49.824  0.00  0.00
ATOM   3628  H2  WAT   235      57.867  48.344  49.206  0.00  0.00
TER       0              0
ATOM   3629  O   WAT   236      10.062  20.659  36.136  0.00  0.00
ATOM   3630  H1  WAT   236       9.805  21.304  35.477  0.00  0.00
ATOM   3631  H2  WAT   236       9.272  20.138  36.282  0.00  0.00
TER       0              0
ATOM   3632  O   WAT   237      31.338  71.180  50.701  0.00  0.00
ATOM   3633  H1  WAT   237      32.271  71.243  50.906  0.00  0.00
ATOM   3634  H2  WAT   237      30.975  70.638  51.401  0.00  0.00
TER       0              0
ATOM   3635  O   WAT   238      57.037  52.809  39.313  0.00  0.00
ATOM   3636  H1  WAT   238      57.300  51.964  38.948  0.00  0.00
ATOM   3637  H2  WAT   238      56.827  53.345  38.549  0.00  0.00
TER       0              0
ATOM   3638  O   WAT   239      54.393  30.034  22.740  0.00  0.00
ATOM   3639  H1  WAT   239      53.437  29.987  22.756  0.00  0.00
ATOM   3640  H2  WAT   239      54.584  30.963  22.611  0.00  0.00
TER       0              0
ATOM   3641  O   WAT   240       9.055  57.721  28.464  0.00  0.00
ATOM   3642  H1  WAT   240       9.902  57.747  28.019  0.00  0.00
ATOM   3643  H2  WAT   240       9.223  58.108  29.323  0.00  0.00
TER       0              0
ATOM   3644  O   WAT   241      17.758  -1.398  29.091  0.00  0.00
ATOM   3645  H1  WAT   241      18.141  -1.340  29.967  0.00  0.00
ATOM   3646  H2  WAT   241      18.458  -1.756  28.546  0.00  0.00
TER       0              0
ATOM   3647  O   WAT   242      73.475  32.600  61.921  0.00  0.00
ATOM   3648  H1  WAT   242      72.875  32.723  62.657  0.00  0.00
ATOM   3649  H2  WAT   242      74.127  31.979  62.245  0.00  0.00
TER       0              0
ATOM   3650  O   WAT   243      55.332  56.335  61.898  0.00  0.00
ATOM   3651  H1  WAT   243      55.029  57.091  62.402  0.00  0.00
ATOM   3652  H2  WAT   243      55.206  56.590  60.984  0.00  0.00
TER       0              0
ATOM   3653  O   WAT   244      47.827  35.920  32.194  0.00  0.00
ATOM   3654  H1  WAT   244      48.747  36.167  32.108  0.00  0.00
ATOM   3655  H2  WAT   244      47.801  35.358  32.969  0.00  0.00
TER       0              0
ATOM   3656  O   WAT   245      60.044  36.364  21.985  0.00  0.00
ATOM   3657  H1  WAT   245      60.560  36.313  22.790  0.00  0.00
ATOM   3658  H2  WAT   245      60.647  36.089  21.295  0.00  0.00
TER       0              0
ATOM   3659  O   WAT   246      46.610  14.206  21.197  0.00  0.00
ATOM   3660  H1  WAT   246      47.497  13.873  21.059  0.00  0.00
ATOM   3661  H2  WAT   246      46.068  13.705  20.588  0.00  0.00
TER       0              0
ATOM   3662  O   WAT   247      13.574  24.702  49.406  0.00  0.00
ATOM   3663  H1  WAT   247      14.121  23.927  49.536  0.00  0.00
ATOM   3664  H2  WAT   247      12.681  24.394  49.561  0.00  0.00
TER       0              0
ATOM   3665  O   WAT   248      13.694  61.022  38.959  0.00  0.00
ATOM   3666  H1  WAT   248      12.778  61.176  38.729  0.00  0.00
ATOM   3667  H2  WAT   248      13.943  60.252  38.448  0.00  0.00
TER       0              0
ATOM   3668  O   WAT   249      26.982  53.926  65.185  0.00  0.00
ATOM   3669  H1  WAT   249      27.244  53.021  65.351  0.00  0.00
ATOM   3670  H2  WAT   249      27.102  54.368  66.025  0.00  0.00
TER       0              0
ATOM   3671  O   WAT   250      14.513  26.772  51.070  0.00  0.00
ATOM   3672  H1  WAT   250      14.098  26.373  50.306  0.00  0.00
ATOM   3673  H2  WAT   250      15.283  26.228  51.235  0.00  0.00
TER       0              0
ATOM   3674  O   WAT   251      58.235   8.481  59.819  0.00  0.00
ATOM   3675  H1  WAT   251      57.906   9.259  59.368  0.00  0.00
ATOM   3676  H2  WAT   251      58.968   8.801  60.345  0.00  0.00
TER       0              0
ATOM   3677  O   WAT   252      21.443  33.031  11.891  0.00  0.00
ATOM   3678  H1  WAT   252      22.292  33.388  11.630  0.00  0.00
ATOM   3679  H2  WAT   252      20.914  33.801  12.101  0.00  0.00
TER       0              0
ATOM   3680  O   WAT   253      71.228  57.338  26.814  0.00  0.00
ATOM   3681  H1  WAT   253      71.071  58.268  26.974  0.00  0.00
ATOM   3682  H2  WAT   253      70.434  56.903  27.126  0.00  0.00
TER       0              0
ATOM   3683  O   WAT   254      54.165  59.958  47.457  0.00  0.00
ATOM   3684  H1  WAT   254      54.102  60.912  47.403  0.00  0.00
ATOM   3685  H2  WAT   254      54.126  59.769  48.394  0.00  0.00
TER       0              0
ATOM   3686  O   WAT   255      16.450   8.695  36.581  0.00  0.00
ATOM   3687  H1  WAT   255      16.580   7.937  36.011  0.00  0.00
ATOM   3688  H2  WAT   255      17.188   9.272  36.384  0.00  0.00
TER       0              0
ATOM   3689  O   WAT   256      20.025  36.687   7.015  0.00  0.00
ATOM   3690  H1  WAT   256      20.484  36.945   6.215  0.00  0.00
ATOM   3691  H2  WAT   256      20.501  37.130   7.718  0.00  0.00
TER       0              0
ATOM   3692  O   WAT   257       8.808  31.228  62.761  0.00  0.00
ATOM   3693  H1  WAT   257       8.568  30.628  62.055  0.00  0.00
ATOM   3694  H2  WAT   257       8.343  32.039  62.555  0.00  0.00
TER       0              0
ATOM   3695  O   WAT   258      70.553  37.322   6.436  0.00  0.00
ATOM   3696  H1  WAT   258      71.062  36.604   6.060  0.00  0.00
ATOM   3697  H2  WAT   258      71.160  37.759   7.033  0.00  0.00
TER       0              0
ATOM   3698  O   WAT   259      46.734  70.368  34.135  0.00  0.00
ATOM   3699  H1  WAT   259      47.635  70.073  34.007  0.00  0.00
ATOM   3700  H2  WAT   259      46.334  70.299  33.267  0.00  0.00
TER       0              0
ATOM   3701  O   WAT   260      41.993  64.935  23.607  0.00  0.00
ATOM   3702  H1  WAT   260      42.068  65.595  24.296  0.00  0.00
ATOM   3703  H2  WAT   260      42.728  64.342  23.763  0.00  0.00
TER       0              0
ATOM   3704  O   WAT   261      49.568  43.764  66.273  0.00  0.00
ATOM   3705  H1  WAT   261      49.763  44.073  67.158  0.00  0.00
ATOM   3706  H2  WAT   261      48.625  43.597  66.280  0.00  0.00
TER       0              0
ATOM   3707  O   WAT   262      35.330  46.061   7.389  0.00  0.00
ATOM   3708  H1  WAT   262      34.508  46.530   7.244  0.00  0.00
ATOM   3709  H2  WAT   262      35.064  45.225   7.771  0.00  0.00
TER       0              0
ATOM   3710  O   WAT   263       2.616  42.344  48.775  0.00  0.00
ATOM   3711  H1  WAT   263       3.312  42.999  48.826  0.00  0.00
ATOM   3712  H2  WAT   263       3.066  41.507  48.896  0.00  0.00
TER       0              0
ATOM   3713  O   WAT   264      10.252  36.669  66.972  0.00  0.00
ATOM   3714  H1  WAT   264      11.163  36.786  67.241  0.00  0.00
ATOM   3715  H2  WAT   264       9.777  37.368  67.422  0.00  0.00
TER       0              0
ATOM   3716  O   WAT   265      61.582  39.457  56.037  0.00  0.00
ATOM   3717  H1  WAT   265      61.840  40.371  56.150  0.00  0.00
ATOM   3718  H2  WAT   265      60.630  39.487  55.941  0.00  0.00
TER       0              0
ATOM   3719  O   WAT   266      26.664  59.765  40.018  0.00  0.00
ATOM   3720  H1  WAT   266      26.229  60.232  39.304  0.00  0.00
ATOM   3721  H2  WAT   266      27.057  60.456  40.551  0.00  0.00
TER       0              0
ATOM   3722  O   WAT   267      33.206  39.633  13.164  0.00  0.00
ATOM   3723  H1  WAT   267      33.304  39.874  14.085  0.00  0.00
ATOM   3724  H2  WAT   267      33.009  40.457  12.719  0.00  0.00
TER       0              0
ATOM   3725  O   WAT   268      37.667  18.252  60.848  0.00  0.00
ATOM   3726  H1  WAT   268      38.162  19.057  60.996  0.00  0.00
ATOM   3727  H2  WAT   268      37.261  18.374  59.990  0.00  0.00
TER       0              0
ATOM   3728  O   WAT   269      37.790  -1.064  49.282  0.00  0.00
ATOM   3729  H1  WAT   269      38.211  -1.923  49.247  0.00  0.00
ATOM   3730  H2  WAT   269      38.135  -0.597  48.521  0.00  0.00
TER       0              0
ATOM   3731  O   WAT   270      65.294  35.843  42.705  0.00  0.00
ATOM   3732  H1  WAT   270      65.783  35.705  41.894  0.00  0.00
ATOM   3733  H2  WAT   270      65.255  34.978  43.112  0.00  0.00
TER       0              0
ATOM   3734  O   WAT   271      25.728  45.356  14.591  0.00  0.00
ATOM   3735  H1  WAT   271      24.878  45.786  14.504  0.00  0.00
ATOM   3736  H2  WAT   271      26.258  45.971  15.098  0.00  0.00
TER       0              0
ATOM   3737  O   WAT   272      22.671  31.701  27.989  0.00  0.00
ATOM   3738  H1  WAT   272      23.624  31.689  28.074  0.00  0.00
ATOM   3739  H2  WAT   272      22.478  31.010  27.355  0.00  0.00
TER       0              0
ATOM   3740  O   WAT   273      54.045  14.300  34.894  0.00  0.00
ATOM   3741  H1  WAT   273      53.798  14.782  34.104  0.00  0.00
ATOM   3742  H2  WAT   273      53.220  13.947  35.227  0.00  0.00
TER       0              0
ATOM   3743  O   WAT   274      19.503  47.765  45.346  0.00  0.00
ATOM   3744  H1  WAT   274      18.638  47.417  45.561  0.00  0.00
ATOM   3745  H2  WAT   274      19.554  48.593  45.824  0.00  0.00
TER       0              0
ATOM   3746  O   WAT   275      43.720  15.161  12.106  0.00  0.00
ATOM   3747  H1  WAT   275      42.871  14.728  12.010  0.00  0.00
ATOM   3748  H2  WAT   275      43.761  15.405  13.030  0.00  0.00
TER       0              0
ATOM   3749  O   WAT   276      58.934  50.935  47.292  0.00  0.00
ATOM   3750  H1  WAT   276      59.467  51.296  46.584  0.00  0.00
ATOM   3751  H2  WAT   276      59.473  51.039  48.076  0.00  0.00
TER       0              0
ATOM   3752  O   WAT   277      18.044  51.009  17.757  0.00  0.00
ATOM   3753  H1  WAT   277      18.163  51.952  17.643  0.00  0.00
ATOM   3754  H2  WAT   277      17.357  50.932  18.419  0.00  0.00
TER       0              0
ATOM   3755  O   WAT   278      17.323  28.512  45.834  0.00  0.00
ATOM   3756  H1  WAT   278      16.528  28.772  45.368  0.00  0.00
ATOM   3757  H2  WAT   278      17.947  28.294  45.142  0.00  0.00
TER       0              0
ATOM   3758  O   WAT   279      63.528  62.356  30.698  0.00  0.00
ATOM   3759  H1  WAT   279      63.749  62.013  29.832  0.00  0.00
ATOM   3760  H2  WAT   279      62.913  61.717  31.058  0.00  0.00
TER       0              0
ATOM   3761  O   WAT   280      11.551  37.625  36.101  0.00  0.00
ATOM   3762  H1  WAT   280      11.628  36.911  36.734  0.00  0.00
ATOM   3763  H2  WAT   280      12.401  37.648  35.662  0.00  0.00
TER       0              0
ATOM   3764  O   WAT   281      54.924  52.886  57.993  0.00  0.00
ATOM   3765  H1  WAT   281      54.262  53.477  58.352  0.00  0.00
ATOM   3766  H2  WAT   281      54.844  52.984  57.044  0.00  0.00
TER       0              0
ATOM   3767  O   WAT   282      55.505  35.822  43.481  0.00  0.00
ATOM   3768  H1  WAT   282      55.005  36.113  44.243  0.00  0.00
ATOM   3769  H2  WAT   282      55.614  36.611  42.950  0.00  0.00
TER       0              0
ATOM   3770  O   WAT   283      63.680  28.817  57.926  0.00  0.00
ATOM   3771  H1  WAT   283      62.958  29.391  57.672  0.00  0.00
ATOM   3772  H2  WAT   283      64.469  29.306  57.690  0.00  0.00
TER       0              0
ATOM   3773  O   WAT   284      26.289  26.760   3.735  0.00  0.00
ATOM   3774  H1  WAT   284      27.207  26.991   3.877  0.00  0.00
ATOM   3775  H2  WAT   284      25.984  26.453   4.588  0.00  0.00
TER       0              0
ATOM   3776  O   WAT   285      50.547  18.920  59.107  0.00  0.00
ATOM   3777  H1  WAT   285      51.185  19.520  58.722  0.00  0.00
ATOM   3778  H2  WAT   285      49.697  19.300  58.886  0.00  0.00
TER       0              0
ATOM   3779  O   WAT   286      40.688  16.953  58.855  0.00  0.00
ATOM   3780  H1  WAT   286      40.429  16.586  59.700  0.00  0.00
ATOM   3781  H2  WAT   286      41.639  16.845  58.828  0.00  0.00
TER       0              0
ATOM   3782  O   WAT   287      62.499  64.207  45.054  0.00  0.00
ATOM   3783  H1  WAT   287      63.433  64.255  44.847  0.00  0.00
ATOM   3784  H2  WAT   287      62.062  64.267  44.205  0.00  0.00
TER       0              0
ATOM   3785  O   WAT   288      47.288  34.245  24.972  0.00  0.00
ATOM   3786  H1  WAT   288      47.278  34.776  24.176  0.00  0.00
ATOM   3787  H2  WAT   288      47.092  33.357  24.671  0.00  0.00
TER       0              0
ATOM   3788  O   WAT   289      40.571  49.865  11.895  0.00  0.00
ATOM   3789  H1  WAT   289      41.376  49.495  11.533  0.00  0.00
ATOM   3790  H2  WAT   289      39.870  49.464  11.381  0.00  0.00
TER       0              0
ATOM   3791  O   WAT   290      13.317  38.288  28.664  0.00  0.00
ATOM   3792  H1  WAT   290      13.926  38.734  29.252  0.00  0.00
ATOM   3793  H2  WAT   290      13.740  38.327  27.806  0.00  0.00
TER       0              0
ATOM   3794  O   WAT   291      25.460  34.194  62.566  0.00  0.00
ATOM   3795  H1  WAT   291      24.799  33.877  61.951  0.00  0.00
ATOM   3796  H2  WAT   291      25.458  35.144  62.450  0.00  0.00
TER       0              0
ATOM   3797  O   WAT   292      22.562  55.435  55.434  0.00  0.00
ATOM   3798  H1  WAT   292      22.054  56.244  55.367  0.00  0.00
ATOM   3799  H2  WAT   292      22.170  54.966  56.170  0.00  0.00
TER       0              0
ATOM   3800  O   WAT   293      19.294  46.903  49.140  0.00  0.00
ATOM   3801  H1  WAT   293      19.807  46.096  49.174  0.00  0.00
ATOM   3802  H2  WAT   293      18.436  46.628  48.816  0.00  0.00
TER       0              0
ATOM   3803  O   WAT   294      55.071  46.559  14.044  0.00  0.00
ATOM   3804  H1  WAT   294      55.435  46.879  14.869  0.00  0.00
ATOM   3805  H2  WAT   294      54.231  47.010  13.962  0.00  0.00
TER       0              0
ATOM   3806  O   WAT   295      11.778  42.308   6.632  0.00  0.00
ATOM   3807  H1  WAT   295      10.845  42.482   6.502  0.00  0.00
ATOM   3808  H2  WAT   295      12.002  41.681   5.944  0.00  0.00
TER       0              0
ATOM   3809  O   WAT   296      37.319  64.627  60.634  0.00  0.00
ATOM   3810  H1  WAT   296      37.910  64.741  61.379  0.00  0.00
ATOM   3811  H2  WAT   296      37.098  65.519  60.365  0.00  0.00
TER       0              0
ATOM   3812  O   WAT   297      49.403   9.713  38.044  0.00  0.00
ATOM   3813  H1  WAT   297      48.668   9.807  38.650  0.00  0.00
ATOM   3814  H2  WAT   297      49.653   8.792  38.110  0.00  0.00
TER       0              0
ATOM   3815  O   WAT   298      68.878  49.993  55.418  0.00  0.00
ATOM   3816  H1  WAT   298      68.156  49.565  54.957  0.00  0.00
ATOM   3817  H2  WAT   298      69.139  50.710  54.841  0.00  0.00
TER       0              0
ATOM   3818  O   WAT   299      40.735  15.539  68.744  0.00  0.00
ATOM   3819  H1  WAT   299      40.160  14.829  69.031  0.00  0.00
ATOM   3820  H2  WAT   299      40.825  16.100  69.515  0.00  0.00
TER       0              0
ATOM   3821  O   WAT   300      29.729  47.176  51.914  0.00  0.00
ATOM   3822  H1  WAT   300      30.017  47.803  51.250  0.00  0.00
ATOM   3823  H2  WAT   300      29.618  47.700  52.707  0.00  0.00
TER       0              0
ATOM   3824  O   WAT   301      56.084  36.036  18.360  0.00  0.00
ATOM   3825  H1  WAT   301      56.930  35.605  18.479  0.00  0.00
ATOM   3826  H2  WAT   301      55.444  35.327  18.419  0.00  0.00
TER       0              0
ATOM   3827  O   WAT   302      11.255  52.417  54.771  0.00  0.00
ATOM   3828  H1  WAT   302      10.983  52.220  53.874  0.00  0.00
ATOM   3829  H2  WAT   302      12.091  51.963  54.872  0.00  0.00
TER       0              0
ATOM   3830  O   WAT   303      72.505  34.129  22.312  0.00  0.00
ATOM   3831  H1  WAT   303      73.354  34.569  22.344  0.00  0.00
ATOM   3832  H2  WAT   303      71.910  34.782  21.944  0.00  0.00
TER       0              0
ATOM   3833  O   WAT   304      37.187   7.418  53.104  0.00  0.00
ATOM   3834  H1  WAT   304      36.438   7.296  53.688  0.00  0.00
ATOM   3835  H2  WAT   304      37.333   8.363  53.096  0.00  0.00
TER       0              0
ATOM   3836  O   WAT   305      40.791  60.761  44.436  0.00  0.00
ATOM   3837  H1  WAT   305      40.033  60.191  44.307  0.00  0.00
ATOM   3838  H2  WAT   305      41.106  60.945  43.551  0.00  0.00
TER       0              0
ATOM   3839  O   WAT   306      33.654  62.824  53.366  0.00  0.00
ATOM   3840  H1  WAT   306      33.912  62.213  54.056  0.00  0.00
ATOM   3841  H2  WAT   306      33.595  62.284  52.578  0.00  0.00
TER       0              0
ATOM   3842  O   WAT   307      31.710  11.292  28.564  0.00  0.00
ATOM   3843  H1  WAT   307      30.870  11.520  28.962  0.00  0.00
ATOM   3844  H2  WAT   307      32.261  11.030  29.301  0.00  0.00
TER       0              0
ATOM   3845  O   WAT   308      54.661   8.114  23.308  0.00  0.00
ATOM   3846  H1  WAT   308      55.502   8.210  23.754  0.00  0.00
ATOM   3847  H2  WAT   308      54.138   8.852  23.621  0.00  0.00
TER       0              0
ATOM   3848  O   WAT   309      43.763  40.019  16.952  0.00  0.00
ATOM   3849  H1  WAT   309      44.422  39.638  16.372  0.00  0.00
ATOM   3850  H2  WAT   309      43.776  40.955  16.748  0.00  0.00
TER       0              0
ATOM   3851  O   WAT   310      26.140  42.061   9.742  0.00  0.00
ATOM   3852  H1  WAT   310      25.746  42.752  10.274  0.00  0.00
ATOM   3853  H2  WAT   310      25.678  41.265  10.003  0.00  0.00
TER       0              0
ATOM   3854  O   WAT   311      42.028  69.688  51.877  0.00  0.00
ATOM   3855  H1  WAT   311      42.089  68.733  51.871  0.00  0.00
ATOM   3856  H2  WAT   311      42.638  69.972  51.197  0.00  0.00
TER       0              0
ATOM   3857  O   WAT   312      60.416  43.564  21.391  0.00  0.00
ATOM   3858  H1  WAT   312      60.517  43.117  22.232  0.00  0.00
ATOM   3859  H2  WAT   312      61.306  43.814  21.144  0.00  0.00
TER       0              0
ATOM   3860  O   WAT   313      50.754  59.932  59.724  0.00  0.00
ATOM   3861  H1  WAT   313      49.916  59.923  60.187  0.00  0.00
ATOM   3862  H2  WAT   313      50.610  59.377  58.958  0.00  0.00
TER       0              0
ATOM   3863  O   WAT   314      18.042  51.334  40.796  0.00  0.00
ATOM   3864  H1  WAT   314      18.174  51.814  39.979  0.00  0.00
ATOM   3865  H2  WAT   314      17.416  51.866  41.288  0.00  0.00
TER       0              0
ATOM   3866  O   WAT   315      30.707  70.062  14.935  0.00  0.00
ATOM   3867  H1  WAT   315      31.050  69.297  15.398  0.00  0.00
ATOM   3868  H2  WAT   315      30.380  70.635  15.628  0.00  0.00
TER       0              0
ATOM   3869  O   WAT   316      44.143   5.133  26.049  0.00  0.00
ATOM   3870  H1  WAT   316      43.471   5.641  25.595  0.00  0.00
ATOM   3871  H2  WAT   316      44.110   5.445  26.953  0.00  0.00
TER       0              0
ATOM   3872  O   WAT   317      25.347  14.846  13.670  0.00  0.00
ATOM   3873  H1  WAT   317      25.905  15.228  12.994  0.00  0.00
ATOM   3874  H2  WAT   317      25.952  14.599  14.369  0.00  0.00
TER       0              0
ATOM   3875  O   WAT   318      69.470  17.275  46.402  0.00  0.00
ATOM   3876  H1  WAT   318      68.721  17.324  46.996  0.00  0.00
ATOM   3877  H2  WAT   318      69.987  18.055  46.604  0.00  0.00
TER       0              0
ATOM   3878  O   WAT   319      63.696  35.540  51.209  0.00  0.00
ATOM   3879  H1  WAT   319      64.309  35.565  51.944  0.00  0.00
ATOM   3880  H2  WAT   319      64.056  36.163  50.577  0.00  0.00
TER       0              0
ATOM   3881  O   WAT   320      52.269  43.772  22.320  0.00  0.00
ATOM   3882  H1  WAT   320      52.475  42.855  22.504  0.00  0.00
ATOM   3883  H2  WAT   320      52.757  44.264  22.981  0.00  0.00
TER       0              0
ATOM   3884  O   WAT   321      46.678  77.035  20.904  0.00  0.00
ATOM   3885  H1  WAT   321      46.250  76.645  21.667  0.00  0.00
ATOM   3886  H2  WAT   321      47.509  77.370  21.241  0.00  0.00
TER       0              0
ATOM   3887  O   WAT   322       3.116  46.836  44.132  0.00  0.00
ATOM   3888  H1  WAT   322       2.867  47.553  44.715  0.00  0.00
ATOM   3889  H2  WAT   322       3.644  47.253  43.451  0.00  0.00
TER       0              0
ATOM   3890  O   WAT   323      68.375  59.232  24.438  0.00  0.00
ATOM   3891  H1  WAT   323      67.586  59.772  24.489  0.00  0.00
ATOM   3892  H2  WAT   323      68.217  58.647  23.696  0.00  0.00
TER       0              0
ATOM   3893  O   WAT   324      65.140  16.950  15.681  0.00  0.00
ATOM   3894  H1  WAT   324      65.934  17.450  15.872  0.00  0.00
ATOM   3895  H2  WAT   324      64.469  17.345  16.237  0.00  0.00
TER       0              0
ATOM   3896  O   WAT   325      13.432  61.657  26.818  0.00  0.00
ATOM   3897  H1  WAT   325      12.771  61.405  27.463  0.00  0.00
ATOM   3898  H2  WAT   325      13.997  62.275  27.282  0.00  0.00
TER       0              0
ATOM   3899  O   WAT   326      56.960  38.128  37.806  0.00  0.00
ATOM   3900  H1  WAT   326      56.349  38.008  38.533  0.00  0.00
ATOM   3901  H2  WAT   326      56.630  38.897  37.341  0.00  0.00
TER       0              0
ATOM   3902  O   WAT   327      49.998  62.968  45.780  0.00  0.00
ATOM   3903  H1  WAT   327      50.024  63.821  45.346  0.00  0.00
ATOM   3904  H2  WAT   327      49.529  63.130  46.599  0.00  0.00
TER       0              0
ATOM   3905  O   WAT   328      51.976  76.787  39.597  0.00  0.00
ATOM   3906  H1  WAT   328      51.878  76.059  38.984  0.00  0.00
ATOM   3907  H2  WAT   328      51.306  76.632  40.263  0.00  0.00
TER       0              0
ATOM   3908  O   WAT   329      67.761  34.451  33.652  0.00  0.00
ATOM   3909  H1  WAT   329      68.641  34.121  33.835  0.00  0.00
ATOM   3910  H2  WAT   329      67.180  33.729  33.893  0.00  0.00
TER       0              0
ATOM   3911  O   WAT   330      20.710  65.419  38.737  0.00  0.00
ATOM   3912  H1  WAT   330      21.576  65.465  39.142  0.00  0.00
ATOM   3913  H2  WAT   330      20.798  65.919  37.926  0.00  0.00
TER       0              0
ATOM   3914  O   WAT   331      31.981  11.823  43.694  0.00  0.00
ATOM   3915  H1  WAT   331      31.108  12.207  43.768  0.00  0.00
ATOM   3916  H2  WAT   331      31.984  11.396  42.837  0.00  0.00
TER       0              0
ATOM   3917  O   WAT   332      26.644  13.218  18.328  0.00  0.00
ATOM   3918  H1  WAT   332      25.717  13.141  18.104  0.00  0.00
ATOM   3919  H2  WAT   332      27.016  13.752  17.626  0.00  0.00
TER       0              0
ATOM   3920  O   WAT   333      52.991   5.897  23.143  0.00  0.00
ATOM   3921  H1  WAT   333      53.635   6.595  23.255  0.00  0.00
ATOM   3922  H2  WAT   333      53.350   5.157  23.633  0.00  0.00
TER       0              0
ATOM   3923  O   WAT   334      21.251  61.452  20.898  0.00  0.00
ATOM   3924  H1  WAT   334      20.399  61.879  20.991  0.00  0.00
ATOM   3925  H2  WAT   334      21.606  61.800  20.081  0.00  0.00
TER       0              0
ATOM   3926  O   WAT   335      36.030  13.443  25.642  0.00  0.00
ATOM   3927  H1  WAT   335      35.356  12.831  25.346  0.00  0.00
ATOM   3928  H2  WAT   335      36.349  13.855  24.839  0.00  0.00
TER       0              0
ATOM   3929  O   WAT   336      58.705  29.622  59.998  0.00  0.00
ATOM   3930  H1  WAT   336      58.718  29.927  60.905  0.00  0.00
ATOM   3931  H2  WAT   336      59.181  28.792  60.018  0.00  0.00
TER       0              0
ATOM   3932  O   WAT   337      41.148  57.427  44.159  0.00  0.00
ATOM   3933  H1  WAT   337      41.360  57.520  45.088  0.00  0.00
ATOM   3934  H2  WAT   337      41.951  57.680  43.704  0.00  0.00
TER       0              0
ATOM   3935  O   WAT   338       0.116  42.633  20.986  0.00  0.00
ATOM   3936  H1  WAT   338      -0.091  41.722  20.775  0.00  0.00
ATOM   3937  H2  WAT   338       0.536  42.590  21.845  0.00  0.00
TER       0              0
ATOM   3938  O   WAT   339      17.369   9.018  42.214  0.00  0.00
ATOM   3939  H1  WAT   339      17.096   8.178  42.585  0.00  0.00
ATOM   3940  H2  WAT   339      17.826   9.459  42.930  0.00  0.00
TER       0              0
ATOM   3941  O   WAT   340      27.709  70.417  50.754  0.00  0.00
ATOM   3942  H1  WAT   340      27.802  69.989  49.902  0.00  0.00
ATOM   3943  H2  WAT   340      27.637  69.695  51.378  0.00  0.00
TER       0              0
ATOM   3944  O   WAT   341       1.478  25.608  26.219  0.00  0.00
ATOM   3945  H1  WAT   341       2.422  25.682  26.359  0.00  0.00
ATOM   3946  H2  WAT   341       1.302  24.668  26.265  0.00  0.00
TER       0              0
ATOM   3947  O   WAT   342       6.531  42.792  28.135  0.00  0.00
ATOM   3948  H1  WAT   342       7.338  42.395  28.462  0.00  0.00
ATOM   3949  H2  WAT   342       6.792  43.240  27.330  0.00  0.00
TER       0              0
ATOM   3950  O   WAT   343      26.922  64.993  43.692  0.00  0.00
ATOM   3951  H1  WAT   343      27.321  65.679  43.156  0.00  0.00
ATOM   3952  H2  WAT   343      26.028  65.298  43.846  0.00  0.00
TER       0              0
ATOM   3953  O   WAT   344      63.163  37.419  41.603  0.00  0.00
ATOM   3954  H1  WAT   344      63.825  36.852  41.996  0.00  0.00
ATOM   3955  H2  WAT   344      62.376  36.876  41.560  0.00  0.00
TER       0              0
ATOM   3956  O   WAT   345       2.410  36.307  46.124  0.00  0.00
ATOM   3957  H1  WAT   345       1.628  36.751  46.451  0.00  0.00
ATOM   3958  H2  WAT   345       2.352  36.388  45.172  0.00  0.00
TER       0              0
ATOM   3959  O   WAT   346      29.928  15.382  33.323  0.00  0.00
ATOM   3960  H1  WAT   346      30.770  15.468  32.877  0.00  0.00
ATOM   3961  H2  WAT   346      29.966  16.022  34.034  0.00  0.00
TER       0              0
ATOM   3962  O   WAT   347      58.007  58.260  48.864  0.00  0.00
ATOM   3963  H1  WAT   347      57.875  58.609  49.745  0.00  0.00
ATOM   3964  H2  WAT   347      58.273  59.019  48.343  0.00  0.00
TER       0              0
ATOM   3965  O   WAT   348      22.737  69.844  65.120  0.00  0.00
ATOM   3966  H1  WAT   348      23.643  69.692  65.388  0.00  0.00
ATOM   3967  H2  WAT   348      22.597  69.238  64.393  0.00  0.00
TER       0              0
ATOM   3968  O   WAT   349      48.476  41.344  58.129  0.00  0.00
ATOM   3969  H1  WAT   349      47.931  40.778  58.676  0.00  0.00
ATOM   3970  H2  WAT   349      48.876  40.750  57.493  0.00  0.00
TER       0              0
ATOM   3971  O   WAT   350      63.897  24.635  49.868  0.00  0.00
ATOM   3972  H1  WAT   350      64.196  23.854  50.334  0.00  0.00
ATOM   3973  H2  WAT   350      63.579  25.219  50.557  0.00  0.00
TER       0              0
ATOM   3974  O   WAT   351      41.661  61.392  50.581  0.00  0.00
ATOM   3975  H1  WAT   351      42.549  61.376  50.937  0.00  0.00
ATOM   3976  H2  WAT   351      41.716  61.976  49.825  0.00  0.00
TER       0              0
ATOM   3977  O   WAT   352      45.680  20.622  35.743  0.00  0.00
ATOM   3978  H1  WAT   352      45.064  20.638  35.010  0.00  0.00
ATOM   3979  H2  WAT   352      46.077  21.493  35.741  0.00  0.00
TER       0              0
ATOM   3980  O   WAT   353      40.666  65.539  39.273  0.00  0.00
ATOM   3981  H1  WAT   353      41.454  65.662  39.803  0.00  0.00
ATOM   3982  H2  WAT   353      40.104  66.278  39.505  0.00  0.00
TER       0              0
ATOM   3983  O   WAT   354      64.379  33.542  57.394  0.00  0.00
ATOM   3984  H1  WAT   354      65.213  33.247  57.028  0.00  0.00
ATOM   3985  H2  WAT   354      64.150  34.314  56.877  0.00  0.00
TER       0              0
ATOM   3986  O   WAT   355      35.962  38.248  56.809  0.00  0.00
ATOM   3987  H1  WAT   355      35.835  38.919  56.139  0.00  0.00
ATOM   3988  H2  WAT   355      36.224  38.736  57.590  0.00  0.00
TER       0              0
ATOM   3989  O   WAT   356      26.888  20.892  28.027  0.00  0.00
ATOM   3990  H1  WAT   356      26.222  21.188  27.407  0.00  0.00
ATOM   3991  H2  WAT   356      26.508  21.065  28.888  0.00  0.00
TER       0              0
ATOM   3992  O   WAT   357      71.340  16.084  54.125  0.00  0.00
ATOM   3993  H1  WAT   357      71.332  16.801  53.490  0.00  0.00
ATOM   3994  H2  WAT   357      71.540  15.306  53.604  0.00  0.00
TER       0              0
ATOM   3995  O   WAT   358      49.560   7.917  55.122  0.00  0.00
ATOM   3996  H1  WAT   358      49.342   7.814  54.196  0.00  0.00
ATOM   3997  H2  WAT   358      49.282   8.808  55.336  0.00  0.00
TER       0              0
ATOM   3998  O   WAT   359      47.939  71.696  31.181  0.00  0.00
ATOM   3999  H1  WAT   359      48.213  72.510  31.604  0.00  0.00
ATOM   4000  H2  WAT   359      48.115  71.017  31.832  0.00  0.00
TER       0              0
ATOM   4001  O   WAT   360      33.892  41.461  70.834  0.00  0.00
ATOM   4002  H1  WAT   360      34.291  40.891  71.491  0.00  0.00
ATOM   4003  H2  WAT   360      33.249  40.906  70.393  0.00  0.00
TER       0              0
ATOM   4004  O   WAT   361      73.061  59.065  36.871  0.00  0.00
ATOM   4005  H1  WAT   361      73.615  59.804  36.618  0.00  0.00
ATOM   4006  H2  WAT   361      72.288  59.469  37.266  0.00  0.00
TER       0              0
ATOM   4007  O   WAT   362      20.518  67.661  22.208  0.00  0.00
ATOM   4008  H1  WAT   362      20.683  66.956  22.834  0.00  0.00
ATOM   4009  H2  WAT   362      20.777  68.458  22.671  0.00  0.00
TER       0              0
ATOM   4010  O   WAT   363      54.523  21.702  58.166  0.00  0.00
ATOM   4011  H1  WAT   363      54.425  20.763  58.326  0.00  0.00
ATOM   4012  H2  WAT   363      55.323  21.773  57.645  0.00  0.00
TER       0              0
ATOM   4013  O   WAT   364      28.402  31.611  60.976  0.00  0.00
ATOM   4014  H1  WAT   364      28.678  30.908  60.388  0.00  0.00
ATOM   4015  H2  WAT   364      27.482  31.759  60.757  0.00  0.00
TER       0              0
ATOM   4016  O   WAT   365      63.742  53.625  51.204  0.00  0.00
ATOM   4017  H1  WAT   365      63.258  54.449  51.152  0.00  0.00
ATOM   4018  H2  WAT   365      64.521  53.836  51.718  0.00  0.00
TER       0              0
ATOM   4019  O   WAT   366       8.652  26.464  42.767  0.00  0.00
ATOM   4020  H1  WAT   366       8.574  26.405  41.815  0.00  0.00
ATOM   4021  H2  WAT   366       7.797  26.186  43.095  0.00  0.00
TER       0              0
ATOM   4022  O   WAT   367      37.908  12.889  30.655  0.00  0.00
ATOM   4023  H1  WAT   367      37.747  12.355  29.877  0.00  0.00
ATOM   4024  H2  WAT   367      38.805  13.207  30.546  0.00  0.00
TER       0              0
ATOM   4025  O   WAT   368      32.087  33.411  59.354  0.00  0.00
ATOM   4026  H1  WAT   368      31.544  33.768  60.056  0.00  0.00
ATOM   4027  H2  WAT   368      32.681  34.125  59.123  0.00  0.00
TER       0              0
ATOM   4028  O   WAT   369      36.614  48.708  10.683  0.00  0.00
ATOM   4029  H1  WAT   369      36.047  49.147  10.048  0.00  0.00
ATOM   4030  H2  WAT   369      36.032  48.108  11.149  0.00  0.00
TER       0              0
ATOM   4031  O   WAT   370      29.398  56.599  21.013  0.00  0.00
ATOM   4032  H1  WAT   370      29.505  56.227  20.137  0.00  0.00
ATOM   4033  H2  WAT   370      29.948  57.382  21.010  0.00  0.00
TER       0              0
ATOM   4034  O   WAT   371      15.824  40.157  12.202  0.00  0.00
ATOM   4035  H1  WAT   371      15.947  40.835  12.867  0.00  0.00
ATOM   4036  H2  WAT   371      15.028  40.417  11.738  0.00  0.00
TER       0              0
ATOM   4037  O   WAT   372       1.658  22.538  27.264  0.00  0.00
ATOM   4038  H1  WAT   372       0.836  22.617  27.746  0.00  0.00
ATOM   4039  H2  WAT   372       2.286  22.218  27.912  0.00  0.00
TER       0              0
ATOM   4040  O   WAT   373      27.520  18.577  34.991  0.00  0.00
ATOM   4041  H1  WAT   373      28.405  18.783  34.689  0.00  0.00
ATOM   4042  H2  WAT   373      27.591  17.694  35.354  0.00  0.00
TER       0              0
ATOM   4043  O   WAT   374      41.722  35.044  53.016  0.00  0.00
ATOM   4044  H1  WAT   374      41.073  34.494  52.577  0.00  0.00
ATOM   4045  H2  WAT   374      42.301  35.339  52.313  0.00  0.00
TER       0              0
ATOM   4046  O   WAT   375       2.536  43.571  52.747  0.00  0.00
ATOM   4047  H1  WAT   375       3.101  43.155  52.096  0.00  0.00
ATOM   4048  H2  WAT   375       2.363  44.443  52.392  0.00  0.00
TER       0              0
ATOM   4049  O   WAT   376      52.648   3.634   9.768  0.00  0.00
ATOM   4050  H1  WAT   376      52.585   2.703   9.980  0.00  0.00
ATOM   4051  H2  WAT   376      51.800   3.996  10.026  0.00  0.00
TER       0              0
ATOM   4052  O   WAT   377      23.048  38.378  17.171  0.00  0.00
ATOM   4053  H1  WAT   377      23.751  37.924  16.706  0.00  0.00
ATOM   4054  H2  WAT   377      22.245  38.073  16.748  0.00  0.00
TER       0              0
ATOM   4055  O   WAT   378      29.032  12.020  29.465  0.00  0.00
ATOM   4056  H1  WAT   378      28.590  11.787  30.282  0.00  0.00
ATOM   4057  H2  WAT   378      28.379  11.857  28.785  0.00  0.00
TER       0              0
ATOM   4058  O   WAT   379      14.644  22.476  12.559  0.00  0.00
ATOM   4059  H1  WAT   379      14.875  22.143  11.691  0.00  0.00
ATOM   4060  H2  WAT   379      15.463  22.443  13.053  0.00  0.00
TER       0              0
ATOM   4061  O   WAT   380      60.679  16.830  21.030  0.00  0.00
ATOM   4062  H1  WAT   380      60.588  17.604  20.473  0.00  0.00
ATOM   4063  H2  WAT   380      61.268  17.109  21.732  0.00  0.00
TER       0              0
ATOM   4064  O   WAT   381      31.570  71.973  13.106  0.00  0.00
ATOM   4065  H1  WAT   381      31.517  71.108  13.514  0.00  0.00
ATOM   4066  H2  WAT   381      31.889  72.547  13.802  0.00  0.00
TER       0              0
ATOM   4067  O   WAT   382      28.273  60.805  15.381  0.00  0.00
ATOM   4068  H1  WAT   382      28.702  60.481  16.172  0.00  0.00
ATOM   4069  H2  WAT   382      28.831  61.524  15.083  0.00  0.00
TER       0              0
ATOM   4070  O   WAT   383      21.311  19.501  22.214  0.00  0.00
ATOM   4071  H1  WAT   383      21.613  19.107  21.396  0.00  0.00
ATOM   4072  H2  WAT   383      21.351  20.444  22.055  0.00  0.00
TER       0              0
ATOM   4073  O   WAT   384      73.501  44.709  58.320  0.00  0.00
ATOM   4074  H1  WAT   384      72.984  45.488  58.116  0.00  0.00
ATOM   4075  H2  WAT   384      74.409  45.013  58.301  0.00  0.00
TER       0              0
ATOM   4076  O   WAT   385      17.008  53.875  56.484  0.00  0.00
ATOM   4077  H1  WAT   385      16.237  53.507  56.915  0.00  0.00
ATOM   4078  H2  WAT   385      17.074  54.765  56.829  0.00  0.00
TER       0              0
ATOM   4079  O   WAT   386      55.397  44.539   4.896  0.00  0.00
ATOM   4080  H1  WAT   386      54.737  44.075   5.411  0.00  0.00
ATOM   4081  H2  WAT   386      55.024  45.410   4.758  0.00  0.00
TER       0              0
ATOM   4082  O   WAT   387      12.227  39.116   9.553  0.00  0.00
ATOM   4083  H1  WAT   387      11.625  38.636   8.985  0.00  0.00
ATOM   4084  H2  WAT   387      11.923  40.022   9.513  0.00  0.00
TER       0              0
ATOM   4085  O   WAT   388      68.397  12.567  42.309  0.00  0.00
ATOM   4086  H1  WAT   388      68.362  13.405  42.771  0.00  0.00
ATOM   4087  H2  WAT   388      67.570  12.138  42.527  0.00  0.00
TER       0              0
ATOM   4088  O   WAT   389       1.259  32.998  31.872  0.00  0.00
ATOM   4089  H1  WAT   389       0.967  32.603  32.694  0.00  0.00
ATOM   4090  H2  WAT   389       1.862  32.356  31.499  0.00  0.00
TER       0              0
ATOM   4091  O   WAT   390      54.217  39.783  60.014  0.00  0.00
ATOM   4092  H1  WAT   390      54.615  39.905  59.152  0.00  0.00
ATOM   4093  H2  WAT   390      54.131  38.834  60.105  0.00  0.00
TER       0              0
ATOM   4094  O   WAT   391       8.644  50.675  35.262  0.00  0.00
ATOM   4095  H1  WAT   391       7.755  51.026  35.304  0.00  0.00
ATOM   4096  H2  WAT   391       9.000  51.022  34.444  0.00  0.00
TER       0              0
ATOM   4097  O   WAT   392      32.997  42.709  57.240  0.00  0.00
ATOM   4098  H1  WAT   392      33.026  41.945  57.816  0.00  0.00
ATOM   4099  H2  WAT   392      33.816  43.172  57.416  0.00  0.00
TER       0              0
ATOM   4100  O   WAT   393      61.824   9.584  48.919  0.00  0.00
ATOM   4101  H1  WAT   393      62.709   9.849  49.168  0.00  0.00
ATOM   4102  H2  WAT   393      61.368  10.407  48.744  0.00  0.00
TER       0              0
ATOM   4103  O   WAT   394      69.276  50.734  51.325  0.00  0.00
ATOM   4104  H1  WAT   394      68.353  50.806  51.569  0.00  0.00
ATOM   4105  H2  WAT   394      69.735  51.282  51.962  0.00  0.00
TER       0              0
ATOM   4106  O   WAT   395      69.339  21.586  16.213  0.00  0.00
ATOM   4107  H1  WAT   395      68.450  21.231  16.216  0.00  0.00
ATOM   4108  H2  WAT   395      69.231  22.504  16.459  0.00  0.00
TER       0              0
ATOM   4109  O   WAT   396       4.915  51.767  13.893  0.00  0.00
ATOM   4110  H1  WAT   396       5.855  51.759  13.712  0.00  0.00
ATOM   4111  H2  WAT   396       4.581  50.981  13.460  0.00  0.00
TER       0              0
ATOM   4112  O   WAT   397      24.021  55.560  14.561  0.00  0.00
ATOM   4113  H1  WAT   397      23.700  55.122  15.349  0.00  0.00
ATOM   4114  H2  WAT   397      24.263  54.846  13.972  0.00  0.00
TER       0              0
ATOM   4115  O   WAT   398      51.208   3.031  58.849  0.00  0.00
ATOM   4116  H1  WAT   398      51.085   3.877  59.279  0.00  0.00
ATOM   4117  H2  WAT   398      52.121   3.038  58.563  0.00  0.00
TER       0              0
ATOM   4118  O   WAT   399      17.664  19.469  63.843  0.00  0.00
ATOM   4119  H1  WAT   399      16.958  18.833  63.733  0.00  0.00
ATOM   4120  H2  WAT   399      17.653  19.982  63.035  0.00  0.00
TER       0              0
ATOM   4121  O   WAT   400      19.374  63.512  17.335  0.00  0.00
ATOM   4122  H1  WAT   400      18.452  63.761  17.266  0.00  0.00
ATOM   4123  H2  WAT   400      19.357  62.628  17.701  0.00  0.00
TER       0              0
ATOM   4124  O   WAT   401      21.456  49.241  23.467  0.00  0.00
ATOM   4125  H1  WAT   401      21.309  49.713  24.286  0.00  0.00
ATOM   4126  H2  WAT   401      21.520  48.322  23.728  0.00  0.00
TER       0              0
ATOM   4127  O   WAT   402      45.178  74.485  55.271  0.00  0.00
ATOM   4128  H1  WAT   402      45.994  74.113  55.605  0.00  0.00
ATOM   4129  H2  WAT   402      44.515  74.219  55.908  0.00  0.00
TER       0              0
ATOM   4130  O   WAT   403      21.201  21.975  19.566  0.00  0.00
ATOM   4131  H1  WAT   403      20.909  22.084  20.471  0.00  0.00
ATOM   4132  H2  WAT   403      22.157  21.993  19.618  0.00  0.00
TER       0              0
ATOM   4133  O   WAT   404      19.498  20.385  35.379  0.00  0.00
ATOM   4134  H1  WAT   404      19.152  20.078  36.218  0.00  0.00
ATOM   4135  H2  WAT   404      20.306  20.844  35.607  0.00  0.00
TER       0              0
ATOM   4136  O   WAT   405      58.201  19.107  10.431  0.00  0.00
ATOM   4137  H1  WAT   405      57.283  19.262  10.209  0.00  0.00
ATOM   4138  H2  WAT   405      58.676  19.277   9.618  0.00  0.00
TER       0              0
ATOM   4139  O   WAT   406      28.661  47.162  40.990  0.00  0.00
ATOM   4140  H1  WAT   406      29.112  47.989  41.157  0.00  0.00
ATOM   4141  H2  WAT   406      29.362  46.545  40.782  0.00  0.00
TER       0              0
ATOM   4142  O   WAT   407      69.074  39.207  33.892  0.00  0.00
ATOM   4143  H1  WAT   407      68.744  39.728  34.624  0.00  0.00
ATOM   4144  H2  WAT   407      68.907  39.747  33.119  0.00  0.00
TER       0              0
ATOM   4145  O   WAT   408      30.921  29.015  67.747  0.00  0.00
ATOM   4146  H1  WAT   408      31.795  29.245  68.063  0.00  0.00
ATOM   4147  H2  WAT   408      30.785  29.582  66.987  0.00  0.00
TER       0              0
ATOM   4148  O   WAT   409      60.472  55.330  50.703  0.00  0.00
ATOM   4149  H1  WAT   409      60.278  55.312  49.766  0.00  0.00
ATOM   4150  H2  WAT   409      61.360  55.682  50.757  0.00  0.00
TER       0              0
ATOM   4151  O   WAT   410      38.803  -0.798  41.029  0.00  0.00
ATOM   4152  H1  WAT   410      38.561  -0.450  40.170  0.00  0.00
ATOM   4153  H2  WAT   410      39.742  -0.627  41.101  0.00  0.00
TER       0              0
ATOM   4154  O   WAT   411       2.712  11.905  39.686  0.00  0.00
ATOM   4155  H1  WAT   411       2.695  12.108  38.751  0.00  0.00
ATOM   4156  H2  WAT   411       3.433  12.430  40.032  0.00  0.00
TER       0              0
ATOM   4157  O   WAT   412      31.085  49.665  53.324  0.00  0.00
ATOM   4158  H1  WAT   412      31.083  50.169  52.510  0.00  0.00
ATOM   4159  H2  WAT   412      30.419  50.086  53.868  0.00  0.00
TER       0              0
ATOM   4160  O   WAT   413      71.314  11.287  27.514  0.00  0.00
ATOM   4161  H1  WAT   413      71.186  11.865  26.762  0.00  0.00
ATOM   4162  H2  WAT   413      70.430  11.115  27.837  0.00  0.00
TER       0              0
ATOM   4163  O   WAT   414      22.085  16.347  53.251  0.00  0.00
ATOM   4164  H1  WAT   414      22.546  15.979  54.005  0.00  0.00
ATOM   4165  H2  WAT   414      21.420  15.694  53.033  0.00  0.00
TER       0              0
ATOM   4166  O   WAT   415      35.572  13.017  47.479  0.00  0.00
ATOM   4167  H1  WAT   415      34.824  12.722  47.999  0.00  0.00
ATOM   4168  H2  WAT   415      36.256  12.372  47.656  0.00  0.00
TER       0              0
ATOM   4169  O   WAT   416      10.691  33.637  12.704  0.00  0.00
ATOM   4170  H1  WAT   416      10.172  34.121  12.061  0.00  0.00
ATOM   4171  H2  WAT   416      11.111  32.941  12.197  0.00  0.00
TER       0              0
ATOM   4172  O   WAT   417      54.153  17.767  20.216  0.00  0.00
ATOM   4173  H1  WAT   417      54.269  18.673  20.501  0.00  0.00
ATOM   4174  H2  WAT   417      53.241  17.721  19.929  0.00  0.00
TER       0              0
ATOM   4175  O   WAT   418      70.102  45.434  50.806  0.00  0.00
ATOM   4176  H1  WAT   418      70.476  45.344  49.930  0.00  0.00
ATOM   4177  H2  WAT   418      69.180  45.640  50.653  0.00  0.00
TER       0              0
ATOM   4178  O   WAT   419      29.238  38.345  59.110  0.00  0.00
ATOM   4179  H1  WAT   419      29.656  37.503  58.932  0.00  0.00
ATOM   4180  H2  WAT   419      28.593  38.152  59.791  0.00  0.00
TER       0              0
ATOM   4181  O   WAT   420      43.469  56.647  48.170  0.00  0.00
ATOM   4182  H1  WAT   420      42.984  57.251  47.607  0.00  0.00
ATOM   4183  H2  WAT   420      43.878  57.209  48.828  0.00  0.00
TER       0              0
ATOM   4184  O   WAT   421      34.668  31.863  56.464  0.00  0.00
ATOM   4185  H1  WAT   421      35.274  31.253  56.043  0.00  0.00
ATOM   4186  H2  WAT   421      34.138  31.314  57.041  0.00  0.00
TER       0              0
ATOM   4187  O   WAT   422      23.734  25.681   6.005  0.00  0.00
ATOM   4188  H1  WAT   422      24.011  24.766   6.057  0.00  0.00
ATOM   4189  H2  WAT   422      24.465  26.174   6.377  0.00  0.00
TER       0              0
ATOM   4190  O   WAT   423      44.101  62.459  54.733  0.00  0.00
ATOM   4191  H1  WAT   423      43.172  62.537  54.949  0.00  0.00
ATOM   4192  H2  WAT   423      44.511  63.209  55.164  0.00  0.00
TER       0              0
ATOM   4193  O   WAT   424      45.618  30.704  31.863  0.00  0.00
ATOM   4194  H1  WAT   424      45.354  30.470  32.753  0.00  0.00
ATOM   4195  H2  WAT   424      45.046  30.185  31.298  0.00  0.00
TER       0              0
ATOM   4196  O   WAT   425      41.685  26.348  -3.020  0.00  0.00
ATOM   4197  H1  WAT   425      41.954  27.128  -3.506  0.00  0.00
ATOM   4198  H2  WAT   425      40.777  26.522  -2.771  0.00  0.00
TER       0              0
ATOM   4199  O   WAT   426      33.336   8.992  52.245  0.00  0.00
ATOM   4200  H1  WAT   426      33.323   8.908  53.199  0.00  0.00
ATOM   4201  H2  WAT   426      33.415   8.093  51.927  0.00  0.00
TER       0              0
ATOM   4202  O   WAT   427      22.222  37.597  13.212  0.00  0.00
ATOM   4203  H1  WAT   427      22.733  36.838  13.496  0.00  0.00
ATOM   4204  H2  WAT   427      22.025  38.069  14.021  0.00  0.00
TER       0              0
ATOM   4205  O   WAT   428      33.914   4.849  11.478  0.00  0.00
ATOM   4206  H1  WAT   428      33.514   5.545  11.999  0.00  0.00
ATOM   4207  H2  WAT   428      34.658   5.269  11.047  0.00  0.00
TER       0              0
ATOM   4208  O   WAT   429      68.709  56.787  27.919  0.00  0.00
ATOM   4209  H1  WAT   429      68.259  56.349  28.642  0.00  0.00
ATOM   4210  H2  WAT   429      68.451  57.706  27.998  0.00  0.00
TER       0              0
ATOM   4211  O   WAT   430       5.413  18.107  26.502  0.00  0.00
ATOM   4212  H1  WAT   430       5.788  17.561  27.193  0.00  0.00
ATOM   4213  H2  WAT   430       5.113  18.894  26.955  0.00  0.00
TER       0              0
ATOM   4214  O   WAT   431      47.351  42.595  39.819  0.00  0.00
ATOM   4215  H1  WAT   431      47.305  42.528  38.866  0.00  0.00
ATOM   4216  H2  WAT   431      48.275  42.456  40.025  0.00  0.00
TER       0              0
ATOM   4217  O   WAT   432      38.335  30.375  71.855  0.00  0.00
ATOM   4218  H1  WAT   432      38.704  30.198  70.990  0.00  0.00
ATOM   4219  H2  WAT   432      38.614  29.633  72.391  0.00  0.00
TER       0              0
ATOM   4220  O   WAT   433      46.857  63.162  20.454  0.00  0.00
ATOM   4221  H1  WAT   433      47.337  62.577  21.041  0.00  0.00
ATOM   4222  H2  WAT   433      45.964  63.166  20.798  0.00  0.00
TER       0              0
ATOM   4223  O   WAT   434      26.875  49.758  20.900  0.00  0.00
ATOM   4224  H1  WAT   434      26.759  50.541  21.438  0.00  0.00
ATOM   4225  H2  WAT   434      27.103  49.069  21.524  0.00  0.00
TER       0              0
ATOM   4226  O   WAT   435      57.751  71.210  27.501  0.00  0.00
ATOM   4227  H1  WAT   435      57.150  70.610  27.060  0.00  0.00
ATOM   4228  H2  WAT   435      57.494  72.078  27.189  0.00  0.00
TER       0              0
ATOM   4229  O   WAT   436      70.319  64.241  49.146  0.00  0.00
ATOM   4230  H1  WAT   436      69.848  63.415  49.259  0.00  0.00
ATOM   4231  H2  WAT   436      69.630  64.891  49.000  0.00  0.00
TER       0              0
ATOM   4232  O   WAT   437      45.468  69.942  50.418  0.00  0.00
ATOM   4233  H1  WAT   437      46.366  69.771  50.134  0.00  0.00
ATOM   4234  H2  WAT   437      45.293  70.838  50.129  0.00  0.00
TER       0              0
ATOM   4235  O   WAT   438      61.256  47.226  64.927  0.00  0.00
ATOM   4236  H1  WAT   438      62.076  47.105  65.407  0.00  0.00
ATOM   4237  H2  WAT   438      61.447  47.924  64.300  0.00  0.00
TER       0              0
ATOM   4238  O   WAT   439      64.784  35.358  13.987  0.00  0.00
ATOM   4239  H1  WAT   439      64.826  34.439  13.722  0.00  0.00
ATOM   4240  H2  WAT   439      63.938  35.663  13.659  0.00  0.00
TER       0              0
ATOM   4241  O   WAT   440      60.683  30.113  52.758  0.00  0.00
ATOM   4242  H1  WAT   440      61.046  29.826  51.920  0.00  0.00
ATOM   4243  H2  WAT   440      61.145  30.929  52.952  0.00  0.00
TER       0              0
ATOM   4244  O   WAT   441      19.934  39.727  45.132  0.00  0.00
ATOM   4245  H1  WAT   441      20.098  38.784  45.128  0.00  0.00
ATOM   4246  H2  WAT   441      20.750  40.114  44.814  0.00  0.00
TER       0              0
ATOM   4247  O   WAT   442      27.496  61.240  10.813  0.00  0.00
ATOM   4248  H1  WAT   442      27.066  60.866  10.044  0.00  0.00
ATOM   4249  H2  WAT   442      27.088  60.796  11.556  0.00  0.00
TER       0              0
ATOM   4250  O   WAT   443      66.832  37.167  14.025  0.00  0.00
ATOM   4251  H1  WAT   443      66.002  36.712  13.881  0.00  0.00
ATOM   4252  H2  WAT   443      67.498  36.551  13.721  0.00  0.00
TER       0              0
ATOM   4253  O   WAT   444       9.898  16.474  54.982  0.00  0.00
ATOM   4254  H1  WAT   444      10.578  16.616  54.323  0.00  0.00
ATOM   4255  H2  WAT   444       9.076  16.535  54.494  0.00  0.00
TER       0              0
ATOM   4256  O   WAT   445      54.854  74.782  24.162  0.00  0.00
ATOM   4257  H1  WAT   445      54.463  75.112  24.972  0.00  0.00
ATOM   4258  H2  WAT   445      55.593  75.368  23.997  0.00  0.00
TER       0              0
ATOM   4259  O   WAT   446      18.956  45.020  14.918  0.00  0.00
ATOM   4260  H1  WAT   446      19.132  45.946  15.086  0.00  0.00
ATOM   4261  H2  WAT   446      19.156  44.902  13.990  0.00  0.00
TER       0              0
ATOM   4262  O   WAT   447      15.106  25.843  25.027  0.00  0.00
ATOM   4263  H1  WAT   447      15.187  25.281  25.798  0.00  0.00
ATOM   4264  H2  WAT   447      15.940  26.311  24.984  0.00  0.00
TER       0              0
ATOM   4265  O   WAT   448      10.660  44.863  47.157  0.00  0.00
ATOM   4266  H1  WAT   448       9.872  44.623  46.668  0.00  0.00
ATOM   4267  H2  WAT   448      10.332  45.183  47.997  0.00  0.00
TER       0              0
ATOM   4268  O   WAT   449      32.751  56.386  60.062  0.00  0.00
ATOM   4269  H1  WAT   449      32.175  55.717  60.433  0.00  0.00
ATOM   4270  H2  WAT   449      32.170  56.938  59.538  0.00  0.00
TER       0              0
ATOM   4271  O   WAT   450       3.415  40.223  44.152  0.00  0.00
ATOM   4272  H1  WAT   450       3.996  39.816  43.510  0.00  0.00
ATOM   4273  H2  WAT   450       3.309  41.123  43.843  0.00  0.00
TER       0              0
ATOM   4274  O   WAT   451      31.301   3.978  47.905  0.00  0.00
ATOM   4275  H1  WAT   451      31.956   3.441  48.351  0.00  0.00
ATOM   4276  H2  WAT   451      31.551   3.942  46.981  0.00  0.00
TER       0              0
ATOM   4277  O   WAT   452      41.684  67.372  58.083  0.00  0.00
ATOM   4278  H1  WAT   452      41.077  67.459  57.348  0.00  0.00
ATOM   4279  H2  WAT   452      41.329  66.651  58.603  0.00  0.00
TER       0              0
ATOM   4280  O   WAT   453      43.122  61.152  57.544  0.00  0.00
ATOM   4281  H1  WAT   453      42.172  61.099  57.441  0.00  0.00
ATOM   4282  H2  WAT   453      43.371  60.303  57.908  0.00  0.00
TER       0              0
ATOM   4283  O   WAT   454      37.843  58.774  58.922  0.00  0.00
ATOM   4284  H1  WAT   454      37.083  59.018  59.451  0.00  0.00
ATOM   4285  H2  WAT   454      37.513  58.105  58.323  0.00  0.00
TER       0              0
ATOM   4286  O   WAT   455      71.185  38.164  36.620  0.00  0.00
ATOM   4287  H1  WAT   455      71.477  38.430  35.748  0.00  0.00
ATOM   4288  H2  WAT   455      71.874  38.475  37.208  0.00  0.00
TER       0              0
ATOM   4289  O   WAT   456      59.260  28.035  12.727  0.00  0.00
ATOM   4290  H1  WAT   456      58.505  28.164  12.153  0.00  0.00
ATOM   4291  H2  WAT   456      59.924  28.634  12.387  0.00  0.00
TER       0              0
ATOM   4292  O   WAT   457      38.536  47.746  52.276  0.00  0.00
ATOM   4293  H1  WAT   457      38.769  48.122  53.125  0.00  0.00
ATOM   4294  H2  WAT   457      39.231  47.115  52.094  0.00  0.00
TER       0              0
ATOM   4295  O   WAT   458      44.080  35.747  58.784  0.00  0.00
ATOM   4296  H1  WAT   458      43.926  36.167  57.938  0.00  0.00
ATOM   4297  H2  WAT   458      43.209  35.654  59.168  0.00  0.00
TER       0              0
ATOM   4298  O   WAT   459      63.313  61.813  35.205  0.00  0.00
ATOM   4299  H1  WAT   459      62.388  61.631  35.041  0.00  0.00
ATOM   4300  H2  WAT   459      63.552  61.222  35.919  0.00  0.00
TER       0              0
ATOM   4301  O   WAT   460      26.933  -3.773  27.305  0.00  0.00
ATOM   4302  H1  WAT   460      26.952  -4.575  27.827  0.00  0.00
ATOM   4303  H2  WAT   460      27.855  -3.546  27.180  0.00  0.00
TER       0              0
ATOM   4304  O   WAT   461      54.054  29.082  65.629  0.00  0.00
ATOM   4305  H1  WAT   461      54.745  28.425  65.541  0.00  0.00
ATOM   4306  H2  WAT   461      54.127  29.614  64.837  0.00  0.00
TER       0              0
ATOM   4307  O   WAT   462      56.696  56.296  45.083  0.00  0.00
ATOM   4308  H1  WAT   462      55.785  56.328  45.373  0.00  0.00
ATOM   4309  H2  WAT   462      57.206  56.308  45.893  0.00  0.00
TER       0              0
ATOM   4310  O   WAT   463      61.348   7.544  41.651  0.00  0.00
ATOM   4311  H1  WAT   463      61.653   6.737  41.236  0.00  0.00
ATOM   4312  H2  WAT   463      60.403   7.549  41.498  0.00  0.00
TER       0              0
ATOM   4313  O   WAT   464      53.429  54.444  63.173  0.00  0.00
ATOM   4314  H1  WAT   464      54.192  54.897  62.814  0.00  0.00
ATOM   4315  H2  WAT   464      53.763  53.587  63.438  0.00  0.00
TER       0              0
ATOM   4316  O   WAT   465      56.434  10.279  24.455  0.00  0.00
ATOM   4317  H1  WAT   465      56.287  10.488  23.533  0.00  0.00
ATOM   4318  H2  WAT   465      57.004   9.511  24.439  0.00  0.00
TER       0              0
ATOM   4319  O   WAT   466      34.896  72.507  50.335  0.00  0.00
ATOM   4320  H1  WAT   466      34.483  72.929  49.582  0.00  0.00
ATOM   4321  H2  WAT   466      35.102  73.227  50.930  0.00  0.00
TER       0              0
ATOM   4322  O   WAT   467      62.677  66.489  39.436  0.00  0.00
ATOM   4323  H1  WAT   467      61.799  66.472  39.054  0.00  0.00
ATOM   4324  H2  WAT   467      62.683  67.271  39.988  0.00  0.00
TER       0              0
ATOM   4325  O   WAT   468       9.729  65.737  22.522  0.00  0.00
ATOM   4326  H1  WAT   468      10.579  65.668  22.955  0.00  0.00
ATOM   4327  H2  WAT   468       9.416  64.835  22.462  0.00  0.00
TER       0              0
ATOM   4328  O   WAT   469      48.797  20.464  27.428  0.00  0.00
ATOM   4329  H1  WAT   469      47.937  20.510  27.011  0.00  0.00
ATOM   4330  H2  WAT   469      48.640  20.001  28.251  0.00  0.00
TER       0              0
ATOM   4331  O   WAT   470      13.228  66.093  59.350  0.00  0.00
ATOM   4332  H1  WAT   470      13.736  65.316  59.115  0.00  0.00
ATOM   4333  H2  WAT   470      13.283  66.136  60.304  0.00  0.00
TER       0              0
ATOM   4334  O   WAT   471       8.545  53.306  60.375  0.00  0.00
ATOM   4335  H1  WAT   471       8.817  52.435  60.086  0.00  0.00
ATOM   4336  H2  WAT   471       7.709  53.454  59.933  0.00  0.00
TER       0              0
ATOM   4337  O   WAT   472      49.801  43.040   7.660  0.00  0.00
ATOM   4338  H1  WAT   472      49.158  43.411   8.264  0.00  0.00
ATOM   4339  H2  WAT   472      49.861  42.118   7.910  0.00  0.00
TER       0              0
ATOM   4340  O   WAT   473      24.224  65.122  14.396  0.00  0.00
ATOM   4341  H1  WAT   473      24.282  66.075  14.320  0.00  0.00
ATOM   4342  H2  WAT   473      23.291  64.950  14.526  0.00  0.00
TER       0              0
ATOM   4343  O   WAT   474      55.069  60.014  26.826  0.00  0.00
ATOM   4344  H1  WAT   474      54.489  59.293  27.071  0.00  0.00
ATOM   4345  H2  WAT   474      54.513  60.791  26.859  0.00  0.00
TER       0              0
ATOM   4346  O   WAT   475       1.837  47.678  18.770  0.00  0.00
ATOM   4347  H1  WAT   475       1.722  46.743  18.601  0.00  0.00
ATOM   4348  H2  WAT   475       1.056  47.930  19.264  0.00  0.00
TER       0              0
ATOM   4349  O   WAT   476      27.309  55.368  12.659  0.00  0.00
ATOM   4350  H1  WAT   476      26.591  54.991  12.150  0.00  0.00
ATOM   4351  H2  WAT   476      27.654  56.067  12.104  0.00  0.00
TER       0              0
ATOM   4352  O   WAT   477      13.512   4.959  22.637  0.00  0.00
ATOM   4353  H1  WAT   477      13.557   4.776  21.699  0.00  0.00
ATOM   4354  H2  WAT   477      14.311   5.454  22.822  0.00  0.00
TER       0              0
ATOM   4355  O   WAT   478      71.325  20.469  14.701  0.00  0.00
ATOM   4356  H1  WAT   478      70.573  20.816  15.183  0.00  0.00
ATOM   4357  H2  WAT   478      70.983  19.699  14.246  0.00  0.00
TER       0              0
ATOM   4358  O   WAT   479      73.344  23.858  23.831  0.00  0.00
ATOM   4359  H1  WAT   479      72.757  24.244  24.482  0.00  0.00
ATOM   4360  H2  WAT   479      74.014  23.411  24.348  0.00  0.00
TER       0              0
ATOM   4361  O   WAT   480      60.034  52.507  45.161  0.00  0.00
ATOM   4362  H1  WAT   480      60.855  52.890  45.472  0.00  0.00
ATOM   4363  H2  WAT   480      59.572  53.236  44.747  0.00  0.00
TER       0              0
ATOM   4364  O   WAT   481      46.920  66.504  34.427  0.00  0.00
ATOM   4365  H1  WAT   481      47.862  66.635  34.539  0.00  0.00
ATOM   4366  H2  WAT   481      46.825  65.561  34.290  0.00  0.00
TER       0              0
ATOM   4367  O   WAT   482      57.446  69.657  40.326  0.00  0.00
ATOM   4368  H1  WAT   482      56.839  69.045  40.742  0.00  0.00
ATOM   4369  H2  WAT   482      56.882  70.259  39.840  0.00  0.00
TER       0              0
ATOM   4370  O   WAT   483      23.762  59.033  70.586  0.00  0.00
ATOM   4371  H1  WAT   483      24.556  58.561  70.335  0.00  0.00
ATOM   4372  H2  WAT   483      23.489  59.484  69.787  0.00  0.00
TER       0              0
ATOM   4373  O   WAT   484      26.354  15.637  40.816  0.00  0.00
ATOM   4374  H1  WAT   484      26.153  14.710  40.692  0.00  0.00
ATOM   4375  H2  WAT   484      27.310  15.676  40.821  0.00  0.00
TER       0              0
ATOM   4376  O   WAT   485      41.302  39.014  17.114  0.00  0.00
ATOM   4377  H1  WAT   485      41.128  38.330  16.468  0.00  0.00
ATOM   4378  H2  WAT   485      42.053  39.491  16.762  0.00  0.00
TER       0              0
ATOM   4379  O   WAT   486      52.262   5.080  39.488  0.00  0.00
ATOM   4380  H1  WAT   486      51.711   4.368  39.812  0.00  0.00
ATOM   4381  H2  WAT   486      52.073   5.121  38.550  0.00  0.00
TER       0              0
ATOM   4382  O   WAT   487      41.420  17.087  11.116  0.00  0.00
ATOM   4383  H1  WAT   487      40.964  17.234  10.287  0.00  0.00
ATOM   4384  H2  WAT   487      40.760  16.692  11.685  0.00  0.00
TER       0              0
ATOM   4385  O   WAT   488      36.644  -0.996  52.476  0.00  0.00
ATOM   4386  H1  WAT   488      36.849  -1.791  52.969  0.00  0.00
ATOM   4387  H2  WAT   488      36.449  -0.342  53.148  0.00  0.00
TER       0              0
ATOM   4388  O   WAT   489      41.526   0.136  34.924  0.00  0.00
ATOM   4389  H1  WAT   489      40.921  -0.300  34.325  0.00  0.00
ATOM   4390  H2  WAT   489      41.619   1.020  34.569  0.00  0.00
TER       0              0
ATOM   4391  O   WAT   490      71.221  27.940  48.195  0.00  0.00
ATOM   4392  H1  WAT   490      72.082  27.841  47.790  0.00  0.00
ATOM   4393  H2  WAT   490      71.078  27.116  48.661  0.00  0.00
TER       0              0
ATOM   4394  O   WAT   491       4.555  35.242  47.894  0.00  0.00
ATOM   4395  H1  WAT   491       3.966  35.851  47.448  0.00  0.00
ATOM   4396  H2  WAT   491       4.902  34.689  47.195  0.00  0.00
TER       0              0
ATOM   4397  O   WAT   492      49.773   6.498  26.039  0.00  0.00
ATOM   4398  H1  WAT   492      50.483   7.132  26.133  0.00  0.00
ATOM   4399  H2  WAT   492      49.132   6.937  25.480  0.00  0.00
TER       0              0
ATOM   4400  O   WAT   493       0.989  39.018  17.130  0.00  0.00
ATOM   4401  H1  WAT   493       0.615  38.717  16.301  0.00  0.00
ATOM   4402  H2  WAT   493       1.915  38.783  17.074  0.00  0.00
TER       0              0
ATOM   4403  O   WAT   494      58.721  23.137  20.717  0.00  0.00
ATOM   4404  H1  WAT   494      59.055  23.595  19.946  0.00  0.00
ATOM   4405  H2  WAT   494      58.474  22.271  20.394  0.00  0.00
TER       0              0
ATOM   4406  O   WAT   495      68.677  12.481  36.240  0.00  0.00
ATOM   4407  H1  WAT   495      68.026  11.843  36.531  0.00  0.00
ATOM   4408  H2  WAT   495      69.331  12.494  36.939  0.00  0.00
TER       0              0
ATOM   4409  O   WAT   496       1.703  45.935  52.065  0.00  0.00
ATOM   4410  H1  WAT   496       0.781  45.719  51.924  0.00  0.00
ATOM   4411  H2  WAT   496       1.995  46.292  51.226  0.00  0.00
TER       0              0
ATOM   4412  O   WAT   497       1.277  35.387  14.656  0.00  0.00
ATOM   4413  H1  WAT   497       0.791  34.563  14.631  0.00  0.00
ATOM   4414  H2  WAT   497       1.844  35.308  15.423  0.00  0.00
TER       0              0
ATOM   4415  O   WAT   498      39.234   9.580  15.810  0.00  0.00
ATOM   4416  H1  WAT   498      39.643   8.924  15.245  0.00  0.00
ATOM   4417  H2  WAT   498      38.535   9.106  16.261  0.00  0.00
TER       0              0
ATOM   4418  O   WAT   499      35.691  52.339   6.453  0.00  0.00
ATOM   4419  H1  WAT   499      35.881  51.504   6.025  0.00  0.00
ATOM   4420  H2  WAT   499      34.760  52.291   6.670  0.00  0.00
TER       0              0
ATOM   4421  O   WAT   500      11.235  61.851  37.981  0.00  0.00
ATOM   4422  H1  WAT   500      10.884  61.275  37.302  0.00  0.00
ATOM   4423  H2  WAT   500      10.532  61.916  38.627  0.00  0.00
TER       0              0
ATOM   4424  O   WAT   501      67.533  20.719  58.204  0.00  0.00
ATOM   4425  H1  WAT   501      67.109  19.868  58.095  0.00  0.00
ATOM   4426  H2  WAT   501      67.267  21.219  57.433  0.00  0.00
TER       0              0
ATOM   4427  O   WAT   502      19.710  46.728  71.422  0.00  0.00
ATOM   4428  H1  WAT   502      20.202  46.065  71.906  0.00  0.00
ATOM   4429  H2  WAT   502      20.323  47.457  71.324  0.00  0.00
TER       0              0
ATOM   4430  O   WAT   503      46.154  38.657  15.872  0.00  0.00
ATOM   4431  H1  WAT   503      46.314  38.409  14.962  0.00  0.00
ATOM   4432  H2  WAT   503      47.027  38.800  16.238  0.00  0.00
TER       0              0
ATOM   4433  O   WAT   504      10.344  55.679  27.274  0.00  0.00
ATOM   4434  H1  WAT   504      10.716  54.845  26.988  0.00  0.00
ATOM   4435  H2  WAT   504       9.926  55.480  28.113  0.00  0.00
TER       0              0
ATOM   4436  O   WAT   505      36.726  72.101  20.932  0.00  0.00
ATOM   4437  H1  WAT   505      36.886  71.179  21.134  0.00  0.00
ATOM   4438  H2  WAT   505      36.735  72.141  19.976  0.00  0.00
TER       0              0
ATOM   4439  O   WAT   506      52.124  34.589  58.752  0.00  0.00
ATOM   4440  H1  WAT   506      52.103  35.160  59.520  0.00  0.00
ATOM   4441  H2  WAT   506      51.762  33.759  59.061  0.00  0.00
TER       0              0
ATOM   4442  O   WAT   507      29.242  25.049  24.639  0.00  0.00
ATOM   4443  H1  WAT   507      30.030  25.451  25.004  0.00  0.00
ATOM   4444  H2  WAT   507      29.369  24.110  24.768  0.00  0.00
TER       0              0
ATOM   4445  O   WAT   508      32.224  48.365  47.040  0.00  0.00
ATOM   4446  H1  WAT   508      33.177  48.410  46.965  0.00  0.00
ATOM   4447  H2  WAT   508      31.916  48.282  46.138  0.00  0.00
TER       0              0
ATOM   4448  O   WAT   509      15.906  12.258  30.309  0.00  0.00
ATOM   4449  H1  WAT   509      15.169  11.855  30.767  0.00  0.00
ATOM   4450  H2  WAT   509      15.537  13.043  29.905  0.00  0.00
TER       0              0
ATOM   4451  O   WAT   510      24.701  51.458  -3.502  0.00  0.00
ATOM   4452  H1  WAT   510      25.475  51.764  -3.029  0.00  0.00
ATOM   4453  H2  WAT   510      24.120  52.218  -3.528  0.00  0.00
TER       0              0
ATOM   4454  O   WAT   511      31.137  36.735  58.026  0.00  0.00
ATOM   4455  H1  WAT   511      32.074  36.915  58.107  0.00  0.00
ATOM   4456  H2  WAT   511      31.078  36.085  57.326  0.00  0.00
TER       0              0
ATOM   4457  O   WAT   512      20.457  58.491  22.302  0.00  0.00
ATOM   4458  H1  WAT   512      20.052  59.153  21.741  0.00  0.00
ATOM   4459  H2  WAT   512      21.383  58.731  22.325  0.00  0.00
TER       0              0
ATOM   4460  O   WAT   513      14.330  30.376  59.901  0.00  0.00
ATOM   4461  H1  WAT   513      14.714  30.845  60.641  0.00  0.00
ATOM   4462  H2  WAT   513      13.456  30.755  59.804  0.00  0.00
TER       0              0
ATOM   4463  O   WAT   514      55.345  10.187  48.624  0.00  0.00
ATOM   4464  H1  WAT   514      55.915   9.786  47.968  0.00  0.00
ATOM   4465  H2  WAT   514      55.707  11.063  48.753  0.00  0.00
TER       0              0
ATOM   4466  O   WAT   515      15.642  25.632   9.907  0.00  0.00
ATOM   4467  H1  WAT   515      14.769  25.984   9.734  0.00  0.00
ATOM   4468  H2  WAT   515      16.004  26.208  10.581  0.00  0.00
TER       0              0
ATOM   4469  O   WAT   516       1.957  62.134  46.151  0.00  0.00
ATOM   4470  H1  WAT   516       1.500  62.849  46.593  0.00  0.00
ATOM   4471  H2  WAT   516       2.530  61.764  46.822  0.00  0.00
TER       0              0
ATOM   4472  O   WAT   517      24.267  69.953  20.234  0.00  0.00
ATOM   4473  H1  WAT   517      23.420  70.288  19.941  0.00  0.00
ATOM   4474  H2  WAT   517      24.129  69.012  20.343  0.00  0.00
TER       0              0
ATOM   4475  O   WAT   518      64.294  10.503  49.956  0.00  0.00
ATOM   4476  H1  WAT   518      64.801   9.969  50.568  0.00  0.00
ATOM   4477  H2  WAT   518      64.819  11.294  49.837  0.00  0.00
TER       0              0
ATOM   4478  O   WAT   519      24.947  57.076  19.424  0.00  0.00
ATOM   4479  H1  WAT   519      25.410  56.257  19.599  0.00  0.00
ATOM   4480  H2  WAT   519      25.518  57.549  18.818  0.00  0.00
TER       0              0
ATOM   4481  O   WAT   520       9.992  55.263  18.304  0.00  0.00
ATOM   4482  H1  WAT   520       9.665  55.715  17.526  0.00  0.00
ATOM   4483  H2  WAT   520       9.423  54.498  18.392  0.00  0.00
TER       0              0
ATOM   4484  O   WAT   521      14.172  64.655  41.916  0.00  0.00
ATOM   4485  H1  WAT   521      14.029  65.473  42.392  0.00  0.00
ATOM   4486  H2  WAT   521      13.450  64.614  41.289  0.00  0.00
TER       0              0
ATOM   4487  O   WAT   522      64.757  26.070  61.313  0.00  0.00
ATOM   4488  H1  WAT   522      65.527  26.107  61.880  0.00  0.00
ATOM   4489  H2  WAT   522      64.327  26.916  61.438  0.00  0.00
TER       0              0
ATOM   4490  O   WAT   523      66.199  36.963  56.874  0.00  0.00
ATOM   4491  H1  WAT   523      65.290  37.260  56.825  0.00  0.00
ATOM   4492  H2  WAT   523      66.418  36.713  55.976  0.00  0.00
TER       0              0
ATOM   4493  O   WAT   524      60.322  29.097  16.002  0.00  0.00
ATOM   4494  H1  WAT   524      60.007  29.295  15.120  0.00  0.00
ATOM   4495  H2  WAT   524      60.098  29.872  16.516  0.00  0.00
TER       0              0
ATOM   4496  O   WAT   525      52.305  28.033  22.825  0.00  0.00
ATOM   4497  H1  WAT   525      51.396  28.327  22.877  0.00  0.00
ATOM   4498  H2  WAT   525      52.360  27.311  23.452  0.00  0.00
TER       0              0
ATOM   4499  O   WAT   526      35.072  21.111  20.033  0.00  0.00
ATOM   4500  H1  WAT   526      35.208  22.001  20.359  0.00  0.00
ATOM   4501  H2  WAT   526      34.319  21.184  19.446  0.00  0.00
TER       0              0
ATOM   4502  O   WAT   527      61.041  14.558  44.805  0.00  0.00
ATOM   4503  H1  WAT   527      60.845  15.027  45.617  0.00  0.00
ATOM   4504  H2  WAT   527      60.301  14.756  44.231  0.00  0.00
TER       0              0
ATOM   4505  O   WAT   528      23.116  44.991  53.286  0.00  0.00
ATOM   4506  H1  WAT   528      23.062  44.182  53.793  0.00  0.00
ATOM   4507  H2  WAT   528      23.979  44.959  52.874  0.00  0.00
TER       0              0
ATOM   4508  O   WAT   529      53.462  12.914  58.878  0.00  0.00
ATOM   4509  H1  WAT   529      54.030  12.150  58.978  0.00  0.00
ATOM   4510  H2  WAT   529      53.978  13.643  59.223  0.00  0.00
TER       0              0
ATOM   4511  O   WAT   530       8.955  12.401  46.918  0.00  0.00
ATOM   4512  H1  WAT   530       9.074  12.673  47.828  0.00  0.00
ATOM   4513  H2  WAT   530       8.310  11.696  46.961  0.00  0.00
TER       0              0
ATOM   4514  O   WAT   531      23.576  46.405  80.052  0.00  0.00
ATOM   4515  H1  WAT   531      23.349  47.290  79.769  0.00  0.00
ATOM   4516  H2  WAT   531      23.485  46.427  81.004  0.00  0.00
TER       0              0
ATOM   4517  O   WAT   532      40.722  39.942   7.498  0.00  0.00
ATOM   4518  H1  WAT   532      39.792  39.719   7.450  0.00  0.00
ATOM   4519  H2  WAT   532      40.880  40.476   6.719  0.00  0.00
TER       0              0
ATOM   4520  O   WAT   533       6.592  27.971  14.979  0.00  0.00
ATOM   4521  H1  WAT   533       6.857  28.543  14.258  0.00  0.00
ATOM   4522  H2  WAT   533       6.310  27.162  14.552  0.00  0.00
TER       0              0
ATOM   4523  O   WAT   534      40.540  49.154  15.749  0.00  0.00
ATOM   4524  H1  WAT   534      40.721  50.087  15.631  0.00  0.00
ATOM   4525  H2  WAT   534      40.882  48.742  14.956  0.00  0.00
TER       0              0
ATOM   4526  O   WAT   535      64.383  33.477   3.700  0.00  0.00
ATOM   4527  H1  WAT   535      64.718  32.983   4.448  0.00  0.00
ATOM   4528  H2  WAT   535      64.702  33.000   2.934  0.00  0.00
TER       0              0
ATOM   4529  O   WAT   536      34.411  17.128  34.352  0.00  0.00
ATOM   4530  H1  WAT   536      33.692  16.815  33.803  0.00  0.00
ATOM   4531  H2  WAT   536      35.176  17.113  33.777  0.00  0.00
TER       0              0
ATOM   4532  O   WAT   537      71.103  26.746  61.745  0.00  0.00
ATOM   4533  H1  WAT   537      70.396  27.369  61.912  0.00  0.00
ATOM   4534  H2  WAT   537      71.374  26.452  62.615  0.00  0.00
TER       0              0
ATOM   4535  O   WAT   538      39.150  50.829   7.792  0.00  0.00
ATOM   4536  H1  WAT   538      38.272  50.915   8.163  0.00  0.00
ATOM   4537  H2  WAT   538      39.386  51.718   7.527  0.00  0.00
TER       0              0
ATOM   4538  O   WAT   539      34.557  13.793  31.604  0.00  0.00
ATOM   4539  H1  WAT   539      35.388  14.185  31.336  0.00  0.00
ATOM   4540  H2  WAT   539      33.894  14.274  31.108  0.00  0.00
TER       0              0
ATOM   4541  O   WAT   540      69.563  40.322  46.763  0.00  0.00
ATOM   4542  H1  WAT   540      70.197  40.231  46.053  0.00  0.00
ATOM   4543  H2  WAT   540      68.827  39.770  46.500  0.00  0.00
TER       0              0
ATOM   4544  O   WAT   541      19.020  50.643  10.343  0.00  0.00
ATOM   4545  H1  WAT   541      19.489  51.057  11.067  0.00  0.00
ATOM   4546  H2  WAT   541      19.284  49.724  10.381  0.00  0.00
TER       0              0
ATOM   4547  O   WAT   542      36.449  -1.733  14.210  0.00  0.00
ATOM   4548  H1  WAT   542      35.720  -2.351  14.279  0.00  0.00
ATOM   4549  H2  WAT   542      36.463  -1.481  13.287  0.00  0.00
TER       0              0
ATOM   4550  O   WAT   543      59.597  70.264  53.065  0.00  0.00
ATOM   4551  H1  WAT   543      60.464  70.132  52.681  0.00  0.00
ATOM   4552  H2  WAT   543      58.988  69.974  52.386  0.00  0.00
TER       0              0
ATOM   4553  O   WAT   544      32.780  22.311  67.305  0.00  0.00
ATOM   4554  H1  WAT   544      32.823  23.013  67.954  0.00  0.00
ATOM   4555  H2  WAT   544      33.141  22.699  66.508  0.00  0.00
TER       0              0
ATOM   4556  O   WAT   545      45.578  60.503  61.631  0.00  0.00
ATOM   4557  H1  WAT   545      44.623  60.519  61.687  0.00  0.00
ATOM   4558  H2  WAT   545      45.834  61.426  61.640  0.00  0.00
TER       0              0
ATOM   4559  O   WAT   546      62.783  37.996  38.018  0.00  0.00
ATOM   4560  H1  WAT   546      62.468  37.537  37.239  0.00  0.00
ATOM   4561  H2  WAT   546      62.946  37.301  38.656  0.00  0.00
TER       0              0
ATOM   4562  O   WAT   547      26.152  68.037  40.818  0.00  0.00
ATOM   4563  H1  WAT   547      26.341  67.797  39.910  0.00  0.00
ATOM   4564  H2  WAT   547      25.198  68.005  40.880  0.00  0.00
TER       0              0
ATOM   4565  O   WAT   548      26.749  47.539  65.664  0.00  0.00
ATOM   4566  H1  WAT   548      26.298  47.940  64.921  0.00  0.00
ATOM   4567  H2  WAT   548      27.556  47.184  65.291  0.00  0.00
TER       0              0
ATOM   4568  O   WAT   549      66.138  13.328  51.588  0.00  0.00
ATOM   4569  H1  WAT   549      66.063  12.448  51.957  0.00  0.00
ATOM   4570  H2  WAT   549      65.582  13.870  52.147  0.00  0.00
TER       0              0
ATOM   4571  O   WAT   550      66.191  30.167  57.306  0.00  0.00
ATOM   4572  H1  WAT   550      66.489  30.959  57.754  0.00  0.00
ATOM   4573  H2  WAT   550      66.876  29.983  56.664  0.00  0.00
TER       0              0
ATOM   4574  O   WAT   551      53.758  27.593   3.018  0.00  0.00
ATOM   4575  H1  WAT   551      54.065  28.444   2.705  0.00  0.00
ATOM   4576  H2  WAT   551      52.805  27.641   2.945  0.00  0.00
TER       0              0
ATOM   4577  O   WAT   552      40.174  46.237  11.801  0.00  0.00
ATOM   4578  H1  WAT   552      41.024  46.091  11.385  0.00  0.00
ATOM   4579  H2  WAT   552      39.812  46.998  11.347  0.00  0.00
TER       0              0
ATOM   4580  O   WAT   553      25.330  28.954  32.177  0.00  0.00
ATOM   4581  H1  WAT   553      24.685  29.649  32.047  0.00  0.00
ATOM   4582  H2  WAT   553      25.851  28.958  31.374  0.00  0.00
TER       0              0
ATOM   4583  O   WAT   554      20.674  51.198   2.867  0.00  0.00
ATOM   4584  H1  WAT   554      20.379  51.740   3.599  0.00  0.00
ATOM   4585  H2  WAT   554      20.734  51.804   2.129  0.00  0.00
TER       0              0
ATOM   4586  O   WAT   555      60.185  51.821  11.610  0.00  0.00
ATOM   4587  H1  WAT   555      60.390  52.751  11.702  0.00  0.00
ATOM   4588  H2  WAT   555      60.598  51.565  10.785  0.00  0.00
TER       0              0
ATOM   4589  O   WAT   556      39.137  47.871  10.087  0.00  0.00
ATOM   4590  H1  WAT   556      39.072  47.740   9.141  0.00  0.00
ATOM   4591  H2  WAT   556      38.292  48.244  10.336  0.00  0.00
TER       0              0
ATOM   4592  O   WAT   557      43.717  52.221  63.174  0.00  0.00
ATOM   4593  H1  WAT   557      43.383  53.117  63.184  0.00  0.00
ATOM   4594  H2  WAT   557      43.369  51.844  62.366  0.00  0.00
TER       0              0
ATOM   4595  O   WAT   558      42.378  40.260  -3.090  0.00  0.00
ATOM   4596  H1  WAT   558      42.876  40.188  -3.904  0.00  0.00
ATOM   4597  H2  WAT   558      42.649  39.501  -2.575  0.00  0.00
TER       0              0
ATOM   4598  O   WAT   559      17.489  35.697  39.844  0.00  0.00
ATOM   4599  H1  WAT   559      17.372  34.859  40.292  0.00  0.00
ATOM   4600  H2  WAT   559      17.900  35.467  39.010  0.00  0.00
TER       0              0
ATOM   4601  O   WAT   560      19.995  29.407  62.328  0.00  0.00
ATOM   4602  H1  WAT   560      20.021  28.974  61.475  0.00  0.00
ATOM   4603  H2  WAT   560      20.201  28.714  62.955  0.00  0.00
TER       0              0
ATOM   4604  O   WAT   561      18.753  54.201  40.845  0.00  0.00
ATOM   4605  H1  WAT   561      18.883  54.195  39.896  0.00  0.00
ATOM   4606  H2  WAT   561      19.432  54.789  41.175  0.00  0.00
TER       0              0
ATOM   4607  O   WAT   562      23.932   9.255  51.926  0.00  0.00
ATOM   4608  H1  WAT   562      23.493   8.409  52.019  0.00  0.00
ATOM   4609  H2  WAT   562      24.421   9.361  52.742  0.00  0.00
TER       0              0
ATOM   4610  O   WAT   563      69.896  51.771  39.982  0.00  0.00
ATOM   4611  H1  WAT   563      70.833  51.602  39.881  0.00  0.00
ATOM   4612  H2  WAT   563      69.627  52.139  39.140  0.00  0.00
TER       0              0
ATOM   4613  O   WAT   564      39.498  45.105   8.972  0.00  0.00
ATOM   4614  H1  WAT   564      39.545  45.879   9.533  0.00  0.00
ATOM   4615  H2  WAT   564      38.924  44.501   9.443  0.00  0.00
TER       0              0
ATOM   4616  O   WAT   565      69.429  52.736  37.540  0.00  0.00
ATOM   4617  H1  WAT   565      69.048  53.527  37.159  0.00  0.00
ATOM   4618  H2  WAT   565      69.076  52.021  37.012  0.00  0.00
TER       0              0
ATOM   4619  O   WAT   566      19.662  35.986  65.279  0.00  0.00
ATOM   4620  H1  WAT   566      19.978  35.874  66.175  0.00  0.00
ATOM   4621  H2  WAT   566      19.307  35.130  65.040  0.00  0.00
TER       0              0
ATOM   4622  O   WAT   567      34.268  50.963   0.431  0.00  0.00
ATOM   4623  H1  WAT   567      35.107  50.629   0.748  0.00  0.00
ATOM   4624  H2  WAT   567      33.865  50.217  -0.013  0.00  0.00
TER       0              0
ATOM   4625  O   WAT   568      62.051  13.815  30.050  0.00  0.00
ATOM   4626  H1  WAT   568      62.152  14.730  29.788  0.00  0.00
ATOM   4627  H2  WAT   568      62.732  13.679  30.709  0.00  0.00
TER       0              0
ATOM   4628  O   WAT   569      61.449  35.920  19.586  0.00  0.00
ATOM   4629  H1  WAT   569      61.169  36.641  19.021  0.00  0.00
ATOM   4630  H2  WAT   569      61.303  35.134  19.060  0.00  0.00
TER       0              0
ATOM   4631  O   WAT   570      17.358  35.966  60.505  0.00  0.00
ATOM   4632  H1  WAT   570      18.249  36.290  60.372  0.00  0.00
ATOM   4633  H2  WAT   570      16.952  36.613  61.082  0.00  0.00
TER       0              0
ATOM   4634  O   WAT   571      25.696  63.041  53.112  0.00  0.00
ATOM   4635  H1  WAT   571      24.758  62.962  52.939  0.00  0.00
ATOM   4636  H2  WAT   571      26.114  62.598  52.373  0.00  0.00
TER       0              0
ATOM   4637  O   WAT   572      68.934  11.598  31.601  0.00  0.00
ATOM   4638  H1  WAT   572      68.354  12.093  32.181  0.00  0.00
ATOM   4639  H2  WAT   572      68.353  10.989  31.146  0.00  0.00
TER       0              0
ATOM   4640  O   WAT   573      39.645  12.233  59.423  0.00  0.00
ATOM   4641  H1  WAT   573      39.558  12.016  58.494  0.00  0.00
ATOM   4642  H2  WAT   573      38.948  11.736  59.851  0.00  0.00
TER       0              0
ATOM   4643  O   WAT   574      67.780  38.058  62.388  0.00  0.00
ATOM   4644  H1  WAT   574      67.223  38.349  61.666  0.00  0.00
ATOM   4645  H2  WAT   574      67.352  37.266  62.715  0.00  0.00
TER       0              0
ATOM   4646  O   WAT   575      17.700  21.473  23.136  0.00  0.00
ATOM   4647  H1  WAT   575      17.753  20.868  23.876  0.00  0.00
ATOM   4648  H2  WAT   575      17.103  22.160  23.431  0.00  0.00
TER       0              0
ATOM   4649  O   WAT   576      26.759  49.657   1.982  0.00  0.00
ATOM   4650  H1  WAT   576      27.344  50.169   2.541  0.00  0.00
ATOM   4651  H2  WAT   576      26.325  50.308   1.430  0.00  0.00
TER       0              0
ATOM   4652  O   WAT   577      14.250  30.458  29.508  0.00  0.00
ATOM   4653  H1  WAT   577      14.380  31.351  29.829  0.00  0.00
ATOM   4654  H2  WAT   577      13.677  30.051  30.158  0.00  0.00
TER       0              0
ATOM   4655  O   WAT   578       9.044  42.385   5.845  0.00  0.00
ATOM   4656  H1  WAT   578       8.705  42.764   5.033  0.00  0.00
ATOM   4657  H2  WAT   578       8.262  42.153   6.345  0.00  0.00
TER       0              0
ATOM   4658  O   WAT   579      31.944  29.977  14.450  0.00  0.00
ATOM   4659  H1  WAT   579      31.471  29.815  15.266  0.00  0.00
ATOM   4660  H2  WAT   579      32.572  30.665  14.669  0.00  0.00
TER       0              0
ATOM   4661  O   WAT   580      52.154  51.758  38.744  0.00  0.00
ATOM   4662  H1  WAT   580      52.723  51.199  39.272  0.00  0.00
ATOM   4663  H2  WAT   580      51.483  52.064  39.355  0.00  0.00
TER       0              0
ATOM   4664  O   WAT   581      11.169  30.452  46.556  0.00  0.00
ATOM   4665  H1  WAT   581      11.834  29.764  46.577  0.00  0.00
ATOM   4666  H2  WAT   581      11.423  31.009  45.820  0.00  0.00
TER       0              0
ATOM   4667  O   WAT   582      11.690   3.356  49.700  0.00  0.00
ATOM   4668  H1  WAT   582      11.351   4.249  49.773  0.00  0.00
ATOM   4669  H2  WAT   582      12.582   3.410  50.042  0.00  0.00
TER       0              0
ATOM   4670  O   WAT   583      41.592  22.803  70.322  0.00  0.00
ATOM   4671  H1  WAT   583      40.897  23.253  70.802  0.00  0.00
ATOM   4672  H2  WAT   583      42.199  22.507  71.001  0.00  0.00
TER       0              0
ATOM   4673  O   WAT   584      47.361  40.867   5.381  0.00  0.00
ATOM   4674  H1  WAT   584      48.000  40.215   5.094  0.00  0.00
ATOM   4675  H2  WAT   584      47.226  41.424   4.614  0.00  0.00
TER       0              0
ATOM   4676  O   WAT   585      24.344  65.309  49.482  0.00  0.00
ATOM   4677  H1  WAT   585      23.540  65.623  49.896  0.00  0.00
ATOM   4678  H2  WAT   585      24.057  64.593  48.914  0.00  0.00
TER       0              0
ATOM   4679  O   WAT   586      15.726  62.240  30.044  0.00  0.00
ATOM   4680  H1  WAT   586      15.276  62.825  29.434  0.00  0.00
ATOM   4681  H2  WAT   586      15.758  62.731  30.866  0.00  0.00
TER       0              0
ATOM   4682  O   WAT   587      36.949  45.661  52.542  0.00  0.00
ATOM   4683  H1  WAT   587      37.419  46.436  52.236  0.00  0.00
ATOM   4684  H2  WAT   587      36.237  46.008  53.078  0.00  0.00
TER       0              0
ATOM   4685  O   WAT   588      10.190  40.653  60.836  0.00  0.00
ATOM   4686  H1  WAT   588      10.902  40.446  60.231  0.00  0.00
ATOM   4687  H2  WAT   588       9.843  39.800  61.098  0.00  0.00
TER       0              0
ATOM   4688  O   WAT   589      48.817  24.099   4.231  0.00  0.00
ATOM   4689  H1  WAT   589      49.189  23.323   4.652  0.00  0.00
ATOM   4690  H2  WAT   589      47.900  23.871   4.078  0.00  0.00
TER       0              0
ATOM   4691  O   WAT   590      45.222  53.022  12.033  0.00  0.00
ATOM   4692  H1  WAT   590      44.624  53.751  11.873  0.00  0.00
ATOM   4693  H2  WAT   590      45.171  52.490  11.238  0.00  0.00
TER       0              0
ATOM   4694  O   WAT   591      38.812  25.247  17.838  0.00  0.00
ATOM   4695  H1  WAT   591      39.762  25.154  17.899  0.00  0.00
ATOM   4696  H2  WAT   591      38.668  26.190  17.760  0.00  0.00
TER       0              0
ATOM   4697  O   WAT   592      45.001  46.792  57.446  0.00  0.00
ATOM   4698  H1  WAT   592      45.934  46.592  57.518  0.00  0.00
ATOM   4699  H2  WAT   592      44.963  47.747  57.401  0.00  0.00
TER       0              0
ATOM   4700  O   WAT   593      21.328  25.181  65.071  0.00  0.00
ATOM   4701  H1  WAT   593      21.792  25.109  65.905  0.00  0.00
ATOM   4702  H2  WAT   593      20.401  25.145  65.308  0.00  0.00
TER       0              0
ATOM   4703  O   WAT   594      40.475  52.975  20.712  0.00  0.00
ATOM   4704  H1  WAT   594      41.107  52.466  20.204  0.00  0.00
ATOM   4705  H2  WAT   594      40.674  53.886  20.498  0.00  0.00
TER       0              0
ATOM   4706  O   WAT   595      29.540  45.607  54.206  0.00  0.00
ATOM   4707  H1  WAT   595      29.088  46.446  54.301  0.00  0.00
ATOM   4708  H2  WAT   595      30.254  45.647  54.842  0.00  0.00
TER       0              0
ATOM   4709  O   WAT   596      68.706  63.290  24.562  0.00  0.00
ATOM   4710  H1  WAT   596      69.015  63.636  23.725  0.00  0.00
ATOM   4711  H2  WAT   596      69.312  62.577  24.765  0.00  0.00
TER       0              0
ATOM   4712  O   WAT   597      30.209   9.555  45.482  0.00  0.00
ATOM   4713  H1  WAT   597      29.666  10.193  45.946  0.00  0.00
ATOM   4714  H2  WAT   597      30.237   9.876  44.580  0.00  0.00
TER       0              0
ATOM   4715  O   WAT   598      18.449  67.002  41.739  0.00  0.00
ATOM   4716  H1  WAT   598      18.191  66.647  42.590  0.00  0.00
ATOM   4717  H2  WAT   598      18.085  66.387  41.103  0.00  0.00
TER       0              0
ATOM   4718  O   WAT   599      46.066  28.959  27.259  0.00  0.00
ATOM   4719  H1  WAT   599      45.736  29.009  28.156  0.00  0.00
ATOM   4720  H2  WAT   599      45.305  29.155  26.712  0.00  0.00
TER       0              0
ATOM   4721  O   WAT   600      32.118  26.809   7.663  0.00  0.00
ATOM   4722  H1  WAT   600      32.277  27.718   7.407  0.00  0.00
ATOM   4723  H2  WAT   600      32.990  26.419   7.718  0.00  0.00
TER       0              0
ATOM   4724  O   WAT   601      61.835  53.870  35.422  0.00  0.00
ATOM   4725  H1  WAT   601      62.744  54.072  35.646  0.00  0.00
ATOM   4726  H2  WAT   601      61.844  52.939  35.199  0.00  0.00
TER       0              0
ATOM   4727  O   WAT   602      58.220  21.011   5.909  0.00  0.00
ATOM   4728  H1  WAT   602      58.876  21.495   6.411  0.00  0.00
ATOM   4729  H2  WAT   602      58.478  21.135   4.995  0.00  0.00
TER       0              0
ATOM   4730  O   WAT   603      12.215  39.327  42.677  0.00  0.00
ATOM   4731  H1  WAT   603      13.020  38.863  42.449  0.00  0.00
ATOM   4732  H2  WAT   603      11.513  38.732  42.415  0.00  0.00
TER       0              0
ATOM   4733  O   WAT   604      64.989  26.617  22.416  0.00  0.00
ATOM   4734  H1  WAT   604      64.856  26.534  21.472  0.00  0.00
ATOM   4735  H2  WAT   604      64.708  27.509  22.620  0.00  0.00
TER       0              0
ATOM   4736  O   WAT   605      44.207  13.371  54.578  0.00  0.00
ATOM   4737  H1  WAT   605      43.280  13.134  54.591  0.00  0.00
ATOM   4738  H2  WAT   605      44.551  13.040  55.407  0.00  0.00
TER       0              0
ATOM   4739  O   WAT   606      32.154  45.778  74.617  0.00  0.00
ATOM   4740  H1  WAT   606      32.487  45.289  73.864  0.00  0.00
ATOM   4741  H2  WAT   606      31.862  45.104  75.231  0.00  0.00
TER       0              0
ATOM   4742  O   WAT   607      53.127  66.725  28.255  0.00  0.00
ATOM   4743  H1  WAT   607      52.372  66.167  28.069  0.00  0.00
ATOM   4744  H2  WAT   607      53.514  66.348  29.045  0.00  0.00
TER       0              0
ATOM   4745  O   WAT   608      53.857  21.797  65.285  0.00  0.00
ATOM   4746  H1  WAT   608      54.557  21.356  65.766  0.00  0.00
ATOM   4747  H2  WAT   608      53.767  21.292  64.476  0.00  0.00
TER       0              0
ATOM   4748  O   WAT   609      28.584  38.115  -2.107  0.00  0.00
ATOM   4749  H1  WAT   609      27.867  37.482  -2.081  0.00  0.00
ATOM   4750  H2  WAT   609      28.729  38.275  -3.040  0.00  0.00
TER       0              0
ATOM   4751  O   WAT   610      41.572  68.824  12.924  0.00  0.00
ATOM   4752  H1  WAT   610      41.244  67.925  12.961  0.00  0.00
ATOM   4753  H2  WAT   610      42.502  68.749  13.139  0.00  0.00
TER       0              0
ATOM   4754  O   WAT   611      23.049  41.085  11.009  0.00  0.00
ATOM   4755  H1  WAT   611      23.654  41.147  11.747  0.00  0.00
ATOM   4756  H2  WAT   611      22.286  40.625  11.361  0.00  0.00
TER       0              0
ATOM   4757  O   WAT   612      61.988  30.935  56.935  0.00  0.00
ATOM   4758  H1  WAT   612      61.746  31.819  56.659  0.00  0.00
ATOM   4759  H2  WAT   612      62.358  31.051  57.810  0.00  0.00
TER       0              0
ATOM   4760  O   WAT   613      13.741  41.685  29.130  0.00  0.00
ATOM   4761  H1  WAT   613      14.595  41.839  28.728  0.00  0.00
ATOM   4762  H2  WAT   613      13.926  41.614  30.066  0.00  0.00
TER       0              0
ATOM   4763  O   WAT   614      60.769  47.151  35.335  0.00  0.00
ATOM   4764  H1  WAT   614      61.582  47.023  34.847  0.00  0.00
ATOM   4765  H2  WAT   614      60.744  46.422  35.955  0.00  0.00
TER       0              0
ATOM   4766  O   WAT   615      47.597  67.068  55.332  0.00  0.00
ATOM   4767  H1  WAT   615      47.218  66.964  56.205  0.00  0.00
ATOM   4768  H2  WAT   615      48.332  66.456  55.315  0.00  0.00
TER       0              0
ATOM   4769  O   WAT   616      19.160  21.295  45.501  0.00  0.00
ATOM   4770  H1  WAT   616      18.663  20.492  45.657  0.00  0.00
ATOM   4771  H2  WAT   616      20.076  21.020  45.533  0.00  0.00
TER       0              0
ATOM   4772  O   WAT   617      39.609  71.091  52.518  0.00  0.00
ATOM   4773  H1  WAT   617      39.238  71.896  52.156  0.00  0.00
ATOM   4774  H2  WAT   617      40.548  71.161  52.346  0.00  0.00
TER       0              0
ATOM   4775  O   WAT   618      14.451  61.979  49.221  0.00  0.00
ATOM   4776  H1  WAT   618      13.715  62.463  48.847  0.00  0.00
ATOM   4777  H2  WAT   618      15.075  61.896  48.500  0.00  0.00
TER       0              0
ATOM   4778  O   WAT   619      43.413  44.835  27.255  0.00  0.00
ATOM   4779  H1  WAT   619      44.091  44.621  27.896  0.00  0.00
ATOM   4780  H2  WAT   619      43.879  44.882  26.420  0.00  0.00
TER       0              0
ATOM   4781  O   WAT   620      14.410  18.169  15.473  0.00  0.00
ATOM   4782  H1  WAT   620      14.145  18.690  14.715  0.00  0.00
ATOM   4783  H2  WAT   620      15.347  18.340  15.565  0.00  0.00
TER       0              0
ATOM   4784  O   WAT   621      19.987   9.156  34.721  0.00  0.00
ATOM   4785  H1  WAT   621      19.755   9.535  35.568  0.00  0.00
ATOM   4786  H2  WAT   621      20.344   9.889  34.220  0.00  0.00
TER       0              0
ATOM   4787  O   WAT   622      42.119   1.451  60.724  0.00  0.00
ATOM   4788  H1  WAT   622      43.000   1.392  60.353  0.00  0.00
ATOM   4789  H2  WAT   622      41.617   0.784  60.256  0.00  0.00
TER       0              0
ATOM   4790  O   WAT   623      10.253  24.856  44.525  0.00  0.00
ATOM   4791  H1  WAT   623      11.168  24.941  44.259  0.00  0.00
ATOM   4792  H2  WAT   623       9.756  25.245  43.806  0.00  0.00
TER       0              0
ATOM   4793  O   WAT   624      41.125   4.821  21.156  0.00  0.00
ATOM   4794  H1  WAT   624      41.906   4.552  20.672  0.00  0.00
ATOM   4795  H2  WAT   624      40.419   4.786  20.510  0.00  0.00
TER       0              0
ATOM   4796  O   WAT   625      49.929   7.718  11.204  0.00  0.00
ATOM   4797  H1  WAT   625      49.548   6.846  11.304  0.00  0.00
ATOM   4798  H2  WAT   625      49.399   8.277  11.773  0.00  0.00
TER       0              0
ATOM   4799  O   WAT   626       9.326  54.395  56.040  0.00  0.00
ATOM   4800  H1  WAT   626       9.562  55.182  56.530  0.00  0.00
ATOM   4801  H2  WAT   626       9.915  54.396  55.286  0.00  0.00
TER       0              0
ATOM   4802  O   WAT   627      14.761  44.536  25.284  0.00  0.00
ATOM   4803  H1  WAT   627      14.886  43.646  24.955  0.00  0.00
ATOM   4804  H2  WAT   627      13.851  44.557  25.579  0.00  0.00
TER       0              0
ATOM   4805  O   WAT   628      12.338  59.661  13.782  0.00  0.00
ATOM   4806  H1  WAT   628      12.434  60.539  13.412  0.00  0.00
ATOM   4807  H2  WAT   628      12.615  59.073  13.079  0.00  0.00
TER       0              0
ATOM   4808  O   WAT   629      52.782  14.020  15.814  0.00  0.00
ATOM   4809  H1  WAT   629      52.817  14.868  16.257  0.00  0.00
ATOM   4810  H2  WAT   629      52.907  13.379  16.514  0.00  0.00
TER       0              0
ATOM   4811  O   WAT   630      58.102  40.863  38.938  0.00  0.00
ATOM   4812  H1  WAT   630      57.239  40.482  39.102  0.00  0.00
ATOM   4813  H2  WAT   630      58.536  40.232  38.363  0.00  0.00
TER       0              0
ATOM   4814  O   WAT   631      70.634  55.437  37.680  0.00  0.00
ATOM   4815  H1  WAT   631      70.610  54.487  37.796  0.00  0.00
ATOM   4816  H2  WAT   631      71.565  55.657  37.706  0.00  0.00
TER       0              0
ATOM   4817  O   WAT   632      15.347  14.657  47.185  0.00  0.00
ATOM   4818  H1  WAT   632      14.680  14.546  46.507  0.00  0.00
ATOM   4819  H2  WAT   632      15.253  15.567  47.466  0.00  0.00
TER       0              0
ATOM   4820  O   WAT   633      25.667  49.264   6.458  0.00  0.00
ATOM   4821  H1  WAT   633      25.572  48.533   5.847  0.00  0.00
ATOM   4822  H2  WAT   633      26.526  49.635   6.256  0.00  0.00
TER       0              0
ATOM   4823  O   WAT   634      44.410  38.799   3.389  0.00  0.00
ATOM   4824  H1  WAT   634      44.155  39.610   3.829  0.00  0.00
ATOM   4825  H2  WAT   634      44.941  39.087   2.646  0.00  0.00
TER       0              0
ATOM   4826  O   WAT   635      65.799  32.271  33.924  0.00  0.00
ATOM   4827  H1  WAT   635      66.139  31.379  33.988  0.00  0.00
ATOM   4828  H2  WAT   635      64.999  32.186  33.405  0.00  0.00
TER       0              0
ATOM   4829  O   WAT   636      23.925  55.387  39.843  0.00  0.00
ATOM   4830  H1  WAT   636      23.815  55.512  38.900  0.00  0.00
ATOM   4831  H2  WAT   636      24.452  56.135  40.124  0.00  0.00
TER       0              0
ATOM   4832  O   WAT   637      69.711  36.091  49.606  0.00  0.00
ATOM   4833  H1  WAT   637      70.323  36.377  48.928  0.00  0.00
ATOM   4834  H2  WAT   637      69.298  36.899  49.912  0.00  0.00
TER       0              0
ATOM   4835  O   WAT   638      66.108  52.191  26.415  0.00  0.00
ATOM   4836  H1  WAT   638      65.881  53.117  26.324  0.00  0.00
ATOM   4837  H2  WAT   638      66.803  52.052  25.771  0.00  0.00
TER       0              0
ATOM   4838  O   WAT   639      38.886  54.609  55.389  0.00  0.00
ATOM   4839  H1  WAT   639      38.180  54.959  54.845  0.00  0.00
ATOM   4840  H2  WAT   639      38.799  53.659  55.312  0.00  0.00
TER       0              0
ATOM   4841  O   WAT   640      60.263  37.856  17.856  0.00  0.00
ATOM   4842  H1  WAT   640      60.132  38.502  17.163  0.00  0.00
ATOM   4843  H2  WAT   640      59.736  38.178  18.587  0.00  0.00
TER       0              0
ATOM   4844  O   WAT   641      63.025  28.729  15.419  0.00  0.00
ATOM   4845  H1  WAT   641      62.828  29.537  15.893  0.00  0.00
ATOM   4846  H2  WAT   641      63.260  28.102  16.103  0.00  0.00
TER       0              0
ATOM   4847  O   WAT   642      39.273  21.991  68.591  0.00  0.00
ATOM   4848  H1  WAT   642      38.735  21.432  69.150  0.00  0.00
ATOM   4849  H2  WAT   642      40.126  21.557  68.568  0.00  0.00
TER       0              0
ATOM   4850  O   WAT   643      44.436  43.775  45.312  0.00  0.00
ATOM   4851  H1  WAT   643      44.719  44.679  45.446  0.00  0.00
ATOM   4852  H2  WAT   643      45.251  43.275  45.258  0.00  0.00
TER       0              0
ATOM   4853  O   WAT   644      51.743  29.643  19.910  0.00  0.00
ATOM   4854  H1  WAT   644      52.086  28.841  20.305  0.00  0.00
ATOM   4855  H2  WAT   644      50.914  29.797  20.363  0.00  0.00
TER       0              0
ATOM   4856  O   WAT   645       8.447  37.129  47.916  0.00  0.00
ATOM   4857  H1  WAT   645       9.304  37.450  47.637  0.00  0.00
ATOM   4858  H2  WAT   645       8.630  36.603  48.694  0.00  0.00
TER       0              0
ATOM   4859  O   WAT   646      36.696  56.260  43.377  0.00  0.00
ATOM   4860  H1  WAT   646      36.582  56.113  42.437  0.00  0.00
ATOM   4861  H2  WAT   646      36.846  55.387  43.739  0.00  0.00
TER       0              0
ATOM   4862  O   WAT   647      19.242  32.326  10.221  0.00  0.00
ATOM   4863  H1  WAT   647      18.399  32.441  10.659  0.00  0.00
ATOM   4864  H2  WAT   647      19.884  32.663  10.846  0.00  0.00
TER       0              0
ATOM   4865  O   WAT   648      60.544   9.737  57.102  0.00  0.00
ATOM   4866  H1  WAT   648      60.193   9.038  56.549  0.00  0.00
ATOM   4867  H2  WAT   648      60.980   9.278  57.820  0.00  0.00
TER       0              0
ATOM   4868  O   WAT   649      28.080  63.746  41.001  0.00  0.00
ATOM   4869  H1  WAT   649      28.283  64.505  41.548  0.00  0.00
ATOM   4870  H2  WAT   649      27.496  63.212  41.539  0.00  0.00
TER       0              0
ATOM   4871  O   WAT   650      30.336  30.862   9.570  0.00  0.00
ATOM   4872  H1  WAT   650      30.400  31.815   9.510  0.00  0.00
ATOM   4873  H2  WAT   650      29.941  30.596   8.740  0.00  0.00
TER       0              0
ATOM   4874  O   WAT   651      44.736   8.949  23.785  0.00  0.00
ATOM   4875  H1  WAT   651      44.340   8.077  23.789  0.00  0.00
ATOM   4876  H2  WAT   651      44.066   9.514  23.400  0.00  0.00
TER       0              0
ATOM   4877  O   WAT   652      39.743  32.104   0.998  0.00  0.00
ATOM   4878  H1  WAT   652      40.233  31.893   1.793  0.00  0.00
ATOM   4879  H2  WAT   652      38.847  31.825   1.188  0.00  0.00
TER       0              0
ATOM   4880  O   WAT   653      48.426  27.184  80.542  0.00  0.00
ATOM   4881  H1  WAT   653      47.715  26.702  80.120  0.00  0.00
ATOM   4882  H2  WAT   653      48.993  26.504  80.905  0.00  0.00
TER       0              0
ATOM   4883  O   WAT   654      62.439  20.003  40.210  0.00  0.00
ATOM   4884  H1  WAT   654      63.152  20.216  39.608  0.00  0.00
ATOM   4885  H2  WAT   654      62.870  19.868  41.054  0.00  0.00
TER       0              0
ATOM   4886  O   WAT   655      47.955  77.492  48.296  0.00  0.00
ATOM   4887  H1  WAT   655      48.070  76.740  48.876  0.00  0.00
ATOM   4888  H2  WAT   655      47.141  77.900  48.592  0.00  0.00
TER       0              0
ATOM   4889  O   WAT   656      21.459  33.103  68.794  0.00  0.00
ATOM   4890  H1  WAT   656      20.723  32.832  68.246  0.00  0.00
ATOM   4891  H2  WAT   656      21.065  33.302  69.643  0.00  0.00
TER       0              0
ATOM   4892  O   WAT   657      57.638  15.579  20.336  0.00  0.00
ATOM   4893  H1  WAT   657      56.877  15.575  20.915  0.00  0.00
ATOM   4894  H2  WAT   657      58.086  14.754  20.521  0.00  0.00
TER       0              0
ATOM   4895  O   WAT   658      22.525   1.760  49.297  0.00  0.00
ATOM   4896  H1  WAT   658      21.788   1.887  48.699  0.00  0.00
ATOM   4897  H2  WAT   658      23.248   1.488  48.732  0.00  0.00
TER       0              0
ATOM   4898  O   WAT   659      12.968  49.092  37.470  0.00  0.00
ATOM   4899  H1  WAT   659      12.100  49.240  37.847  0.00  0.00
ATOM   4900  H2  WAT   659      13.503  48.800  38.207  0.00  0.00
TER       0              0
ATOM   4901  O   WAT   660       3.195  56.199  42.724  0.00  0.00
ATOM   4902  H1  WAT   660       3.943  56.666  43.096  0.00  0.00
ATOM   4903  H2  WAT   660       2.604  56.064  43.464  0.00  0.00
TER       0              0
ATOM   4904  O   WAT   661      52.753  70.150  38.451  0.00  0.00
ATOM   4905  H1  WAT   661      53.553  70.660  38.327  0.00  0.00
ATOM   4906  H2  WAT   661      52.931  69.316  38.017  0.00  0.00
TER       0              0
ATOM   4907  O   WAT   662      65.337  59.943  51.075  0.00  0.00
ATOM   4908  H1  WAT   662      65.774  60.778  50.908  0.00  0.00
ATOM   4909  H2  WAT   662      64.446  60.185  51.328  0.00  0.00
TER       0              0
ATOM   4910  O   WAT   663      13.863  32.377  51.176  0.00  0.00
ATOM   4911  H1  WAT   663      14.029  31.870  50.382  0.00  0.00
ATOM   4912  H2  WAT   663      13.842  33.287  50.880  0.00  0.00
TER       0              0
ATOM   4913  O   WAT   664       3.752  62.529  24.370  0.00  0.00
ATOM   4914  H1  WAT   664       3.042  62.330  24.981  0.00  0.00
ATOM   4915  H2  WAT   664       4.534  62.163  24.784  0.00  0.00
TER       0              0
ATOM   4916  O   WAT   665      25.441  39.122  67.539  0.00  0.00
ATOM   4917  H1  WAT   665      25.288  38.181  67.621  0.00  0.00
ATOM   4918  H2  WAT   665      25.984  39.343  68.296  0.00  0.00
TER       0              0
ATOM   4919  O   WAT   666      33.946  36.403  -0.261  0.00  0.00
ATOM   4920  H1  WAT   666      33.065  36.336   0.108  0.00  0.00
ATOM   4921  H2  WAT   666      34.508  36.580   0.493  0.00  0.00
TER       0              0
ATOM   4922  O   WAT   667      22.154  20.088  58.306  0.00  0.00
ATOM   4923  H1  WAT   667      21.875  19.491  57.612  0.00  0.00
ATOM   4924  H2  WAT   667      22.938  20.512  57.957  0.00  0.00
TER       0              0
ATOM   4925  O   WAT   668      54.324  68.554  32.471  0.00  0.00
ATOM   4926  H1  WAT   668      53.439  68.769  32.177  0.00  0.00
ATOM   4927  H2  WAT   668      54.875  69.238  32.091  0.00  0.00
TER       0              0
ATOM   4928  O   WAT   669      12.771  23.882  35.882  0.00  0.00
ATOM   4929  H1  WAT   669      13.510  24.440  35.639  0.00  0.00
ATOM   4930  H2  WAT   669      12.010  24.306  35.484  0.00  0.00
TER       0              0
ATOM   4931  O   WAT   670      39.699  37.544  12.456  0.00  0.00
ATOM   4932  H1  WAT   670      39.996  37.942  11.638  0.00  0.00
ATOM   4933  H2  WAT   670      38.854  37.957  12.631  0.00  0.00
TER       0              0
ATOM   4934  O   WAT   671      19.569   5.968  24.846  0.00  0.00
ATOM   4935  H1  WAT   671      19.400   6.250  25.745  0.00  0.00
ATOM   4936  H2  WAT   671      20.511   6.088  24.730  0.00  0.00
TER       0              0
ATOM   4937  O   WAT   672      32.015  32.419   3.146  0.00  0.00
ATOM   4938  H1  WAT   672      31.580  33.241   2.921  0.00  0.00
ATOM   4939  H2  WAT   672      32.844  32.687   3.543  0.00  0.00
TER       0              0
ATOM   4940  O   WAT   673      13.677  22.955  45.897  0.00  0.00
ATOM   4941  H1  WAT   673      14.484  22.687  46.336  0.00  0.00
ATOM   4942  H2  WAT   673      13.678  23.911  45.956  0.00  0.00
TER       0              0
ATOM   4943  O   WAT   674      15.818  32.825  65.266  0.00  0.00
ATOM   4944  H1  WAT   674      15.652  33.402  66.011  0.00  0.00
ATOM   4945  H2  WAT   674      15.066  32.233  65.249  0.00  0.00
TER       0              0
ATOM   4946  O   WAT   675      51.592  60.960  56.008  0.00  0.00
ATOM   4947  H1  WAT   675      51.618  61.673  56.646  0.00  0.00
ATOM   4948  H2  WAT   675      51.916  61.352  55.197  0.00  0.00
TER       0              0
ATOM   4949  O   WAT   676      38.538  33.530  63.760  0.00  0.00
ATOM   4950  H1  WAT   676      38.126  33.411  64.615  0.00  0.00
ATOM   4951  H2  WAT   676      38.153  34.338  63.419  0.00  0.00
TER       0              0
ATOM   4952  O   WAT   677       3.391  63.300  34.779  0.00  0.00
ATOM   4953  H1  WAT   677       3.291  62.364  34.606  0.00  0.00
ATOM   4954  H2  WAT   677       3.566  63.685  33.920  0.00  0.00
TER       0              0
ATOM   4955  O   WAT   678      70.545  44.925  20.735  0.00  0.00
ATOM   4956  H1  WAT   678      71.476  45.075  20.900  0.00  0.00
ATOM   4957  H2  WAT   678      70.480  44.845  19.783  0.00  0.00
TER       0              0
ATOM   4958  O   WAT   679      17.172  20.343  61.300  0.00  0.00
ATOM   4959  H1  WAT   679      16.764  19.854  60.585  0.00  0.00
ATOM   4960  H2  WAT   679      17.670  21.034  60.863  0.00  0.00
TER       0              0
ATOM   4961  O   WAT   680      39.667  31.736  -5.288  0.00  0.00
ATOM   4962  H1  WAT   680      40.214  32.521  -5.307  0.00  0.00
ATOM   4963  H2  WAT   680      40.214  31.073  -4.868  0.00  0.00
TER       0              0
ATOM   4964  O   WAT   681      48.038  68.530  16.144  0.00  0.00
ATOM   4965  H1  WAT   681      48.970  68.710  16.022  0.00  0.00
ATOM   4966  H2  WAT   681      47.604  69.352  15.916  0.00  0.00
TER       0              0
ATOM   4967  O   WAT   682      13.480  54.544  52.611  0.00  0.00
ATOM   4968  H1  WAT   682      14.092  54.246  53.284  0.00  0.00
ATOM   4969  H2  WAT   682      12.864  55.108  53.079  0.00  0.00
TER       0              0
ATOM   4970  O   WAT   683      41.190  20.225   5.234  0.00  0.00
ATOM   4971  H1  WAT   683      41.375  21.162   5.165  0.00  0.00
ATOM   4972  H2  WAT   683      41.990  19.849   5.600  0.00  0.00
TER       0              0
ATOM   4973  O   WAT   684      46.833  38.942  74.998  0.00  0.00
ATOM   4974  H1  WAT   684      47.407  38.202  75.198  0.00  0.00
ATOM   4975  H2  WAT   684      45.988  38.698  75.374  0.00  0.00
TER       0              0
ATOM   4976  O   WAT   685      27.297  51.166  39.812  0.00  0.00
ATOM   4977  H1  WAT   685      26.612  51.738  40.159  0.00  0.00
ATOM   4978  H2  WAT   685      27.196  50.348  40.298  0.00  0.00
TER       0              0
ATOM   4979  O   WAT   686      72.951  22.840  52.652  0.00  0.00
ATOM   4980  H1  WAT   686      72.990  21.911  52.882  0.00  0.00
ATOM   4981  H2  WAT   686      73.074  22.856  51.703  0.00  0.00
TER       0              0
ATOM   4982  O   WAT   687      24.857  37.158  72.802  0.00  0.00
ATOM   4983  H1  WAT   687      25.649  37.201  73.337  0.00  0.00
ATOM   4984  H2  WAT   687      25.140  37.437  71.931  0.00  0.00
TER       0              0
ATOM   4985  O   WAT   688      36.944  31.493   9.085  0.00  0.00
ATOM   4986  H1  WAT   688      37.392  32.290   9.370  0.00  0.00
ATOM   4987  H2  WAT   688      36.249  31.366   9.732  0.00  0.00
TER       0              0
ATOM   4988  O   WAT   689      56.072  71.594  33.746  0.00  0.00
ATOM   4989  H1  WAT   689      56.721  71.977  33.156  0.00  0.00
ATOM   4990  H2  WAT   689      55.417  71.210  33.164  0.00  0.00
TER       0              0
ATOM   4991  O   WAT   690      55.924  63.589  26.032  0.00  0.00
ATOM   4992  H1  WAT   690      56.048  63.083  26.835  0.00  0.00
ATOM   4993  H2  WAT   690      55.434  64.363  26.309  0.00  0.00
TER       0              0
ATOM   4994  O   WAT   691      32.557  19.805  58.394  0.00  0.00
ATOM   4995  H1  WAT   691      33.396  19.920  57.946  0.00  0.00
ATOM   4996  H2  WAT   691      32.005  19.354  57.755  0.00  0.00
TER       0              0
ATOM   4997  O   WAT   692      27.949  39.407  74.762  0.00  0.00
ATOM   4998  H1  WAT   692      28.458  39.762  74.034  0.00  0.00
ATOM   4999  H2  WAT   692      28.267  38.510  74.862  0.00  0.00
TER       0              0
ATOM   5000  O   WAT   693      32.777  32.911  10.149  0.00  0.00
ATOM   5001  H1  WAT   693      31.979  33.059   9.643  0.00  0.00
ATOM   5002  H2  WAT   693      32.498  32.359  10.880  0.00  0.00
TER       0              0
ATOM   5003  O   WAT   694      51.615  22.785   1.960  0.00  0.00
ATOM   5004  H1  WAT   694      50.920  23.207   1.454  0.00  0.00
ATOM   5005  H2  WAT   694      51.389  21.855   1.949  0.00  0.00
TER       0              0
ATOM   5006  O   WAT   695      14.327  35.587   9.860  0.00  0.00
ATOM   5007  H1  WAT   695      13.579  35.419   9.287  0.00  0.00
ATOM   5008  H2  WAT   695      14.321  34.859  10.481  0.00  0.00
TER       0              0
ATOM   5009  O   WAT   696      12.435  58.817  28.265  0.00  0.00
ATOM   5010  H1  WAT   696      13.166  58.735  28.878  0.00  0.00
ATOM   5011  H2  WAT   696      12.708  58.315  27.498  0.00  0.00
TER       0              0
ATOM   5012  O   WAT   697      62.056  45.910  33.334  0.00  0.00
ATOM   5013  H1  WAT   697      61.476  45.150  33.283  0.00  0.00
ATOM   5014  H2  WAT   697      62.923  45.539  33.498  0.00  0.00
TER       0              0
ATOM   5015  O   WAT   698      63.980  28.632  39.643  0.00  0.00
ATOM   5016  H1  WAT   698      63.207  29.177  39.493  0.00  0.00
ATOM   5017  H2  WAT   698      63.896  28.344  40.552  0.00  0.00
TER       0              0
ATOM   5018  O   WAT   699      54.517  22.961   6.796  0.00  0.00
ATOM   5019  H1  WAT   699      54.796  23.218   5.917  0.00  0.00
ATOM   5020  H2  WAT   699      53.740  22.421   6.652  0.00  0.00
TER       0              0
ATOM   5021  O   WAT   700      54.211  22.623  60.651  0.00  0.00
ATOM   5022  H1  WAT   700      54.558  22.252  59.840  0.00  0.00
ATOM   5023  H2  WAT   700      54.168  23.564  60.485  0.00  0.00
TER       0              0
ATOM   5024  O   WAT   701      69.762  22.643  41.680  0.00  0.00
ATOM   5025  H1  WAT   701      69.507  22.268  40.838  0.00  0.00
ATOM   5026  H2  WAT   701      70.710  22.759  41.614  0.00  0.00
TER       0              0
ATOM   5027  O   WAT   702      21.753  13.533  36.842  0.00  0.00
ATOM   5028  H1  WAT   702      21.454  13.347  35.952  0.00  0.00
ATOM   5029  H2  WAT   702      21.038  13.232  37.403  0.00  0.00
TER       0              0
ATOM   5030  O   WAT   703      14.155   6.485  44.436  0.00  0.00
ATOM   5031  H1  WAT   703      13.606   6.562  43.656  0.00  0.00
ATOM   5032  H2  WAT   703      13.557   6.641  45.166  0.00  0.00
TER       0              0
ATOM   5033  O   WAT   704      37.955  32.046  14.810  0.00  0.00
ATOM   5034  H1  WAT   704      38.342  32.528  15.541  0.00  0.00
ATOM   5035  H2  WAT   704      38.681  31.540  14.445  0.00  0.00
TER       0              0
ATOM   5036  O   WAT   705      38.998  44.895  66.442  0.00  0.00
ATOM   5037  H1  WAT   705      38.668  45.128  67.309  0.00  0.00
ATOM   5038  H2  WAT   705      39.824  45.372  66.364  0.00  0.00
TER       0              0
ATOM   5039  O   WAT   706      58.189  40.683  53.403  0.00  0.00
ATOM   5040  H1  WAT   706      57.786  41.542  53.270  0.00  0.00
ATOM   5041  H2  WAT   706      57.736  40.108  52.786  0.00  0.00
TER       0              0
ATOM   5042  O   WAT   707      28.978  35.431  -3.625  0.00  0.00
ATOM   5043  H1  WAT   707      28.171  34.994  -3.351  0.00  0.00
ATOM   5044  H2  WAT   707      29.604  35.240  -2.927  0.00  0.00
TER       0              0
ATOM   5045  O   WAT   708      48.005  38.427  58.525  0.00  0.00
ATOM   5046  H1  WAT   708      47.629  37.617  58.869  0.00  0.00
ATOM   5047  H2  WAT   708      48.922  38.400  58.798  0.00  0.00
TER       0              0
ATOM   5048  O   WAT   709      16.193  46.260  23.578  0.00  0.00
ATOM   5049  H1  WAT   709      17.024  46.284  24.052  0.00  0.00
ATOM   5050  H2  WAT   709      15.604  45.771  24.152  0.00  0.00
TER       0              0
ATOM   5051  O   WAT   710      33.612  65.251  56.672  0.00  0.00
ATOM   5052  H1  WAT   710      33.391  66.177  56.567  0.00  0.00
ATOM   5053  H2  WAT   710      33.073  64.801  56.022  0.00  0.00
TER       0              0
ATOM   5054  O   WAT   711      14.731  55.285  14.171  0.00  0.00
ATOM   5055  H1  WAT   711      14.634  55.704  13.317  0.00  0.00
ATOM   5056  H2  WAT   711      15.435  55.772  14.599  0.00  0.00
TER       0              0
ATOM   5057  O   WAT   712      18.163   7.270  34.052  0.00  0.00
ATOM   5058  H1  WAT   712      18.822   7.888  34.368  0.00  0.00
ATOM   5059  H2  WAT   712      18.579   6.838  33.306  0.00  0.00
TER       0              0
ATOM   5060  O   WAT   713      34.039   2.689  47.696  0.00  0.00
ATOM   5061  H1  WAT   713      34.593   1.998  48.060  0.00  0.00
ATOM   5062  H2  WAT   713      34.498   2.972  46.905  0.00  0.00
TER       0              0
ATOM   5063  O   WAT   714      26.396   6.460  27.785  0.00  0.00
ATOM   5064  H1  WAT   714      26.154   7.190  27.215  0.00  0.00
ATOM   5065  H2  WAT   714      27.346   6.387  27.690  0.00  0.00
TER       0              0
ATOM   5066  O   WAT   715      28.309   9.738  12.418  0.00  0.00
ATOM   5067  H1  WAT   715      28.731   9.738  13.277  0.00  0.00
ATOM   5068  H2  WAT   715      27.756   8.957  12.423  0.00  0.00
TER       0              0
ATOM   5069  O   WAT   716      44.077  41.491  -0.114  0.00  0.00
ATOM   5070  H1  WAT   716      43.309  41.889  -0.525  0.00  0.00
ATOM   5071  H2  WAT   716      44.655  41.277  -0.846  0.00  0.00
TER       0              0
ATOM   5072  O   WAT   717      22.921  55.359  21.112  0.00  0.00
ATOM   5073  H1  WAT   717      23.375  56.053  20.635  0.00  0.00
ATOM   5074  H2  WAT   717      22.381  54.927  20.451  0.00  0.00
TER       0              0
ATOM   5075  O   WAT   718      15.621  11.807  22.703  0.00  0.00
ATOM   5076  H1  WAT   718      16.201  12.323  23.262  0.00  0.00
ATOM   5077  H2  WAT   718      15.020  12.449  22.325  0.00  0.00
TER       0              0
ATOM   5078  O   WAT   719      23.365  62.492  70.500  0.00  0.00
ATOM   5079  H1  WAT   719      22.748  63.121  70.127  0.00  0.00
ATOM   5080  H2  WAT   719      23.553  61.886  69.783  0.00  0.00
TER       0              0
ATOM   5081  O   WAT   720      26.606  28.357  15.885  0.00  0.00
ATOM   5082  H1  WAT   720      25.769  28.376  15.421  0.00  0.00
ATOM   5083  H2  WAT   720      26.806  27.426  15.980  0.00  0.00
TER       0              0
ATOM   5084  O   WAT   721      26.915  54.111  17.535  0.00  0.00
ATOM   5085  H1  WAT   721      26.054  53.820  17.836  0.00  0.00
ATOM   5086  H2  WAT   721      27.402  53.302  17.384  0.00  0.00
TER       0              0
ATOM   5087  O   WAT   722      60.748  35.141  12.881  0.00  0.00
ATOM   5088  H1  WAT   722      61.560  35.596  12.658  0.00  0.00
ATOM   5089  H2  WAT   722      60.113  35.456  12.237  0.00  0.00
TER       0              0
ATOM   5090  O   WAT   723      43.625   1.164  20.725  0.00  0.00
ATOM   5091  H1  WAT   723      43.866   0.309  20.368  0.00  0.00
ATOM   5092  H2  WAT   723      44.451   1.538  21.031  0.00  0.00
TER       0              0
ATOM   5093  O   WAT   724      43.253  55.199  14.400  0.00  0.00
ATOM   5094  H1  WAT   724      43.902  55.727  13.936  0.00  0.00
ATOM   5095  H2  WAT   724      42.652  54.903  13.716  0.00  0.00
TER       0              0
ATOM   5096  O   WAT   725      50.864  42.154  37.486  0.00  0.00
ATOM   5097  H1  WAT   725      50.924  41.207  37.356  0.00  0.00
ATOM   5098  H2  WAT   725      49.925  42.338  37.470  0.00  0.00
TER       0              0
ATOM   5099  O   WAT   726       9.267  31.075  34.540  0.00  0.00
ATOM   5100  H1  WAT   726      10.051  31.114  35.088  0.00  0.00
ATOM   5101  H2  WAT   726       8.542  31.032  35.164  0.00  0.00
TER       0              0
ATOM   5102  O   WAT   727      21.821  49.303  55.463  0.00  0.00
ATOM   5103  H1  WAT   727      21.601  49.861  54.717  0.00  0.00
ATOM   5104  H2  WAT   727      22.393  48.629  55.096  0.00  0.00
TER       0              0
ATOM   5105  O   WAT   728       8.428  43.248  32.609  0.00  0.00
ATOM   5106  H1  WAT   728       9.272  43.134  32.173  0.00  0.00
ATOM   5107  H2  WAT   728       8.475  42.676  33.375  0.00  0.00
TER       0              0
ATOM   5108  O   WAT   729      32.962   2.798  20.987  0.00  0.00
ATOM   5109  H1  WAT   729      33.169   2.922  21.913  0.00  0.00
ATOM   5110  H2  WAT   729      32.010   2.705  20.965  0.00  0.00
TER       0              0
ATOM   5111  O   WAT   730       3.469  15.973  22.070  0.00  0.00
ATOM   5112  H1  WAT   730       3.293  16.797  22.525  0.00  0.00
ATOM   5113  H2  WAT   730       4.372  15.759  22.304  0.00  0.00
TER       0              0
ATOM   5114  O   WAT   731      46.377  36.801  69.766  0.00  0.00
ATOM   5115  H1  WAT   731      45.685  36.777  70.427  0.00  0.00
ATOM   5116  H2  WAT   731      46.951  37.513  70.047  0.00  0.00
TER       0              0
ATOM   5117  O   WAT   732      57.259  38.520  23.657  0.00  0.00
ATOM   5118  H1  WAT   732      57.061  38.444  24.591  0.00  0.00
ATOM   5119  H2  WAT   732      57.183  37.626  23.323  0.00  0.00
TER       0              0
ATOM   5120  O   WAT   733      32.530  12.351  22.246  0.00  0.00
ATOM   5121  H1  WAT   733      31.740  12.037  22.685  0.00  0.00
ATOM   5122  H2  WAT   733      32.362  13.280  22.085  0.00  0.00
TER       0              0
ATOM   5123  O   WAT   734      53.700  51.551  63.980  0.00  0.00
ATOM   5124  H1  WAT   734      53.120  50.808  63.815  0.00  0.00
ATOM   5125  H2  WAT   734      54.513  51.156  64.293  0.00  0.00
TER       0              0
ATOM   5126  O   WAT   735      58.776   7.954  36.887  0.00  0.00
ATOM   5127  H1  WAT   735      59.063   8.762  37.313  0.00  0.00
ATOM   5128  H2  WAT   735      58.054   8.225  36.320  0.00  0.00
TER       0              0
ATOM   5129  O   WAT   736      70.439  40.374  17.853  0.00  0.00
ATOM   5130  H1  WAT   736      71.283  39.928  17.783  0.00  0.00
ATOM   5131  H2  WAT   736      70.390  40.652  18.768  0.00  0.00
TER       0              0
ATOM   5132  O   WAT   737      61.805  22.440  59.107  0.00  0.00
ATOM   5133  H1  WAT   737      61.488  21.558  58.914  0.00  0.00
ATOM   5134  H2  WAT   737      61.380  22.996  58.454  0.00  0.00
TER       0              0
ATOM   5135  O   WAT   738      44.239  14.630  36.402  0.00  0.00
ATOM   5136  H1  WAT   738      43.814  14.016  37.000  0.00  0.00
ATOM   5137  H2  WAT   738      43.878  14.416  35.542  0.00  0.00
TER       0              0
ATOM   5138  O   WAT   739      44.929  32.127  20.650  0.00  0.00
ATOM   5139  H1  WAT   739      45.828  32.433  20.771  0.00  0.00
ATOM   5140  H2  WAT   739      44.389  32.805  21.057  0.00  0.00
TER       0              0
ATOM   5141  O   WAT   740      33.899  12.907  16.108  0.00  0.00
ATOM   5142  H1  WAT   740      33.774  11.958  16.129  0.00  0.00
ATOM   5143  H2  WAT   740      33.245  13.221  15.483  0.00  0.00
TER       0              0
ATOM   5144  O   WAT   741      64.655  61.251  40.958  0.00  0.00
ATOM   5145  H1  WAT   741      65.365  60.830  40.473  0.00  0.00
ATOM   5146  H2  WAT   741      64.995  61.346  41.847  0.00  0.00
TER       0              0
ATOM   5147  O   WAT   742      64.775  11.622  45.643  0.00  0.00
ATOM   5148  H1  WAT   742      64.196  10.867  45.748  0.00  0.00
ATOM   5149  H2  WAT   742      64.194  12.380  45.706  0.00  0.00
TER       0              0
ATOM   5150  O   WAT   743      47.383  41.029  73.379  0.00  0.00
ATOM   5151  H1  WAT   743      47.179  41.894  73.735  0.00  0.00
ATOM   5152  H2  WAT   743      47.138  40.420  74.075  0.00  0.00
TER       0              0
ATOM   5153  O   WAT   744      19.648  57.491  10.794  0.00  0.00
ATOM   5154  H1  WAT   744      20.207  57.145  11.491  0.00  0.00
ATOM   5155  H2  WAT   744      20.258  57.741  10.100  0.00  0.00
TER       0              0
ATOM   5156  O   WAT   745      59.497  47.909  10.007  0.00  0.00
ATOM   5157  H1  WAT   745      59.175  47.897  10.908  0.00  0.00
ATOM   5158  H2  WAT   745      59.164  47.099   9.622  0.00  0.00
TER       0              0
ATOM   5159  O   WAT   746      18.509  16.461  30.777  0.00  0.00
ATOM   5160  H1  WAT   746      19.293  16.487  31.326  0.00  0.00
ATOM   5161  H2  WAT   746      18.248  17.378  30.689  0.00  0.00
TER       0              0
ATOM   5162  O   WAT   747      67.643  36.116  54.394  0.00  0.00
ATOM   5163  H1  WAT   747      68.448  36.388  53.953  0.00  0.00
ATOM   5164  H2  WAT   747      67.943  35.590  55.135  0.00  0.00
TER       0              0
ATOM   5165  O   WAT   748      17.091  14.217  60.337  0.00  0.00
ATOM   5166  H1  WAT   748      16.417  13.740  60.820  0.00  0.00
ATOM   5167  H2  WAT   748      17.433  14.851  60.966  0.00  0.00
TER       0              0
ATOM   5168  O   WAT   749       1.618  28.232  27.189  0.00  0.00
ATOM   5169  H1  WAT   749       1.486  27.308  26.976  0.00  0.00
ATOM   5170  H2  WAT   749       1.190  28.345  28.038  0.00  0.00
TER       0              0
ATOM   5171  O   WAT   750      11.928  10.375  38.338  0.00  0.00
ATOM   5172  H1  WAT   750      11.619  10.888  37.592  0.00  0.00
ATOM   5173  H2  WAT   750      11.135   9.984  38.705  0.00  0.00
TER       0              0
ATOM   5174  O   WAT   751       0.385  54.049  16.496  0.00  0.00
ATOM   5175  H1  WAT   751       0.473  53.099  16.414  0.00  0.00
ATOM   5176  H2  WAT   751       1.284  54.375  16.478  0.00  0.00
TER       0              0
ATOM   5177  O   WAT   752      10.909  55.346  53.547  0.00  0.00
ATOM   5178  H1  WAT   752      10.432  54.922  52.834  0.00  0.00
ATOM   5179  H2  WAT   752      10.685  56.274  53.466  0.00  0.00
TER       0              0
ATOM   5180  O   WAT   753      20.167   9.108  46.826  0.00  0.00
ATOM   5181  H1  WAT   753      19.411   9.282  47.387  0.00  0.00
ATOM   5182  H2  WAT   753      19.803   8.645  46.072  0.00  0.00
TER       0              0
ATOM   5183  O   WAT   754      60.816  13.759  59.982  0.00  0.00
ATOM   5184  H1  WAT   754      60.399  14.495  59.533  0.00  0.00
ATOM   5185  H2  WAT   754      61.699  14.070  60.183  0.00  0.00
TER       0              0
ATOM   5186  O   WAT   755      71.379  45.474  15.163  0.00  0.00
ATOM   5187  H1  WAT   755      70.442  45.327  15.036  0.00  0.00
ATOM   5188  H2  WAT   755      71.802  44.834  14.590  0.00  0.00
TER       0              0
ATOM   5189  O   WAT   756      40.618  65.005  51.626  0.00  0.00
ATOM   5190  H1  WAT   756      40.118  64.238  51.905  0.00  0.00
ATOM   5191  H2  WAT   756      39.960  65.692  51.516  0.00  0.00
TER       0              0
ATOM   5192  O   WAT   757      72.657  37.810  50.142  0.00  0.00
ATOM   5193  H1  WAT   757      72.278  38.662  50.360  0.00  0.00
ATOM   5194  H2  WAT   757      72.881  37.424  50.989  0.00  0.00
TER       0              0
ATOM   5195  O   WAT   758      54.651  25.087  31.707  0.00  0.00
ATOM   5196  H1  WAT   758      53.857  24.577  31.548  0.00  0.00
ATOM   5197  H2  WAT   758      54.357  25.998  31.693  0.00  0.00
TER       0              0
ATOM   5198  O   WAT   759      73.322  31.933  34.544  0.00  0.00
ATOM   5199  H1  WAT   759      72.573  31.440  34.879  0.00  0.00
ATOM   5200  H2  WAT   759      74.050  31.313  34.573  0.00  0.00
TER       0              0
ATOM   5201  O   WAT   760      16.425  61.425  52.811  0.00  0.00
ATOM   5202  H1  WAT   760      16.387  61.947  52.010  0.00  0.00
ATOM   5203  H2  WAT   760      16.258  60.528  52.521  0.00  0.00
TER       0              0
ATOM   5204  O   WAT   761      19.290  52.832  44.552  0.00  0.00
ATOM   5205  H1  WAT   761      18.350  52.661  44.498  0.00  0.00
ATOM   5206  H2  WAT   761      19.615  52.189  45.183  0.00  0.00
TER       0              0
ATOM   5207  O   WAT   762      57.648  13.017  36.041  0.00  0.00
ATOM   5208  H1  WAT   762      57.647  13.903  36.403  0.00  0.00
ATOM   5209  H2  WAT   762      57.174  12.494  36.688  0.00  0.00
TER       0              0
ATOM   5210  O   WAT   763      49.461  37.186  48.162  0.00  0.00
ATOM   5211  H1  WAT   763      48.734  37.745  48.434  0.00  0.00
ATOM   5212  H2  WAT   763      49.855  36.889  48.983  0.00  0.00
TER       0              0
ATOM   5213  O   WAT   764      62.850  13.194  33.152  0.00  0.00
ATOM   5214  H1  WAT   764      62.308  12.701  32.536  0.00  0.00
ATOM   5215  H2  WAT   764      62.954  12.608  33.902  0.00  0.00
TER       0              0
ATOM   5216  O   WAT   765      16.862  58.098  27.453  0.00  0.00
ATOM   5217  H1  WAT   765      17.545  58.764  27.537  0.00  0.00
ATOM   5218  H2  WAT   765      16.060  58.597  27.296  0.00  0.00
TER       0              0
ATOM   5219  O   WAT   766      49.535  23.082  27.064  0.00  0.00
ATOM   5220  H1  WAT   766      50.482  22.989  26.960  0.00  0.00
ATOM   5221  H2  WAT   766      49.281  22.344  27.618  0.00  0.00
TER       0              0
ATOM   5222  O   WAT   767      35.171   4.158  28.704  0.00  0.00
ATOM   5223  H1  WAT   767      34.792   4.209  27.826  0.00  0.00
ATOM   5224  H2  WAT   767      34.425   4.269  29.293  0.00  0.00
TER       0              0
ATOM   5225  O   WAT   768       1.481  33.217  43.466  0.00  0.00
ATOM   5226  H1  WAT   768       1.966  33.596  42.733  0.00  0.00
ATOM   5227  H2  WAT   768       1.226  32.347  43.159  0.00  0.00
TER       0              0
ATOM   5228  O   WAT   769      71.218  48.562  50.924  0.00  0.00
ATOM   5229  H1  WAT   769      70.363  48.921  50.685  0.00  0.00
ATOM   5230  H2  WAT   769      71.429  48.984  51.758  0.00  0.00
TER       0              0
ATOM   5231  O   WAT   770      35.013  30.823  60.137  0.00  0.00
ATOM   5232  H1  WAT   770      34.980  30.287  59.345  0.00  0.00
ATOM   5233  H2  WAT   770      34.684  31.679  59.861  0.00  0.00
TER       0              0
ATOM   5234  O   WAT   771      49.224  25.080  29.228  0.00  0.00
ATOM   5235  H1  WAT   771      49.364  24.661  28.379  0.00  0.00
ATOM   5236  H2  WAT   771      48.541  24.555  29.645  0.00  0.00
TER       0              0
ATOM   5237  O   WAT   772      28.004  37.491  71.842  0.00  0.00
ATOM   5238  H1  WAT   772      28.826  37.117  71.525  0.00  0.00
ATOM   5239  H2  WAT   772      27.975  37.252  72.769  0.00  0.00
TER       0              0
ATOM   5240  O   WAT   773      16.442  30.146  36.266  0.00  0.00
ATOM   5241  H1  WAT   773      15.879  30.661  36.845  0.00  0.00
ATOM   5242  H2  WAT   773      16.140  29.245  36.377  0.00  0.00
TER       0              0
ATOM   5243  O   WAT   774      11.324  34.868  50.784  0.00  0.00
ATOM   5244  H1  WAT   774      12.180  35.234  50.560  0.00  0.00
ATOM   5245  H2  WAT   774      11.234  34.104  50.214  0.00  0.00
TER       0              0
ATOM   5246  O   WAT   775      52.494  11.931  48.078  0.00  0.00
ATOM   5247  H1  WAT   775      53.261  12.080  47.526  0.00  0.00
ATOM   5248  H2  WAT   775      52.813  12.058  48.971  0.00  0.00
TER       0              0
ATOM   5249  O   WAT   776      54.366  45.122   8.400  0.00  0.00
ATOM   5250  H1  WAT   776      54.350  44.796   7.500  0.00  0.00
ATOM   5251  H2  WAT   776      53.523  45.562   8.510  0.00  0.00
TER       0              0
ATOM   5252  O   WAT   777      33.333  64.587  34.654  0.00  0.00
ATOM   5253  H1  WAT   777      33.271  65.377  34.118  0.00  0.00
ATOM   5254  H2  WAT   777      34.157  64.684  35.130  0.00  0.00
TER       0              0
ATOM   5255  O   WAT   778       6.032  11.982  34.645  0.00  0.00
ATOM   5256  H1  WAT   778       5.869  11.079  34.919  0.00  0.00
ATOM   5257  H2  WAT   778       5.451  12.114  33.896  0.00  0.00
TER       0              0
ATOM   5258  O   WAT   779      67.454  48.302  53.507  0.00  0.00
ATOM   5259  H1  WAT   779      68.241  47.866  53.180  0.00  0.00
ATOM   5260  H2  WAT   779      66.890  47.588  53.803  0.00  0.00
TER       0              0
ATOM   5261  O   WAT   780      40.659  34.217   5.792  0.00  0.00
ATOM   5262  H1  WAT   780      41.181  34.334   4.999  0.00  0.00
ATOM   5263  H2  WAT   780      39.848  34.695   5.618  0.00  0.00
TER       0              0
ATOM   5264  O   WAT   781       3.207  49.691  51.173  0.00  0.00
ATOM   5265  H1  WAT   781       3.419  49.769  50.243  0.00  0.00
ATOM   5266  H2  WAT   781       3.267  48.753  51.355  0.00  0.00
TER       0              0
ATOM   5267  O   WAT   782      58.817  44.643  23.968  0.00  0.00
ATOM   5268  H1  WAT   782      58.002  44.669  23.467  0.00  0.00
ATOM   5269  H2  WAT   782      59.311  43.918  23.585  0.00  0.00
TER       0              0
ATOM   5270  O   WAT   783      32.004  37.318  13.328  0.00  0.00
ATOM   5271  H1  WAT   783      32.527  38.117  13.395  0.00  0.00
ATOM   5272  H2  WAT   783      32.626  36.648  13.041  0.00  0.00
TER       0              0
ATOM   5273  O   WAT   784      49.103  27.463  42.068  0.00  0.00
ATOM   5274  H1  WAT   784      48.772  26.568  41.989  0.00  0.00
ATOM   5275  H2  WAT   784      50.014  27.408  41.780  0.00  0.00
TER       0              0
ATOM   5276  O   WAT   785      44.249  41.462   4.394  0.00  0.00
ATOM   5277  H1  WAT   785      44.833  41.438   5.152  0.00  0.00
ATOM   5278  H2  WAT   785      44.482  42.269   3.936  0.00  0.00
TER       0              0
ATOM   5279  O   WAT   786      51.254  25.892   7.932  0.00  0.00
ATOM   5280  H1  WAT   786      51.838  25.870   7.174  0.00  0.00
ATOM   5281  H2  WAT   786      51.824  26.113   8.668  0.00  0.00
TER       0              0
ATOM   5282  O   WAT   787      63.282  63.122  39.398  0.00  0.00
ATOM   5283  H1  WAT   787      63.698  62.437  39.922  0.00  0.00
ATOM   5284  H2  WAT   787      62.356  62.877  39.376  0.00  0.00
TER       0              0
ATOM   5285  O   WAT   788      61.368  40.860  53.028  0.00  0.00
ATOM   5286  H1  WAT   788      61.622  41.493  52.357  0.00  0.00
ATOM   5287  H2  WAT   788      60.904  41.379  53.684  0.00  0.00
TER       0              0
ATOM   5288  O   WAT   789      23.062  30.107  16.086  0.00  0.00
ATOM   5289  H1  WAT   789      23.778  30.483  15.574  0.00  0.00
ATOM   5290  H2  WAT   789      23.356  30.177  16.995  0.00  0.00
TER       0              0
ATOM   5291  O   WAT   790      55.837  56.108  32.612  0.00  0.00
ATOM   5292  H1  WAT   790      55.118  55.485  32.712  0.00  0.00
ATOM   5293  H2  WAT   790      55.436  56.874  32.203  0.00  0.00
TER       0              0
ATOM   5294  O   WAT   791      69.103  21.454  44.065  0.00  0.00
ATOM   5295  H1  WAT   791      69.981  21.249  44.385  0.00  0.00
ATOM   5296  H2  WAT   791      69.236  21.722  43.156  0.00  0.00
TER       0              0
ATOM   5297  O   WAT   792      34.717  69.672  44.834  0.00  0.00
ATOM   5298  H1  WAT   792      34.586  70.583  45.096  0.00  0.00
ATOM   5299  H2  WAT   792      33.861  69.262  44.954  0.00  0.00
TER       0              0
ATOM   5300  O   WAT   793      28.847   4.627  24.208  0.00  0.00
ATOM   5301  H1  WAT   793      28.813   4.461  25.150  0.00  0.00
ATOM   5302  H2  WAT   793      27.930   4.629  23.933  0.00  0.00
TER       0              0
ATOM   5303  O   WAT   794      61.329  38.051  49.635  0.00  0.00
ATOM   5304  H1  WAT   794      60.939  38.774  49.144  0.00  0.00
ATOM   5305  H2  WAT   794      60.893  38.078  50.487  0.00  0.00
TER       0              0
ATOM   5306  O   WAT   795       3.521  33.848  27.317  0.00  0.00
ATOM   5307  H1  WAT   795       4.020  33.376  26.650  0.00  0.00
ATOM   5308  H2  WAT   795       3.207  34.634  26.870  0.00  0.00
TER       0              0
ATOM   5309  O   WAT   796      15.854   2.936  45.847  0.00  0.00
ATOM   5310  H1  WAT   796      15.269   3.043  45.097  0.00  0.00
ATOM   5311  H2  WAT   796      15.395   3.363  46.571  0.00  0.00
TER       0              0
ATOM   5312  O   WAT   797      41.321  -0.398  41.493  0.00  0.00
ATOM   5313  H1  WAT   797      41.902  -1.131  41.696  0.00  0.00
ATOM   5314  H2  WAT   797      41.725   0.355  41.925  0.00  0.00
TER       0              0
ATOM   5315  O   WAT   798      51.849   6.619  55.103  0.00  0.00
ATOM   5316  H1  WAT   798      51.505   5.854  54.642  0.00  0.00
ATOM   5317  H2  WAT   798      51.075   7.146  55.304  0.00  0.00
TER       0              0
ATOM   5318  O   WAT   799      48.792  47.711   7.357  0.00  0.00
ATOM   5319  H1  WAT   799      47.957  47.290   7.152  0.00  0.00
ATOM   5320  H2  WAT   799      48.598  48.278   8.102  0.00  0.00
TER       0              0
ATOM   5321  O   WAT   800       7.823  32.732  27.706  0.00  0.00
ATOM   5322  H1  WAT   800       7.894  33.076  26.816  0.00  0.00
ATOM   5323  H2  WAT   800       8.278  31.891  27.675  0.00  0.00
TER       0              0
ATOM   5324  O   WAT   801      17.116  47.852  61.547  0.00  0.00
ATOM   5325  H1  WAT   801      16.664  48.204  60.780  0.00  0.00
ATOM   5326  H2  WAT   801      17.680  48.566  61.841  0.00  0.00
TER       0              0
ATOM   5327  O   WAT   802      53.390   8.896  13.599  0.00  0.00
ATOM   5328  H1  WAT   802      52.966   8.883  12.741  0.00  0.00
ATOM   5329  H2  WAT   802      53.477   7.973  13.838  0.00  0.00
TER       0              0
ATOM   5330  O   WAT   803      36.292  37.736   7.777  0.00  0.00
ATOM   5331  H1  WAT   803      35.434  37.516   8.140  0.00  0.00
ATOM   5332  H2  WAT   803      36.842  36.982   7.990  0.00  0.00
TER       0              0
ATOM   5333  O   WAT   804       3.339   8.425  22.828  0.00  0.00
ATOM   5334  H1  WAT   804       4.247   8.395  22.525  0.00  0.00
ATOM   5335  H2  WAT   804       3.105   7.509  22.973  0.00  0.00
TER       0              0
ATOM   5336  O   WAT   805      28.503  51.728  17.643  0.00  0.00
ATOM   5337  H1  WAT   805      27.910  50.979  17.699  0.00  0.00
ATOM   5338  H2  WAT   805      28.942  51.623  16.799  0.00  0.00
TER       0              0
ATOM   5339  O   WAT   806       1.151  42.032  64.318  0.00  0.00
ATOM   5340  H1  WAT   806       1.988  41.927  63.866  0.00  0.00
ATOM   5341  H2  WAT   806       0.499  42.031  63.617  0.00  0.00
TER       0              0
ATOM   5342  O   WAT   807      29.050  32.621  75.759  0.00  0.00
ATOM   5343  H1  WAT   807      29.437  33.450  76.039  0.00  0.00
ATOM   5344  H2  WAT   807      28.942  32.122  76.569  0.00  0.00
TER       0              0
ATOM   5345  O   WAT   808      18.030  47.559  73.451  0.00  0.00
ATOM   5346  H1  WAT   808      18.271  47.324  72.555  0.00  0.00
ATOM   5347  H2  WAT   808      17.962  46.722  73.909  0.00  0.00
TER       0              0
ATOM   5348  O   WAT   809      24.082   0.538  52.925  0.00  0.00
ATOM   5349  H1  WAT   809      23.346   0.772  52.359  0.00  0.00
ATOM   5350  H2  WAT   809      24.259  -0.380  52.720  0.00  0.00
TER       0              0
ATOM   5351  O   WAT   810      31.795  62.536   7.008  0.00  0.00
ATOM   5352  H1  WAT   810      31.316  61.985   7.627  0.00  0.00
ATOM   5353  H2  WAT   810      32.716  62.407   7.234  0.00  0.00
TER       0              0
ATOM   5354  O   WAT   811      43.688  33.748  22.736  0.00  0.00
ATOM   5355  H1  WAT   811      42.912  34.198  22.402  0.00  0.00
ATOM   5356  H2  WAT   811      44.165  34.421  23.222  0.00  0.00
TER       0              0
ATOM   5357  O   WAT   812       5.585  15.313  16.936  0.00  0.00
ATOM   5358  H1  WAT   812       5.328  15.862  16.196  0.00  0.00
ATOM   5359  H2  WAT   812       4.963  15.537  17.628  0.00  0.00
TER       0              0
ATOM   5360  O   WAT   813      57.427   7.501  15.726  0.00  0.00
ATOM   5361  H1  WAT   813      57.390   6.828  15.047  0.00  0.00
ATOM   5362  H2  WAT   813      57.544   8.321  15.245  0.00  0.00
TER       0              0
ATOM   5363  O   WAT   814      10.035  22.264  28.620  0.00  0.00
ATOM   5364  H1  WAT   814      10.608  22.978  28.342  0.00  0.00
ATOM   5365  H2  WAT   814       9.184  22.477  28.239  0.00  0.00
TER       0              0
ATOM   5366  O   WAT   815      62.616  60.335  22.513  0.00  0.00
ATOM   5367  H1  WAT   815      61.802  60.694  22.866  0.00  0.00
ATOM   5368  H2  WAT   815      62.598  59.411  22.763  0.00  0.00
TER       0              0
ATOM   5369  O   WAT   816      18.760  33.003  17.295  0.00  0.00
ATOM   5370  H1  WAT   816      19.493  32.391  17.370  0.00  0.00
ATOM   5371  H2  WAT   816      18.176  32.768  18.016  0.00  0.00
TER       0              0
ATOM   5372  O   WAT   817      73.165  11.511  29.675  0.00  0.00
ATOM   5373  H1  WAT   817      72.801  12.068  30.363  0.00  0.00
ATOM   5374  H2  WAT   817      72.514  11.541  28.973  0.00  0.00
TER       0              0
ATOM   5375  O   WAT   818      49.932  26.515  26.365  0.00  0.00
ATOM   5376  H1  WAT   818      49.019  26.364  26.123  0.00  0.00
ATOM   5377  H2  WAT   818      49.915  27.330  26.868  0.00  0.00
TER       0              0
ATOM   5378  O   WAT   819      54.537  21.006  17.467  0.00  0.00
ATOM   5379  H1  WAT   819      54.871  21.126  16.578  0.00  0.00
ATOM   5380  H2  WAT   819      53.707  21.484  17.478  0.00  0.00
TER       0              0
ATOM   5381  O   WAT   820      29.261  33.981  72.639  0.00  0.00
ATOM   5382  H1  WAT   820      28.760  34.468  71.985  0.00  0.00
ATOM   5383  H2  WAT   820      28.642  33.832  73.353  0.00  0.00
TER       0              0
ATOM   5384  O   WAT   821      47.506   7.607  66.374  0.00  0.00
ATOM   5385  H1  WAT   821      46.633   7.231  66.259  0.00  0.00
ATOM   5386  H2  WAT   821      47.399   8.533  66.157  0.00  0.00
TER       0              0
ATOM   5387  O   WAT   822      46.065  62.732  41.542  0.00  0.00
ATOM   5388  H1  WAT   822      45.308  63.313  41.613  0.00  0.00
ATOM   5389  H2  WAT   822      46.516  62.824  42.381  0.00  0.00
TER       0              0
ATOM   5390  O   WAT   823      72.779  34.929  50.523  0.00  0.00
ATOM   5391  H1  WAT   823      73.676  34.925  50.189  0.00  0.00
ATOM   5392  H2  WAT   823      72.266  34.503  49.835  0.00  0.00
TER       0              0
ATOM   5393  O   WAT   824      44.132  57.540  50.883  0.00  0.00
ATOM   5394  H1  WAT   824      43.228  57.400  51.167  0.00  0.00
ATOM   5395  H2  WAT   824      44.660  57.052  51.514  0.00  0.00
TER       0              0
ATOM   5396  O   WAT   825      60.884  26.490  16.736  0.00  0.00
ATOM   5397  H1  WAT   825      61.099  26.355  15.813  0.00  0.00
ATOM   5398  H2  WAT   825      60.639  27.413  16.793  0.00  0.00
TER       0              0
ATOM   5399  O   WAT   826      35.313  23.575  27.484  0.00  0.00
ATOM   5400  H1  WAT   826      35.905  24.125  26.971  0.00  0.00
ATOM   5401  H2  WAT   826      35.882  22.917  27.881  0.00  0.00
TER       0              0
ATOM   5402  O   WAT   827      15.793  43.607  -1.666  0.00  0.00
ATOM   5403  H1  WAT   827      16.727  43.461  -1.818  0.00  0.00
ATOM   5404  H2  WAT   827      15.497  44.088  -2.439  0.00  0.00
TER       0              0
ATOM   5405  O   WAT   828      48.789  54.714  45.524  0.00  0.00
ATOM   5406  H1  WAT   828      47.854  54.831  45.356  0.00  0.00
ATOM   5407  H2  WAT   828      48.841  54.506  46.457  0.00  0.00
TER       0              0
ATOM   5408  O   WAT   829      73.106  40.312  52.654  0.00  0.00
ATOM   5409  H1  WAT   829      73.547  40.139  53.486  0.00  0.00
ATOM   5410  H2  WAT   829      73.789  40.678  52.092  0.00  0.00
TER       0              0
ATOM   5411  O   WAT   830      38.386  61.356  60.670  0.00  0.00
ATOM   5412  H1  WAT   830      37.874  61.911  61.258  0.00  0.00
ATOM   5413  H2  WAT   830      37.731  60.873  60.166  0.00  0.00
TER       0              0
ATOM   5414  O   WAT   831      17.879  67.354  23.241  0.00  0.00
ATOM   5415  H1  WAT   831      18.717  67.352  22.777  0.00  0.00
ATOM   5416  H2  WAT   831      18.119  67.348  24.168  0.00  0.00
TER       0              0
ATOM   5417  O   WAT   832      35.848  33.086  13.639  0.00  0.00
ATOM   5418  H1  WAT   832      36.605  32.594  13.957  0.00  0.00
ATOM   5419  H2  WAT   832      36.002  33.982  13.939  0.00  0.00
TER       0              0
ATOM   5420  O   WAT   833      39.526  16.593  52.162  0.00  0.00
ATOM   5421  H1  WAT   833      38.657  16.664  52.557  0.00  0.00
ATOM   5422  H2  WAT   833      39.359  16.559  51.220  0.00  0.00
TER       0              0
ATOM   5423  O   WAT   834      34.646  42.693  77.251  0.00  0.00
ATOM   5424  H1  WAT   834      34.478  43.628  77.134  0.00  0.00
ATOM   5425  H2  WAT   834      34.139  42.454  78.027  0.00  0.00
TER       0              0
ATOM   5426  O   WAT   835      25.338  11.012  50.420  0.00  0.00
ATOM   5427  H1  WAT   835      25.038  10.259  50.930  0.00  0.00
ATOM   5428  H2  WAT   835      26.171  10.728  50.043  0.00  0.00
TER       0              0
ATOM   5429  O   WAT   836      22.129  18.703  24.877  0.00  0.00
ATOM   5430  H1  WAT   836      22.003  19.013  23.980  0.00  0.00
ATOM   5431  H2  WAT   836      21.584  19.282  25.410  0.00  0.00
TER       0              0
ATOM   5432  O   WAT   837       4.659  42.000  23.279  0.00  0.00
ATOM   5433  H1  WAT   837       5.614  41.941  23.264  0.00  0.00
ATOM   5434  H2  WAT   837       4.400  41.928  22.360  0.00  0.00
TER       0              0
ATOM   5435  O   WAT   838      57.743  25.420   8.862  0.00  0.00
ATOM   5436  H1  WAT   838      58.677  25.490   9.058  0.00  0.00
ATOM   5437  H2  WAT   838      57.623  24.510   8.590  0.00  0.00
TER       0              0
ATOM   5438  O   WAT   839      73.552  56.658  20.136  0.00  0.00
ATOM   5439  H1  WAT   839      72.856  57.022  19.588  0.00  0.00
ATOM   5440  H2  WAT   839      74.348  56.765  19.615  0.00  0.00
TER       0              0
ATOM   5441  O   WAT   840      67.557  24.037  42.585  0.00  0.00
ATOM   5442  H1  WAT   840      68.199  23.550  42.068  0.00  0.00
ATOM   5443  H2  WAT   840      68.040  24.795  42.914  0.00  0.00
TER       0              0
ATOM   5444  O   WAT   841      60.538  24.777  18.658  0.00  0.00
ATOM   5445  H1  WAT   841      61.200  25.078  19.281  0.00  0.00
ATOM   5446  H2  WAT   841      60.487  25.476  18.007  0.00  0.00
TER       0              0
ATOM   5447  O   WAT   842      69.554  57.173  35.420  0.00  0.00
ATOM   5448  H1  WAT   842      68.629  57.020  35.228  0.00  0.00
ATOM   5449  H2  WAT   842      69.833  56.391  35.896  0.00  0.00
TER       0              0
ATOM   5450  O   WAT   843       0.159  28.290  29.529  0.00  0.00
ATOM   5451  H1  WAT   843      -0.252  29.138  29.698  0.00  0.00
ATOM   5452  H2  WAT   843       0.370  27.949  30.398  0.00  0.00
TER       0              0
ATOM   5453  O   WAT   844      20.842  53.127  50.070  0.00  0.00
ATOM   5454  H1  WAT   844      20.491  52.267  50.302  0.00  0.00
ATOM   5455  H2  WAT   844      21.727  53.130  50.433  0.00  0.00
TER       0              0
ATOM   5456  O   WAT   845      51.607  16.049  43.069  0.00  0.00
ATOM   5457  H1  WAT   845      50.978  16.595  43.541  0.00  0.00
ATOM   5458  H2  WAT   845      51.078  15.345  42.694  0.00  0.00
TER       0              0
ATOM   5459  O   WAT   846      14.151  18.455  33.250  0.00  0.00
ATOM   5460  H1  WAT   846      14.017  18.678  32.329  0.00  0.00
ATOM   5461  H2  WAT   846      15.075  18.211  33.306  0.00  0.00
TER       0              0
ATOM   5462  O   WAT   847      54.724  38.475   3.032  0.00  0.00
ATOM   5463  H1  WAT   847      55.066  38.364   3.919  0.00  0.00
ATOM   5464  H2  WAT   847      53.921  38.983   3.147  0.00  0.00
TER       0              0
ATOM   5465  O   WAT   848      44.160   3.120  44.200  0.00  0.00
ATOM   5466  H1  WAT   848      44.224   3.644  43.402  0.00  0.00
ATOM   5467  H2  WAT   848      45.014   2.694  44.275  0.00  0.00
TER       0              0
ATOM   5468  O   WAT   849      22.810  27.486  15.813  0.00  0.00
ATOM   5469  H1  WAT   849      22.569  27.361  16.731  0.00  0.00
ATOM   5470  H2  WAT   849      22.696  28.424  15.661  0.00  0.00
TER       0              0
ATOM   5471  O   WAT   850      41.220   0.279  18.939  0.00  0.00
ATOM   5472  H1  WAT   850      41.583   0.608  19.762  0.00  0.00
ATOM   5473  H2  WAT   850      40.411   0.776  18.819  0.00  0.00
TER       0              0
ATOM   5474  O   WAT   851      71.762  18.712  29.626  0.00  0.00
ATOM   5475  H1  WAT   851      71.191  19.466  29.477  0.00  0.00
ATOM   5476  H2  WAT   851      72.110  18.846  30.507  0.00  0.00
TER       0              0
ATOM   5477  O   WAT   852      50.008   3.312  39.911  0.00  0.00
ATOM   5478  H1  WAT   852      50.358   2.590  39.389  0.00  0.00
ATOM   5479  H2  WAT   852      49.137   3.471  39.547  0.00  0.00
TER       0              0
ATOM   5480  O   WAT   853      66.238  54.763  15.004  0.00  0.00
ATOM   5481  H1  WAT   853      67.130  54.438  15.127  0.00  0.00
ATOM   5482  H2  WAT   853      66.324  55.716  15.032  0.00  0.00
TER       0              0
ATOM   5483  O   WAT   854      33.610  16.095  64.175  0.00  0.00
ATOM   5484  H1  WAT   854      34.062  15.977  65.011  0.00  0.00
ATOM   5485  H2  WAT   854      32.705  15.838  64.353  0.00  0.00
TER       0              0
ATOM   5486  O   WAT   855      50.285  20.498  17.695  0.00  0.00
ATOM   5487  H1  WAT   855      50.598  21.400  17.762  0.00  0.00
ATOM   5488  H2  WAT   855      49.691  20.394  18.438  0.00  0.00
TER       0              0
ATOM   5489  O   WAT   856      40.088  10.008  46.370  0.00  0.00
ATOM   5490  H1  WAT   856      40.154  10.959  46.290  0.00  0.00
ATOM   5491  H2  WAT   856      39.914   9.704  45.479  0.00  0.00
TER       0              0
ATOM   5492  O   WAT   857      37.995  48.618  67.020  0.00  0.00
ATOM   5493  H1  WAT   857      38.416  47.838  67.382  0.00  0.00
ATOM   5494  H2  WAT   857      37.060  48.415  67.035  0.00  0.00
TER       0              0
ATOM   5495  O   WAT   858      19.906  40.767   0.633  0.00  0.00
ATOM   5496  H1  WAT   858      20.260  41.617   0.896  0.00  0.00
ATOM   5497  H2  WAT   858      18.958  40.894   0.626  0.00  0.00
TER       0              0
ATOM   5498  O   WAT   859      60.759  28.519  27.840  0.00  0.00
ATOM   5499  H1  WAT   859      60.155  28.772  27.142  0.00  0.00
ATOM   5500  H2  WAT   859      60.305  28.758  28.648  0.00  0.00
TER       0              0
ATOM   5501  O   WAT   860      63.680  31.508  67.422  0.00  0.00
ATOM   5502  H1  WAT   860      63.904  30.596  67.611  0.00  0.00
ATOM   5503  H2  WAT   860      64.095  31.686  66.578  0.00  0.00
TER       0              0
ATOM   5504  O   WAT   861      40.933  70.201  25.146  0.00  0.00
ATOM   5505  H1  WAT   861      40.183  70.299  25.732  0.00  0.00
ATOM   5506  H2  WAT   861      40.899  70.974  24.582  0.00  0.00
TER       0              0
ATOM   5507  O   WAT   862      50.378  42.452  59.718  0.00  0.00
ATOM   5508  H1  WAT   862      49.741  42.270  59.027  0.00  0.00
ATOM   5509  H2  WAT   862      50.030  43.222  60.168  0.00  0.00
TER       0              0
ATOM   5510  O   WAT   863      12.213  13.672  15.827  0.00  0.00
ATOM   5511  H1  WAT   863      12.471  12.750  15.799  0.00  0.00
ATOM   5512  H2  WAT   863      11.272  13.652  16.000  0.00  0.00
TER       0              0
ATOM   5513  O   WAT   864      42.121  14.595  16.141  0.00  0.00
ATOM   5514  H1  WAT   864      42.873  14.607  15.548  0.00  0.00
ATOM   5515  H2  WAT   864      41.401  14.260  15.607  0.00  0.00
TER       0              0
ATOM   5516  O   WAT   865      56.917  59.603  38.601  0.00  0.00
ATOM   5517  H1  WAT   865      57.467  58.901  38.252  0.00  0.00
ATOM   5518  H2  WAT   865      56.751  60.173  37.850  0.00  0.00
TER       0              0
ATOM   5519  O   WAT   866       6.833  14.341  46.393  0.00  0.00
ATOM   5520  H1  WAT   866       7.665  13.888  46.259  0.00  0.00
ATOM   5521  H2  WAT   866       7.029  15.261  46.215  0.00  0.00
TER       0              0
ATOM   5522  O   WAT   867      50.129  10.894  33.907  0.00  0.00
ATOM   5523  H1  WAT   867      49.340  11.255  33.503  0.00  0.00
ATOM   5524  H2  WAT   867      50.188  11.337  34.754  0.00  0.00
TER       0              0
ATOM   5525  O   WAT   868      68.774  24.783  46.785  0.00  0.00
ATOM   5526  H1  WAT   868      68.240  25.169  47.479  0.00  0.00
ATOM   5527  H2  WAT   868      68.185  24.174  46.340  0.00  0.00
TER       0              0
ATOM   5528  O   WAT   869       7.644  30.027  24.865  0.00  0.00
ATOM   5529  H1  WAT   869       6.939  30.611  24.586  0.00  0.00
ATOM   5530  H2  WAT   869       8.418  30.347  24.402  0.00  0.00
TER       0              0
ATOM   5531  O   WAT   870      41.208  64.659  58.864  0.00  0.00
ATOM   5532  H1  WAT   870      40.569  64.486  58.172  0.00  0.00
ATOM   5533  H2  WAT   870      40.930  64.100  59.590  0.00  0.00
TER       0              0
ATOM   5534  O   WAT   871      69.216  64.907  28.500  0.00  0.00
ATOM   5535  H1  WAT   871      68.657  64.169  28.740  0.00  0.00
ATOM   5536  H2  WAT   871      68.902  65.175  27.636  0.00  0.00
TER       0              0
ATOM   5537  O   WAT   872      30.794  45.089  71.128  0.00  0.00
ATOM   5538  H1  WAT   872      30.294  45.866  71.379  0.00  0.00
ATOM   5539  H2  WAT   872      30.131  44.454  70.859  0.00  0.00
TER       0              0
ATOM   5540  O   WAT   873      35.254  19.543  12.225  0.00  0.00
ATOM   5541  H1  WAT   873      34.306  19.645  12.137  0.00  0.00
ATOM   5542  H2  WAT   873      35.566  19.421  11.329  0.00  0.00
TER       0              0
ATOM   5543  O   WAT   874      31.507  26.858  25.338  0.00  0.00
ATOM   5544  H1  WAT   874      31.193  27.523  25.951  0.00  0.00
ATOM   5545  H2  WAT   874      32.267  26.472  25.773  0.00  0.00
TER       0              0
ATOM   5546  O   WAT   875      30.221  47.453   6.658  0.00  0.00
ATOM   5547  H1  WAT   875      30.148  48.393   6.491  0.00  0.00
ATOM   5548  H2  WAT   875      29.315  47.148   6.711  0.00  0.00
TER       0              0
ATOM   5549  O   WAT   876      36.772   7.610  16.625  0.00  0.00
ATOM   5550  H1  WAT   876      37.540   7.060  16.778  0.00  0.00
ATOM   5551  H2  WAT   876      36.037   6.996  16.616  0.00  0.00
TER       0              0
ATOM   5552  O   WAT   877      26.823  21.398  56.132  0.00  0.00
ATOM   5553  H1  WAT   877      27.374  20.838  56.679  0.00  0.00
ATOM   5554  H2  WAT   877      27.332  22.200  56.021  0.00  0.00
TER       0              0
ATOM   5555  O   WAT   878      39.070  22.674  56.684  0.00  0.00
ATOM   5556  H1  WAT   878      39.642  21.931  56.494  0.00  0.00
ATOM   5557  H2  WAT   878      39.509  23.139  57.396  0.00  0.00
TER       0              0
ATOM   5558  O   WAT   879      53.919  54.594  15.508  0.00  0.00
ATOM   5559  H1  WAT   879      54.230  55.233  16.148  0.00  0.00
ATOM   5560  H2  WAT   879      53.503  53.911  16.033  0.00  0.00
TER       0              0
ATOM   5561  O   WAT   880      46.223   7.033  39.522  0.00  0.00
ATOM   5562  H1  WAT   880      46.793   7.760  39.272  0.00  0.00
ATOM   5563  H2  WAT   880      45.457   7.124  38.955  0.00  0.00
TER       0              0
ATOM   5564  O   WAT   881      48.941  21.783  -4.554  0.00  0.00
ATOM   5565  H1  WAT   881      49.206  21.799  -5.474  0.00  0.00
ATOM   5566  H2  WAT   881      48.301  21.073  -4.501  0.00  0.00
TER       0              0
ATOM   5567  O   WAT   882      36.974  43.283  45.248  0.00  0.00
ATOM   5568  H1  WAT   882      36.394  42.789  44.667  0.00  0.00
ATOM   5569  H2  WAT   882      36.552  44.138  45.336  0.00  0.00
TER       0              0
ATOM   5570  O   WAT   883      39.993  63.875  45.083  0.00  0.00
ATOM   5571  H1  WAT   883      39.344  63.823  44.382  0.00  0.00
ATOM   5572  H2  WAT   883      40.594  63.151  44.908  0.00  0.00
TER       0              0
ATOM   5573  O   WAT   884      46.633  59.083  52.116  0.00  0.00
ATOM   5574  H1  WAT   884      46.277  58.200  52.219  0.00  0.00
ATOM   5575  H2  WAT   884      46.303  59.564  52.875  0.00  0.00
TER       0              0
ATOM   5576  O   WAT   885      38.936  16.058  12.534  0.00  0.00
ATOM   5577  H1  WAT   885      38.414  16.386  11.801  0.00  0.00
ATOM   5578  H2  WAT   885      38.423  16.280  13.311  0.00  0.00
TER       0              0
ATOM   5579  O   WAT   886      53.936  64.216  20.352  0.00  0.00
ATOM   5580  H1  WAT   886      54.787  63.780  20.303  0.00  0.00
ATOM   5581  H2  WAT   886      53.861  64.688  19.523  0.00  0.00
TER       0              0
ATOM   5582  O   WAT   887      49.465  27.400  69.565  0.00  0.00
ATOM   5583  H1  WAT   887      48.620  27.600  69.969  0.00  0.00
ATOM   5584  H2  WAT   887      49.461  26.449  69.460  0.00  0.00
TER       0              0
ATOM   5585  O   WAT   888      12.285  54.155  62.013  0.00  0.00
ATOM   5586  H1  WAT   888      11.633  54.487  61.396  0.00  0.00
ATOM   5587  H2  WAT   888      12.258  54.771  62.745  0.00  0.00
TER       0              0
ATOM   5588  O   WAT   889      35.317   7.313  63.022  0.00  0.00
ATOM   5589  H1  WAT   889      35.546   7.499  62.111  0.00  0.00
ATOM   5590  H2  WAT   889      35.237   6.360  63.059  0.00  0.00
TER       0              0
ATOM   5591  O   WAT   890      73.331  43.318  32.115  0.00  0.00
ATOM   5592  H1  WAT   890      73.379  42.773  31.329  0.00  0.00
ATOM   5593  H2  WAT   890      72.677  42.887  32.665  0.00  0.00
TER       0              0
ATOM   5594  O   WAT   891      27.257  58.552   7.504  0.00  0.00
ATOM   5595  H1  WAT   891      27.822  57.899   7.915  0.00  0.00
ATOM   5596  H2  WAT   891      27.525  58.557   6.585  0.00  0.00
TER       0              0
ATOM   5597  O   WAT   892      31.551  32.904  16.264  0.00  0.00
ATOM   5598  H1  WAT   892      32.285  32.507  15.796  0.00  0.00
ATOM   5599  H2  WAT   892      31.906  33.718  16.620  0.00  0.00
TER       0              0
ATOM   5600  O   WAT   893      40.721  28.634  62.253  0.00  0.00
ATOM   5601  H1  WAT   893      40.324  29.190  62.923  0.00  0.00
ATOM   5602  H2  WAT   893      41.391  29.186  61.849  0.00  0.00
TER       0              0
ATOM   5603  O   WAT   894      49.857  32.902   3.453  0.00  0.00
ATOM   5604  H1  WAT   894      50.199  33.501   4.116  0.00  0.00
ATOM   5605  H2  WAT   894      50.271  33.185   2.638  0.00  0.00
TER       0              0
ATOM   5606  O   WAT   895      39.646   5.485  35.871  0.00  0.00
ATOM   5607  H1  WAT   895      39.518   5.606  34.930  0.00  0.00
ATOM   5608  H2  WAT   895      39.196   4.664  36.071  0.00  0.00
TER       0              0
ATOM   5609  O   WAT   896      61.020   6.536  54.992  0.00  0.00
ATOM   5610  H1  WAT   896      60.170   6.903  55.236  0.00  0.00
ATOM   5611  H2  WAT   896      60.830   5.627  54.760  0.00  0.00
TER       0              0
ATOM   5612  O   WAT   897      58.564  48.959  54.491  0.00  0.00
ATOM   5613  H1  WAT   897      58.417  49.820  54.882  0.00  0.00
ATOM   5614  H2  WAT   897      57.767  48.785  53.990  0.00  0.00
TER       0              0
ATOM   5615  O   WAT   898      46.447  36.209  -3.687  0.00  0.00
ATOM   5616  H1  WAT   898      46.875  35.634  -3.053  0.00  0.00
ATOM   5617  H2  WAT   898      46.998  36.158  -4.468  0.00  0.00
TER       0              0
ATOM   5618  O   WAT   899      39.201  67.722  56.541  0.00  0.00
ATOM   5619  H1  WAT   899      39.658  68.269  55.903  0.00  0.00
ATOM   5620  H2  WAT   899      38.827  68.343  57.166  0.00  0.00
TER       0              0
ATOM   5621  O   WAT   900      43.776  44.454  -0.864  0.00  0.00
ATOM   5622  H1  WAT   900      43.240  43.772  -1.269  0.00  0.00
ATOM   5623  H2  WAT   900      43.958  45.069  -1.575  0.00  0.00
TER       0              0
ATOM   5624  O   WAT   901      71.389  21.931  34.718  0.00  0.00
ATOM   5625  H1  WAT   901      71.597  21.203  35.302  0.00  0.00
ATOM   5626  H2  WAT   901      70.560  21.682  34.310  0.00  0.00
TER       0              0
ATOM   5627  O   WAT   902      20.675  28.034  53.880  0.00  0.00
ATOM   5628  H1  WAT   902      20.871  28.204  52.959  0.00  0.00
ATOM   5629  H2  WAT   902      20.838  27.097  53.991  0.00  0.00
TER       0              0
ATOM   5630  O   WAT   903      66.387  14.142  35.471  0.00  0.00
ATOM   5631  H1  WAT   903      67.182  14.601  35.742  0.00  0.00
ATOM   5632  H2  WAT   903      66.029  13.783  36.283  0.00  0.00
TER       0              0
ATOM   5633  O   WAT   904      21.971  51.262  60.016  0.00  0.00
ATOM   5634  H1  WAT   904      22.033  50.414  60.455  0.00  0.00
ATOM   5635  H2  WAT   904      22.296  51.097  59.131  0.00  0.00
TER       0              0
ATOM   5636  O   WAT   905      53.350  70.469  29.412  0.00  0.00
ATOM   5637  H1  WAT   905      52.948  71.217  29.853  0.00  0.00
ATOM   5638  H2  WAT   905      52.870  69.710  29.743  0.00  0.00
TER       0              0
ATOM   5639  O   WAT   906      27.814  63.427  47.040  0.00  0.00
ATOM   5640  H1  WAT   906      27.789  64.300  46.647  0.00  0.00
ATOM   5641  H2  WAT   906      28.445  63.505  47.756  0.00  0.00
TER       0              0
ATOM   5642  O   WAT   907       4.540  23.882  29.509  0.00  0.00
ATOM   5643  H1  WAT   907       4.906  23.230  30.107  0.00  0.00
ATOM   5644  H2  WAT   907       4.866  23.627  28.647  0.00  0.00
TER       0              0
ATOM   5645  O   WAT   908      72.204  47.925  48.582  0.00  0.00
ATOM   5646  H1  WAT   908      71.371  47.808  48.126  0.00  0.00
ATOM   5647  H2  WAT   908      71.957  48.193  49.467  0.00  0.00
TER       0              0
ATOM   5648  O   WAT   909      71.246  43.447  10.331  0.00  0.00
ATOM   5649  H1  WAT   909      71.118  42.687   9.762  0.00  0.00
ATOM   5650  H2  WAT   909      72.087  43.286  10.759  0.00  0.00
TER       0              0
ATOM   5651  O   WAT   910      45.472  44.259  24.924  0.00  0.00
ATOM   5652  H1  WAT   910      45.097  43.826  24.157  0.00  0.00
ATOM   5653  H2  WAT   910      46.400  44.362  24.712  0.00  0.00
TER       0              0
ATOM   5654  O   WAT   911      12.496  31.250  44.361  0.00  0.00
ATOM   5655  H1  WAT   911      12.441  30.382  43.961  0.00  0.00
ATOM   5656  H2  WAT   911      11.887  31.786  43.853  0.00  0.00
TER       0              0
ATOM   5657  O   WAT   912      65.998  41.898  44.069  0.00  0.00
ATOM   5658  H1  WAT   912      65.120  41.519  44.019  0.00  0.00
ATOM   5659  H2  WAT   912      65.868  42.744  44.498  0.00  0.00
TER       0              0
ATOM   5660  O   WAT   913      10.599  31.268  49.128  0.00  0.00
ATOM   5661  H1  WAT   913      10.859  31.240  48.207  0.00  0.00
ATOM   5662  H2  WAT   913       9.919  31.940  49.164  0.00  0.00
TER       0              0
ATOM   5663  O   WAT   914      69.646  30.677  40.712  0.00  0.00
ATOM   5664  H1  WAT   914      69.706  29.803  41.099  0.00  0.00
ATOM   5665  H2  WAT   914      69.237  31.212  41.392  0.00  0.00
TER       0              0
ATOM   5666  O   WAT   915      41.693   2.661  63.141  0.00  0.00
ATOM   5667  H1  WAT   915      42.351   3.345  63.015  0.00  0.00
ATOM   5668  H2  WAT   915      41.630   2.229  62.289  0.00  0.00
TER       0              0
ATOM   5669  O   WAT   916      50.656  48.073  19.908  0.00  0.00
ATOM   5670  H1  WAT   916      50.628  47.210  20.320  0.00  0.00
ATOM   5671  H2  WAT   916      50.226  47.950  19.062  0.00  0.00
TER       0              0
ATOM   5672  O   WAT   917      52.215  44.629  64.162  0.00  0.00
ATOM   5673  H1  WAT   917      51.423  44.116  64.001  0.00  0.00
ATOM   5674  H2  WAT   917      52.233  44.748  65.112  0.00  0.00
TER       0              0
ATOM   5675  O   WAT   918      56.628  28.495  43.714  0.00  0.00
ATOM   5676  H1  WAT   918      55.730  28.757  43.914  0.00  0.00
ATOM   5677  H2  WAT   918      56.714  28.634  42.771  0.00  0.00
TER       0              0
ATOM   5678  O   WAT   919      35.666  74.402  31.195  0.00  0.00
ATOM   5679  H1  WAT   919      36.281  75.119  31.040  0.00  0.00
ATOM   5680  H2  WAT   919      34.904  74.620  30.658  0.00  0.00
TER       0              0
ATOM   5681  O   WAT   920      12.663  36.845  44.647  0.00  0.00
ATOM   5682  H1  WAT   920      11.905  36.524  44.158  0.00  0.00
ATOM   5683  H2  WAT   920      13.389  36.297  44.351  0.00  0.00
TER       0              0
ATOM   5684  O   WAT   921      19.717  45.851   6.265  0.00  0.00
ATOM   5685  H1  WAT   921      19.933  44.930   6.409  0.00  0.00
ATOM   5686  H2  WAT   921      19.196  46.098   7.029  0.00  0.00
TER       0              0
ATOM   5687  O   WAT   922      27.859  44.435  45.214  0.00  0.00
ATOM   5688  H1  WAT   922      27.229  43.858  45.647  0.00  0.00
ATOM   5689  H2  WAT   922      27.475  44.607  44.354  0.00  0.00
TER       0              0
[truncated: 1,903,546 more chars]
