# Supplementary material for: PD-L1 Nanobody Competitively Inhibits the Formation of the PD-1/PD-L1 Complex: Comparative Molecular Dynamics Simulations
Source: Int J Mol Sci. 2018 Jul 7;19(7):1984. doi: 10.3390/ijms19071984 (PMC6073277; doi:10.3390/ijms19071984)
Supplement: Supplementary file 1 [file ijms-19-01984-s001.zip › supporting information/pdb/pdl1.pdb]

REMARK   1                     PDB file generated by ptraj (set  4801)
ATOM      1  N   ALA     1      57.077  32.601  23.106  0.00  0.00
ATOM      2  H1  ALA     1      57.216  32.762  24.093  0.00  0.00
ATOM      3  H2  ALA     1      57.721  33.255  22.686  0.00  0.00
ATOM      4  H3  ALA     1      57.295  31.625  22.961  0.00  0.00
ATOM      5  CA  ALA     1      55.663  32.888  22.734  0.00  0.00
ATOM      6  HA  ALA     1      55.350  33.802  23.239  0.00  0.00
ATOM      7  CB  ALA     1      55.667  33.062  21.183  0.00  0.00
ATOM      8  HB1 ALA     1      54.650  33.100  20.792  0.00  0.00
ATOM      9  HB2 ALA     1      56.010  34.030  20.817  0.00  0.00
ATOM     10  HB3 ALA     1      56.177  32.212  20.730  0.00  0.00
ATOM     11  C   ALA     1      54.692  31.875  23.303  0.00  0.00
ATOM     12  O   ALA     1      55.012  30.709  23.594  0.00  0.00
ATOM     13  N   PHE     2      53.418  32.216  23.441  0.00  0.00
ATOM     14  H   PHE     2      53.072  33.107  23.115  0.00  0.00
ATOM     15  CA  PHE     2      52.395  31.379  24.032  0.00  0.00
ATOM     16  HA  PHE     2      52.884  30.472  24.386  0.00  0.00
ATOM     17  CB  PHE     2      51.765  32.024  25.271  0.00  0.00
ATOM     18  HB2 PHE     2      52.453  32.028  26.116  0.00  0.00
ATOM     19  HB3 PHE     2      51.449  33.013  24.942  0.00  0.00
ATOM     20  CG  PHE     2      50.568  31.382  25.924  0.00  0.00
ATOM     21  CD1 PHE     2      50.748  30.158  26.714  0.00  0.00
ATOM     22  HD1 PHE     2      51.714  29.675  26.702  0.00  0.00
ATOM     23  CE1 PHE     2      49.624  29.621  27.442  0.00  0.00
ATOM     24  HE1 PHE     2      49.779  28.735  28.040  0.00  0.00
ATOM     25  CZ  PHE     2      48.352  30.192  27.222  0.00  0.00
ATOM     26  HZ  PHE     2      47.523  29.699  27.708  0.00  0.00
ATOM     27  CE2 PHE     2      48.199  31.382  26.469  0.00  0.00
ATOM     28  HE2 PHE     2      47.201  31.784  26.377  0.00  0.00
ATOM     29  CD2 PHE     2      49.302  31.965  25.796  0.00  0.00
ATOM     30  HD2 PHE     2      49.240  32.853  25.184  0.00  0.00
ATOM     31  C   PHE     2      51.266  31.025  23.051  0.00  0.00
ATOM     32  O   PHE     2      51.011  31.836  22.146  0.00  0.00
ATOM     33  N   THR     3      50.613  29.871  23.238  0.00  0.00
ATOM     34  H   THR     3      50.816  29.212  23.976  0.00  0.00
ATOM     35  CA  THR     3      49.666  29.251  22.293  0.00  0.00
ATOM     36  HA  THR     3      49.368  30.053  21.618  0.00  0.00
ATOM     37  CB  THR     3      50.324  28.170  21.444  0.00  0.00
ATOM     38  HB  THR     3      50.585  27.282  22.021  0.00  0.00
ATOM     39  CG2 THR     3      49.532  27.908  20.181  0.00  0.00
ATOM     40 1HG2 THR     3      49.971  28.470  19.356  0.00  0.00
ATOM     41 2HG2 THR     3      49.447  26.842  19.967  0.00  0.00
ATOM     42 3HG2 THR     3      48.531  28.291  20.379  0.00  0.00
ATOM     43  OG1 THR     3      51.516  28.662  20.925  0.00  0.00
ATOM     44  HG1 THR     3      51.991  27.927  20.531  0.00  0.00
ATOM     45  C   THR     3      48.353  28.801  22.906  0.00  0.00
ATOM     46  O   THR     3      48.198  27.634  23.345  0.00  0.00
ATOM     47  N   VAL     4      47.364  29.655  22.618  0.00  0.00
ATOM     48  H   VAL     4      47.703  30.551  22.296  0.00  0.00
ATOM     49  CA  VAL     4      45.914  29.309  22.679  0.00  0.00
ATOM     50  HA  VAL     4      45.809  28.612  23.510  0.00  0.00
ATOM     51  CB  VAL     4      45.019  30.558  23.084  0.00  0.00
ATOM     52  HB  VAL     4      45.252  31.395  22.426  0.00  0.00
ATOM     53  CG1 VAL     4      43.529  30.244  22.966  0.00  0.00
ATOM     54 1HG1 VAL     4      43.206  30.322  21.928  0.00  0.00
ATOM     55 2HG1 VAL     4      43.294  29.273  23.403  0.00  0.00
ATOM     56 3HG1 VAL     4      42.921  31.019  23.433  0.00  0.00
ATOM     57  CG2 VAL     4      45.195  30.968  24.572  0.00  0.00
ATOM     58 1HG2 VAL     4      44.551  30.372  25.219  0.00  0.00
ATOM     59 2HG2 VAL     4      46.218  30.819  24.919  0.00  0.00
ATOM     60 3HG2 VAL     4      45.119  32.054  24.619  0.00  0.00
ATOM     61  C   VAL     4      45.366  28.767  21.400  0.00  0.00
ATOM     62  O   VAL     4      45.658  29.252  20.297  0.00  0.00
ATOM     63  N   THR     5      44.611  27.746  21.465  0.00  0.00
ATOM     64  H   THR     5      44.557  27.256  22.347  0.00  0.00
ATOM     65  CA  THR     5      43.811  27.152  20.394  0.00  0.00
ATOM     66  HA  THR     5      43.893  27.759  19.492  0.00  0.00
ATOM     67  CB  THR     5      44.246  25.662  20.104  0.00  0.00
ATOM     68  HB  THR     5      43.568  25.206  19.382  0.00  0.00
ATOM     69  CG2 THR     5      45.694  25.724  19.535  0.00  0.00
ATOM     70 1HG2 THR     5      46.535  25.650  20.225  0.00  0.00
ATOM     71 2HG2 THR     5      45.769  24.786  18.986  0.00  0.00
ATOM     72 3HG2 THR     5      45.791  26.454  18.731  0.00  0.00
ATOM     73  OG1 THR     5      44.363  24.879  21.291  0.00  0.00
ATOM     74  HG1 THR     5      44.367  25.379  22.110  0.00  0.00
ATOM     75  C   THR     5      42.253  27.083  20.670  0.00  0.00
ATOM     76  O   THR     5      41.833  27.266  21.771  0.00  0.00
ATOM     77  N   VAL     6      41.449  26.788  19.649  0.00  0.00
ATOM     78  H   VAL     6      41.878  26.783  18.734  0.00  0.00
ATOM     79  CA  VAL     6      40.069  26.337  19.795  0.00  0.00
ATOM     80  HA  VAL     6      39.736  26.413  20.830  0.00  0.00
ATOM     81  CB  VAL     6      39.105  27.198  18.894  0.00  0.00
ATOM     82  HB  VAL     6      38.062  27.086  19.189  0.00  0.00
ATOM     83  CG1 VAL     6      39.477  28.667  18.888  0.00  0.00
ATOM     84 1HG1 VAL     6      38.849  29.276  18.239  0.00  0.00
ATOM     85 2HG1 VAL     6      39.470  29.077  19.898  0.00  0.00
ATOM     86 3HG1 VAL     6      40.505  28.758  18.535  0.00  0.00
ATOM     87  CG2 VAL     6      39.141  26.797  17.345  0.00  0.00
ATOM     88 1HG2 VAL     6      38.519  27.399  16.682  0.00  0.00
ATOM     89 2HG2 VAL     6      40.161  26.776  16.960  0.00  0.00
ATOM     90 3HG2 VAL     6      38.741  25.784  17.316  0.00  0.00
ATOM     91  C   VAL     6      39.834  24.891  19.340  0.00  0.00
ATOM     92  O   VAL     6      40.570  24.517  18.401  0.00  0.00
ATOM     93  N   PRO     7      38.815  24.192  19.808  0.00  0.00
ATOM     94  CD  PRO     7      37.966  24.589  20.925  0.00  0.00
ATOM     95  HD2 PRO     7      37.308  25.442  20.762  0.00  0.00
ATOM     96  HD3 PRO     7      38.569  24.838  21.799  0.00  0.00
ATOM     97  CG  PRO     7      37.071  23.315  21.275  0.00  0.00
ATOM     98  HG2 PRO     7      36.101  23.409  20.786  0.00  0.00
ATOM     99  HG3 PRO     7      37.187  23.045  22.325  0.00  0.00
ATOM    100  CB  PRO     7      37.870  22.195  20.590  0.00  0.00
ATOM    101  HB2 PRO     7      37.129  21.410  20.439  0.00  0.00
ATOM    102  HB3 PRO     7      38.675  21.910  21.267  0.00  0.00
ATOM    103  CA  PRO     7      38.473  22.780  19.377  0.00  0.00
ATOM    104  HA  PRO     7      39.299  22.126  19.098  0.00  0.00
ATOM    105  C   PRO     7      37.432  22.825  18.286  0.00  0.00
ATOM    106  O   PRO     7      37.229  21.766  17.742  0.00  0.00
ATOM    107  N   LYS     8      36.826  23.960  17.806  0.00  0.00
ATOM    108  H   LYS     8      37.056  24.840  18.245  0.00  0.00
ATOM    109  CA  LYS     8      35.995  24.006  16.590  0.00  0.00
ATOM    110  HA  LYS     8      36.505  23.514  15.762  0.00  0.00
ATOM    111  CB  LYS     8      34.666  23.283  16.967  0.00  0.00
ATOM    112  HB2 LYS     8      34.857  22.214  17.061  0.00  0.00
ATOM    113  HB3 LYS     8      34.318  23.577  17.957  0.00  0.00
ATOM    114  CG  LYS     8      33.550  23.358  15.881  0.00  0.00
ATOM    115  HG2 LYS     8      33.101  24.344  15.762  0.00  0.00
ATOM    116  HG3 LYS     8      33.892  22.922  14.943  0.00  0.00
ATOM    117  CD  LYS     8      32.422  22.462  16.407  0.00  0.00
ATOM    118  HD2 LYS     8      32.837  21.492  16.682  0.00  0.00
ATOM    119  HD3 LYS     8      31.997  22.856  17.330  0.00  0.00
ATOM    120  CE  LYS     8      31.332  22.196  15.391  0.00  0.00
ATOM    121  HE2 LYS     8      30.741  23.095  15.218  0.00  0.00
ATOM    122  HE3 LYS     8      31.800  21.840  14.472  0.00  0.00
ATOM    123  NZ  LYS     8      30.421  21.158  15.864  0.00  0.00
ATOM    124  HZ1 LYS     8      29.990  21.417  16.740  0.00  0.00
ATOM    125  HZ2 LYS     8      29.666  20.957  15.223  0.00  0.00
ATOM    126  HZ3 LYS     8      30.783  20.233  16.046  0.00  0.00
ATOM    127  C   LYS     8      35.852  25.489  16.173  0.00  0.00
ATOM    128  O   LYS     8      35.330  26.311  16.911  0.00  0.00
ATOM    129  N   ASP     9      36.306  25.905  15.015  0.00  0.00
ATOM    130  H   ASP     9      36.722  25.207  14.415  0.00  0.00
ATOM    131  CA  ASP     9      36.060  27.252  14.345  0.00  0.00
ATOM    132  HA  ASP     9      36.538  27.949  15.034  0.00  0.00
ATOM    133  CB  ASP     9      36.915  27.206  13.042  0.00  0.00
ATOM    134  HB2 ASP     9      37.912  26.818  13.247  0.00  0.00
ATOM    135  HB3 ASP     9      36.355  26.620  12.313  0.00  0.00
ATOM    136  CG  ASP     9      37.016  28.605  12.382  0.00  0.00
ATOM    137  OD1 ASP     9      37.069  28.606  11.163  0.00  0.00
ATOM    138  OD2 ASP     9      37.283  29.625  13.053  0.00  0.00
ATOM    139  C   ASP     9      34.626  27.683  14.033  0.00  0.00
ATOM    140  O   ASP     9      34.373  28.824  13.760  0.00  0.00
ATOM    141  N   LEU    10      33.622  26.796  13.934  0.00  0.00
ATOM    142  H   LEU    10      33.839  25.829  14.130  0.00  0.00
ATOM    143  CA  LEU    10      32.291  26.969  13.318  0.00  0.00
ATOM    144  HA  LEU    10      31.956  27.989  13.505  0.00  0.00
ATOM    145  CB  LEU    10      32.384  26.834  11.785  0.00  0.00
ATOM    146  HB2 LEU    10      33.003  27.669  11.456  0.00  0.00
ATOM    147  HB3 LEU    10      32.743  25.900  11.351  0.00  0.00
ATOM    148  CG  LEU    10      31.002  26.985  11.088  0.00  0.00
ATOM    149  HG  LEU    10      30.194  26.314  11.379  0.00  0.00
ATOM    150  CD1 LEU    10      30.374  28.323  11.310  0.00  0.00
ATOM    151 1HD1 LEU    10      29.503  28.458  10.669  0.00  0.00
ATOM    152 2HD1 LEU    10      30.041  28.496  12.333  0.00  0.00
ATOM    153 3HD1 LEU    10      31.088  29.044  10.911  0.00  0.00
ATOM    154  CD2 LEU    10      31.279  26.660   9.549  0.00  0.00
ATOM    155 1HD2 LEU    10      30.340  26.739   9.001  0.00  0.00
ATOM    156 2HD2 LEU    10      32.052  27.266   9.076  0.00  0.00
ATOM    157 3HD2 LEU    10      31.550  25.610   9.439  0.00  0.00
ATOM    158  C   LEU    10      31.249  26.005  13.871  0.00  0.00
ATOM    159  O   LEU    10      31.420  24.799  13.805  0.00  0.00
ATOM    160  N   TYR    11      30.165  26.607  14.322  0.00  0.00
ATOM    161  H   TYR    11      30.216  27.610  14.426  0.00  0.00
ATOM    162  CA  TYR    11      29.041  25.901  15.007  0.00  0.00
ATOM    163  HA  TYR    11      29.240  24.831  14.949  0.00  0.00
ATOM    164  CB  TYR    11      28.936  26.191  16.477  0.00  0.00
ATOM    165  HB2 TYR    11      28.837  27.265  16.631  0.00  0.00
ATOM    166  HB3 TYR    11      27.963  25.848  16.828  0.00  0.00
ATOM    167  CG  TYR    11      29.991  25.657  17.395  0.00  0.00
ATOM    168  CD1 TYR    11      31.072  26.506  17.633  0.00  0.00
ATOM    169  HD1 TYR    11      31.266  27.373  17.019  0.00  0.00
ATOM    170  CE1 TYR    11      31.975  26.285  18.709  0.00  0.00
ATOM    171  HE1 TYR    11      32.743  27.037  18.814  0.00  0.00
ATOM    172  CZ  TYR    11      31.782  25.229  19.557  0.00  0.00
ATOM    173  OH  TYR    11      32.699  24.969  20.518  0.00  0.00
ATOM    174  HH  TYR    11      33.467  25.531  20.390  0.00  0.00
ATOM    175  CE2 TYR    11      30.671  24.389  19.370  0.00  0.00
ATOM    176  HE2 TYR    11      30.445  23.595  20.066  0.00  0.00
ATOM    177  CD2 TYR    11      29.727  24.625  18.289  0.00  0.00
ATOM    178  HD2 TYR    11      28.774  24.118  18.263  0.00  0.00
ATOM    179  C   TYR    11      27.706  26.223  14.299  0.00  0.00
ATOM    180  O   TYR    11      27.623  27.187  13.511  0.00  0.00
ATOM    181  N   VAL    12      26.641  25.512  14.611  0.00  0.00
ATOM    182  H   VAL    12      26.692  24.740  15.260  0.00  0.00
ATOM    183  CA  VAL    12      25.320  25.904  14.186  0.00  0.00
ATOM    184  HA  VAL    12      25.320  26.982  14.343  0.00  0.00
ATOM    185  CB  VAL    12      24.975  25.677  12.630  0.00  0.00
ATOM    186  HB  VAL    12      25.813  26.038  12.034  0.00  0.00
ATOM    187  CG1 VAL    12      24.890  24.200  12.320  0.00  0.00
ATOM    188 1HG1 VAL    12      23.914  23.759  12.525  0.00  0.00
ATOM    189 2HG1 VAL    12      25.138  24.148  11.260  0.00  0.00
ATOM    190 3HG1 VAL    12      25.770  23.757  12.786  0.00  0.00
ATOM    191  CG2 VAL    12      23.748  26.414  12.345  0.00  0.00
ATOM    192 1HG2 VAL    12      23.569  26.428  11.270  0.00  0.00
ATOM    193 2HG2 VAL    12      22.854  25.960  12.771  0.00  0.00
ATOM    194 3HG2 VAL    12      23.779  27.477  12.581  0.00  0.00
ATOM    195  C   VAL    12      24.184  25.305  15.022  0.00  0.00
ATOM    196  O   VAL    12      24.259  24.094  15.362  0.00  0.00
ATOM    197  N   VAL    13      23.326  26.133  15.559  0.00  0.00
ATOM    198  H   VAL    13      23.477  27.131  15.508  0.00  0.00
ATOM    199  CA  VAL    13      22.313  25.638  16.566  0.00  0.00
ATOM    200  HA  VAL    13      22.236  24.551  16.574  0.00  0.00
ATOM    201  CB  VAL    13      22.590  26.317  17.953  0.00  0.00
ATOM    202  HB  VAL    13      21.667  26.114  18.496  0.00  0.00
ATOM    203  CG1 VAL    13      23.827  25.665  18.525  0.00  0.00
ATOM    204 1HG1 VAL    13      23.596  24.603  18.442  0.00  0.00
ATOM    205 2HG1 VAL    13      24.746  25.967  18.022  0.00  0.00
ATOM    206 3HG1 VAL    13      24.072  25.816  19.576  0.00  0.00
ATOM    207  CG2 VAL    13      22.651  27.799  17.844  0.00  0.00
ATOM    208 1HG2 VAL    13      21.770  28.237  17.375  0.00  0.00
ATOM    209 2HG2 VAL    13      22.696  28.173  18.867  0.00  0.00
ATOM    210 3HG2 VAL    13      23.467  28.141  17.207  0.00  0.00
ATOM    211  C   VAL    13      20.851  25.806  16.160  0.00  0.00
ATOM    212  O   VAL    13      20.645  26.617  15.244  0.00  0.00
ATOM    213  N   GLU    14      19.903  25.148  16.713  0.00  0.00
ATOM    214  H   GLU    14      20.175  24.541  17.472  0.00  0.00
ATOM    215  CA  GLU    14      18.485  25.477  16.551  0.00  0.00
ATOM    216  HA  GLU    14      18.391  25.749  15.500  0.00  0.00
ATOM    217  CB  GLU    14      17.607  24.276  16.828  0.00  0.00
ATOM    218  HB2 GLU    14      17.738  24.036  17.883  0.00  0.00
ATOM    219  HB3 GLU    14      16.545  24.522  16.794  0.00  0.00
ATOM    220  CG  GLU    14      17.959  23.006  16.108  0.00  0.00
ATOM    221  HG2 GLU    14      18.988  22.684  16.267  0.00  0.00
ATOM    222  HG3 GLU    14      17.280  22.291  16.571  0.00  0.00
ATOM    223  CD  GLU    14      17.657  23.188  14.663  0.00  0.00
ATOM    224  OE1 GLU    14      18.559  22.893  13.829  0.00  0.00
ATOM    225  OE2 GLU    14      16.516  23.701  14.343  0.00  0.00
ATOM    226  C   GLU    14      18.071  26.672  17.440  0.00  0.00
ATOM    227  O   GLU    14      18.872  27.119  18.272  0.00  0.00
ATOM    228  N   TYR    15      16.948  27.331  17.125  0.00  0.00
ATOM    229  H   TYR    15      16.438  26.996  16.320  0.00  0.00
ATOM    230  CA  TYR    15      16.442  28.506  17.842  0.00  0.00
ATOM    231  HA  TYR    15      17.231  29.253  17.758  0.00  0.00
ATOM    232  CB  TYR    15      15.073  28.885  17.138  0.00  0.00
ATOM    233  HB2 TYR    15      15.383  29.447  16.258  0.00  0.00
ATOM    234  HB3 TYR    15      14.540  27.966  16.891  0.00  0.00
ATOM    235  CG  TYR    15      14.170  29.809  17.954  0.00  0.00
ATOM    236  CD1 TYR    15      14.131  31.226  17.719  0.00  0.00
ATOM    237  HD1 TYR    15      14.921  31.620  17.096  0.00  0.00
ATOM    238  CE1 TYR    15      13.240  32.091  18.398  0.00  0.00
ATOM    239  HE1 TYR    15      13.177  33.134  18.125  0.00  0.00
ATOM    240  CZ  TYR    15      12.430  31.554  19.380  0.00  0.00
ATOM    241  OH  TYR    15      11.681  32.293  20.221  0.00  0.00
ATOM    242  HH  TYR    15      11.388  33.129  19.851  0.00  0.00
ATOM    243  CE2 TYR    15      12.533  30.115  19.644  0.00  0.00
ATOM    244  HE2 TYR    15      11.800  29.775  20.360  0.00  0.00
ATOM    245  CD2 TYR    15      13.299  29.253  18.883  0.00  0.00
ATOM    246  HD2 TYR    15      13.266  28.189  19.067  0.00  0.00
ATOM    247  C   TYR    15      16.251  28.290  19.322  0.00  0.00
ATOM    248  O   TYR    15      15.510  27.351  19.656  0.00  0.00
ATOM    249  N   GLY    16      16.723  29.280  20.121  0.00  0.00
ATOM    250  H   GLY    16      17.326  29.985  19.723  0.00  0.00
ATOM    251  CA  GLY    16      16.609  29.368  21.565  0.00  0.00
ATOM    252  HA2 GLY    16      16.998  30.319  21.928  0.00  0.00
ATOM    253  HA3 GLY    16      15.569  29.299  21.882  0.00  0.00
ATOM    254  C   GLY    16      17.564  28.346  22.283  0.00  0.00
ATOM    255  O   GLY    16      17.350  28.168  23.439  0.00  0.00
ATOM    256  N   SER    17      18.546  27.710  21.673  0.00  0.00
ATOM    257  H   SER    17      18.674  27.962  20.703  0.00  0.00
ATOM    258  CA  SER    17      19.309  26.638  22.267  0.00  0.00
ATOM    259  HA  SER    17      18.573  25.911  22.610  0.00  0.00
ATOM    260  CB  SER    17      20.158  25.976  21.145  0.00  0.00
ATOM    261  HB2 SER    17      20.859  26.716  20.759  0.00  0.00
ATOM    262  HB3 SER    17      20.806  25.180  21.512  0.00  0.00
ATOM    263  OG  SER    17      19.388  25.432  20.111  0.00  0.00
ATOM    264  HG  SER    17      19.447  26.012  19.349  0.00  0.00
ATOM    265  C   SER    17      20.221  27.033  23.428  0.00  0.00
ATOM    266  O   SER    17      20.615  28.167  23.559  0.00  0.00
ATOM    267  N   ASN    18      20.552  26.082  24.247  0.00  0.00
ATOM    268  H   ASN    18      20.076  25.192  24.260  0.00  0.00
ATOM    269  CA  ASN    18      21.701  26.062  25.169  0.00  0.00
ATOM    270  HA  ASN    18      22.133  27.054  25.298  0.00  0.00
ATOM    271  CB  ASN    18      21.323  25.434  26.479  0.00  0.00
ATOM    272  HB2 ASN    18      20.600  26.055  27.009  0.00  0.00
ATOM    273  HB3 ASN    18      20.872  24.466  26.264  0.00  0.00
ATOM    274  CG  ASN    18      22.429  25.081  27.419  0.00  0.00
ATOM    275  OD1 ASN    18      23.110  24.009  27.391  0.00  0.00
ATOM    276  ND2 ASN    18      22.678  25.971  28.356  0.00  0.00
ATOM    277 1HD2 ASN    18      23.305  25.760  29.119  0.00  0.00
ATOM    278 2HD2 ASN    18      22.285  26.900  28.298  0.00  0.00
ATOM    279  C   ASN    18      22.950  25.433  24.452  0.00  0.00
ATOM    280  O   ASN    18      22.769  24.440  23.687  0.00  0.00
ATOM    281  N   MET    19      24.140  25.947  24.689  0.00  0.00
ATOM    282  H   MET    19      24.191  26.744  25.307  0.00  0.00
ATOM    283  CA  MET    19      25.384  25.609  24.013  0.00  0.00
ATOM    284  HA  MET    19      25.361  24.521  24.065  0.00  0.00
ATOM    285  CB  MET    19      25.395  25.898  22.440  0.00  0.00
ATOM    286  HB2 MET    19      26.134  25.235  21.992  0.00  0.00
ATOM    287  HB3 MET    19      24.360  25.780  22.118  0.00  0.00
ATOM    288  CG  MET    19      25.760  27.363  22.086  0.00  0.00
ATOM    289  HG2 MET    19      24.901  28.017  22.239  0.00  0.00
ATOM    290  HG3 MET    19      26.648  27.679  22.634  0.00  0.00
ATOM    291  SD  MET    19      26.120  27.639  20.365  0.00  0.00
ATOM    292  CE  MET    19      27.583  26.692  20.047  0.00  0.00
ATOM    293  HE1 MET    19      28.457  26.926  20.655  0.00  0.00
ATOM    294  HE2 MET    19      27.475  25.613  20.157  0.00  0.00
ATOM    295  HE3 MET    19      27.843  26.760  18.990  0.00  0.00
ATOM    296  C   MET    19      26.661  26.108  24.712  0.00  0.00
ATOM    297  O   MET    19      26.673  26.583  25.819  0.00  0.00
ATOM    298  N   THR    20      27.846  25.753  24.196  0.00  0.00
ATOM    299  H   THR    20      27.834  25.193  23.356  0.00  0.00
ATOM    300  CA  THR    20      29.134  25.876  24.881  0.00  0.00
ATOM    301  HA  THR    20      29.112  26.741  25.545  0.00  0.00
ATOM    302  CB  THR    20      29.471  24.592  25.728  0.00  0.00
ATOM    303  HB  THR    20      29.320  23.739  25.066  0.00  0.00
ATOM    304  CG2 THR    20      30.832  24.625  26.421  0.00  0.00
ATOM    305 1HG2 THR    20      30.727  25.196  27.344  0.00  0.00
ATOM    306 2HG2 THR    20      31.054  23.565  26.540  0.00  0.00
ATOM    307 3HG2 THR    20      31.613  25.152  25.873  0.00  0.00
ATOM    308  OG1 THR    20      28.531  24.627  26.712  0.00  0.00
ATOM    309  HG1 THR    20      27.770  25.088  26.350  0.00  0.00
ATOM    310  C   THR    20      30.214  26.079  23.878  0.00  0.00
ATOM    311  O   THR    20      30.437  25.258  22.950  0.00  0.00
ATOM    312  N   ILE    21      30.824  27.254  24.010  0.00  0.00
ATOM    313  H   ILE    21      30.650  27.811  24.834  0.00  0.00
ATOM    314  CA  ILE    21      31.975  27.594  23.168  0.00  0.00
ATOM    315  HA  ILE    21      32.092  26.847  22.382  0.00  0.00
ATOM    316  CB  ILE    21      31.822  28.926  22.405  0.00  0.00
ATOM    317  HB  ILE    21      32.786  29.174  21.960  0.00  0.00
ATOM    318  CG2 ILE    21      30.822  28.657  21.255  0.00  0.00
ATOM    319 1HG2 ILE    21      31.095  27.781  20.665  0.00  0.00
ATOM    320 2HG2 ILE    21      29.892  28.500  21.800  0.00  0.00
ATOM    321 3HG2 ILE    21      30.664  29.549  20.650  0.00  0.00
ATOM    322  CG1 ILE    21      31.330  30.048  23.376  0.00  0.00
ATOM    323 2HG1 ILE    21      30.372  29.693  23.754  0.00  0.00
ATOM    324 3HG1 ILE    21      32.007  30.170  24.222  0.00  0.00
ATOM    325  CD1 ILE    21      31.129  31.456  22.746  0.00  0.00
ATOM    326 1HD1 ILE    21      30.948  32.204  23.518  0.00  0.00
ATOM    327 2HD1 ILE    21      31.897  31.792  22.050  0.00  0.00
ATOM    328 3HD1 ILE    21      30.178  31.458  22.214  0.00  0.00
ATOM    329  C   ILE    21      33.316  27.552  23.963  0.00  0.00
ATOM    330  O   ILE    21      33.301  27.865  25.172  0.00  0.00
ATOM    331  N   GLU    22      34.352  27.063  23.264  0.00  0.00
ATOM    332  H   GLU    22      34.282  26.976  22.261  0.00  0.00
ATOM    333  CA  GLU    22      35.661  26.690  23.939  0.00  0.00
ATOM    334  HA  GLU    22      35.771  27.071  24.954  0.00  0.00
ATOM    335  CB  GLU    22      35.714  25.158  24.125  0.00  0.00
ATOM    336  HB2 GLU    22      35.777  24.669  23.153  0.00  0.00
ATOM    337  HB3 GLU    22      36.669  25.081  24.646  0.00  0.00
ATOM    338  CG  GLU    22      34.503  24.540  24.804  0.00  0.00
ATOM    339  HG2 GLU    22      34.389  24.974  25.797  0.00  0.00
ATOM    340  HG3 GLU    22      33.572  24.759  24.280  0.00  0.00
ATOM    341  CD  GLU    22      34.695  22.999  24.937  0.00  0.00
ATOM    342  OE1 GLU    22      33.628  22.346  24.825  0.00  0.00
ATOM    343  OE2 GLU    22      35.788  22.487  25.283  0.00  0.00
ATOM    344  C   GLU    22      36.961  27.230  23.187  0.00  0.00
ATOM    345  O   GLU    22      37.072  27.381  22.024  0.00  0.00
ATOM    346  N   CYX    23      37.965  27.488  24.006  0.00  0.00
ATOM    347  H   CYX    23      37.861  27.242  24.980  0.00  0.00
ATOM    348  CA  CYX    23      39.378  27.883  23.694  0.00  0.00
ATOM    349  HA  CYX    23      39.717  27.542  22.716  0.00  0.00
ATOM    350  CB  CYX    23      39.458  29.399  23.710  0.00  0.00
ATOM    351  HB2 CYX    23      39.115  29.813  24.658  0.00  0.00
ATOM    352  HB3 CYX    23      40.519  29.638  23.634  0.00  0.00
ATOM    353  SG  CYX    23      38.552  30.269  22.418  0.00  0.00
ATOM    354  C   CYX    23      40.465  27.424  24.745  0.00  0.00
ATOM    355  O   CYX    23      40.354  27.791  25.936  0.00  0.00
ATOM    356  N   LYS    24      41.379  26.556  24.309  0.00  0.00
ATOM    357  H   LYS    24      41.350  26.494  23.301  0.00  0.00
ATOM    358  CA  LYS    24      42.220  25.756  25.184  0.00  0.00
ATOM    359  HA  LYS    24      42.071  26.044  26.225  0.00  0.00
ATOM    360  CB  LYS    24      41.693  24.286  25.013  0.00  0.00
ATOM    361  HB2 LYS    24      42.071  23.612  25.782  0.00  0.00
ATOM    362  HB3 LYS    24      40.608  24.326  25.114  0.00  0.00
ATOM    363  CG  LYS    24      41.956  23.669  23.661  0.00  0.00
ATOM    364  HG2 LYS    24      41.659  24.450  22.962  0.00  0.00
ATOM    365  HG3 LYS    24      43.005  23.413  23.513  0.00  0.00
ATOM    366  CD  LYS    24      41.154  22.367  23.363  0.00  0.00
ATOM    367  HD2 LYS    24      40.084  22.569  23.400  0.00  0.00
ATOM    368  HD3 LYS    24      41.459  22.016  22.377  0.00  0.00
ATOM    369  CE  LYS    24      41.480  21.153  24.303  0.00  0.00
ATOM    370  HE2 LYS    24      42.484  20.733  24.229  0.00  0.00
ATOM    371  HE3 LYS    24      41.310  21.378  25.356  0.00  0.00
ATOM    372  NZ  LYS    24      40.502  20.107  24.023  0.00  0.00
ATOM    373  HZ1 LYS    24      40.562  19.380  24.722  0.00  0.00
ATOM    374  HZ2 LYS    24      39.601  20.494  24.266  0.00  0.00
ATOM    375  HZ3 LYS    24      40.485  19.669  23.113  0.00  0.00
ATOM    376  C   LYS    24      43.763  25.839  24.939  0.00  0.00
ATOM    377  O   LYS    24      44.136  26.142  23.832  0.00  0.00
ATOM    378  N   PHE    25      44.473  25.625  26.038  0.00  0.00
ATOM    379  H   PHE    25      44.098  25.279  26.909  0.00  0.00
ATOM    380  CA  PHE    25      45.850  26.098  26.140  0.00  0.00
ATOM    381  HA  PHE    25      46.467  25.970  25.250  0.00  0.00
ATOM    382  CB  PHE    25      45.743  27.614  26.407  0.00  0.00
ATOM    383  HB2 PHE    25      46.686  28.121  26.614  0.00  0.00
ATOM    384  HB3 PHE    25      45.477  28.156  25.499  0.00  0.00
ATOM    385  CG  PHE    25      44.838  27.978  27.631  0.00  0.00
ATOM    386  CD1 PHE    25      43.541  28.335  27.382  0.00  0.00
ATOM    387  HD1 PHE    25      43.087  28.262  26.405  0.00  0.00
ATOM    388  CE1 PHE    25      42.707  28.712  28.454  0.00  0.00
ATOM    389  HE1 PHE    25      41.673  28.996  28.321  0.00  0.00
ATOM    390  CZ  PHE    25      43.148  28.666  29.807  0.00  0.00
ATOM    391  HZ  PHE    25      42.423  28.802  30.596  0.00  0.00
ATOM    392  CE2 PHE    25      44.516  28.325  30.023  0.00  0.00
ATOM    393  HE2 PHE    25      44.974  28.287  31.001  0.00  0.00
ATOM    394  CD2 PHE    25      45.336  28.027  28.960  0.00  0.00
ATOM    395  HD2 PHE    25      46.352  27.696  29.119  0.00  0.00
ATOM    396  C   PHE    25      46.558  25.366  27.312  0.00  0.00
ATOM    397  O   PHE    25      45.893  24.745  28.194  0.00  0.00
ATOM    398  N   PRO    26      47.861  25.292  27.354  0.00  0.00
ATOM    399  CD  PRO    26      48.729  25.970  26.466  0.00  0.00
ATOM    400  HD2 PRO    26      48.806  27.039  26.665  0.00  0.00
ATOM    401  HD3 PRO    26      48.504  25.770  25.418  0.00  0.00
ATOM    402  CG  PRO    26      50.131  25.410  26.639  0.00  0.00
ATOM    403  HG2 PRO    26      50.743  26.184  27.102  0.00  0.00
ATOM    404  HG3 PRO    26      50.624  25.059  25.733  0.00  0.00
ATOM    405  CB  PRO    26      49.955  24.218  27.647  0.00  0.00
ATOM    406  HB2 PRO    26      50.727  24.172  28.415  0.00  0.00
ATOM    407  HB3 PRO    26      49.943  23.317  27.033  0.00  0.00
ATOM    408  CA  PRO    26      48.609  24.495  28.312  0.00  0.00
ATOM    409  HA  PRO    26      48.162  23.524  28.530  0.00  0.00
ATOM    410  C   PRO    26      48.692  25.242  29.617  0.00  0.00
ATOM    411  O   PRO    26      48.667  26.483  29.638  0.00  0.00
ATOM    412  N   VAL    27      48.746  24.449  30.720  0.00  0.00
ATOM    413  H   VAL    27      48.812  23.455  30.558  0.00  0.00
ATOM    414  CA  VAL    27      48.781  24.890  32.187  0.00  0.00
ATOM    415  HA  VAL    27      49.017  25.953  32.243  0.00  0.00
ATOM    416  CB  VAL    27      47.416  24.767  32.929  0.00  0.00
ATOM    417  HB  VAL    27      47.196  23.713  32.755  0.00  0.00
ATOM    418  CG1 VAL    27      47.443  25.238  34.361  0.00  0.00
ATOM    419 1HG1 VAL    27      46.472  25.019  34.806  0.00  0.00
ATOM    420 2HG1 VAL    27      48.257  24.700  34.846  0.00  0.00
ATOM    421 3HG1 VAL    27      47.543  26.320  34.453  0.00  0.00
ATOM    422  CG2 VAL    27      46.333  25.642  32.283  0.00  0.00
ATOM    423 1HG2 VAL    27      45.316  25.498  32.648  0.00  0.00
ATOM    424 2HG2 VAL    27      46.684  26.673  32.323  0.00  0.00
ATOM    425 3HG2 VAL    27      46.314  25.392  31.222  0.00  0.00
ATOM    426  C   VAL    27      49.965  24.146  32.893  0.00  0.00
ATOM    427  O   VAL    27      50.193  22.983  32.570  0.00  0.00
ATOM    428  N   GLU    28      50.656  24.767  33.786  0.00  0.00
ATOM    429  H   GLU    28      50.296  25.682  34.017  0.00  0.00
ATOM    430  CA  GLU    28      51.749  24.202  34.663  0.00  0.00
ATOM    431  HA  GLU    28      51.303  23.357  35.187  0.00  0.00
ATOM    432  CB  GLU    28      52.934  23.655  33.780  0.00  0.00
ATOM    433  HB2 GLU    28      53.657  23.136  34.409  0.00  0.00
ATOM    434  HB3 GLU    28      52.539  22.854  33.155  0.00  0.00
ATOM    435  CG  GLU    28      53.688  24.760  33.050  0.00  0.00
ATOM    436  HG2 GLU    28      53.058  25.332  32.369  0.00  0.00
ATOM    437  HG3 GLU    28      54.206  25.379  33.783  0.00  0.00
ATOM    438  CD  GLU    28      54.707  24.077  32.187  0.00  0.00
ATOM    439  OE1 GLU    28      54.359  23.666  31.081  0.00  0.00
ATOM    440  OE2 GLU    28      55.900  24.041  32.563  0.00  0.00
ATOM    441  C   GLU    28      52.222  25.209  35.770  0.00  0.00
ATOM    442  O   GLU    28      51.544  26.203  36.001  0.00  0.00
ATOM    443  N   LYS    29      53.310  24.925  36.505  0.00  0.00
ATOM    444  H   LYS    29      53.762  24.080  36.185  0.00  0.00
ATOM    445  CA  LYS    29      53.713  25.592  37.827  0.00  0.00
ATOM    446  HA  LYS    29      52.855  25.408  38.473  0.00  0.00
ATOM    447  CB  LYS    29      54.689  24.676  38.473  0.00  0.00
ATOM    448  HB2 LYS    29      54.493  23.649  38.163  0.00  0.00
ATOM    449  HB3 LYS    29      55.666  24.939  38.067  0.00  0.00
ATOM    450  CG  LYS    29      54.889  24.811  40.005  0.00  0.00
ATOM    451  HG2 LYS    29      55.023  25.806  40.430  0.00  0.00
ATOM    452  HG3 LYS    29      53.941  24.501  40.445  0.00  0.00
ATOM    453  CD  LYS    29      55.913  23.835  40.615  0.00  0.00
ATOM    454  HD2 LYS    29      55.597  22.865  40.230  0.00  0.00
ATOM    455  HD3 LYS    29      56.866  24.169  40.205  0.00  0.00
ATOM    456  CE  LYS    29      55.889  23.903  42.115  0.00  0.00
ATOM    457  HE2 LYS    29      56.892  23.593  42.411  0.00  0.00
ATOM    458  HE3 LYS    29      56.009  24.932  42.452  0.00  0.00
ATOM    459  NZ  LYS    29      54.783  23.125  42.712  0.00  0.00
ATOM    460  HZ1 LYS    29      54.537  22.252  42.267  0.00  0.00
ATOM    461  HZ2 LYS    29      54.945  22.999  43.701  0.00  0.00
ATOM    462  HZ3 LYS    29      54.028  23.795  42.670  0.00  0.00
ATOM    463  C   LYS    29      54.105  27.095  37.727  0.00  0.00
ATOM    464  O   LYS    29      54.485  27.724  38.726  0.00  0.00
ATOM    465  N   GLN    30      54.138  27.663  36.539  0.00  0.00
ATOM    466  H   GLN    30      54.277  26.968  35.819  0.00  0.00
ATOM    467  CA  GLN    30      54.339  29.077  36.313  0.00  0.00
ATOM    468  HA  GLN    30      54.818  29.543  37.174  0.00  0.00
ATOM    469  CB  GLN    30      55.284  29.230  35.065  0.00  0.00
ATOM    470  HB2 GLN    30      54.753  28.918  34.166  0.00  0.00
ATOM    471  HB3 GLN    30      55.597  30.270  34.972  0.00  0.00
ATOM    472  CG  GLN    30      56.679  28.563  35.121  0.00  0.00
ATOM    473  HG2 GLN    30      57.381  28.988  34.403  0.00  0.00
ATOM    474  HG3 GLN    30      57.130  28.786  36.088  0.00  0.00
ATOM    475  CD  GLN    30      56.609  27.039  34.816  0.00  0.00
ATOM    476  OE1 GLN    30      56.613  26.239  35.734  0.00  0.00
ATOM    477  NE2 GLN    30      56.387  26.690  33.598  0.00  0.00
ATOM    478 1HE2 GLN    30      56.358  25.706  33.372  0.00  0.00
ATOM    479 2HE2 GLN    30      56.075  27.366  32.916  0.00  0.00
ATOM    480  C   GLN    30      52.987  29.769  36.033  0.00  0.00
ATOM    481  O   GLN    30      52.831  30.981  36.234  0.00  0.00
ATOM    482  N   LEU    31      51.867  29.104  35.701  0.00  0.00
ATOM    483  H   LEU    31      51.816  28.098  35.628  0.00  0.00
ATOM    484  CA  LEU    31      50.548  29.671  35.469  0.00  0.00
ATOM    485  HA  LEU    31      50.622  30.755  35.384  0.00  0.00
ATOM    486  CB  LEU    31      49.818  29.041  34.231  0.00  0.00
ATOM    487  HB2 LEU    31      49.951  27.959  34.233  0.00  0.00
ATOM    488  HB3 LEU    31      48.750  29.242  34.317  0.00  0.00
ATOM    489  CG  LEU    31      50.327  29.621  32.932  0.00  0.00
ATOM    490  HG  LEU    31      50.541  30.689  32.984  0.00  0.00
ATOM    491  CD1 LEU    31      51.658  29.161  32.425  0.00  0.00
ATOM    492 1HD1 LEU    31      51.828  29.585  31.436  0.00  0.00
ATOM    493 2HD1 LEU    31      52.465  29.427  33.108  0.00  0.00
ATOM    494 3HD1 LEU    31      51.725  28.078  32.325  0.00  0.00
ATOM    495  CD2 LEU    31      49.193  29.400  31.886  0.00  0.00
ATOM    496 1HD2 LEU    31      49.462  29.410  30.829  0.00  0.00
ATOM    497 2HD2 LEU    31      48.693  28.454  32.095  0.00  0.00
ATOM    498 3HD2 LEU    31      48.550  30.255  32.093  0.00  0.00
ATOM    499  C   LEU    31      49.668  29.319  36.643  0.00  0.00
ATOM    500  O   LEU    31      49.790  28.253  37.261  0.00  0.00
ATOM    501  N   ASP    32      48.893  30.319  37.037  0.00  0.00
ATOM    502  H   ASP    32      48.660  31.148  36.509  0.00  0.00
ATOM    503  CA  ASP    32      48.105  30.266  38.239  0.00  0.00
ATOM    504  HA  ASP    32      47.964  29.236  38.567  0.00  0.00
ATOM    505  CB  ASP    32      48.842  31.075  39.310  0.00  0.00
ATOM    506  HB2 ASP    32      49.881  30.756  39.229  0.00  0.00
ATOM    507  HB3 ASP    32      48.888  32.121  39.008  0.00  0.00
ATOM    508  CG  ASP    32      48.352  30.990  40.760  0.00  0.00
ATOM    509  OD1 ASP    32      49.133  31.572  41.508  0.00  0.00
ATOM    510  OD2 ASP    32      47.365  30.275  41.084  0.00  0.00
ATOM    511  C   ASP    32      46.701  30.841  38.163  0.00  0.00
ATOM    512  O   ASP    32      46.523  31.882  37.550  0.00  0.00
ATOM    513  N   LEU    33      45.654  30.188  38.683  0.00  0.00
ATOM    514  H   LEU    33      45.912  29.299  39.088  0.00  0.00
ATOM    515  CA  LEU    33      44.276  30.608  38.576  0.00  0.00
ATOM    516  HA  LEU    33      44.052  30.887  37.547  0.00  0.00
ATOM    517  CB  LEU    33      43.416  29.439  38.986  0.00  0.00
ATOM    518  HB2 LEU    33      43.466  28.623  38.265  0.00  0.00
ATOM    519  HB3 LEU    33      43.816  29.058  39.926  0.00  0.00
ATOM    520  CG  LEU    33      41.914  29.631  39.321  0.00  0.00
ATOM    521  HG  LEU    33      41.799  30.440  40.042  0.00  0.00
ATOM    522  CD1 LEU    33      40.981  29.879  38.128  0.00  0.00
ATOM    523 1HD1 LEU    33      39.990  30.191  38.458  0.00  0.00
ATOM    524 2HD1 LEU    33      41.407  30.682  37.526  0.00  0.00
ATOM    525 3HD1 LEU    33      40.937  29.051  37.420  0.00  0.00
ATOM    526  CD2 LEU    33      41.393  28.409  40.088  0.00  0.00
ATOM    527 1HD2 LEU    33      41.974  28.281  41.001  0.00  0.00
ATOM    528 2HD2 LEU    33      40.398  28.700  40.425  0.00  0.00
ATOM    529 3HD2 LEU    33      41.354  27.552  39.416  0.00  0.00
ATOM    530  C   LEU    33      44.079  31.892  39.454  0.00  0.00
ATOM    531  O   LEU    33      43.113  32.643  39.273  0.00  0.00
ATOM    532  N   ALA    34      45.018  32.270  40.322  0.00  0.00
ATOM    533  H   ALA    34      45.735  31.588  40.525  0.00  0.00
ATOM    534  CA  ALA    34      45.102  33.543  41.003  0.00  0.00
ATOM    535  HA  ALA    34      44.101  33.685  41.411  0.00  0.00
ATOM    536  CB  ALA    34      46.007  33.333  42.240  0.00  0.00
ATOM    537  HB1 ALA    34      45.712  32.507  42.888  0.00  0.00
ATOM    538  HB2 ALA    34      46.986  33.152  41.796  0.00  0.00
ATOM    539  HB3 ALA    34      45.963  34.215  42.879  0.00  0.00
ATOM    540  C   ALA    34      45.608  34.682  40.117  0.00  0.00
ATOM    541  O   ALA    34      45.631  35.798  40.576  0.00  0.00
ATOM    542  N   ALA    35      46.177  34.374  38.908  0.00  0.00
ATOM    543  H   ALA    35      46.163  33.405  38.623  0.00  0.00
ATOM    544  CA  ALA    35      46.719  35.335  37.965  0.00  0.00
ATOM    545  HA  ALA    35      46.528  36.366  38.261  0.00  0.00
ATOM    546  CB  ALA    35      48.254  35.075  37.897  0.00  0.00
ATOM    547  HB1 ALA    35      48.624  35.731  37.109  0.00  0.00
ATOM    548  HB2 ALA    35      48.691  35.191  38.889  0.00  0.00
ATOM    549  HB3 ALA    35      48.393  34.072  37.493  0.00  0.00
ATOM    550  C   ALA    35      46.223  35.268  36.510  0.00  0.00
ATOM    551  O   ALA    35      46.476  36.263  35.823  0.00  0.00
ATOM    552  N   LEU    36      45.523  34.201  36.138  0.00  0.00
ATOM    553  H   LEU    36      45.345  33.463  36.805  0.00  0.00
ATOM    554  CA  LEU    36      44.782  34.045  34.851  0.00  0.00
ATOM    555  HA  LEU    36      45.534  34.259  34.091  0.00  0.00
ATOM    556  CB  LEU    36      44.275  32.627  34.594  0.00  0.00
ATOM    557  HB2 LEU    36      43.814  32.159  35.464  0.00  0.00
ATOM    558  HB3 LEU    36      43.512  32.597  33.816  0.00  0.00
ATOM    559  CG  LEU    36      45.306  31.745  34.019  0.00  0.00
ATOM    560  HG  LEU    36      46.282  31.948  34.460  0.00  0.00
ATOM    561  CD1 LEU    36      44.995  30.312  34.466  0.00  0.00
ATOM    562 1HD1 LEU    36      43.979  30.046  34.174  0.00  0.00
ATOM    563 2HD1 LEU    36      45.653  29.588  33.985  0.00  0.00
ATOM    564 3HD1 LEU    36      45.049  30.220  35.550  0.00  0.00
ATOM    565  CD2 LEU    36      45.458  31.726  32.459  0.00  0.00
ATOM    566 1HD2 LEU    36      44.475  31.428  32.094  0.00  0.00
ATOM    567 2HD2 LEU    36      45.770  32.720  32.137  0.00  0.00
ATOM    568 3HD2 LEU    36      46.096  30.949  32.038  0.00  0.00
ATOM    569  C   LEU    36      43.625  35.076  34.661  0.00  0.00
ATOM    570  O   LEU    36      42.635  34.872  35.310  0.00  0.00
ATOM    571  N   ILE    37      43.727  36.119  33.826  0.00  0.00
ATOM    572  H   ILE    37      44.582  36.153  33.289  0.00  0.00
ATOM    573  CA  ILE    37      42.553  36.861  33.322  0.00  0.00
ATOM    574  HA  ILE    37      41.764  36.608  34.031  0.00  0.00
ATOM    575  CB  ILE    37      42.843  38.415  33.190  0.00  0.00
ATOM    576  HB  ILE    37      41.829  38.787  33.046  0.00  0.00
ATOM    577  CG2 ILE    37      43.288  38.962  34.465  0.00  0.00
ATOM    578 1HG2 ILE    37      44.369  38.860  34.551  0.00  0.00
ATOM    579 2HG2 ILE    37      43.101  40.032  34.555  0.00  0.00
ATOM    580 3HG2 ILE    37      42.769  38.522  35.317  0.00  0.00
ATOM    581  CG1 ILE    37      43.810  38.916  32.092  0.00  0.00
ATOM    582 2HG1 ILE    37      44.764  38.403  32.217  0.00  0.00
ATOM    583 3HG1 ILE    37      43.423  38.720  31.092  0.00  0.00
ATOM    584  CD1 ILE    37      44.210  40.414  32.054  0.00  0.00
ATOM    585 1HD1 ILE    37      44.730  40.741  32.954  0.00  0.00
ATOM    586 2HD1 ILE    37      44.850  40.493  31.175  0.00  0.00
ATOM    587 3HD1 ILE    37      43.338  41.019  31.801  0.00  0.00
ATOM    588  C   ILE    37      42.116  36.272  31.976  0.00  0.00
ATOM    589  O   ILE    37      42.933  35.975  31.055  0.00  0.00
ATOM    590  N   VAL    38      40.785  36.201  31.747  0.00  0.00
ATOM    591  H   VAL    38      40.196  36.525  32.501  0.00  0.00
ATOM    592  CA  VAL    38      40.082  35.604  30.595  0.00  0.00
ATOM    593  HA  VAL    38      40.756  35.510  29.744  0.00  0.00
ATOM    594  CB  VAL    38      39.462  34.215  30.899  0.00  0.00
ATOM    595  HB  VAL    38      38.850  34.318  31.795  0.00  0.00
ATOM    596  CG1 VAL    38      38.630  33.582  29.798  0.00  0.00
ATOM    597 1HG1 VAL    38      38.407  32.530  29.976  0.00  0.00
ATOM    598 2HG1 VAL    38      37.682  34.071  29.573  0.00  0.00
ATOM    599 3HG1 VAL    38      39.220  33.610  28.882  0.00  0.00
ATOM    600  CG2 VAL    38      40.526  33.252  31.445  0.00  0.00
ATOM    601 1HG2 VAL    38      40.767  33.568  32.460  0.00  0.00
ATOM    602 2HG2 VAL    38      39.976  32.314  31.510  0.00  0.00
ATOM    603 3HG2 VAL    38      41.304  33.286  30.682  0.00  0.00
ATOM    604  C   VAL    38      38.878  36.524  30.150  0.00  0.00
ATOM    605  O   VAL    38      38.147  37.017  30.973  0.00  0.00
ATOM    606  N   TYR    39      38.508  36.475  28.828  0.00  0.00
ATOM    607  H   TYR    39      39.204  36.053  28.230  0.00  0.00
ATOM    608  CA  TYR    39      37.322  37.010  28.259  0.00  0.00
ATOM    609  HA  TYR    39      36.574  36.774  29.017  0.00  0.00
ATOM    610  CB  TYR    39      37.331  38.555  28.226  0.00  0.00
ATOM    611  HB2 TYR    39      36.330  38.937  28.025  0.00  0.00
ATOM    612  HB3 TYR    39      37.708  38.868  29.200  0.00  0.00
ATOM    613  CG  TYR    39      38.159  39.284  27.178  0.00  0.00
ATOM    614  CD1 TYR    39      37.705  39.609  25.868  0.00  0.00
ATOM    615  HD1 TYR    39      36.678  39.409  25.599  0.00  0.00
ATOM    616  CE1 TYR    39      38.500  40.258  24.949  0.00  0.00
ATOM    617  HE1 TYR    39      38.138  40.599  23.991  0.00  0.00
ATOM    618  CZ  TYR    39      39.834  40.552  25.263  0.00  0.00
ATOM    619  OH  TYR    39      40.637  41.287  24.425  0.00  0.00
ATOM    620  HH  TYR    39      40.302  41.247  23.527  0.00  0.00
ATOM    621  CE2 TYR    39      40.315  40.171  26.504  0.00  0.00
ATOM    622  HE2 TYR    39      41.342  40.398  26.749  0.00  0.00
ATOM    623  CD2 TYR    39      39.478  39.507  27.438  0.00  0.00
ATOM    624  HD2 TYR    39      39.879  39.221  28.400  0.00  0.00
ATOM    625  C   TYR    39      36.863  36.348  26.909  0.00  0.00
ATOM    626  O   TYR    39      37.620  35.746  26.143  0.00  0.00
ATOM    627  N   TRP    40      35.577  36.410  26.703  0.00  0.00
ATOM    628  H   TRP    40      35.018  36.784  27.456  0.00  0.00
ATOM    629  CA  TRP    40      34.979  36.156  25.358  0.00  0.00
ATOM    630  HA  TRP    40      35.703  35.811  24.620  0.00  0.00
ATOM    631  CB  TRP    40      33.845  35.020  25.387  0.00  0.00
ATOM    632  HB2 TRP    40      33.269  35.143  26.304  0.00  0.00
ATOM    633  HB3 TRP    40      33.180  35.181  24.539  0.00  0.00
ATOM    634  CG  TRP    40      34.338  33.654  25.305  0.00  0.00
ATOM    635  CD1 TRP    40      34.817  32.899  26.358  0.00  0.00
ATOM    636  HD1 TRP    40      34.826  33.220  27.389  0.00  0.00
ATOM    637  NE1 TRP    40      35.098  31.646  25.934  0.00  0.00
ATOM    638  HE1 TRP    40      35.242  30.852  26.542  0.00  0.00
ATOM    639  CE2 TRP    40      35.091  31.604  24.538  0.00  0.00
ATOM    640  CZ2 TRP    40      35.391  30.657  23.540  0.00  0.00
ATOM    641  HZ2 TRP    40      35.825  29.716  23.841  0.00  0.00
ATOM    642  CH2 TRP    40      35.459  30.970  22.197  0.00  0.00
ATOM    643  HH2 TRP    40      35.727  30.190  21.499  0.00  0.00
ATOM    644  CZ3 TRP    40      35.083  32.248  21.790  0.00  0.00
ATOM    645  HZ3 TRP    40      34.985  32.469  20.737  0.00  0.00
ATOM    646  CE3 TRP    40      34.521  33.153  22.701  0.00  0.00
ATOM    647  HE3 TRP    40      34.166  34.119  22.376  0.00  0.00
ATOM    648  CD2 TRP    40      34.655  32.847  24.090  0.00  0.00
ATOM    649  C   TRP    40      34.290  37.446  24.834  0.00  0.00
ATOM    650  O   TRP    40      33.716  38.199  25.640  0.00  0.00
ATOM    651  N   GLU    41      34.406  37.738  23.544  0.00  0.00
ATOM    652  H   GLU    41      34.920  37.164  22.891  0.00  0.00
ATOM    653  CA  GLU    41      33.977  39.021  22.924  0.00  0.00
ATOM    654  HA  GLU    41      33.111  39.406  23.463  0.00  0.00
ATOM    655  CB  GLU    41      35.222  39.991  22.997  0.00  0.00
ATOM    656  HB2 GLU    41      35.461  40.217  24.036  0.00  0.00
ATOM    657  HB3 GLU    41      36.022  39.487  22.454  0.00  0.00
ATOM    658  CG  GLU    41      35.042  41.388  22.438  0.00  0.00
ATOM    659  HG2 GLU    41      34.810  41.385  21.373  0.00  0.00
ATOM    660  HG3 GLU    41      34.195  41.855  22.941  0.00  0.00
ATOM    661  CD  GLU    41      36.361  42.218  22.555  0.00  0.00
ATOM    662  OE1 GLU    41      37.052  42.143  21.489  0.00  0.00
ATOM    663  OE2 GLU    41      36.648  42.878  23.543  0.00  0.00
ATOM    664  C   GLU    41      33.350  38.778  21.494  0.00  0.00
ATOM    665  O   GLU    41      33.763  37.908  20.779  0.00  0.00
ATOM    666  N   MET    42      32.232  39.431  21.203  0.00  0.00
ATOM    667  H   MET    42      31.906  40.041  21.939  0.00  0.00
ATOM    668  CA  MET    42      31.650  39.610  19.925  0.00  0.00
ATOM    669  HA  MET    42      32.103  38.931  19.203  0.00  0.00
ATOM    670  CB  MET    42      30.146  39.329  19.960  0.00  0.00
ATOM    671  HB2 MET    42      29.866  38.407  20.470  0.00  0.00
ATOM    672  HB3 MET    42      29.681  40.071  20.610  0.00  0.00
ATOM    673  CG  MET    42      29.410  39.458  18.606  0.00  0.00
ATOM    674  HG2 MET    42      29.913  40.263  18.070  0.00  0.00
ATOM    675  HG3 MET    42      29.465  38.486  18.115  0.00  0.00
ATOM    676  SD  MET    42      27.701  39.956  18.707  0.00  0.00
ATOM    677  CE  MET    42      27.181  40.022  16.968  0.00  0.00
ATOM    678  HE1 MET    42      27.881  40.558  16.327  0.00  0.00
ATOM    679  HE2 MET    42      26.956  39.031  16.575  0.00  0.00
ATOM    680  HE3 MET    42      26.318  40.688  16.971  0.00  0.00
ATOM    681  C   MET    42      31.965  41.005  19.412  0.00  0.00
ATOM    682  O   MET    42      31.149  41.931  19.472  0.00  0.00
ATOM    683  N   GLU    43      33.164  41.195  18.852  0.00  0.00
ATOM    684  H   GLU    43      33.801  40.423  18.983  0.00  0.00
ATOM    685  CA  GLU    43      33.798  42.421  18.267  0.00  0.00
ATOM    686  HA  GLU    43      34.711  42.166  17.728  0.00  0.00
ATOM    687  CB  GLU    43      32.931  42.906  17.096  0.00  0.00
ATOM    688  HB2 GLU    43      31.893  43.072  17.382  0.00  0.00
ATOM    689  HB3 GLU    43      33.250  43.823  16.601  0.00  0.00
ATOM    690  CG  GLU    43      32.830  41.897  15.962  0.00  0.00
ATOM    691  HG2 GLU    43      32.438  40.969  16.377  0.00  0.00
ATOM    692  HG3 GLU    43      32.091  42.268  15.251  0.00  0.00
ATOM    693  CD  GLU    43      34.145  41.757  15.146  0.00  0.00
ATOM    694  OE1 GLU    43      34.286  42.664  14.262  0.00  0.00
ATOM    695  OE2 GLU    43      34.921  40.828  15.332  0.00  0.00
ATOM    696  C   GLU    43      34.077  43.508  19.271  0.00  0.00
ATOM    697  O   GLU    43      35.066  44.201  19.079  0.00  0.00
ATOM    698  N   ASP    44      33.263  43.676  20.308  0.00  0.00
ATOM    699  H   ASP    44      32.411  43.139  20.226  0.00  0.00
ATOM    700  CA  ASP    44      33.264  44.839  21.208  0.00  0.00
ATOM    701  HA  ASP    44      34.289  44.924  21.567  0.00  0.00
ATOM    702  CB  ASP    44      32.972  46.122  20.485  0.00  0.00
ATOM    703  HB2 ASP    44      33.947  46.420  20.098  0.00  0.00
ATOM    704  HB3 ASP    44      32.303  45.972  19.638  0.00  0.00
ATOM    705  CG  ASP    44      32.404  47.160  21.457  0.00  0.00
ATOM    706  OD1 ASP    44      33.209  47.895  22.148  0.00  0.00
ATOM    707  OD2 ASP    44      31.173  47.378  21.404  0.00  0.00
ATOM    708  C   ASP    44      32.361  44.517  22.391  0.00  0.00
ATOM    709  O   ASP    44      32.827  44.772  23.512  0.00  0.00
ATOM    710  N   LYS    45      31.169  43.854  22.227  0.00  0.00
ATOM    711  H   LYS    45      30.877  43.654  21.281  0.00  0.00
ATOM    712  CA  LYS    45      30.285  43.356  23.267  0.00  0.00
ATOM    713  HA  LYS    45      30.109  44.196  23.940  0.00  0.00
ATOM    714  CB  LYS    45      28.959  42.846  22.596  0.00  0.00
ATOM    715  HB2 LYS    45      29.224  42.081  21.867  0.00  0.00
ATOM    716  HB3 LYS    45      28.302  42.504  23.395  0.00  0.00
ATOM    717  CG  LYS    45      28.109  43.921  21.854  0.00  0.00
ATOM    718  HG2 LYS    45      27.684  44.628  22.566  0.00  0.00
ATOM    719  HG3 LYS    45      28.772  44.630  21.358  0.00  0.00
ATOM    720  CD  LYS    45      27.023  43.384  20.862  0.00  0.00
ATOM    721  HD2 LYS    45      27.579  42.831  20.105  0.00  0.00
ATOM    722  HD3 LYS    45      26.406  42.723  21.471  0.00  0.00
ATOM    723  CE  LYS    45      26.204  44.543  20.280  0.00  0.00
ATOM    724  HE2 LYS    45      25.755  44.958  21.181  0.00  0.00
ATOM    725  HE3 LYS    45      26.820  45.268  19.747  0.00  0.00
ATOM    726  NZ  LYS    45      25.149  44.040  19.482  0.00  0.00
ATOM    727  HZ1 LYS    45      25.391  43.417  18.725  0.00  0.00
ATOM    728  HZ2 LYS    45      24.519  43.488  20.046  0.00  0.00
ATOM    729  HZ3 LYS    45      24.615  44.821  19.130  0.00  0.00
ATOM    730  C   LYS    45      30.922  42.172  24.090  0.00  0.00
ATOM    731  O   LYS    45      31.100  41.079  23.590  0.00  0.00
ATOM    732  N   ASN    46      31.305  42.477  25.339  0.00  0.00
ATOM    733  H   ASN    46      31.182  43.414  25.697  0.00  0.00
ATOM    734  CA  ASN    46      31.790  41.464  26.246  0.00  0.00
ATOM    735  HA  ASN    46      32.673  41.004  25.804  0.00  0.00
ATOM    736  CB  ASN    46      32.118  42.083  27.598  0.00  0.00
ATOM    737  HB2 ASN    46      32.771  42.936  27.413  0.00  0.00
ATOM    738  HB3 ASN    46      31.189  42.521  27.962  0.00  0.00
ATOM    739  CG  ASN    46      32.640  40.998  28.467  0.00  0.00
ATOM    740  OD1 ASN    46      31.891  40.535  29.278  0.00  0.00
ATOM    741  ND2 ASN    46      33.819  40.480  28.136  0.00  0.00
ATOM    742 1HD2 ASN    46      33.960  39.535  28.464  0.00  0.00
ATOM    743 2HD2 ASN    46      34.459  40.875  27.462  0.00  0.00
ATOM    744  C   ASN    46      30.709  40.384  26.398  0.00  0.00
ATOM    745  O   ASN    46      29.580  40.610  26.855  0.00  0.00
ATOM    746  N   ILE    47      31.097  39.180  26.089  0.00  0.00
ATOM    747  H   ILE    47      32.071  39.056  25.855  0.00  0.00
ATOM    748  CA  ILE    47      30.197  38.015  26.210  0.00  0.00
ATOM    749  HA  ILE    47      29.163  38.361  26.221  0.00  0.00
ATOM    750  CB  ILE    47      30.424  36.988  25.090  0.00  0.00
ATOM    751  HB  ILE    47      31.370  36.529  25.374  0.00  0.00
ATOM    752  CG2 ILE    47      29.291  35.881  25.287  0.00  0.00
ATOM    753 1HG2 ILE    47      28.882  35.718  26.284  0.00  0.00
ATOM    754 2HG2 ILE    47      28.407  36.082  24.682  0.00  0.00
ATOM    755 3HG2 ILE    47      29.614  34.925  24.876  0.00  0.00
ATOM    756  CG1 ILE    47      30.441  37.498  23.637  0.00  0.00
ATOM    757 2HG1 ILE    47      29.484  37.899  23.305  0.00  0.00
ATOM    758 3HG1 ILE    47      31.086  38.369  23.527  0.00  0.00
ATOM    759  CD1 ILE    47      30.871  36.401  22.751  0.00  0.00
ATOM    760 1HD1 ILE    47      30.063  35.707  22.519  0.00  0.00
ATOM    761 2HD1 ILE    47      31.214  36.829  21.809  0.00  0.00
ATOM    762 3HD1 ILE    47      31.661  35.804  23.206  0.00  0.00
ATOM    763  C   ILE    47      30.444  37.393  27.618  0.00  0.00
ATOM    764  O   ILE    47      29.480  37.143  28.383  0.00  0.00
ATOM    765  N   ILE    48      31.701  37.162  27.965  0.00  0.00
ATOM    766  H   ILE    48      32.421  37.240  27.261  0.00  0.00
ATOM    767  CA  ILE    48      32.092  36.995  29.380  0.00  0.00
ATOM    768  HA  ILE    48      31.303  37.448  29.979  0.00  0.00
ATOM    769  CB  ILE    48      32.128  35.495  29.781  0.00  0.00
ATOM    770  HB  ILE    48      31.389  35.049  29.115  0.00  0.00
ATOM    771  CG2 ILE    48      33.400  34.732  29.502  0.00  0.00
ATOM    772 1HG2 ILE    48      33.355  33.668  29.734  0.00  0.00
ATOM    773 2HG2 ILE    48      33.765  34.874  28.484  0.00  0.00
ATOM    774 3HG2 ILE    48      34.201  35.008  30.188  0.00  0.00
ATOM    775  CG1 ILE    48      31.712  35.211  31.214  0.00  0.00
ATOM    776 2HG1 ILE    48      31.731  34.125  31.307  0.00  0.00
ATOM    777 3HG1 ILE    48      32.464  35.529  31.935  0.00  0.00
ATOM    778  CD1 ILE    48      30.318  35.741  31.623  0.00  0.00
ATOM    779 1HD1 ILE    48      29.621  35.812  30.788  0.00  0.00
ATOM    780 2HD1 ILE    48      29.948  35.152  32.463  0.00  0.00
ATOM    781 3HD1 ILE    48      30.443  36.798  31.855  0.00  0.00
ATOM    782  C   ILE    48      33.438  37.615  29.778  0.00  0.00
ATOM    783  O   ILE    48      34.296  37.636  28.935  0.00  0.00
ATOM    784  N   GLN    49      33.646  37.931  31.056  0.00  0.00
ATOM    785  H   GLN    49      32.869  37.946  31.701  0.00  0.00
ATOM    786  CA  GLN    49      34.985  38.203  31.594  0.00  0.00
ATOM    787  HA  GLN    49      35.709  37.799  30.886  0.00  0.00
ATOM    788  CB  GLN    49      35.205  39.764  31.603  0.00  0.00
ATOM    789  HB2 GLN    49      35.163  40.069  30.557  0.00  0.00
ATOM    790  HB3 GLN    49      34.431  40.229  32.213  0.00  0.00
ATOM    791  CG  GLN    49      36.553  40.300  32.092  0.00  0.00
ATOM    792  HG2 GLN    49      36.444  40.371  33.174  0.00  0.00
ATOM    793  HG3 GLN    49      37.365  39.662  31.743  0.00  0.00
ATOM    794  CD  GLN    49      36.946  41.741  31.615  0.00  0.00
ATOM    795  OE1 GLN    49      37.824  41.977  30.827  0.00  0.00
ATOM    796  NE2 GLN    49      36.403  42.755  32.194  0.00  0.00
ATOM    797 1HE2 GLN    49      36.478  43.578  31.612  0.00  0.00
ATOM    798 2HE2 GLN    49      35.760  42.546  32.944  0.00  0.00
ATOM    799  C   GLN    49      35.177  37.489  32.948  0.00  0.00
ATOM    800  O   GLN    49      34.193  37.105  33.676  0.00  0.00
ATOM    801  N   PHE    50      36.444  37.267  33.337  0.00  0.00
ATOM    802  H   PHE    50      37.180  37.663  32.771  0.00  0.00
ATOM    803  CA  PHE    50      36.828  36.433  34.444  0.00  0.00
ATOM    804  HA  PHE    50      36.295  36.662  35.368  0.00  0.00
ATOM    805  CB  PHE    50      36.596  34.897  34.132  0.00  0.00
ATOM    806  HB2 PHE    50      35.519  34.775  34.014  0.00  0.00
ATOM    807  HB3 PHE    50      36.967  34.579  33.158  0.00  0.00
ATOM    808  CG  PHE    50      37.004  33.905  35.186  0.00  0.00
ATOM    809  CD1 PHE    50      36.005  32.989  35.628  0.00  0.00
ATOM    810  HD1 PHE    50      35.021  33.092  35.196  0.00  0.00
ATOM    811  CE1 PHE    50      36.254  31.987  36.607  0.00  0.00
ATOM    812  HE1 PHE    50      35.443  31.333  36.891  0.00  0.00
ATOM    813  CZ  PHE    50      37.607  31.887  37.172  0.00  0.00
ATOM    814  HZ  PHE    50      37.834  31.213  37.984  0.00  0.00
ATOM    815  CE2 PHE    50      38.599  32.761  36.673  0.00  0.00
ATOM    816  HE2 PHE    50      39.622  32.718  37.016  0.00  0.00
ATOM    817  CD2 PHE    50      38.295  33.736  35.696  0.00  0.00
ATOM    818  HD2 PHE    50      39.151  34.283  35.329  0.00  0.00
ATOM    819  C   PHE    50      38.319  36.682  34.865  0.00  0.00
ATOM    820  O   PHE    50      39.177  36.737  34.033  0.00  0.00
ATOM    821  N   VAL    51      38.564  36.875  36.140  0.00  0.00
ATOM    822  H   VAL    51      37.722  36.760  36.686  0.00  0.00
ATOM    823  CA  VAL    51      39.861  37.495  36.647  0.00  0.00
ATOM    824  HA  VAL    51      40.651  37.281  35.928  0.00  0.00
ATOM    825  CB  VAL    51      39.567  39.056  36.838  0.00  0.00
ATOM    826  HB  VAL    51      39.537  39.503  35.844  0.00  0.00
ATOM    827  CG1 VAL    51      38.201  39.335  37.496  0.00  0.00
ATOM    828 1HG1 VAL    51      38.129  38.972  38.521  0.00  0.00
ATOM    829 2HG1 VAL    51      38.078  40.415  37.568  0.00  0.00
ATOM    830 3HG1 VAL    51      37.373  38.885  36.947  0.00  0.00
ATOM    831  CG2 VAL    51      40.746  39.688  37.612  0.00  0.00
ATOM    832 1HG2 VAL    51      40.452  40.738  37.625  0.00  0.00
ATOM    833 2HG2 VAL    51      40.920  39.215  38.578  0.00  0.00
ATOM    834 3HG2 VAL    51      41.708  39.682  37.100  0.00  0.00
ATOM    835  C   VAL    51      40.228  36.755  37.965  0.00  0.00
ATOM    836  O   VAL    51      39.496  36.770  38.952  0.00  0.00
ATOM    837  N   HIE    52      41.386  36.061  38.067  0.00  0.00
ATOM    838  H   HIE    52      41.909  36.026  37.204  0.00  0.00
ATOM    839  CA  HIE    52      42.151  35.714  39.266  0.00  0.00
ATOM    840  HA  HIE    52      43.060  35.154  39.048  0.00  0.00
ATOM    841  CB  HIE    52      42.600  36.929  40.065  0.00  0.00
ATOM    842  HB2 HIE    52      41.643  37.415  40.258  0.00  0.00
ATOM    843  HB3 HIE    52      43.066  36.566  40.981  0.00  0.00
ATOM    844  CG  HIE    52      43.524  37.919  39.307  0.00  0.00
ATOM    845  ND1 HIE    52      44.315  38.910  39.863  0.00  0.00
ATOM    846  CE1 HIE    52      44.905  39.541  38.831  0.00  0.00
ATOM    847  HE1 HIE    52      45.540  40.408  38.936  0.00  0.00
ATOM    848  NE2 HIE    52      44.716  38.883  37.663  0.00  0.00
ATOM    849  HE2 HIE    52      45.057  39.168  36.756  0.00  0.00
ATOM    850  CD2 HIE    52      43.799  37.953  37.963  0.00  0.00
ATOM    851  HD2 HIE    52      43.494  37.235  37.216  0.00  0.00
ATOM    852  C   HIE    52      41.372  34.717  40.081  0.00  0.00
ATOM    853  O   HIE    52      41.636  34.526  41.267  0.00  0.00
ATOM    854  N   GLY    53      40.288  34.139  39.571  0.00  0.00
ATOM    855  H   GLY    53      39.874  34.419  38.693  0.00  0.00
ATOM    856  CA  GLY    53      39.597  33.004  40.223  0.00  0.00
ATOM    857  HA2 GLY    53      39.576  32.169  39.523  0.00  0.00
ATOM    858  HA3 GLY    53      40.055  32.761  41.182  0.00  0.00
ATOM    859  C   GLY    53      38.115  33.195  40.407  0.00  0.00
ATOM    860  O   GLY    53      37.397  32.268  40.841  0.00  0.00
ATOM    861  N   GLU    54      37.654  34.441  40.010  0.00  0.00
ATOM    862  H   GLU    54      38.370  35.025  39.602  0.00  0.00
ATOM    863  CA  GLU    54      36.307  34.737  39.952  0.00  0.00
ATOM    864  HA  GLU    54      35.655  33.882  40.131  0.00  0.00
ATOM    865  CB  GLU    54      36.036  35.856  40.962  0.00  0.00
ATOM    866  HB2 GLU    54      36.493  36.787  40.628  0.00  0.00
ATOM    867  HB3 GLU    54      34.975  36.102  40.913  0.00  0.00
ATOM    868  CG  GLU    54      36.391  35.542  42.395  0.00  0.00
ATOM    869  HG2 GLU    54      37.415  35.175  42.464  0.00  0.00
ATOM    870  HG3 GLU    54      36.147  36.461  42.927  0.00  0.00
ATOM    871  CD  GLU    54      35.443  34.365  42.843  0.00  0.00
ATOM    872  OE1 GLU    54      35.966  33.323  43.386  0.00  0.00
ATOM    873  OE2 GLU    54      34.188  34.378  42.725  0.00  0.00
ATOM    874  C   GLU    54      35.947  35.112  38.486  0.00  0.00
ATOM    875  O   GLU    54      36.790  35.514  37.710  0.00  0.00
ATOM    876  N   GLU    55      34.693  34.823  38.187  0.00  0.00
ATOM    877  H   GLU    55      34.149  34.513  38.980  0.00  0.00
ATOM    878  CA  GLU    55      34.026  35.389  37.021  0.00  0.00
ATOM    879  HA  GLU    55      34.715  35.410  36.177  0.00  0.00
ATOM    880  CB  GLU    55      32.812  34.485  36.650  0.00  0.00
ATOM    881  HB2 GLU    55      33.155  33.451  36.661  0.00  0.00
ATOM    882  HB3 GLU    55      32.048  34.695  37.398  0.00  0.00
ATOM    883  CG  GLU    55      32.009  34.797  35.321  0.00  0.00
ATOM    884  HG2 GLU    55      31.822  35.870  35.283  0.00  0.00
ATOM    885  HG3 GLU    55      32.612  34.520  34.456  0.00  0.00
ATOM    886  CD  GLU    55      30.753  33.900  35.357  0.00  0.00
ATOM    887  OE1 GLU    55      29.666  34.341  35.799  0.00  0.00
ATOM    888  OE2 GLU    55      30.913  32.745  34.899  0.00  0.00
ATOM    889  C   GLU    55      33.461  36.825  37.223  0.00  0.00
ATOM    890  O   GLU    55      32.885  37.092  38.274  0.00  0.00
ATOM    891  N   ASP    56      33.623  37.757  36.266  0.00  0.00
ATOM    892  H   ASP    56      33.916  37.509  35.331  0.00  0.00
ATOM    893  CA  ASP    56      33.269  39.217  36.338  0.00  0.00
ATOM    894  HA  ASP    56      33.542  39.633  37.308  0.00  0.00
ATOM    895  CB  ASP    56      33.986  39.908  35.184  0.00  0.00
ATOM    896  HB2 ASP    56      35.012  39.544  35.137  0.00  0.00
ATOM    897  HB3 ASP    56      33.593  39.656  34.199  0.00  0.00
ATOM    898  CG  ASP    56      34.102  41.395  35.262  0.00  0.00
ATOM    899  OD1 ASP    56      35.068  42.015  34.784  0.00  0.00
ATOM    900  OD2 ASP    56      33.133  42.073  35.755  0.00  0.00
ATOM    901  C   ASP    56      31.733  39.379  36.112  0.00  0.00
ATOM    902  O   ASP    56      31.172  38.902  35.120  0.00  0.00
ATOM    903  N   LEU    57      31.011  40.063  37.035  0.00  0.00
ATOM    904  H   LEU    57      31.522  40.549  37.758  0.00  0.00
ATOM    905  CA  LEU    57      29.659  40.458  36.915  0.00  0.00
ATOM    906  HA  LEU    57      29.194  39.927  36.085  0.00  0.00
ATOM    907  CB  LEU    57      28.849  39.980  38.160  0.00  0.00
ATOM    908  HB2 LEU    57      27.777  40.089  37.994  0.00  0.00
ATOM    909  HB3 LEU    57      29.041  38.913  38.267  0.00  0.00
ATOM    910  CG  LEU    57      28.934  40.705  39.530  0.00  0.00
ATOM    911  HG  LEU    57      28.707  41.759  39.371  0.00  0.00
ATOM    912  CD1 LEU    57      27.922  40.162  40.557  0.00  0.00
ATOM    913 1HD1 LEU    57      27.891  39.073  40.547  0.00  0.00
ATOM    914 2HD1 LEU    57      28.183  40.427  41.582  0.00  0.00
ATOM    915 3HD1 LEU    57      26.925  40.504  40.276  0.00  0.00
ATOM    916  CD2 LEU    57      30.267  40.856  40.202  0.00  0.00
ATOM    917 1HD2 LEU    57      30.946  40.010  40.091  0.00  0.00
ATOM    918 2HD2 LEU    57      30.759  41.683  39.690  0.00  0.00
ATOM    919 3HD2 LEU    57      30.104  41.226  41.214  0.00  0.00
ATOM    920  C   LEU    57      29.547  41.981  36.799  0.00  0.00
ATOM    921  O   LEU    57      28.408  42.509  36.920  0.00  0.00
ATOM    922  N   LYS    58      30.610  42.763  36.654  0.00  0.00
ATOM    923  H   LYS    58      31.545  42.381  36.682  0.00  0.00
ATOM    924  CA  LYS    58      30.437  44.206  36.463  0.00  0.00
ATOM    925  HA  LYS    58      29.429  44.466  36.786  0.00  0.00
ATOM    926  CB  LYS    58      31.489  45.048  37.261  0.00  0.00
ATOM    927  HB2 LYS    58      31.132  44.916  38.282  0.00  0.00
ATOM    928  HB3 LYS    58      32.445  44.524  37.275  0.00  0.00
ATOM    929  CG  LYS    58      31.566  46.529  36.766  0.00  0.00
ATOM    930  HG2 LYS    58      32.065  46.647  35.804  0.00  0.00
ATOM    931  HG3 LYS    58      30.534  46.880  36.768  0.00  0.00
ATOM    932  CD  LYS    58      32.275  47.467  37.745  0.00  0.00
ATOM    933  HD2 LYS    58      32.267  48.482  37.348  0.00  0.00
ATOM    934  HD3 LYS    58      31.885  47.382  38.760  0.00  0.00
ATOM    935  CE  LYS    58      33.730  47.048  38.028  0.00  0.00
ATOM    936  HE2 LYS    58      33.744  46.174  38.680  0.00  0.00
ATOM    937  HE3 LYS    58      34.258  46.756  37.121  0.00  0.00
ATOM    938  NZ  LYS    58      34.469  48.166  38.602  0.00  0.00
ATOM    939  HZ1 LYS    58      34.248  48.970  38.033  0.00  0.00
ATOM    940  HZ2 LYS    58      34.052  48.392  39.494  0.00  0.00
ATOM    941  HZ3 LYS    58      35.461  47.975  38.636  0.00  0.00
ATOM    942  C   LYS    58      30.518  44.515  34.892  0.00  0.00
ATOM    943  O   LYS    58      29.819  45.418  34.403  0.00  0.00
ATOM    944  N   VAL    59      31.415  43.948  34.183  0.00  0.00
ATOM    945  H   VAL    59      31.992  43.191  34.520  0.00  0.00
ATOM    946  CA  VAL    59      31.574  44.177  32.738  0.00  0.00
ATOM    947  HA  VAL    59      30.991  45.068  32.507  0.00  0.00
ATOM    948  CB  VAL    59      33.050  44.487  32.397  0.00  0.00
ATOM    949  HB  VAL    59      33.493  43.519  32.633  0.00  0.00
ATOM    950  CG1 VAL    59      33.270  44.951  30.997  0.00  0.00
ATOM    951 1HG1 VAL    59      32.911  45.931  30.682  0.00  0.00
ATOM    952 2HG1 VAL    59      34.351  45.064  30.915  0.00  0.00
ATOM    953 3HG1 VAL    59      32.979  44.159  30.306  0.00  0.00
ATOM    954  CG2 VAL    59      33.646  45.588  33.304  0.00  0.00
ATOM    955 1HG2 VAL    59      33.689  45.442  34.384  0.00  0.00
ATOM    956 2HG2 VAL    59      34.711  45.748  33.137  0.00  0.00
ATOM    957 3HG2 VAL    59      33.063  46.508  33.254  0.00  0.00
ATOM    958  C   VAL    59      30.988  42.997  31.915  0.00  0.00
ATOM    959  O   VAL    59      31.520  41.872  31.958  0.00  0.00
ATOM    960  N   GLN    60      29.910  43.259  31.139  0.00  0.00
ATOM    961  H   GLN    60      29.729  44.242  30.992  0.00  0.00
ATOM    962  CA  GLN    60      29.247  42.307  30.183  0.00  0.00
ATOM    963  HA  GLN    60      29.970  41.857  29.503  0.00  0.00
ATOM    964  CB  GLN    60      28.497  41.229  30.988  0.00  0.00
ATOM    965  HB2 GLN    60      29.047  40.955  31.888  0.00  0.00
ATOM    966  HB3 GLN    60      27.566  41.599  31.416  0.00  0.00
ATOM    967  CG  GLN    60      28.137  39.993  30.081  0.00  0.00
ATOM    968  HG2 GLN    60      27.523  40.234  29.214  0.00  0.00
ATOM    969  HG3 GLN    60      29.029  39.486  29.713  0.00  0.00
ATOM    970  CD  GLN    60      27.512  38.878  30.901  0.00  0.00
ATOM    971  OE1 GLN    60      27.043  39.077  32.012  0.00  0.00
ATOM    972  NE2 GLN    60      27.480  37.660  30.373  0.00  0.00
ATOM    973 1HE2 GLN    60      27.076  36.895  30.894  0.00  0.00
ATOM    974 2HE2 GLN    60      27.880  37.403  29.482  0.00  0.00
ATOM    975  C   GLN    60      28.284  43.147  29.338  0.00  0.00
ATOM    976  O   GLN    60      27.923  44.246  29.757  0.00  0.00
ATOM    977  N   HIE    61      27.871  42.725  28.155  0.00  0.00
ATOM    978  H   HIE    61      28.270  41.907  27.718  0.00  0.00
ATOM    979  CA  HIE    61      26.792  43.361  27.374  0.00  0.00
ATOM    980  HA  HIE    61      26.854  44.433  27.563  0.00  0.00
ATOM    981  CB  HIE    61      26.975  43.128  25.833  0.00  0.00
ATOM    982  HB2 HIE    61      27.930  43.533  25.498  0.00  0.00
ATOM    983  HB3 HIE    61      26.896  42.054  25.666  0.00  0.00
ATOM    984  CG  HIE    61      25.933  43.838  25.069  0.00  0.00
ATOM    985  ND1 HIE    61      25.706  45.218  25.219  0.00  0.00
ATOM    986  CE1 HIE    61      24.721  45.519  24.349  0.00  0.00
ATOM    987  HE1 HIE    61      24.327  46.523  24.285  0.00  0.00
ATOM    988  NE2 HIE    61      24.314  44.416  23.758  0.00  0.00
ATOM    989  HE2 HIE    61      23.773  44.453  22.905  0.00  0.00
ATOM    990  CD2 HIE    61      25.122  43.330  24.144  0.00  0.00
ATOM    991  HD2 HIE    61      25.174  42.324  23.755  0.00  0.00
ATOM    992  C   HIE    61      25.373  43.006  27.918  0.00  0.00
ATOM    993  O   HIE    61      25.153  41.925  28.456  0.00  0.00
ATOM    994  N   SER    62      24.304  43.862  27.644  0.00  0.00
ATOM    995  H   SER    62      24.532  44.738  27.196  0.00  0.00
ATOM    996  CA  SER    62      22.996  43.673  28.203  0.00  0.00
ATOM    997  HA  SER    62      23.022  43.732  29.291  0.00  0.00
ATOM    998  CB  SER    62      22.197  44.947  27.864  0.00  0.00
ATOM    999  HB2 SER    62      22.039  45.045  26.790  0.00  0.00
ATOM   1000  HB3 SER    62      21.209  44.931  28.324  0.00  0.00
ATOM   1001  OG  SER    62      22.896  46.051  28.355  0.00  0.00
ATOM   1002  HG  SER    62      22.250  46.756  28.438  0.00  0.00
ATOM   1003  C   SER    62      22.308  42.409  27.720  0.00  0.00
ATOM   1004  O   SER    62      21.625  41.877  28.587  0.00  0.00
ATOM   1005  N   SER    63      22.484  41.980  26.526  0.00  0.00
ATOM   1006  H   SER    63      23.100  42.561  25.976  0.00  0.00
ATOM   1007  CA  SER    63      21.923  40.806  25.914  0.00  0.00
ATOM   1008  HA  SER    63      20.860  40.732  26.146  0.00  0.00
ATOM   1009  CB  SER    63      22.179  40.744  24.379  0.00  0.00
ATOM   1010  HB2 SER    63      21.574  39.964  23.918  0.00  0.00
ATOM   1011  HB3 SER    63      21.937  41.758  24.062  0.00  0.00
ATOM   1012  OG  SER    63      23.528  40.524  24.037  0.00  0.00
ATOM   1013  HG  SER    63      23.591  39.798  23.412  0.00  0.00
ATOM   1014  C   SER    63      22.485  39.490  26.472  0.00  0.00
ATOM   1015  O   SER    63      21.786  38.442  26.266  0.00  0.00
ATOM   1016  N   TYR    64      23.531  39.518  27.332  0.00  0.00
ATOM   1017  H   TYR    64      23.935  40.418  27.550  0.00  0.00
ATOM   1018  CA  TYR    64      24.017  38.286  27.938  0.00  0.00
ATOM   1019  HA  TYR    64      23.497  37.451  27.470  0.00  0.00
ATOM   1020  CB  TYR    64      25.507  38.021  27.695  0.00  0.00
ATOM   1021  HB2 TYR    64      26.125  38.634  28.350  0.00  0.00
ATOM   1022  HB3 TYR    64      25.696  36.990  27.994  0.00  0.00
ATOM   1023  CG  TYR    64      25.856  38.068  26.205  0.00  0.00
ATOM   1024  CD1 TYR    64      25.486  37.029  25.207  0.00  0.00
ATOM   1025  HD1 TYR    64      24.970  36.144  25.551  0.00  0.00
ATOM   1026  CE1 TYR    64      25.902  37.175  23.865  0.00  0.00
ATOM   1027  HE1 TYR    64      25.646  36.390  23.169  0.00  0.00
ATOM   1028  CZ  TYR    64      26.706  38.260  23.394  0.00  0.00
ATOM   1029  OH  TYR    64      27.076  38.443  22.088  0.00  0.00
ATOM   1030  HH  TYR    64      26.733  37.769  21.496  0.00  0.00
ATOM   1031  CE2 TYR    64      27.021  39.265  24.381  0.00  0.00
ATOM   1032  HE2 TYR    64      27.651  40.063  24.016  0.00  0.00
ATOM   1033  CD2 TYR    64      26.571  39.184  25.732  0.00  0.00
ATOM   1034  HD2 TYR    64      26.926  39.897  26.461  0.00  0.00
ATOM   1035  C   TYR    64      23.723  38.066  29.430  0.00  0.00
ATOM   1036  O   TYR    64      24.034  37.015  30.034  0.00  0.00
ATOM   1037  N   ARG    65      23.161  39.095  30.086  0.00  0.00
ATOM   1038  H   ARG    65      22.890  39.850  29.472  0.00  0.00
ATOM   1039  CA  ARG    65      23.178  39.283  31.533  0.00  0.00
ATOM   1040  HA  ARG    65      24.208  39.483  31.828  0.00  0.00
ATOM   1041  CB  ARG    65      22.423  40.579  31.711  0.00  0.00
ATOM   1042  HB2 ARG    65      21.481  40.577  31.162  0.00  0.00
ATOM   1043  HB3 ARG    65      22.190  40.605  32.775  0.00  0.00
ATOM   1044  CG  ARG    65      23.286  41.886  31.585  0.00  0.00
ATOM   1045  HG2 ARG    65      24.077  41.811  32.332  0.00  0.00
ATOM   1046  HG3 ARG    65      23.769  41.762  30.616  0.00  0.00
ATOM   1047  CD  ARG    65      22.442  43.164  31.745  0.00  0.00
ATOM   1048  HD2 ARG    65      21.827  43.141  30.845  0.00  0.00
ATOM   1049  HD3 ARG    65      21.896  43.197  32.688  0.00  0.00
ATOM   1050  NE  ARG    65      23.324  44.354  31.685  0.00  0.00
ATOM   1051  HE  ARG    65      24.308  44.137  31.747  0.00  0.00
ATOM   1052  CZ  ARG    65      23.033  45.634  32.067  0.00  0.00
ATOM   1053  NH1 ARG    65      21.832  46.012  32.248  0.00  0.00
ATOM   1054 1HH1 ARG    65      21.086  45.411  31.928  0.00  0.00
ATOM   1055 2HH1 ARG    65      21.698  46.818  32.842  0.00  0.00
ATOM   1056  NH2 ARG    65      24.049  46.460  32.226  0.00  0.00
ATOM   1057 1HH2 ARG    65      24.987  46.096  32.143  0.00  0.00
ATOM   1058 2HH2 ARG    65      23.879  47.435  32.425  0.00  0.00
ATOM   1059  C   ARG    65      22.671  38.087  32.351  0.00  0.00
ATOM   1060  O   ARG    65      23.232  37.862  33.414  0.00  0.00
ATOM   1061  N   GLN    66      21.622  37.320  31.977  0.00  0.00
ATOM   1062  H   GLN    66      21.129  37.548  31.126  0.00  0.00
ATOM   1063  CA  GLN    66      21.065  36.118  32.645  0.00  0.00
ATOM   1064  HA  GLN    66      21.604  35.967  33.581  0.00  0.00
ATOM   1065  CB  GLN    66      19.468  36.175  32.746  0.00  0.00
ATOM   1066  HB2 GLN    66      19.079  35.940  31.755  0.00  0.00
ATOM   1067  HB3 GLN    66      19.128  35.336  33.354  0.00  0.00
ATOM   1068  CG  GLN    66      18.866  37.499  33.346  0.00  0.00
ATOM   1069  HG2 GLN    66      18.741  38.129  32.465  0.00  0.00
ATOM   1070  HG3 GLN    66      17.951  37.216  33.866  0.00  0.00
ATOM   1071  CD  GLN    66      19.856  38.203  34.372  0.00  0.00
ATOM   1072  OE1 GLN    66      20.280  37.658  35.387  0.00  0.00
ATOM   1073  NE2 GLN    66      20.307  39.449  34.222  0.00  0.00
ATOM   1074 1HE2 GLN    66      20.904  39.864  34.923  0.00  0.00
ATOM   1075 2HE2 GLN    66      19.835  40.054  33.564  0.00  0.00
ATOM   1076  C   GLN    66      21.465  34.859  31.870  0.00  0.00
ATOM   1077  O   GLN    66      21.053  33.785  32.261  0.00  0.00
ATOM   1078  N   ARG    67      22.210  34.989  30.733  0.00  0.00
ATOM   1079  H   ARG    67      22.455  35.946  30.522  0.00  0.00
ATOM   1080  CA  ARG    67      22.290  33.915  29.725  0.00  0.00
ATOM   1081  HA  ARG    67      21.429  33.293  29.972  0.00  0.00
ATOM   1082  CB  ARG    67      22.017  34.551  28.297  0.00  0.00
ATOM   1083  HB2 ARG    67      22.642  35.428  28.124  0.00  0.00
ATOM   1084  HB3 ARG    67      22.264  33.771  27.577  0.00  0.00
ATOM   1085  CG  ARG    67      20.632  34.937  27.977  0.00  0.00
ATOM   1086  HG2 ARG    67      20.039  34.023  28.003  0.00  0.00
ATOM   1087  HG3 ARG    67      20.255  35.599  28.757  0.00  0.00
ATOM   1088  CD  ARG    67      20.284  35.605  26.667  0.00  0.00
ATOM   1089  HD2 ARG    67      19.197  35.582  26.592  0.00  0.00
ATOM   1090  HD3 ARG    67      20.658  36.625  26.756  0.00  0.00
ATOM   1091  NE  ARG    67      20.934  34.882  25.532  0.00  0.00
ATOM   1092  HE  ARG    67      20.627  33.920  25.524  0.00  0.00
ATOM   1093  CZ  ARG    67      21.769  35.222  24.570  0.00  0.00
ATOM   1094  NH1 ARG    67      22.257  36.410  24.406  0.00  0.00
ATOM   1095 1HH1 ARG    67      22.145  37.055  25.176  0.00  0.00
ATOM   1096 2HH1 ARG    67      22.798  36.651  23.588  0.00  0.00
ATOM   1097  NH2 ARG    67      22.239  34.333  23.697  0.00  0.00
ATOM   1098 1HH2 ARG    67      21.949  33.366  23.729  0.00  0.00
ATOM   1099 2HH2 ARG    67      22.834  34.769  23.008  0.00  0.00
ATOM   1100  C   ARG    67      23.593  33.098  29.698  0.00  0.00
ATOM   1101  O   ARG    67      23.716  32.254  28.761  0.00  0.00
ATOM   1102  N   ALA    68      24.614  33.389  30.492  0.00  0.00
ATOM   1103  H   ALA    68      24.588  34.099  31.210  0.00  0.00
ATOM   1104  CA  ALA    68      25.891  32.675  30.261  0.00  0.00
ATOM   1105  HA  ALA    68      25.774  31.776  29.657  0.00  0.00
ATOM   1106  CB  ALA    68      26.828  33.603  29.436  0.00  0.00
ATOM   1107  HB1 ALA    68      26.200  33.857  28.582  0.00  0.00
ATOM   1108  HB2 ALA    68      27.166  34.434  30.056  0.00  0.00
ATOM   1109  HB3 ALA    68      27.723  33.179  28.981  0.00  0.00
ATOM   1110  C   ALA    68      26.572  32.283  31.655  0.00  0.00
ATOM   1111  O   ALA    68      26.041  32.732  32.741  0.00  0.00
ATOM   1112  N   ARG    69      27.678  31.474  31.579  0.00  0.00
ATOM   1113  H   ARG    69      27.989  31.192  30.660  0.00  0.00
ATOM   1114  CA  ARG    69      28.613  31.198  32.678  0.00  0.00
ATOM   1115  HA  ARG    69      28.887  32.167  33.097  0.00  0.00
ATOM   1116  CB  ARG    69      27.952  30.316  33.791  0.00  0.00
ATOM   1117  HB2 ARG    69      28.612  30.191  34.649  0.00  0.00
ATOM   1118  HB3 ARG    69      27.048  30.715  34.251  0.00  0.00
ATOM   1119  CG  ARG    69      27.647  28.923  33.160  0.00  0.00
ATOM   1120  HG2 ARG    69      27.059  29.002  32.245  0.00  0.00
ATOM   1121  HG3 ARG    69      28.607  28.416  33.063  0.00  0.00
ATOM   1122  CD  ARG    69      26.805  28.056  34.095  0.00  0.00
ATOM   1123  HD2 ARG    69      25.879  28.605  34.267  0.00  0.00
ATOM   1124  HD3 ARG    69      26.609  27.092  33.626  0.00  0.00
ATOM   1125  NE  ARG    69      27.493  27.782  35.394  0.00  0.00
ATOM   1126  HE  ARG    69      28.339  28.292  35.605  0.00  0.00
ATOM   1127  CZ  ARG    69      27.022  26.840  36.274  0.00  0.00
ATOM   1128  NH1 ARG    69      25.726  26.481  36.213  0.00  0.00
ATOM   1129 1HH1 ARG    69      25.121  26.742  35.448  0.00  0.00
ATOM   1130 2HH1 ARG    69      25.266  26.048  37.001  0.00  0.00
ATOM   1131  NH2 ARG    69      27.803  26.379  37.220  0.00  0.00
ATOM   1132 1HH2 ARG    69      28.705  26.791  37.411  0.00  0.00
ATOM   1133 2HH2 ARG    69      27.538  25.618  37.828  0.00  0.00
ATOM   1134  C   ARG    69      29.938  30.639  32.139  0.00  0.00
ATOM   1135  O   ARG    69      29.852  29.862  31.145  0.00  0.00
ATOM   1136  N   LEU    70      31.089  30.952  32.753  0.00  0.00
ATOM   1137  H   LEU    70      31.069  31.594  33.532  0.00  0.00
ATOM   1138  CA  LEU    70      32.331  30.361  32.428  0.00  0.00
ATOM   1139  HA  LEU    70      32.390  30.035  31.390  0.00  0.00
ATOM   1140  CB  LEU    70      33.542  31.336  32.515  0.00  0.00
ATOM   1141  HB2 LEU    70      33.138  32.323  32.294  0.00  0.00
ATOM   1142  HB3 LEU    70      33.858  31.447  33.553  0.00  0.00
ATOM   1143  CG  LEU    70      34.846  30.999  31.720  0.00  0.00
ATOM   1144  HG  LEU    70      34.411  30.769  30.748  0.00  0.00
ATOM   1145  CD1 LEU    70      35.673  32.289  31.684  0.00  0.00
ATOM   1146 1HD1 LEU    70      36.384  32.213  30.861  0.00  0.00
ATOM   1147 2HD1 LEU    70      35.063  33.186  31.582  0.00  0.00
ATOM   1148 3HD1 LEU    70      36.240  32.259  32.615  0.00  0.00
ATOM   1149  CD2 LEU    70      35.592  29.744  32.339  0.00  0.00
ATOM   1150 1HD2 LEU    70      36.621  29.783  31.981  0.00  0.00
ATOM   1151 2HD2 LEU    70      35.603  29.914  33.416  0.00  0.00
ATOM   1152 3HD2 LEU    70      35.167  28.763  32.126  0.00  0.00
ATOM   1153  C   LEU    70      32.526  29.105  33.376  0.00  0.00
ATOM   1154  O   LEU    70      32.244  29.324  34.577  0.00  0.00
ATOM   1155  N   LEU    71      32.777  27.945  32.785  0.00  0.00
ATOM   1156  H   LEU    71      32.776  27.945  31.775  0.00  0.00
ATOM   1157  CA  LEU    71      32.886  26.588  33.483  0.00  0.00
ATOM   1158  HA  LEU    71      32.057  26.504  34.186  0.00  0.00
ATOM   1159  CB  LEU    71      32.589  25.481  32.445  0.00  0.00
ATOM   1160  HB2 LEU    71      33.288  25.522  31.610  0.00  0.00
ATOM   1161  HB3 LEU    71      32.747  24.513  32.921  0.00  0.00
ATOM   1162  CG  LEU    71      31.233  25.575  31.674  0.00  0.00
ATOM   1163  HG  LEU    71      31.060  26.610  31.380  0.00  0.00
ATOM   1164  CD1 LEU    71      31.285  24.684  30.383  0.00  0.00
ATOM   1165 1HD1 LEU    71      31.972  25.112  29.653  0.00  0.00
ATOM   1166 2HD1 LEU    71      31.667  23.677  30.548  0.00  0.00
ATOM   1167 3HD1 LEU    71      30.331  24.595  29.864  0.00  0.00
ATOM   1168  CD2 LEU    71      30.162  25.037  32.660  0.00  0.00
ATOM   1169 1HD2 LEU    71      29.200  25.255  32.197  0.00  0.00
ATOM   1170 2HD2 LEU    71      30.348  23.979  32.846  0.00  0.00
ATOM   1171 3HD2 LEU    71      30.220  25.540  33.626  0.00  0.00
ATOM   1172  C   LEU    71      34.263  26.364  34.021  0.00  0.00
ATOM   1173  O   LEU    71      35.151  25.805  33.404  0.00  0.00
ATOM   1174  N   LYS    72      34.431  26.835  35.261  0.00  0.00
ATOM   1175  H   LYS    72      33.630  27.325  35.633  0.00  0.00
ATOM   1176  CA  LYS    72      35.730  26.919  35.851  0.00  0.00
ATOM   1177  HA  LYS    72      36.439  27.483  35.245  0.00  0.00
ATOM   1178  CB  LYS    72      35.450  27.655  37.192  0.00  0.00
ATOM   1179  HB2 LYS    72      34.911  28.590  37.038  0.00  0.00
ATOM   1180  HB3 LYS    72      34.776  26.949  37.677  0.00  0.00
ATOM   1181  CG  LYS    72      36.695  27.880  38.180  0.00  0.00
ATOM   1182  HG2 LYS    72      36.868  26.908  38.641  0.00  0.00
ATOM   1183  HG3 LYS    72      37.601  28.179  37.652  0.00  0.00
ATOM   1184  CD  LYS    72      36.342  28.917  39.276  0.00  0.00
ATOM   1185  HD2 LYS    72      36.600  29.887  38.852  0.00  0.00
ATOM   1186  HD3 LYS    72      35.349  28.827  39.717  0.00  0.00
ATOM   1187  CE  LYS    72      37.449  28.821  40.415  0.00  0.00
ATOM   1188  HE2 LYS    72      37.636  27.762  40.593  0.00  0.00
ATOM   1189  HE3 LYS    72      38.392  29.237  40.060  0.00  0.00
ATOM   1190  NZ  LYS    72      36.985  29.537  41.614  0.00  0.00
ATOM   1191  HZ1 LYS    72      36.209  29.091  42.082  0.00  0.00
ATOM   1192  HZ2 LYS    72      37.783  29.459  42.228  0.00  0.00
ATOM   1193  HZ3 LYS    72      36.680  30.486  41.451  0.00  0.00
ATOM   1194  C   LYS    72      36.395  25.618  36.146  0.00  0.00
ATOM   1195  O   LYS    72      37.628  25.534  36.140  0.00  0.00
ATOM   1196  N   ASP    73      35.584  24.529  36.216  0.00  0.00
ATOM   1197  H   ASP    73      34.594  24.722  36.257  0.00  0.00
ATOM   1198  CA  ASP    73      36.098  23.174  36.351  0.00  0.00
ATOM   1199  HA  ASP    73      36.679  23.017  37.259  0.00  0.00
ATOM   1200  CB  ASP    73      34.927  22.198  36.385  0.00  0.00
ATOM   1201  HB2 ASP    73      34.335  22.352  37.287  0.00  0.00
ATOM   1202  HB3 ASP    73      34.254  22.271  35.530  0.00  0.00
ATOM   1203  CG  ASP    73      35.420  20.737  36.494  0.00  0.00
ATOM   1204  OD1 ASP    73      35.854  20.477  37.587  0.00  0.00
ATOM   1205  OD2 ASP    73      35.160  19.915  35.586  0.00  0.00
ATOM   1206  C   ASP    73      37.005  22.817  35.150  0.00  0.00
ATOM   1207  O   ASP    73      37.954  22.085  35.269  0.00  0.00
ATOM   1208  N   GLN    74      36.737  23.428  33.946  0.00  0.00
ATOM   1209  H   GLN    74      35.947  24.057  33.960  0.00  0.00
ATOM   1210  CA  GLN    74      37.578  23.357  32.740  0.00  0.00
ATOM   1211  HA  GLN    74      38.232  22.488  32.818  0.00  0.00
ATOM   1212  CB  GLN    74      36.620  23.146  31.545  0.00  0.00
ATOM   1213  HB2 GLN    74      36.000  24.026  31.376  0.00  0.00
ATOM   1214  HB3 GLN    74      37.211  23.014  30.638  0.00  0.00
ATOM   1215  CG  GLN    74      35.787  21.845  31.587  0.00  0.00
ATOM   1216  HG2 GLN    74      36.349  20.912  31.632  0.00  0.00
ATOM   1217  HG3 GLN    74      35.094  21.914  32.425  0.00  0.00
ATOM   1218  CD  GLN    74      34.813  21.623  30.386  0.00  0.00
ATOM   1219  OE1 GLN    74      35.182  21.291  29.286  0.00  0.00
ATOM   1220  NE2 GLN    74      33.603  22.049  30.574  0.00  0.00
ATOM   1221 1HE2 GLN    74      32.994  21.911  29.780  0.00  0.00
ATOM   1222 2HE2 GLN    74      33.239  22.560  31.366  0.00  0.00
ATOM   1223  C   GLN    74      38.576  24.485  32.587  0.00  0.00
ATOM   1224  O   GLN    74      39.626  24.353  31.933  0.00  0.00
ATOM   1225  N   LEU    75      38.334  25.614  33.243  0.00  0.00
ATOM   1226  H   LEU    75      37.415  25.740  33.643  0.00  0.00
ATOM   1227  CA  LEU    75      39.340  26.647  33.257  0.00  0.00
ATOM   1228  HA  LEU    75      39.834  26.694  32.287  0.00  0.00
ATOM   1229  CB  LEU    75      38.783  27.981  33.658  0.00  0.00
ATOM   1230  HB2 LEU    75      37.844  28.057  33.109  0.00  0.00
ATOM   1231  HB3 LEU    75      38.603  27.850  34.725  0.00  0.00
ATOM   1232  CG  LEU    75      39.659  29.235  33.477  0.00  0.00
ATOM   1233  HG  LEU    75      40.661  28.965  33.810  0.00  0.00
ATOM   1234  CD1 LEU    75      39.803  29.615  31.933  0.00  0.00
ATOM   1235 1HD1 LEU    75      39.893  28.798  31.217  0.00  0.00
ATOM   1236 2HD1 LEU    75      39.088  30.342  31.548  0.00  0.00
ATOM   1237 3HD1 LEU    75      40.692  30.228  31.790  0.00  0.00
ATOM   1238  CD2 LEU    75      39.050  30.497  34.106  0.00  0.00
ATOM   1239 1HD2 LEU    75      39.853  31.232  34.053  0.00  0.00
ATOM   1240 2HD2 LEU    75      38.233  30.894  33.504  0.00  0.00
ATOM   1241 3HD2 LEU    75      38.832  30.301  35.156  0.00  0.00
ATOM   1242  C   LEU    75      40.660  26.314  34.101  0.00  0.00
ATOM   1243  O   LEU    75      41.805  26.519  33.669  0.00  0.00
ATOM   1244  N   SER    76      40.493  25.766  35.283  0.00  0.00
ATOM   1245  H   SER    76      39.573  25.794  35.699  0.00  0.00
ATOM   1246  CA  SER    76      41.504  25.192  36.173  0.00  0.00
ATOM   1247  HA  SER    76      42.267  25.932  36.417  0.00  0.00
ATOM   1248  CB  SER    76      40.728  24.818  37.495  0.00  0.00
ATOM   1249  HB2 SER    76      40.184  23.888  37.333  0.00  0.00
ATOM   1250  HB3 SER    76      41.500  24.615  38.238  0.00  0.00
ATOM   1251  OG  SER    76      39.905  25.904  37.957  0.00  0.00
ATOM   1252  HG  SER    76      39.515  25.594  38.778  0.00  0.00
ATOM   1253  C   SER    76      42.276  23.941  35.573  0.00  0.00
ATOM   1254  O   SER    76      43.177  23.394  36.178  0.00  0.00
ATOM   1255  N   LEU    77      41.787  23.369  34.492  0.00  0.00
ATOM   1256  H   LEU    77      41.001  23.829  34.056  0.00  0.00
ATOM   1257  CA  LEU    77      42.514  22.389  33.675  0.00  0.00
ATOM   1258  HA  LEU    77      43.259  21.865  34.273  0.00  0.00
ATOM   1259  CB  LEU    77      41.491  21.414  33.158  0.00  0.00
ATOM   1260  HB2 LEU    77      40.864  21.073  33.982  0.00  0.00
ATOM   1261  HB3 LEU    77      40.806  21.964  32.512  0.00  0.00
ATOM   1262  CG  LEU    77      42.012  20.198  32.340  0.00  0.00
ATOM   1263  HG  LEU    77      42.562  20.613  31.496  0.00  0.00
ATOM   1264  CD1 LEU    77      42.716  19.135  33.172  0.00  0.00
ATOM   1265 1HD1 LEU    77      41.993  18.670  33.843  0.00  0.00
ATOM   1266 2HD1 LEU    77      43.022  18.331  32.502  0.00  0.00
ATOM   1267 3HD1 LEU    77      43.518  19.456  33.837  0.00  0.00
ATOM   1268  CD2 LEU    77      40.774  19.541  31.731  0.00  0.00
ATOM   1269 1HD2 LEU    77      40.204  20.405  31.389  0.00  0.00
ATOM   1270 2HD2 LEU    77      41.068  18.803  30.984  0.00  0.00
ATOM   1271 3HD2 LEU    77      40.233  18.996  32.505  0.00  0.00
ATOM   1272  C   LEU    77      43.232  23.059  32.537  0.00  0.00
ATOM   1273  O   LEU    77      44.397  22.672  32.403  0.00  0.00
ATOM   1274  N   GLY    78      42.704  24.041  31.769  0.00  0.00
ATOM   1275  H   GLY    78      41.736  24.280  31.931  0.00  0.00
ATOM   1276  CA  GLY    78      43.339  24.844  30.713  0.00  0.00
ATOM   1277  HA2 GLY    78      43.876  25.707  31.106  0.00  0.00
ATOM   1278  HA3 GLY    78      44.134  24.280  30.224  0.00  0.00
ATOM   1279  C   GLY    78      42.361  25.235  29.601  0.00  0.00
ATOM   1280  O   GLY    78      42.790  25.156  28.454  0.00  0.00
ATOM   1281  N   ASN    79      41.024  25.532  29.821  0.00  0.00
ATOM   1282  H   ASN    79      40.604  25.331  30.718  0.00  0.00
ATOM   1283  CA  ASN    79      40.104  25.782  28.673  0.00  0.00
ATOM   1284  HA  ASN    79      40.625  26.117  27.776  0.00  0.00
ATOM   1285  CB  ASN    79      39.442  24.418  28.298  0.00  0.00
ATOM   1286  HB2 ASN    79      40.221  23.682  28.097  0.00  0.00
ATOM   1287  HB3 ASN    79      38.782  24.105  29.106  0.00  0.00
ATOM   1288  CG  ASN    79      38.570  24.605  27.040  0.00  0.00
ATOM   1289  OD1 ASN    79      38.369  25.682  26.526  0.00  0.00
ATOM   1290  ND2 ASN    79      38.058  23.531  26.535  0.00  0.00
ATOM   1291 1HD2 ASN    79      37.264  23.512  25.912  0.00  0.00
ATOM   1292 2HD2 ASN    79      38.404  22.632  26.839  0.00  0.00
ATOM   1293  C   ASN    79      39.096  26.814  29.150  0.00  0.00
ATOM   1294  O   ASN    79      38.377  26.649  30.152  0.00  0.00
ATOM   1295  N   ALA    80      38.905  27.912  28.370  0.00  0.00
ATOM   1296  H   ALA    80      39.458  27.950  27.526  0.00  0.00
ATOM   1297  CA  ALA    80      38.121  29.114  28.722  0.00  0.00
ATOM   1298  HA  ALA    80      38.214  29.329  29.786  0.00  0.00
ATOM   1299  CB  ALA    80      38.840  30.181  27.847  0.00  0.00
ATOM   1300  HB1 ALA    80      39.913  30.149  28.040  0.00  0.00
ATOM   1301  HB2 ALA    80      38.650  29.974  26.794  0.00  0.00
ATOM   1302  HB3 ALA    80      38.530  31.165  28.199  0.00  0.00
ATOM   1303  C   ALA    80      36.640  28.831  28.351  0.00  0.00
ATOM   1304  O   ALA    80      35.920  29.732  27.808  0.00  0.00
ATOM   1305  N   ALA    81      36.164  27.635  28.717  0.00  0.00
ATOM   1306  H   ALA    81      36.803  26.956  29.104  0.00  0.00
ATOM   1307  CA  ALA    81      34.761  27.267  28.298  0.00  0.00
ATOM   1308  HA  ALA    81      34.769  27.426  27.220  0.00  0.00
ATOM   1309  CB  ALA    81      34.466  25.813  28.612  0.00  0.00
ATOM   1310  HB1 ALA    81      35.089  25.093  28.082  0.00  0.00
ATOM   1311  HB2 ALA    81      34.413  25.560  29.671  0.00  0.00
ATOM   1312  HB3 ALA    81      33.467  25.650  28.208  0.00  0.00
ATOM   1313  C   ALA    81      33.675  28.151  28.821  0.00  0.00
ATOM   1314  O   ALA    81      33.278  28.189  30.029  0.00  0.00
ATOM   1315  N   LEU    82      33.042  28.897  27.904  0.00  0.00
ATOM   1316  H   LEU    82      33.290  28.739  26.938  0.00  0.00
ATOM   1317  CA  LEU    82      31.808  29.636  28.125  0.00  0.00
ATOM   1318  HA  LEU    82      31.748  29.969  29.161  0.00  0.00
ATOM   1319  CB  LEU    82      31.824  31.043  27.374  0.00  0.00
ATOM   1320  HB2 LEU    82      32.754  31.541  27.648  0.00  0.00
ATOM   1321  HB3 LEU    82      31.934  30.907  26.298  0.00  0.00
ATOM   1322  CG  LEU    82      30.595  31.930  27.661  0.00  0.00
ATOM   1323  HG  LEU    82      29.720  31.310  27.467  0.00  0.00
ATOM   1324  CD1 LEU    82      30.418  32.409  29.128  0.00  0.00
ATOM   1325 1HD1 LEU    82      29.681  31.716  29.533  0.00  0.00
ATOM   1326 2HD1 LEU    82      31.371  32.427  29.656  0.00  0.00
ATOM   1327 3HD1 LEU    82      29.967  33.395  29.248  0.00  0.00
ATOM   1328  CD2 LEU    82      30.656  33.122  26.755  0.00  0.00
ATOM   1329 1HD2 LEU    82      29.717  33.675  26.790  0.00  0.00
ATOM   1330 2HD2 LEU    82      31.518  33.689  27.106  0.00  0.00
ATOM   1331 3HD2 LEU    82      30.821  32.747  25.745  0.00  0.00
ATOM   1332  C   LEU    82      30.540  28.856  27.761  0.00  0.00
ATOM   1333  O   LEU    82      30.268  28.716  26.588  0.00  0.00
ATOM   1334  N   GLN    83      29.804  28.381  28.757  0.00  0.00
ATOM   1335  H   GLN    83      30.036  28.732  29.676  0.00  0.00
ATOM   1336  CA  GLN    83      28.416  27.970  28.550  0.00  0.00
ATOM   1337  HA  GLN    83      28.398  27.378  27.635  0.00  0.00
ATOM   1338  CB  GLN    83      27.874  27.020  29.604  0.00  0.00
ATOM   1339  HB2 GLN    83      28.574  26.186  29.562  0.00  0.00
ATOM   1340  HB3 GLN    83      27.765  27.543  30.555  0.00  0.00
ATOM   1341  CG  GLN    83      26.446  26.482  29.424  0.00  0.00
ATOM   1342  HG2 GLN    83      25.704  27.171  29.021  0.00  0.00
ATOM   1343  HG3 GLN    83      26.565  25.740  28.634  0.00  0.00
ATOM   1344  CD  GLN    83      25.940  25.935  30.722  0.00  0.00
ATOM   1345  OE1 GLN    83      25.485  26.644  31.609  0.00  0.00
ATOM   1346  NE2 GLN    83      26.149  24.600  30.896  0.00  0.00
ATOM   1347 1HE2 GLN    83      25.697  24.203  31.707  0.00  0.00
ATOM   1348 2HE2 GLN    83      26.650  24.115  30.166  0.00  0.00
ATOM   1349  C   GLN    83      27.561  29.236  28.265  0.00  0.00
ATOM   1350  O   GLN    83      27.757  30.362  28.790  0.00  0.00
ATOM   1351  N   ILE    84      26.602  29.152  27.284  0.00  0.00
ATOM   1352  H   ILE    84      26.434  28.285  26.793  0.00  0.00
ATOM   1353  CA  ILE    84      25.783  30.298  26.791  0.00  0.00
ATOM   1354  HA  ILE    84      25.575  30.956  27.635  0.00  0.00
ATOM   1355  CB  ILE    84      26.439  31.003  25.589  0.00  0.00
ATOM   1356  HB  ILE    84      27.355  31.391  26.034  0.00  0.00
ATOM   1357  CG2 ILE    84      26.832  30.082  24.430  0.00  0.00
ATOM   1358 1HG2 ILE    84      25.988  29.686  23.866  0.00  0.00
ATOM   1359 2HG2 ILE    84      27.364  30.748  23.750  0.00  0.00
ATOM   1360 3HG2 ILE    84      27.535  29.343  24.814  0.00  0.00
ATOM   1361  CG1 ILE    84      25.547  32.143  25.074  0.00  0.00
ATOM   1362 2HG1 ILE    84      24.692  31.845  24.467  0.00  0.00
ATOM   1363 3HG1 ILE    84      25.027  32.495  25.965  0.00  0.00
ATOM   1364  CD1 ILE    84      26.307  33.274  24.290  0.00  0.00
ATOM   1365 1HD1 ILE    84      26.778  32.864  23.396  0.00  0.00
ATOM   1366 2HD1 ILE    84      25.564  33.990  23.940  0.00  0.00
ATOM   1367 3HD1 ILE    84      27.078  33.685  24.942  0.00  0.00
ATOM   1368  C   ILE    84      24.413  29.720  26.396  0.00  0.00
ATOM   1369  O   ILE    84      24.352  28.576  25.996  0.00  0.00
ATOM   1370  N   THR    85      23.325  30.362  26.696  0.00  0.00
ATOM   1371  H   THR    85      23.413  31.195  27.261  0.00  0.00
ATOM   1372  CA  THR    85      21.958  29.938  26.574  0.00  0.00
ATOM   1373  HA  THR    85      21.898  28.973  26.070  0.00  0.00
ATOM   1374  CB  THR    85      21.300  29.881  27.934  0.00  0.00
ATOM   1375  HB  THR    85      21.500  30.827  28.438  0.00  0.00
ATOM   1376  CG2 THR    85      19.833  29.488  28.080  0.00  0.00
ATOM   1377 1HG2 THR    85      19.252  30.224  27.525  0.00  0.00
ATOM   1378 2HG2 THR    85      19.866  28.577  27.483  0.00  0.00
ATOM   1379 3HG2 THR    85      19.603  29.404  29.142  0.00  0.00
ATOM   1380  OG1 THR    85      21.993  28.881  28.668  0.00  0.00
ATOM   1381  HG1 THR    85      21.864  29.163  29.576  0.00  0.00
ATOM   1382  C   THR    85      21.149  30.988  25.871  0.00  0.00
ATOM   1383  O   THR    85      21.432  32.190  26.005  0.00  0.00
ATOM   1384  N   ASP    86      20.146  30.501  25.077  0.00  0.00
ATOM   1385  H   ASP    86      19.808  29.556  25.192  0.00  0.00
ATOM   1386  CA  ASP    86      19.080  31.222  24.284  0.00  0.00
ATOM   1387  HA  ASP    86      18.391  30.426  24.001  0.00  0.00
ATOM   1388  CB  ASP    86      18.227  32.117  25.162  0.00  0.00
ATOM   1389  HB2 ASP    86      17.907  31.546  26.035  0.00  0.00
ATOM   1390  HB3 ASP    86      18.846  32.887  25.621  0.00  0.00
ATOM   1391  CG  ASP    86      16.974  32.760  24.486  0.00  0.00
ATOM   1392  OD1 ASP    86      16.231  32.040  23.807  0.00  0.00
ATOM   1393  OD2 ASP    86      16.798  34.006  24.348  0.00  0.00
ATOM   1394  C   ASP    86      19.752  31.943  23.130  0.00  0.00
ATOM   1395  O   ASP    86      19.481  33.069  22.768  0.00  0.00
ATOM   1396  N   VAL    87      20.652  31.121  22.531  0.00  0.00
ATOM   1397  H   VAL    87      20.508  30.139  22.719  0.00  0.00
ATOM   1398  CA  VAL    87      21.097  31.473  21.200  0.00  0.00
ATOM   1399  HA  VAL    87      21.602  32.435  21.295  0.00  0.00
ATOM   1400  CB  VAL    87      22.046  30.385  20.591  0.00  0.00
ATOM   1401  HB  VAL    87      21.484  29.458  20.476  0.00  0.00
ATOM   1402  CG1 VAL    87      22.572  30.953  19.192  0.00  0.00
ATOM   1403 1HG1 VAL    87      23.577  30.616  18.939  0.00  0.00
ATOM   1404 2HG1 VAL    87      21.808  30.787  18.432  0.00  0.00
ATOM   1405 3HG1 VAL    87      22.709  32.033  19.244  0.00  0.00
ATOM   1406  CG2 VAL    87      23.191  30.110  21.571  0.00  0.00
ATOM   1407 1HG2 VAL    87      23.771  31.033  21.567  0.00  0.00
ATOM   1408 2HG2 VAL    87      22.814  29.855  22.561  0.00  0.00
ATOM   1409 3HG2 VAL    87      23.788  29.308  21.138  0.00  0.00
ATOM   1410  C   VAL    87      19.968  31.629  20.168  0.00  0.00
ATOM   1411  O   VAL    87      19.247  30.686  19.784  0.00  0.00
ATOM   1412  N   LYS    88      19.903  32.732  19.464  0.00  0.00
ATOM   1413  H   LYS    88      20.482  33.489  19.799  0.00  0.00
ATOM   1414  CA  LYS    88      18.942  33.060  18.406  0.00  0.00
ATOM   1415  HA  LYS    88      18.622  32.107  17.986  0.00  0.00
ATOM   1416  CB  LYS    88      17.765  33.830  19.008  0.00  0.00
ATOM   1417  HB2 LYS    88      18.210  34.795  19.251  0.00  0.00
ATOM   1418  HB3 LYS    88      17.079  34.083  18.199  0.00  0.00
ATOM   1419  CG  LYS    88      16.835  33.281  20.099  0.00  0.00
ATOM   1420  HG2 LYS    88      16.379  32.316  19.882  0.00  0.00
ATOM   1421  HG3 LYS    88      17.391  33.232  21.036  0.00  0.00
ATOM   1422  CD  LYS    88      15.626  34.096  20.289  0.00  0.00
ATOM   1423  HD2 LYS    88      15.997  34.999  20.774  0.00  0.00
ATOM   1424  HD3 LYS    88      15.157  34.397  19.352  0.00  0.00
ATOM   1425  CE  LYS    88      14.582  33.504  21.250  0.00  0.00
ATOM   1426  HE2 LYS    88      13.587  33.786  20.905  0.00  0.00
ATOM   1427  HE3 LYS    88      14.672  32.422  21.344  0.00  0.00
ATOM   1428  NZ  LYS    88      14.786  34.129  22.552  0.00  0.00
ATOM   1429  HZ1 LYS    88      14.305  35.016  22.600  0.00  0.00
ATOM   1430  HZ2 LYS    88      14.279  33.683  23.303  0.00  0.00
ATOM   1431  HZ3 LYS    88      15.741  34.239  22.862  0.00  0.00
ATOM   1432  C   LYS    88      19.697  33.803  17.297  0.00  0.00
ATOM   1433  O   LYS    88      20.808  34.307  17.552  0.00  0.00
ATOM   1434  N   LEU    89      19.088  33.923  16.089  0.00  0.00
ATOM   1435  H   LEU    89      18.234  33.405  15.939  0.00  0.00
ATOM   1436  CA  LEU    89      19.844  34.451  14.932  0.00  0.00
ATOM   1437  HA  LEU    89      20.784  33.903  14.871  0.00  0.00
ATOM   1438  CB  LEU    89      18.934  34.227  13.727  0.00  0.00
ATOM   1439  HB2 LEU    89      18.695  33.174  13.578  0.00  0.00
ATOM   1440  HB3 LEU    89      17.933  34.626  13.893  0.00  0.00
ATOM   1441  CG  LEU    89      19.480  34.710  12.411  0.00  0.00
ATOM   1442  HG  LEU    89      19.433  35.799  12.388  0.00  0.00
ATOM   1443  CD1 LEU    89      20.939  34.241  11.994  0.00  0.00
ATOM   1444 1HD1 LEU    89      21.062  33.165  12.118  0.00  0.00
ATOM   1445 2HD1 LEU    89      21.070  34.367  10.919  0.00  0.00
ATOM   1446 3HD1 LEU    89      21.655  34.758  12.634  0.00  0.00
ATOM   1447  CD2 LEU    89      18.534  34.300  11.314  0.00  0.00
ATOM   1448 1HD2 LEU    89      17.696  34.986  11.440  0.00  0.00
ATOM   1449 2HD2 LEU    89      19.007  34.479  10.349  0.00  0.00
ATOM   1450 3HD2 LEU    89      18.297  33.236  11.346  0.00  0.00
ATOM   1451  C   LEU    89      20.232  35.858  15.168  0.00  0.00
ATOM   1452  O   LEU    89      21.251  36.315  14.650  0.00  0.00
ATOM   1453  N   GLN    90      19.461  36.628  15.919  0.00  0.00
ATOM   1454  H   GLN    90      18.599  36.278  16.310  0.00  0.00
ATOM   1455  CA  GLN    90      19.621  38.095  16.096  0.00  0.00
ATOM   1456  HA  GLN    90      19.800  38.600  15.146  0.00  0.00
ATOM   1457  CB  GLN    90      18.345  38.737  16.708  0.00  0.00
ATOM   1458  HB2 GLN    90      17.527  38.616  15.998  0.00  0.00
ATOM   1459  HB3 GLN    90      18.083  38.160  17.595  0.00  0.00
ATOM   1460  CG  GLN    90      18.503  40.295  16.989  0.00  0.00
ATOM   1461  HG2 GLN    90      19.188  40.402  17.830  0.00  0.00
ATOM   1462  HG3 GLN    90      19.033  40.817  16.192  0.00  0.00
ATOM   1463  CD  GLN    90      17.192  41.051  17.293  0.00  0.00
ATOM   1464  OE1 GLN    90      16.963  41.509  18.349  0.00  0.00
ATOM   1465  NE2 GLN    90      16.318  41.154  16.363  0.00  0.00
ATOM   1466 1HE2 GLN    90      15.515  41.686  16.665  0.00  0.00
ATOM   1467 2HE2 GLN    90      16.343  40.793  15.420  0.00  0.00
ATOM   1468  C   GLN    90      20.795  38.460  17.004  0.00  0.00
ATOM   1469  O   GLN    90      21.496  39.420  16.719  0.00  0.00
ATOM   1470  N   ASP    91      20.927  37.687  18.100  0.00  0.00
ATOM   1471  H   ASP    91      20.369  36.845  18.075  0.00  0.00
ATOM   1472  CA  ASP    91      22.102  37.811  18.988  0.00  0.00
ATOM   1473  HA  ASP    91      22.299  38.877  19.103  0.00  0.00
ATOM   1474  CB  ASP    91      21.761  37.380  20.406  0.00  0.00
ATOM   1475  HB2 ASP    91      20.864  37.942  20.663  0.00  0.00
ATOM   1476  HB3 ASP    91      21.598  36.302  20.413  0.00  0.00
ATOM   1477  CG  ASP    91      22.850  37.735  21.387  0.00  0.00
ATOM   1478  OD1 ASP    91      23.472  36.782  21.934  0.00  0.00
ATOM   1479  OD2 ASP    91      23.080  38.901  21.760  0.00  0.00
ATOM   1480  C   ASP    91      23.361  37.095  18.425  0.00  0.00
ATOM   1481  O   ASP    91      24.470  37.602  18.626  0.00  0.00
ATOM   1482  N   ALA    92      23.213  35.960  17.644  0.00  0.00
ATOM   1483  H   ALA    92      22.288  35.571  17.525  0.00  0.00
ATOM   1484  CA  ALA    92      24.289  35.136  17.123  0.00  0.00
ATOM   1485  HA  ALA    92      24.819  34.880  18.041  0.00  0.00
ATOM   1486  CB  ALA    92      23.813  33.793  16.582  0.00  0.00
ATOM   1487  HB1 ALA    92      23.210  33.259  17.317  0.00  0.00
ATOM   1488  HB2 ALA    92      23.222  34.048  15.702  0.00  0.00
ATOM   1489  HB3 ALA    92      24.649  33.125  16.377  0.00  0.00
ATOM   1490  C   ALA    92      25.342  35.791  16.219  0.00  0.00
ATOM   1491  O   ALA    92      25.065  36.935  15.709  0.00  0.00
ATOM   1492  N   GLY    93      26.505  35.157  15.977  0.00  0.00
ATOM   1493  H   GLY    93      26.833  34.418  16.583  0.00  0.00
ATOM   1494  CA  GLY    93      27.523  35.778  15.089  0.00  0.00
ATOM   1495  HA2 GLY    93      27.157  35.695  14.065  0.00  0.00
ATOM   1496  HA3 GLY    93      27.462  36.862  15.183  0.00  0.00
ATOM   1497  C   GLY    93      28.949  35.293  15.271  0.00  0.00
ATOM   1498  O   GLY    93      29.136  34.140  15.690  0.00  0.00
ATOM   1499  N   VAL    94      29.974  36.130  14.948  0.00  0.00
ATOM   1500  H   VAL    94      29.717  37.002  14.509  0.00  0.00
ATOM   1501  CA  VAL    94      31.391  35.911  15.276  0.00  0.00
ATOM   1502  HA  VAL    94      31.555  34.839  15.166  0.00  0.00
ATOM   1503  CB  VAL    94      32.275  36.580  14.209  0.00  0.00
ATOM   1504  HB  VAL    94      32.036  37.643  14.175  0.00  0.00
ATOM   1505  CG1 VAL    94      33.734  36.493  14.638  0.00  0.00
ATOM   1506 1HG1 VAL    94      33.934  36.882  15.636  0.00  0.00
ATOM   1507 2HG1 VAL    94      34.119  35.473  14.661  0.00  0.00
ATOM   1508 3HG1 VAL    94      34.270  37.168  13.971  0.00  0.00
ATOM   1509  CG2 VAL    94      32.189  35.943  12.887  0.00  0.00
ATOM   1510 1HG2 VAL    94      31.403  36.356  12.254  0.00  0.00
ATOM   1511 2HG2 VAL    94      33.106  36.084  12.315  0.00  0.00
ATOM   1512 3HG2 VAL    94      32.114  34.858  12.950  0.00  0.00
ATOM   1513  C   VAL    94      31.725  36.358  16.691  0.00  0.00
ATOM   1514  O   VAL    94      31.506  37.473  17.146  0.00  0.00
ATOM   1515  N   TYR    95      32.486  35.461  17.348  0.00  0.00
ATOM   1516  H   TYR    95      32.762  34.674  16.779  0.00  0.00
ATOM   1517  CA  TYR    95      33.129  35.608  18.610  0.00  0.00
ATOM   1518  HA  TYR    95      32.812  36.563  19.031  0.00  0.00
ATOM   1519  CB  TYR    95      32.471  34.679  19.672  0.00  0.00
ATOM   1520  HB2 TYR    95      32.885  33.670  19.674  0.00  0.00
ATOM   1521  HB3 TYR    95      32.706  35.044  20.671  0.00  0.00
ATOM   1522  CG  TYR    95      30.965  34.611  19.648  0.00  0.00
ATOM   1523  CD1 TYR    95      30.173  35.730  19.454  0.00  0.00
ATOM   1524  HD1 TYR    95      30.640  36.702  19.404  0.00  0.00
ATOM   1525  CE1 TYR    95      28.759  35.568  19.276  0.00  0.00
ATOM   1526  HE1 TYR    95      28.184  36.467  19.106  0.00  0.00
ATOM   1527  CZ  TYR    95      28.220  34.292  19.369  0.00  0.00
ATOM   1528  OH  TYR    95      26.858  34.152  19.325  0.00  0.00
ATOM   1529  HH  TYR    95      26.391  34.965  19.529  0.00  0.00
ATOM   1530  CE2 TYR    95      28.981  33.104  19.513  0.00  0.00
ATOM   1531  HE2 TYR    95      28.383  32.207  19.574  0.00  0.00
ATOM   1532  CD2 TYR    95      30.369  33.298  19.702  0.00  0.00
ATOM   1533  HD2 TYR    95      30.928  32.377  19.782  0.00  0.00
ATOM   1534  C   TYR    95      34.676  35.361  18.595  0.00  0.00
ATOM   1535  O   TYR    95      35.154  34.577  17.798  0.00  0.00
ATOM   1536  N   ARG    96      35.348  35.857  19.622  0.00  0.00
ATOM   1537  H   ARG    96      34.876  36.317  20.387  0.00  0.00
ATOM   1538  CA  ARG    96      36.722  35.735  19.825  0.00  0.00
ATOM   1539  HA  ARG    96      37.074  34.842  19.308  0.00  0.00
ATOM   1540  CB  ARG    96      37.464  36.958  19.285  0.00  0.00
ATOM   1541  HB2 ARG    96      38.527  36.731  19.364  0.00  0.00
ATOM   1542  HB3 ARG    96      37.296  37.087  18.216  0.00  0.00
ATOM   1543  CG  ARG    96      37.234  38.252  20.014  0.00  0.00
ATOM   1544  HG2 ARG    96      36.159  38.428  20.031  0.00  0.00
ATOM   1545  HG3 ARG    96      37.621  38.202  21.032  0.00  0.00
ATOM   1546  CD  ARG    96      37.875  39.427  19.258  0.00  0.00
ATOM   1547  HD2 ARG    96      37.404  39.443  18.275  0.00  0.00
ATOM   1548  HD3 ARG    96      37.493  40.356  19.681  0.00  0.00
ATOM   1549  NE  ARG    96      39.352  39.468  19.294  0.00  0.00
ATOM   1550  HE  ARG    96      39.757  39.891  20.117  0.00  0.00
ATOM   1551  CZ  ARG    96      40.189  39.103  18.251  0.00  0.00
ATOM   1552  NH1 ARG    96      39.684  38.730  17.060  0.00  0.00
ATOM   1553 1HH1 ARG    96      38.753  38.939  16.729  0.00  0.00
ATOM   1554 2HH1 ARG    96      40.267  38.648  16.239  0.00  0.00
ATOM   1555  NH2 ARG    96      41.474  39.205  18.282  0.00  0.00
ATOM   1556 1HH2 ARG    96      41.927  39.326  19.177  0.00  0.00
ATOM   1557 2HH2 ARG    96      42.098  38.935  17.536  0.00  0.00
ATOM   1558  C   ARG    96      36.943  35.617  21.329  0.00  0.00
ATOM   1559  O   ARG    96      36.320  36.193  22.186  0.00  0.00
ATOM   1560  N   CYX    97      37.969  34.928  21.770  0.00  0.00
ATOM   1561  H   CYX    97      38.448  34.468  21.008  0.00  0.00
ATOM   1562  CA  CYX    97      38.421  34.652  23.100  0.00  0.00
ATOM   1563  HA  CYX    97      37.863  35.162  23.885  0.00  0.00
ATOM   1564  CB  CYX    97      38.413  33.195  23.275  0.00  0.00
ATOM   1565  HB2 CYX    97      38.444  33.071  24.357  0.00  0.00
ATOM   1566  HB3 CYX    97      37.387  32.858  23.125  0.00  0.00
ATOM   1567  SG  CYX    97      39.536  32.106  22.378  0.00  0.00
ATOM   1568  C   CYX    97      39.795  35.114  23.307  0.00  0.00
ATOM   1569  O   CYX    97      40.568  35.050  22.373  0.00  0.00
ATOM   1570  N   MET    98      40.169  35.637  24.510  0.00  0.00
ATOM   1571  H   MET    98      39.503  35.646  25.269  0.00  0.00
ATOM   1572  CA  MET    98      41.577  36.064  24.836  0.00  0.00
ATOM   1573  HA  MET    98      42.266  35.442  24.264  0.00  0.00
ATOM   1574  CB  MET    98      41.756  37.510  24.301  0.00  0.00
ATOM   1575  HB2 MET    98      41.638  37.514  23.217  0.00  0.00
ATOM   1576  HB3 MET    98      41.070  38.180  24.819  0.00  0.00
ATOM   1577  CG  MET    98      43.117  38.065  24.773  0.00  0.00
ATOM   1578  HG2 MET    98      43.122  38.275  25.842  0.00  0.00
ATOM   1579  HG3 MET    98      43.837  37.313  24.447  0.00  0.00
ATOM   1580  SD  MET    98      43.581  39.678  23.960  0.00  0.00
ATOM   1581  CE  MET    98      45.284  39.520  24.580  0.00  0.00
ATOM   1582  HE1 MET    98      45.642  40.539  24.732  0.00  0.00
ATOM   1583  HE2 MET    98      45.304  38.943  25.504  0.00  0.00
ATOM   1584  HE3 MET    98      45.947  39.075  23.838  0.00  0.00
ATOM   1585  C   MET    98      41.882  35.815  26.251  0.00  0.00
ATOM   1586  O   MET    98      41.029  36.153  27.043  0.00  0.00
ATOM   1587  N   ILE    99      43.047  35.269  26.526  0.00  0.00
ATOM   1588  H   ILE    99      43.510  34.821  25.748  0.00  0.00
ATOM   1589  CA  ILE    99      43.421  34.703  27.786  0.00  0.00
ATOM   1590  HA  ILE    99      42.778  35.041  28.600  0.00  0.00
ATOM   1591  CB  ILE    99      43.304  33.176  27.756  0.00  0.00
ATOM   1592  HB  ILE    99      43.988  32.772  27.010  0.00  0.00
ATOM   1593  CG2 ILE    99      43.904  32.454  29.028  0.00  0.00
ATOM   1594 1HG2 ILE    99      44.920  32.711  29.328  0.00  0.00
ATOM   1595 2HG2 ILE    99      43.140  32.437  29.805  0.00  0.00
ATOM   1596 3HG2 ILE    99      43.978  31.400  28.762  0.00  0.00
ATOM   1597  CG1 ILE    99      41.909  32.597  27.462  0.00  0.00
ATOM   1598 2HG1 ILE    99      41.728  31.829  28.213  0.00  0.00
ATOM   1599 3HG1 ILE    99      41.158  33.360  27.671  0.00  0.00
ATOM   1600  CD1 ILE    99      41.728  32.179  26.037  0.00  0.00
ATOM   1601 1HD1 ILE    99      40.679  32.252  25.751  0.00  0.00
ATOM   1602 2HD1 ILE    99      42.349  32.813  25.405  0.00  0.00
ATOM   1603 3HD1 ILE    99      42.079  31.154  25.915  0.00  0.00
ATOM   1604  C   ILE    99      44.787  35.147  28.052  0.00  0.00
ATOM   1605  O   ILE    99      45.670  35.114  27.200  0.00  0.00
ATOM   1606  N   SER   100      45.090  35.593  29.279  0.00  0.00
ATOM   1607  H   SER   100      44.465  35.499  30.068  0.00  0.00
ATOM   1608  CA  SER   100      46.443  36.011  29.653  0.00  0.00
ATOM   1609  HA  SER   100      47.097  35.481  28.961  0.00  0.00
ATOM   1610  CB  SER   100      46.551  37.572  29.502  0.00  0.00
ATOM   1611  HB2 SER   100      46.283  37.881  28.492  0.00  0.00
ATOM   1612  HB3 SER   100      45.827  38.079  30.139  0.00  0.00
ATOM   1613  OG  SER   100      47.887  37.931  29.809  0.00  0.00
ATOM   1614  HG  SER   100      48.014  38.835  29.512  0.00  0.00
ATOM   1615  C   SER   100      46.696  35.681  31.088  0.00  0.00
ATOM   1616  O   SER   100      45.753  35.714  31.888  0.00  0.00
ATOM   1617  N   TYR   101      47.950  35.357  31.357  0.00  0.00
ATOM   1618  H   TYR   101      48.548  35.284  30.546  0.00  0.00
ATOM   1619  CA  TYR   101      48.483  35.017  32.738  0.00  0.00
ATOM   1620  HA  TYR   101      47.724  35.241  33.488  0.00  0.00
ATOM   1621  CB  TYR   101      48.899  33.545  32.770  0.00  0.00
ATOM   1622  HB2 TYR   101      49.283  33.308  33.762  0.00  0.00
ATOM   1623  HB3 TYR   101      48.095  32.847  32.538  0.00  0.00
ATOM   1624  CG  TYR   101      50.000  33.282  31.698  0.00  0.00
ATOM   1625  CD1 TYR   101      51.368  33.443  32.079  0.00  0.00
ATOM   1626  HD1 TYR   101      51.686  33.637  33.093  0.00  0.00
ATOM   1627  CE1 TYR   101      52.392  33.444  31.035  0.00  0.00
ATOM   1628  HE1 TYR   101      53.420  33.659  31.287  0.00  0.00
ATOM   1629  CZ  TYR   101      52.031  33.137  29.691  0.00  0.00
ATOM   1630  OH  TYR   101      52.992  32.900  28.696  0.00  0.00
ATOM   1631  HH  TYR   101      53.885  33.048  29.014  0.00  0.00
ATOM   1632  CE2 TYR   101      50.702  32.869  29.382  0.00  0.00
ATOM   1633  HE2 TYR   101      50.608  32.468  28.383  0.00  0.00
ATOM   1634  CD2 TYR   101      49.686  32.976  30.325  0.00  0.00
ATOM   1635  HD2 TYR   101      48.656  32.727  30.112  0.00  0.00
ATOM   1636  C   TYR   101      49.724  35.946  33.178  0.00  0.00
ATOM   1637  O   TYR   101      50.378  35.687  34.192  0.00  0.00
ATOM   1638  N   GLY   102      50.042  36.811  32.225  0.00  0.00
ATOM   1639  H   GLY   102      49.471  36.890  31.396  0.00  0.00
ATOM   1640  CA  GLY   102      51.278  37.693  32.252  0.00  0.00
ATOM   1641  HA2 GLY   102      50.933  38.663  32.609  0.00  0.00
ATOM   1642  HA3 GLY   102      52.027  37.218  32.886  0.00  0.00
ATOM   1643  C   GLY   102      51.801  37.717  30.813  0.00  0.00
ATOM   1644  O   GLY   102      52.085  38.755  30.254  0.00  0.00
ATOM   1645  N   GLY   103      51.839  36.604  30.115  0.00  0.00
ATOM   1646  H   GLY   103      51.671  35.772  30.663  0.00  0.00
ATOM   1647  CA  GLY   103      51.785  36.547  28.618  0.00  0.00
ATOM   1648  HA2 GLY   103      51.865  37.500  28.095  0.00  0.00
ATOM   1649  HA3 GLY   103      52.568  35.896  28.229  0.00  0.00
ATOM   1650  C   GLY   103      50.411  36.087  28.186  0.00  0.00
ATOM   1651  O   GLY   103      49.596  35.691  29.046  0.00  0.00
ATOM   1652  N   ALA   104      50.121  36.183  26.864  0.00  0.00
ATOM   1653  H   ALA   104      50.863  36.377  26.207  0.00  0.00
ATOM   1654  CA  ALA   104      48.768  36.098  26.300  0.00  0.00
ATOM   1655  HA  ALA   104      48.317  35.337  26.936  0.00  0.00
ATOM   1656  CB  ALA   104      48.097  37.446  26.437  0.00  0.00
ATOM   1657  HB1 ALA   104      48.477  38.020  27.282  0.00  0.00
ATOM   1658  HB2 ALA   104      48.186  38.011  25.509  0.00  0.00
ATOM   1659  HB3 ALA   104      47.027  37.282  26.563  0.00  0.00
ATOM   1660  C   ALA   104      48.725  35.708  24.836  0.00  0.00
ATOM   1661  O   ALA   104      49.624  35.901  24.029  0.00  0.00
ATOM   1662  N   ASP   105      47.556  35.066  24.543  0.00  0.00
ATOM   1663  H   ASP   105      46.920  34.901  25.310  0.00  0.00
ATOM   1664  CA  ASP   105      47.158  34.704  23.205  0.00  0.00
ATOM   1665  HA  ASP   105      47.475  35.451  22.478  0.00  0.00
ATOM   1666  CB  ASP   105      47.888  33.398  22.776  0.00  0.00
ATOM   1667  HB2 ASP   105      48.951  33.403  23.017  0.00  0.00
ATOM   1668  HB3 ASP   105      47.339  32.565  23.217  0.00  0.00
ATOM   1669  CG  ASP   105      47.765  33.140  21.274  0.00  0.00
ATOM   1670  OD1 ASP   105      47.645  34.066  20.423  0.00  0.00
ATOM   1671  OD2 ASP   105      47.667  31.895  21.002  0.00  0.00
ATOM   1672  C   ASP   105      45.614  34.589  23.186  0.00  0.00
ATOM   1673  O   ASP   105      44.977  34.601  24.200  0.00  0.00
ATOM   1674  N   TYR   106      45.081  34.461  21.931  0.00  0.00
ATOM   1675  H   TYR   106      45.723  34.453  21.152  0.00  0.00
ATOM   1676  CA  TYR   106      43.661  34.671  21.613  0.00  0.00
ATOM   1677  HA  TYR   106      43.018  34.242  22.382  0.00  0.00
ATOM   1678  CB  TYR   106      43.289  36.230  21.494  0.00  0.00
ATOM   1679  HB2 TYR   106      42.223  36.452  21.451  0.00  0.00
ATOM   1680  HB3 TYR   106      43.606  36.565  22.482  0.00  0.00
ATOM   1681  CG  TYR   106      44.126  36.946  20.507  0.00  0.00
ATOM   1682  CD1 TYR   106      45.275  37.597  20.960  0.00  0.00
ATOM   1683  HD1 TYR   106      45.534  37.643  22.007  0.00  0.00
ATOM   1684  CE1 TYR   106      46.045  38.315  20.008  0.00  0.00
ATOM   1685  HE1 TYR   106      46.918  38.918  20.209  0.00  0.00
ATOM   1686  CZ  TYR   106      45.725  38.228  18.589  0.00  0.00
ATOM   1687  OH  TYR   106      46.423  38.840  17.613  0.00  0.00
ATOM   1688  HH  TYR   106      47.186  39.379  17.835  0.00  0.00
ATOM   1689  CE2 TYR   106      44.615  37.425  18.152  0.00  0.00
ATOM   1690  HE2 TYR   106      44.343  37.368  17.108  0.00  0.00
ATOM   1691  CD2 TYR   106      43.753  36.876  19.138  0.00  0.00
ATOM   1692  HD2 TYR   106      42.927  36.240  18.856  0.00  0.00
ATOM   1693  C   TYR   106      43.290  33.883  20.301  0.00  0.00
ATOM   1694  O   TYR   106      44.168  33.676  19.451  0.00  0.00
ATOM   1695  N   LYS   107      41.979  33.628  20.093  0.00  0.00
ATOM   1696  H   LYS   107      41.366  33.922  20.840  0.00  0.00
ATOM   1697  CA  LYS   107      41.496  33.051  18.804  0.00  0.00
ATOM   1698  HA  LYS   107      42.071  33.448  17.968  0.00  0.00
ATOM   1699  CB  LYS   107      41.652  31.506  18.734  0.00  0.00
ATOM   1700  HB2 LYS   107      41.156  31.096  19.614  0.00  0.00
ATOM   1701  HB3 LYS   107      41.213  31.168  17.795  0.00  0.00
ATOM   1702  CG  LYS   107      43.092  30.978  18.809  0.00  0.00
ATOM   1703  HG2 LYS   107      43.582  31.386  19.693  0.00  0.00
ATOM   1704  HG3 LYS   107      43.036  29.896  18.928  0.00  0.00
ATOM   1705  CD  LYS   107      43.984  31.327  17.633  0.00  0.00
ATOM   1706  HD2 LYS   107      43.642  30.817  16.732  0.00  0.00
ATOM   1707  HD3 LYS   107      43.846  32.379  17.385  0.00  0.00
ATOM   1708  CE  LYS   107      45.425  30.862  17.648  0.00  0.00
ATOM   1709  HE2 LYS   107      45.498  29.848  18.041  0.00  0.00
ATOM   1710  HE3 LYS   107      45.776  30.844  16.616  0.00  0.00
ATOM   1711  NZ  LYS   107      46.242  31.659  18.570  0.00  0.00
ATOM   1712  HZ1 LYS   107      46.204  32.650  18.382  0.00  0.00
ATOM   1713  HZ2 LYS   107      46.150  31.478  19.560  0.00  0.00
ATOM   1714  HZ3 LYS   107      47.196  31.390  18.375  0.00  0.00
ATOM   1715  C   LYS   107      40.059  33.460  18.446  0.00  0.00
ATOM   1716  O   LYS   107      39.317  34.047  19.259  0.00  0.00
ATOM   1717  N   ARG   108      39.680  33.229  17.178  0.00  0.00
ATOM   1718  H   ARG   108      40.125  32.415  16.778  0.00  0.00
ATOM   1719  CA  ARG   108      38.270  33.547  16.672  0.00  0.00
ATOM   1720  HA  ARG   108      37.681  33.859  17.535  0.00  0.00
ATOM   1721  CB  ARG   108      38.483  34.732  15.619  0.00  0.00
ATOM   1722  HB2 ARG   108      38.854  35.640  16.095  0.00  0.00
ATOM   1723  HB3 ARG   108      39.257  34.475  14.896  0.00  0.00
ATOM   1724  CG  ARG   108      37.196  35.130  14.849  0.00  0.00
ATOM   1725  HG2 ARG   108      36.830  34.160  14.512  0.00  0.00
ATOM   1726  HG3 ARG   108      36.470  35.538  15.553  0.00  0.00
ATOM   1727  CD  ARG   108      37.460  36.093  13.681  0.00  0.00
ATOM   1728  HD2 ARG   108      36.551  36.582  13.329  0.00  0.00
ATOM   1729  HD3 ARG   108      38.201  36.828  13.996  0.00  0.00
ATOM   1730  NE  ARG   108      38.069  35.282  12.587  0.00  0.00
ATOM   1731  HE  ARG   108      38.027  34.292  12.783  0.00  0.00
ATOM   1732  CZ  ARG   108      38.374  35.683  11.373  0.00  0.00
ATOM   1733  NH1 ARG   108      38.060  36.891  10.899  0.00  0.00
ATOM   1734 1HH1 ARG   108      37.646  37.533  11.560  0.00  0.00
ATOM   1735 2HH1 ARG   108      38.258  37.161   9.946  0.00  0.00
ATOM   1736  NH2 ARG   108      38.902  34.872  10.487  0.00  0.00
ATOM   1737 1HH2 ARG   108      39.206  33.935  10.710  0.00  0.00
ATOM   1738 2HH2 ARG   108      39.207  35.146   9.564  0.00  0.00
ATOM   1739  C   ARG   108      37.534  32.296  16.105  0.00  0.00
ATOM   1740  O   ARG   108      38.168  31.348  15.743  0.00  0.00
ATOM   1741  N   ILE   109      36.161  32.304  16.295  0.00  0.00
ATOM   1742  H   ILE   109      35.726  33.043  16.829  0.00  0.00
ATOM   1743  CA  ILE   109      35.215  31.308  15.782  0.00  0.00
ATOM   1744  HA  ILE   109      35.693  30.745  14.981  0.00  0.00
ATOM   1745  CB  ILE   109      34.716  30.313  16.936  0.00  0.00
ATOM   1746  HB  ILE   109      34.099  29.520  16.514  0.00  0.00
ATOM   1747  CG2 ILE   109      35.836  29.484  17.591  0.00  0.00
ATOM   1748 1HG2 ILE   109      35.521  28.606  18.154  0.00  0.00
ATOM   1749 2HG2 ILE   109      36.510  29.092  16.829  0.00  0.00
ATOM   1750 3HG2 ILE   109      36.438  30.101  18.259  0.00  0.00
ATOM   1751  CG1 ILE   109      33.898  31.073  18.019  0.00  0.00
ATOM   1752 2HG1 ILE   109      34.489  31.853  18.501  0.00  0.00
ATOM   1753 3HG1 ILE   109      33.092  31.591  17.500  0.00  0.00
ATOM   1754  CD1 ILE   109      33.301  30.222  19.115  0.00  0.00
ATOM   1755 1HD1 ILE   109      33.032  30.733  20.040  0.00  0.00
ATOM   1756 2HD1 ILE   109      32.441  29.652  18.764  0.00  0.00
ATOM   1757 3HD1 ILE   109      34.014  29.504  19.520  0.00  0.00
ATOM   1758  C   ILE   109      34.075  32.007  15.036  0.00  0.00
ATOM   1759  O   ILE   109      34.011  33.222  14.948  0.00  0.00
ATOM   1760  N   THR   110      33.020  31.238  14.709  0.00  0.00
ATOM   1761  H   THR   110      33.090  30.234  14.795  0.00  0.00
ATOM   1762  CA  THR   110      31.749  31.658  14.146  0.00  0.00
ATOM   1763  HA  THR   110      31.494  32.628  14.572  0.00  0.00
ATOM   1764  CB  THR   110      31.836  31.576  12.629  0.00  0.00
ATOM   1765  HB  THR   110      32.010  30.543  12.327  0.00  0.00
ATOM   1766  CG2 THR   110      30.581  32.036  11.913  0.00  0.00
ATOM   1767 1HG2 THR   110      30.445  33.083  12.183  0.00  0.00
ATOM   1768 2HG2 THR   110      30.746  32.084  10.837  0.00  0.00
ATOM   1769 3HG2 THR   110      29.734  31.423  12.222  0.00  0.00
ATOM   1770  OG1 THR   110      32.879  32.414  12.045  0.00  0.00
ATOM   1771  HG1 THR   110      33.762  32.064  12.185  0.00  0.00
ATOM   1772  C   THR   110      30.647  30.711  14.624  0.00  0.00
ATOM   1773  O   THR   110      30.842  29.537  14.737  0.00  0.00
ATOM   1774  N   VAL   111      29.456  31.218  14.959  0.00  0.00
ATOM   1775  H   VAL   111      29.349  32.220  15.026  0.00  0.00
ATOM   1776  CA  VAL   111      28.273  30.608  15.600  0.00  0.00
ATOM   1777  HA  VAL   111      28.442  29.537  15.486  0.00  0.00
ATOM   1778  CB  VAL   111      28.186  30.945  17.065  0.00  0.00
ATOM   1779  HB  VAL   111      28.314  32.025  17.136  0.00  0.00
ATOM   1780  CG1 VAL   111      26.931  30.303  17.681  0.00  0.00
ATOM   1781 1HG1 VAL   111      26.912  30.501  18.752  0.00  0.00
ATOM   1782 2HG1 VAL   111      26.088  30.791  17.191  0.00  0.00
ATOM   1783 3HG1 VAL   111      26.901  29.236  17.459  0.00  0.00
ATOM   1784  CG2 VAL   111      29.447  30.351  17.703  0.00  0.00
ATOM   1785 1HG2 VAL   111      30.344  30.939  17.508  0.00  0.00
ATOM   1786 2HG2 VAL   111      29.340  30.439  18.784  0.00  0.00
ATOM   1787 3HG2 VAL   111      29.564  29.285  17.507  0.00  0.00
ATOM   1788  C   VAL   111      27.099  30.948  14.739  0.00  0.00
ATOM   1789  O   VAL   111      26.661  32.103  14.774  0.00  0.00
ATOM   1790  N   LYS   112      26.515  30.041  13.953  0.00  0.00
ATOM   1791  H   LYS   112      26.891  29.104  13.924  0.00  0.00
ATOM   1792  CA  LYS   112      25.377  30.283  13.067  0.00  0.00
ATOM   1793  HA  LYS   112      25.174  31.335  12.868  0.00  0.00
ATOM   1794  CB  LYS   112      25.634  29.593  11.626  0.00  0.00
ATOM   1795  HB2 LYS   112      26.010  28.573  11.705  0.00  0.00
ATOM   1796  HB3 LYS   112      24.658  29.640  11.142  0.00  0.00
ATOM   1797  CG  LYS   112      26.709  30.364  10.888  0.00  0.00
ATOM   1798  HG2 LYS   112      26.433  31.418  10.867  0.00  0.00
ATOM   1799  HG3 LYS   112      27.690  30.168  11.322  0.00  0.00
ATOM   1800  CD  LYS   112      26.789  29.857   9.459  0.00  0.00
ATOM   1801  HD2 LYS   112      27.224  28.859   9.399  0.00  0.00
ATOM   1802  HD3 LYS   112      25.785  29.720   9.058  0.00  0.00
ATOM   1803  CE  LYS   112      27.648  30.750   8.600  0.00  0.00
ATOM   1804  HE2 LYS   112      27.468  31.758   8.976  0.00  0.00
ATOM   1805  HE3 LYS   112      28.716  30.592   8.751  0.00  0.00
ATOM   1806  NZ  LYS   112      27.354  30.670   7.147  0.00  0.00
ATOM   1807  HZ1 LYS   112      27.230  29.702   6.886  0.00  0.00
ATOM   1808  HZ2 LYS   112      26.647  31.342   6.884  0.00  0.00
ATOM   1809  HZ3 LYS   112      28.193  30.932   6.649  0.00  0.00
ATOM   1810  C   LYS   112      24.105  29.797  13.782  0.00  0.00
ATOM   1811  O   LYS   112      24.158  29.126  14.761  0.00  0.00
ATOM   1812  N   VAL   113      22.902  30.040  13.279  0.00  0.00
ATOM   1813  H   VAL   113      22.873  30.671  12.490  0.00  0.00
ATOM   1814  CA  VAL   113      21.619  29.485  13.776  0.00  0.00
ATOM   1815  HA  VAL   113      21.906  28.628  14.385  0.00  0.00
ATOM   1816  CB  VAL   113      20.782  30.484  14.599  0.00  0.00
ATOM   1817  HB  VAL   113      20.294  31.132  13.871  0.00  0.00
ATOM   1818  CG1 VAL   113      19.709  29.733  15.403  0.00  0.00
ATOM   1819 1HG1 VAL   113      19.333  30.456  16.126  0.00  0.00
ATOM   1820 2HG1 VAL   113      18.863  29.423  14.788  0.00  0.00
ATOM   1821 3HG1 VAL   113      20.169  28.909  15.949  0.00  0.00
ATOM   1822  CG2 VAL   113      21.668  31.321  15.513  0.00  0.00
ATOM   1823 1HG2 VAL   113      22.475  31.818  14.974  0.00  0.00
ATOM   1824 2HG2 VAL   113      21.117  32.082  16.065  0.00  0.00
ATOM   1825 3HG2 VAL   113      22.053  30.685  16.310  0.00  0.00
ATOM   1826  C   VAL   113      20.792  29.023  12.587  0.00  0.00
ATOM   1827  O   VAL   113      20.797  29.579  11.492  0.00  0.00
ATOM   1828  N   ASN   114      20.071  27.933  12.788  0.00  0.00
ATOM   1829  H   ASN   114      20.179  27.522  13.704  0.00  0.00
ATOM   1830  CA  ASN   114      19.315  27.157  11.768  0.00  0.00
ATOM   1831  HA  ASN   114      19.904  27.262  10.857  0.00  0.00
ATOM   1832  CB  ASN   114      19.296  25.675  12.005  0.00  0.00
ATOM   1833  HB2 ASN   114      20.325  25.371  12.201  0.00  0.00
ATOM   1834  HB3 ASN   114      18.745  25.509  12.931  0.00  0.00
ATOM   1835  CG  ASN   114      18.648  24.857  10.939  0.00  0.00
ATOM   1836  OD1 ASN   114      18.926  25.040   9.770  0.00  0.00
ATOM   1837  ND2 ASN   114      17.734  23.966  11.216  0.00  0.00
ATOM   1838 1HD2 ASN   114      17.630  23.241  10.521  0.00  0.00
ATOM   1839 2HD2 ASN   114      17.563  23.832  12.203  0.00  0.00
ATOM   1840  C   ASN   114      17.965  27.826  11.561  0.00  0.00
ATOM   1841  O   ASN   114      17.044  27.498  12.236  0.00  0.00
ATOM   1842  N   ALA   115      17.758  28.775  10.655  0.00  0.00
ATOM   1843  H   ALA   115      18.479  29.034   9.998  0.00  0.00
ATOM   1844  CA  ALA   115      16.416  29.251  10.365  0.00  0.00
ATOM   1845  HA  ALA   115      15.767  29.065  11.221  0.00  0.00
ATOM   1846  CB  ALA   115      16.406  30.824  10.192  0.00  0.00
ATOM   1847  HB1 ALA   115      17.145  30.986   9.406  0.00  0.00
ATOM   1848  HB2 ALA   115      15.470  31.331   9.956  0.00  0.00
ATOM   1849  HB3 ALA   115      16.741  31.357  11.082  0.00  0.00
ATOM   1850  C   ALA   115      15.756  28.643   9.054  0.00  0.00
ATOM   1851  O   ALA   115      16.457  28.551   8.024  0.00  0.00
ATOM   1852  OXT ALA   115      14.522  28.363   9.143  0.00  0.00
TER       0              0
ATOM   1853  O   WAT   116      17.068  38.413  36.880  0.00  0.00
ATOM   1854  H1  WAT   116      16.626  37.985  37.613  0.00  0.00
ATOM   1855  H2  WAT   116      17.821  37.853  36.694  0.00  0.00
TER       0              0
ATOM   1856  O   WAT   117      43.771  59.057  50.680  0.00  0.00
ATOM   1857  H1  WAT   117      42.840  58.871  50.803  0.00  0.00
ATOM   1858  H2  WAT   117      43.787  59.858  50.155  0.00  0.00
TER       0              0
ATOM   1859  O   WAT   118      60.676  45.762  13.926  0.00  0.00
ATOM   1860  H1  WAT   118      60.314  45.694  13.042  0.00  0.00
ATOM   1861  H2  WAT   118      61.614  45.900  13.790  0.00  0.00
TER       0              0
ATOM   1862  O   WAT   119      14.125  15.918  23.932  0.00  0.00
ATOM   1863  H1  WAT   119      13.714  15.506  23.172  0.00  0.00
ATOM   1864  H2  WAT   119      13.912  16.847  23.845  0.00  0.00
TER       0              0
ATOM   1865  O   WAT   120      20.464  30.848  41.234  0.00  0.00
ATOM   1866  H1  WAT   120      20.334  29.913  41.077  0.00  0.00
ATOM   1867  H2  WAT   120      21.317  31.040  40.843  0.00  0.00
TER       0              0
ATOM   1868  O   WAT   121      52.561  41.416  42.639  0.00  0.00
ATOM   1869  H1  WAT   121      52.521  41.873  41.799  0.00  0.00
ATOM   1870  H2  WAT   121      53.257  40.769  42.526  0.00  0.00
TER       0              0
ATOM   1871  O   WAT   122      28.070  10.718  39.817  0.00  0.00
ATOM   1872  H1  WAT   122      28.186  11.144  40.666  0.00  0.00
ATOM   1873  H2  WAT   122      27.379  10.072  39.965  0.00  0.00
TER       0              0
ATOM   1874  O   WAT   123      49.453  41.512  47.784  0.00  0.00
ATOM   1875  H1  WAT   123      49.245  42.234  47.192  0.00  0.00
ATOM   1876  H2  WAT   123      50.055  40.959  47.285  0.00  0.00
TER       0              0
ATOM   1877  O   WAT   124      31.991   9.063  52.887  0.00  0.00
ATOM   1878  H1  WAT   124      32.222   9.650  53.607  0.00  0.00
ATOM   1879  H2  WAT   124      32.160   9.577  52.097  0.00  0.00
TER       0              0
ATOM   1880  O   WAT   125      44.438  10.415  50.318  0.00  0.00
ATOM   1881  H1  WAT   125      45.330  10.583  50.623  0.00  0.00
ATOM   1882  H2  WAT   125      44.038   9.900  51.019  0.00  0.00
TER       0              0
ATOM   1883  O   WAT   126      43.208  19.753  12.625  0.00  0.00
ATOM   1884  H1  WAT   126      43.855  19.359  12.041  0.00  0.00
ATOM   1885  H2  WAT   126      42.550  20.125  12.037  0.00  0.00
TER       0              0
ATOM   1886  O   WAT   127      22.156  48.635  -0.591  0.00  0.00
ATOM   1887  H1  WAT   127      22.575  48.217  -1.344  0.00  0.00
ATOM   1888  H2  WAT   127      22.845  49.174  -0.202  0.00  0.00
TER       0              0
ATOM   1889  O   WAT   128      51.366  41.985  29.370  0.00  0.00
ATOM   1890  H1  WAT   128      52.290  41.840  29.570  0.00  0.00
ATOM   1891  H2  WAT   128      50.921  41.890  30.213  0.00  0.00
TER       0              0
ATOM   1892  O   WAT   129      20.213  42.676  39.974  0.00  0.00
ATOM   1893  H1  WAT   129      20.763  43.313  40.431  0.00  0.00
ATOM   1894  H2  WAT   129      20.145  41.940  40.582  0.00  0.00
TER       0              0
ATOM   1895  O   WAT   130      43.642  21.878  51.120  0.00  0.00
ATOM   1896  H1  WAT   130      44.553  21.667  51.325  0.00  0.00
ATOM   1897  H2  WAT   130      43.434  21.332  50.361  0.00  0.00
TER       0              0
ATOM   1898  O   WAT   131       6.256   9.831  40.230  0.00  0.00
ATOM   1899  H1  WAT   131       6.124   9.724  41.172  0.00  0.00
ATOM   1900  H2  WAT   131       5.519  10.372  39.946  0.00  0.00
TER       0              0
ATOM   1901  O   WAT   132      33.400  53.473  43.783  0.00  0.00
ATOM   1902  H1  WAT   132      33.286  52.567  43.494  0.00  0.00
ATOM   1903  H2  WAT   132      32.528  53.742  44.074  0.00  0.00
TER       0              0
ATOM   1904  O   WAT   133      44.906  29.542  66.363  0.00  0.00
ATOM   1905  H1  WAT   133      44.444  29.140  67.098  0.00  0.00
ATOM   1906  H2  WAT   133      45.817  29.273  66.477  0.00  0.00
TER       0              0
ATOM   1907  O   WAT   134      27.369  39.955  10.803  0.00  0.00
ATOM   1908  H1  WAT   134      26.846  40.481  11.408  0.00  0.00
ATOM   1909  H2  WAT   134      27.568  40.549  10.079  0.00  0.00
TER       0              0
ATOM   1910  O   WAT   135      47.438  31.119  65.136  0.00  0.00
ATOM   1911  H1  WAT   135      47.024  30.549  64.488  0.00  0.00
ATOM   1912  H2  WAT   135      47.233  32.006  64.842  0.00  0.00
TER       0              0
ATOM   1913  O   WAT   136      27.840  17.403   5.260  0.00  0.00
ATOM   1914  H1  WAT   136      26.949  17.292   5.590  0.00  0.00
ATOM   1915  H2  WAT   136      28.340  17.704   6.019  0.00  0.00
TER       0              0
ATOM   1916  O   WAT   137      26.915  23.268  62.935  0.00  0.00
ATOM   1917  H1  WAT   137      26.075  22.877  62.694  0.00  0.00
ATOM   1918  H2  WAT   137      27.180  23.764  62.159  0.00  0.00
TER       0              0
ATOM   1919  O   WAT   138       5.898  51.686  49.302  0.00  0.00
ATOM   1920  H1  WAT   138       5.627  52.510  49.707  0.00  0.00
ATOM   1921  H2  WAT   138       6.837  51.630  49.477  0.00  0.00
TER       0              0
ATOM   1922  O   WAT   139      37.106  26.229  -3.088  0.00  0.00
ATOM   1923  H1  WAT   139      36.469  25.725  -2.580  0.00  0.00
ATOM   1924  H2  WAT   139      36.874  26.057  -4.001  0.00  0.00
TER       0              0
ATOM   1925  O   WAT   140      36.209   8.760  28.111  0.00  0.00
ATOM   1926  H1  WAT   140      36.977   9.323  28.021  0.00  0.00
ATOM   1927  H2  WAT   140      35.869   8.955  28.984  0.00  0.00
TER       0              0
ATOM   1928  O   WAT   141      31.578  17.131  43.711  0.00  0.00
ATOM   1929  H1  WAT   141      32.516  16.987  43.589  0.00  0.00
ATOM   1930  H2  WAT   141      31.503  18.065  43.907  0.00  0.00
TER       0              0
ATOM   1931  O   WAT   142      14.990  46.959  15.068  0.00  0.00
ATOM   1932  H1  WAT   142      14.938  46.582  14.190  0.00  0.00
ATOM   1933  H2  WAT   142      15.190  47.884  14.920  0.00  0.00
TER       0              0
ATOM   1934  O   WAT   143       3.748  53.560  24.799  0.00  0.00
ATOM   1935  H1  WAT   143       3.595  52.681  25.144  0.00  0.00
ATOM   1936  H2  WAT   143       4.379  53.433  24.091  0.00  0.00
TER       0              0
ATOM   1937  O   WAT   144      14.441  56.011  32.170  0.00  0.00
ATOM   1938  H1  WAT   144      15.066  55.640  32.793  0.00  0.00
ATOM   1939  H2  WAT   144      14.912  56.735  31.760  0.00  0.00
TER       0              0
ATOM   1940  O   WAT   145      57.264  36.636  25.552  0.00  0.00
ATOM   1941  H1  WAT   145      57.662  36.955  24.742  0.00  0.00
ATOM   1942  H2  WAT   145      56.434  37.110  25.614  0.00  0.00
TER       0              0
ATOM   1943  O   WAT   146      23.492  37.999  -4.132  0.00  0.00
ATOM   1944  H1  WAT   146      24.087  37.523  -4.713  0.00  0.00
ATOM   1945  H2  WAT   146      22.681  37.490  -4.151  0.00  0.00
TER       0              0
ATOM   1946  O   WAT   147       1.645  35.265  12.383  0.00  0.00
ATOM   1947  H1  WAT   147       1.767  34.695  13.142  0.00  0.00
ATOM   1948  H2  WAT   147       2.421  35.115  11.843  0.00  0.00
TER       0              0
ATOM   1949  O   WAT   148      18.403  19.929  48.959  0.00  0.00
ATOM   1950  H1  WAT   148      18.963  20.660  49.220  0.00  0.00
ATOM   1951  H2  WAT   148      18.139  19.523  49.785  0.00  0.00
TER       0              0
ATOM   1952  O   WAT   149      25.246  59.886  46.061  0.00  0.00
ATOM   1953  H1  WAT   149      25.174  60.491  46.800  0.00  0.00
ATOM   1954  H2  WAT   149      25.951  60.248  45.524  0.00  0.00
TER       0              0
ATOM   1955  O   WAT   150      36.636  29.222  57.957  0.00  0.00
ATOM   1956  H1  WAT   150      35.974  28.563  58.167  0.00  0.00
ATOM   1957  H2  WAT   150      36.711  29.749  58.752  0.00  0.00
TER       0              0
ATOM   1958  O   WAT   151      41.423  43.243  36.376  0.00  0.00
ATOM   1959  H1  WAT   151      41.787  43.294  37.259  0.00  0.00
ATOM   1960  H2  WAT   151      42.158  43.456  35.801  0.00  0.00
TER       0              0
ATOM   1961  O   WAT   152      44.190  11.817  18.262  0.00  0.00
ATOM   1962  H1  WAT   152      45.120  11.678  18.437  0.00  0.00
ATOM   1963  H2  WAT   152      44.165  12.585  17.690  0.00  0.00
TER       0              0
ATOM   1964  O   WAT   153      28.499  49.543  50.281  0.00  0.00
ATOM   1965  H1  WAT   153      28.617  50.254  49.651  0.00  0.00
ATOM   1966  H2  WAT   153      27.553  49.395  50.302  0.00  0.00
TER       0              0
ATOM   1967  O   WAT   154      20.557  43.949  18.800  0.00  0.00
ATOM   1968  H1  WAT   154      20.694  44.028  19.744  0.00  0.00
ATOM   1969  H2  WAT   154      21.132  43.231  18.534  0.00  0.00
TER       0              0
ATOM   1970  O   WAT   155      49.541  18.843  27.255  0.00  0.00
ATOM   1971  H1  WAT   155      49.251  18.009  26.886  0.00  0.00
ATOM   1972  H2  WAT   155      50.286  19.099  26.712  0.00  0.00
TER       0              0
ATOM   1973  O   WAT   156      31.926  32.480   8.440  0.00  0.00
ATOM   1974  H1  WAT   156      31.492  31.880   7.833  0.00  0.00
ATOM   1975  H2  WAT   156      32.538  31.928   8.927  0.00  0.00
TER       0              0
ATOM   1976  O   WAT   157      34.957  55.976  35.329  0.00  0.00
ATOM   1977  H1  WAT   157      35.003  56.905  35.553  0.00  0.00
ATOM   1978  H2  WAT   157      34.132  55.886  34.851  0.00  0.00
TER       0              0
ATOM   1979  O   WAT   158      31.445  59.628  28.196  0.00  0.00
ATOM   1980  H1  WAT   158      30.972  60.443  28.023  0.00  0.00
ATOM   1981  H2  WAT   158      32.193  59.895  28.731  0.00  0.00
TER       0              0
ATOM   1982  O   WAT   159      12.984  12.226  24.312  0.00  0.00
ATOM   1983  H1  WAT   159      13.610  12.769  23.833  0.00  0.00
ATOM   1984  H2  WAT   159      13.494  11.846  25.027  0.00  0.00
TER       0              0
ATOM   1985  O   WAT   160      31.100  60.488  45.240  0.00  0.00
ATOM   1986  H1  WAT   160      31.070  61.445  45.227  0.00  0.00
ATOM   1987  H2  WAT   160      31.787  60.262  44.614  0.00  0.00
TER       0              0
ATOM   1988  O   WAT   161      50.345  27.246   8.555  0.00  0.00
ATOM   1989  H1  WAT   161      51.181  27.047   8.134  0.00  0.00
ATOM   1990  H2  WAT   161      50.586  27.577   9.420  0.00  0.00
TER       0              0
ATOM   1991  O   WAT   162      44.228  18.075  46.743  0.00  0.00
ATOM   1992  H1  WAT   162      43.502  17.741  46.217  0.00  0.00
ATOM   1993  H2  WAT   162      44.672  18.700  46.170  0.00  0.00
TER       0              0
ATOM   1994  O   WAT   163       2.823  48.919  14.549  0.00  0.00
ATOM   1995  H1  WAT   163       2.857  47.965  14.482  0.00  0.00
ATOM   1996  H2  WAT   163       3.061  49.230  13.676  0.00  0.00
TER       0              0
ATOM   1997  O   WAT   164       0.220  10.295  20.280  0.00  0.00
ATOM   1998  H1  WAT   164       0.587  10.456  21.149  0.00  0.00
ATOM   1999  H2  WAT   164       0.083   9.348  20.249  0.00  0.00
TER       0              0
ATOM   2000  O   WAT   165      61.301  42.123  22.305  0.00  0.00
ATOM   2001  H1  WAT   165      60.974  42.982  22.574  0.00  0.00
ATOM   2002  H2  WAT   165      62.252  42.225  22.284  0.00  0.00
TER       0              0
ATOM   2003  O   WAT   166      20.534  44.905  63.892  0.00  0.00
ATOM   2004  H1  WAT   166      20.824  44.696  64.780  0.00  0.00
ATOM   2005  H2  WAT   166      19.656  44.530  63.832  0.00  0.00
TER       0              0
ATOM   2006  O   WAT   167      34.967   1.645  47.460  0.00  0.00
ATOM   2007  H1  WAT   167      34.425   1.315  48.177  0.00  0.00
ATOM   2008  H2  WAT   167      35.358   2.448  47.806  0.00  0.00
TER       0              0
ATOM   2009  O   WAT   168      25.237  50.532  35.779  0.00  0.00
ATOM   2010  H1  WAT   168      24.877  49.780  35.309  0.00  0.00
ATOM   2011  H2  WAT   168      24.850  50.477  36.653  0.00  0.00
TER       0              0
ATOM   2012  O   WAT   169       7.693  26.864  43.703  0.00  0.00
ATOM   2013  H1  WAT   169       6.890  26.348  43.783  0.00  0.00
ATOM   2014  H2  WAT   169       7.661  27.219  42.814  0.00  0.00
TER       0              0
ATOM   2015  O   WAT   170      11.495  13.478  19.845  0.00  0.00
ATOM   2016  H1  WAT   170      12.227  13.095  19.361  0.00  0.00
ATOM   2017  H2  WAT   170      11.003  13.968  19.187  0.00  0.00
TER       0              0
ATOM   2018  O   WAT   171      27.450  10.786  16.914  0.00  0.00
ATOM   2019  H1  WAT   171      27.669  10.183  17.624  0.00  0.00
ATOM   2020  H2  WAT   171      26.834  10.300  16.367  0.00  0.00
TER       0              0
ATOM   2021  O   WAT   172      64.659  42.722  43.129  0.00  0.00
ATOM   2022  H1  WAT   172      65.049  43.221  43.847  0.00  0.00
ATOM   2023  H2  WAT   172      64.650  41.818  43.443  0.00  0.00
TER       0              0
ATOM   2024  O   WAT   173      31.610  32.113   1.713  0.00  0.00
ATOM   2025  H1  WAT   173      31.446  31.489   2.420  0.00  0.00
ATOM   2026  H2  WAT   173      32.300  32.683   2.051  0.00  0.00
TER       0              0
ATOM   2027  O   WAT   174       4.525  28.896  18.860  0.00  0.00
ATOM   2028  H1  WAT   174       3.961  29.646  18.670  0.00  0.00
ATOM   2029  H2  WAT   174       4.632  28.913  19.811  0.00  0.00
TER       0              0
ATOM   2030  O   WAT   175      25.353  52.165  18.909  0.00  0.00
ATOM   2031  H1  WAT   175      24.757  51.517  19.285  0.00  0.00
ATOM   2032  H2  WAT   175      24.777  52.839  18.548  0.00  0.00
TER       0              0
ATOM   2033  O   WAT   176      20.326  55.734  16.033  0.00  0.00
ATOM   2034  H1  WAT   176      20.396  54.826  15.738  0.00  0.00
ATOM   2035  H2  WAT   176      19.402  55.953  15.915  0.00  0.00
TER       0              0
ATOM   2036  O   WAT   177      28.564  22.958   1.230  0.00  0.00
ATOM   2037  H1  WAT   177      28.406  22.017   1.152  0.00  0.00
ATOM   2038  H2  WAT   177      29.243  23.031   1.900  0.00  0.00
TER       0              0
ATOM   2039  O   WAT   178      45.142  11.975  34.937  0.00  0.00
ATOM   2040  H1  WAT   178      44.882  11.096  34.664  0.00  0.00
ATOM   2041  H2  WAT   178      44.918  12.013  35.867  0.00  0.00
TER       0              0
ATOM   2042  O   WAT   179      18.778  19.302  26.017  0.00  0.00
ATOM   2043  H1  WAT   179      18.224  19.309  25.236  0.00  0.00
ATOM   2044  H2  WAT   179      18.645  18.434  26.397  0.00  0.00
TER       0              0
ATOM   2045  O   WAT   180      14.312  43.965  56.581  0.00  0.00
ATOM   2046  H1  WAT   180      14.638  43.255  56.027  0.00  0.00
ATOM   2047  H2  WAT   180      15.063  44.212  57.120  0.00  0.00
TER       0              0
ATOM   2048  O   WAT   181      57.814  37.521   8.173  0.00  0.00
ATOM   2049  H1  WAT   181      57.857  38.448   8.411  0.00  0.00
ATOM   2050  H2  WAT   181      56.907  37.271   8.351  0.00  0.00
TER       0              0
ATOM   2051  O   WAT   182      27.514  17.449  33.595  0.00  0.00
ATOM   2052  H1  WAT   182      28.243  18.015  33.341  0.00  0.00
ATOM   2053  H2  WAT   182      26.813  17.672  32.982  0.00  0.00
TER       0              0
ATOM   2054  O   WAT   183      12.850   9.163  29.917  0.00  0.00
ATOM   2055  H1  WAT   183      13.130   8.249  29.966  0.00  0.00
ATOM   2056  H2  WAT   183      11.913   9.137  30.112  0.00  0.00
TER       0              0
ATOM   2057  O   WAT   184       8.981  30.684  37.111  0.00  0.00
ATOM   2058  H1  WAT   184       9.134  30.807  36.174  0.00  0.00
ATOM   2059  H2  WAT   184       9.715  31.129  37.534  0.00  0.00
TER       0              0
ATOM   2060  O   WAT   185      38.400  20.390  44.434  0.00  0.00
ATOM   2061  H1  WAT   185      38.068  21.287  44.385  0.00  0.00
ATOM   2062  H2  WAT   185      39.299  20.485  44.750  0.00  0.00
TER       0              0
ATOM   2063  O   WAT   186      49.314  11.469  34.780  0.00  0.00
ATOM   2064  H1  WAT   186      48.631  11.109  34.215  0.00  0.00
ATOM   2065  H2  WAT   186      50.124  11.072  34.459  0.00  0.00
TER       0              0
ATOM   2066  O   WAT   187       1.288  39.464  25.821  0.00  0.00
ATOM   2067  H1  WAT   187       1.922  39.137  25.184  0.00  0.00
ATOM   2068  H2  WAT   187       0.776  38.694  26.068  0.00  0.00
TER       0              0
ATOM   2069  O   WAT   188      23.722  24.577  49.486  0.00  0.00
ATOM   2070  H1  WAT   188      23.296  23.732  49.629  0.00  0.00
ATOM   2071  H2  WAT   188      23.926  24.894  50.366  0.00  0.00
TER       0              0
ATOM   2072  O   WAT   189      25.844   7.004  47.223  0.00  0.00
ATOM   2073  H1  WAT   189      25.157   7.511  47.655  0.00  0.00
ATOM   2074  H2  WAT   189      25.458   6.739  46.389  0.00  0.00
TER       0              0
ATOM   2075  O   WAT   190      29.158  21.836  13.165  0.00  0.00
ATOM   2076  H1  WAT   190      29.009  22.393  12.401  0.00  0.00
ATOM   2077  H2  WAT   190      28.357  21.317  13.243  0.00  0.00
TER       0              0
ATOM   2078  O   WAT   191      35.373  66.288  34.914  0.00  0.00
ATOM   2079  H1  WAT   191      36.269  66.091  34.642  0.00  0.00
ATOM   2080  H2  WAT   191      35.400  66.254  35.870  0.00  0.00
TER       0              0
ATOM   2081  O   WAT   192      32.033  21.883  38.182  0.00  0.00
ATOM   2082  H1  WAT   192      31.157  22.000  38.551  0.00  0.00
ATOM   2083  H2  WAT   192      32.620  21.935  38.935  0.00  0.00
TER       0              0
ATOM   2084  O   WAT   193      57.120  30.986  38.437  0.00  0.00
ATOM   2085  H1  WAT   193      58.041  31.229  38.532  0.00  0.00
ATOM   2086  H2  WAT   193      56.931  31.122  37.508  0.00  0.00
TER       0              0
ATOM   2087  O   WAT   194      37.870  34.411  66.722  0.00  0.00
ATOM   2088  H1  WAT   194      37.280  34.055  67.387  0.00  0.00
ATOM   2089  H2  WAT   194      38.161  33.646  66.225  0.00  0.00
TER       0              0
ATOM   2090  O   WAT   195      34.763  44.065  45.279  0.00  0.00
ATOM   2091  H1  WAT   195      35.175  43.701  46.063  0.00  0.00
ATOM   2092  H2  WAT   195      34.725  45.007  45.443  0.00  0.00
TER       0              0
ATOM   2093  O   WAT   196      50.849   5.765  28.668  0.00  0.00
ATOM   2094  H1  WAT   196      50.940   5.637  27.723  0.00  0.00
ATOM   2095  H2  WAT   196      51.431   6.498  28.867  0.00  0.00
TER       0              0
ATOM   2096  O   WAT   197      49.468  28.292  13.541  0.00  0.00
ATOM   2097  H1  WAT   197      49.576  29.135  13.980  0.00  0.00
ATOM   2098  H2  WAT   197      50.081  27.709  13.989  0.00  0.00
TER       0              0
ATOM   2099  O   WAT   198      56.457  35.257  53.490  0.00  0.00
ATOM   2100  H1  WAT   198      56.298  35.525  54.395  0.00  0.00
ATOM   2101  H2  WAT   198      57.170  35.823  53.195  0.00  0.00
TER       0              0
ATOM   2102  O   WAT   199      33.367  29.630   0.957  0.00  0.00
ATOM   2103  H1  WAT   199      32.411  29.681   0.933  0.00  0.00
ATOM   2104  H2  WAT   199      33.585  28.948   0.321  0.00  0.00
TER       0              0
ATOM   2105  O   WAT   200      41.733  48.794  40.297  0.00  0.00
ATOM   2106  H1  WAT   200      41.542  48.105  40.933  0.00  0.00
ATOM   2107  H2  WAT   200      42.618  48.597  39.989  0.00  0.00
TER       0              0
ATOM   2108  O   WAT   201      52.517  34.939  19.470  0.00  0.00
ATOM   2109  H1  WAT   201      52.039  34.536  20.195  0.00  0.00
ATOM   2110  H2  WAT   201      52.730  34.208  18.889  0.00  0.00
TER       0              0
ATOM   2111  O   WAT   202       1.274  24.257  32.930  0.00  0.00
ATOM   2112  H1  WAT   202       1.896  24.864  32.529  0.00  0.00
ATOM   2113  H2  WAT   202       1.249  24.514  33.852  0.00  0.00
TER       0              0
ATOM   2114  O   WAT   203      34.684  30.194  45.976  0.00  0.00
ATOM   2115  H1  WAT   203      34.985  29.403  46.425  0.00  0.00
ATOM   2116  H2  WAT   203      33.761  30.269  46.219  0.00  0.00
TER       0              0
ATOM   2117  O   WAT   204      22.091  62.014  45.667  0.00  0.00
ATOM   2118  H1  WAT   204      22.425  62.910  45.706  0.00  0.00
ATOM   2119  H2  WAT   204      22.721  61.500  46.172  0.00  0.00
TER       0              0
ATOM   2120  O   WAT   205       9.493  42.076  17.563  0.00  0.00
ATOM   2121  H1  WAT   205       9.171  42.954  17.360  0.00  0.00
ATOM   2122  H2  WAT   205      10.376  42.218  17.904  0.00  0.00
TER       0              0
ATOM   2123  O   WAT   206      28.049  46.587  43.089  0.00  0.00
ATOM   2124  H1  WAT   206      28.058  46.266  42.187  0.00  0.00
ATOM   2125  H2  WAT   206      28.267  47.516  43.014  0.00  0.00
TER       0              0
ATOM   2126  O   WAT   207       8.907  40.768  44.487  0.00  0.00
ATOM   2127  H1  WAT   207       8.663  40.365  43.654  0.00  0.00
ATOM   2128  H2  WAT   207       8.148  40.627  45.053  0.00  0.00
TER       0              0
ATOM   2129  O   WAT   208      19.283  49.320  16.261  0.00  0.00
ATOM   2130  H1  WAT   208      18.584  49.685  15.719  0.00  0.00
ATOM   2131  H2  WAT   208      18.863  48.612  16.750  0.00  0.00
TER       0              0
ATOM   2132  O   WAT   209      26.892  34.659  57.835  0.00  0.00
ATOM   2133  H1  WAT   209      25.980  34.594  58.118  0.00  0.00
ATOM   2134  H2  WAT   209      26.929  35.474  57.335  0.00  0.00
TER       0              0
ATOM   2135  O   WAT   210      38.289   8.204  55.759  0.00  0.00
ATOM   2136  H1  WAT   210      37.582   8.758  55.428  0.00  0.00
ATOM   2137  H2  WAT   210      39.072   8.523  55.310  0.00  0.00
TER       0              0
ATOM   2138  O   WAT   211      12.199  14.957  42.746  0.00  0.00
ATOM   2139  H1  WAT   211      12.899  14.926  42.093  0.00  0.00
ATOM   2140  H2  WAT   211      12.646  15.175  43.564  0.00  0.00
TER       0              0
ATOM   2141  O   WAT   212      44.877  67.933  31.803  0.00  0.00
ATOM   2142  H1  WAT   212      45.100  68.125  30.892  0.00  0.00
ATOM   2143  H2  WAT   212      45.659  68.176  32.297  0.00  0.00
TER       0              0
ATOM   2144  O   WAT   213       0.957  20.733  31.090  0.00  0.00
ATOM   2145  H1  WAT   213       1.900  20.752  31.256  0.00  0.00
ATOM   2146  H2  WAT   213       0.563  21.024  31.912  0.00  0.00
TER       0              0
ATOM   2147  O   WAT   214      34.233  61.694  51.222  0.00  0.00
ATOM   2148  H1  WAT   214      34.424  61.740  50.285  0.00  0.00
ATOM   2149  H2  WAT   214      33.378  61.266  51.271  0.00  0.00
TER       0              0
ATOM   2150  O   WAT   215      27.144  62.238  30.143  0.00  0.00
ATOM   2151  H1  WAT   215      27.558  63.100  30.142  0.00  0.00
ATOM   2152  H2  WAT   215      27.254  61.918  29.247  0.00  0.00
TER       0              0
ATOM   2153  O   WAT   216      14.669  50.320  49.416  0.00  0.00
ATOM   2154  H1  WAT   216      15.458  50.325  49.959  0.00  0.00
ATOM   2155  H2  WAT   216      13.948  50.249  50.042  0.00  0.00
TER       0              0
ATOM   2156  O   WAT   217      63.441  22.777  26.174  0.00  0.00
ATOM   2157  H1  WAT   217      62.923  23.260  26.817  0.00  0.00
ATOM   2158  H2  WAT   217      63.396  21.866  26.465  0.00  0.00
TER       0              0
ATOM   2159  O   WAT   218      29.682  46.931  23.714  0.00  0.00
ATOM   2160  H1  WAT   218      30.107  46.769  22.871  0.00  0.00
ATOM   2161  H2  WAT   218      30.290  47.503  24.182  0.00  0.00
TER       0              0
ATOM   2162  O   WAT   219      47.125  24.720   4.314  0.00  0.00
ATOM   2163  H1  WAT   219      47.498  24.313   5.096  0.00  0.00
ATOM   2164  H2  WAT   219      47.587  24.306   3.585  0.00  0.00
TER       0              0
ATOM   2165  O   WAT   220      27.763  55.766  27.651  0.00  0.00
ATOM   2166  H1  WAT   220      26.820  55.763  27.815  0.00  0.00
ATOM   2167  H2  WAT   220      28.063  56.606  27.997  0.00  0.00
TER       0              0
ATOM   2168  O   WAT   221      21.581  21.894  55.124  0.00  0.00
ATOM   2169  H1  WAT   221      22.470  22.106  55.408  0.00  0.00
ATOM   2170  H2  WAT   221      21.583  20.943  55.021  0.00  0.00
TER       0              0
ATOM   2171  O   WAT   222      55.543  27.964  23.764  0.00  0.00
ATOM   2172  H1  WAT   222      54.827  27.726  23.175  0.00  0.00
ATOM   2173  H2  WAT   222      55.313  28.837  24.081  0.00  0.00
TER       0              0
ATOM   2174  O   WAT   223      25.572  17.419  31.497  0.00  0.00
ATOM   2175  H1  WAT   223      26.009  17.904  30.797  0.00  0.00
ATOM   2176  H2  WAT   223      24.974  16.827  31.041  0.00  0.00
TER       0              0
ATOM   2177  O   WAT   224      21.677  31.307   5.815  0.00  0.00
ATOM   2178  H1  WAT   224      21.791  30.663   5.116  0.00  0.00
ATOM   2179  H2  WAT   224      21.144  31.997   5.421  0.00  0.00
TER       0              0
ATOM   2180  O   WAT   225      38.265   3.687  27.433  0.00  0.00
ATOM   2181  H1  WAT   225      37.575   4.350  27.445  0.00  0.00
ATOM   2182  H2  WAT   225      38.375   3.470  26.507  0.00  0.00
TER       0              0
ATOM   2183  O   WAT   226       3.718  39.537  49.082  0.00  0.00
ATOM   2184  H1  WAT   226       4.286  38.835  49.399  0.00  0.00
ATOM   2185  H2  WAT   226       3.145  39.111  48.444  0.00  0.00
TER       0              0
ATOM   2186  O   WAT   227      62.275  14.398  17.444  0.00  0.00
ATOM   2187  H1  WAT   227      61.329  14.437  17.583  0.00  0.00
ATOM   2188  H2  WAT   227      62.564  13.655  17.974  0.00  0.00
TER       0              0
ATOM   2189  O   WAT   228      27.706  18.154  42.670  0.00  0.00
ATOM   2190  H1  WAT   228      27.783  18.132  43.624  0.00  0.00
ATOM   2191  H2  WAT   228      28.611  18.180  42.357  0.00  0.00
TER       0              0
ATOM   2192  O   WAT   229      18.847  48.412  55.970  0.00  0.00
ATOM   2193  H1  WAT   229      18.126  48.928  55.609  0.00  0.00
ATOM   2194  H2  WAT   229      19.065  47.789  55.277  0.00  0.00
TER       0              0
ATOM   2195  O   WAT   230      41.859  20.536  10.442  0.00  0.00
ATOM   2196  H1  WAT   230      40.984  20.639  10.817  0.00  0.00
ATOM   2197  H2  WAT   230      41.755  19.859   9.774  0.00  0.00
TER       0              0
ATOM   2198  O   WAT   231      10.642  43.993  27.994  0.00  0.00
ATOM   2199  H1  WAT   231       9.958  44.360  28.554  0.00  0.00
ATOM   2200  H2  WAT   231      10.570  44.483  27.175  0.00  0.00
TER       0              0
ATOM   2201  O   WAT   232       3.502  22.476  28.313  0.00  0.00
ATOM   2202  H1  WAT   232       4.185  22.054  27.792  0.00  0.00
ATOM   2203  H2  WAT   232       2.897  22.839  27.666  0.00  0.00
TER       0              0
ATOM   2204  O   WAT   233      25.945  11.972  29.612  0.00  0.00
ATOM   2205  H1  WAT   233      26.382  11.270  30.093  0.00  0.00
ATOM   2206  H2  WAT   233      26.547  12.714  29.671  0.00  0.00
TER       0              0
ATOM   2207  O   WAT   234      41.633  40.249   5.422  0.00  0.00
ATOM   2208  H1  WAT   234      42.539  40.047   5.654  0.00  0.00
ATOM   2209  H2  WAT   234      41.687  40.617   4.540  0.00  0.00
TER       0              0
ATOM   2210  O   WAT   235       8.941  51.072  38.814  0.00  0.00
ATOM   2211  H1  WAT   235       8.029  51.060  38.525  0.00  0.00
ATOM   2212  H2  WAT   235       9.425  50.667  38.094  0.00  0.00
TER       0              0
ATOM   2213  O   WAT   236      29.052  45.090   1.782  0.00  0.00
ATOM   2214  H1  WAT   236      28.858  45.270   0.862  0.00  0.00
ATOM   2215  H2  WAT   236      28.278  44.628   2.104  0.00  0.00
TER       0              0
ATOM   2216  O   WAT   237      54.338  35.065  39.975  0.00  0.00
ATOM   2217  H1  WAT   237      53.677  35.212  39.298  0.00  0.00
ATOM   2218  H2  WAT   237      54.426  34.113  40.021  0.00  0.00
TER       0              0
ATOM   2219  O   WAT   238      48.381  42.492  41.004  0.00  0.00
ATOM   2220  H1  WAT   238      49.139  43.050  40.831  0.00  0.00
ATOM   2221  H2  WAT   238      48.325  41.920  40.238  0.00  0.00
TER       0              0
ATOM   2222  O   WAT   239      63.540  11.372  17.872  0.00  0.00
ATOM   2223  H1  WAT   239      63.481  11.446  18.825  0.00  0.00
ATOM   2224  H2  WAT   239      64.348  10.881  17.720  0.00  0.00
TER       0              0
ATOM   2225  O   WAT   240       2.882  13.023  40.020  0.00  0.00
ATOM   2226  H1  WAT   240       2.141  12.884  40.609  0.00  0.00
ATOM   2227  H2  WAT   240       2.616  13.761  39.471  0.00  0.00
TER       0              0
ATOM   2228  O   WAT   241      49.158  15.905  20.530  0.00  0.00
ATOM   2229  H1  WAT   241      48.983  15.905  21.471  0.00  0.00
ATOM   2230  H2  WAT   241      49.546  15.047  20.359  0.00  0.00
TER       0              0
ATOM   2231  O   WAT   242      19.395  56.612  51.273  0.00  0.00
ATOM   2232  H1  WAT   242      19.867  56.519  52.100  0.00  0.00
ATOM   2233  H2  WAT   242      19.745  57.415  50.886  0.00  0.00
TER       0              0
ATOM   2234  O   WAT   243      54.239  26.202  26.424  0.00  0.00
ATOM   2235  H1  WAT   243      53.974  25.708  25.648  0.00  0.00
ATOM   2236  H2  WAT   243      54.436  25.532  27.078  0.00  0.00
TER       0              0
ATOM   2237  O   WAT   244      28.708  38.088  34.220  0.00  0.00
ATOM   2238  H1  WAT   244      29.603  38.426  34.189  0.00  0.00
ATOM   2239  H2  WAT   244      28.259  38.534  33.501  0.00  0.00
TER       0              0
ATOM   2240  O   WAT   245      23.627  26.047   4.588  0.00  0.00
ATOM   2241  H1  WAT   245      23.599  26.286   5.514  0.00  0.00
ATOM   2242  H2  WAT   245      22.876  25.465   4.468  0.00  0.00
TER       0              0
ATOM   2243  O   WAT   246       8.783   6.761  30.560  0.00  0.00
ATOM   2244  H1  WAT   246       8.858   7.572  31.064  0.00  0.00
ATOM   2245  H2  WAT   246       7.840   6.621  30.471  0.00  0.00
TER       0              0
ATOM   2246  O   WAT   247      34.488  50.123   9.330  0.00  0.00
ATOM   2247  H1  WAT   247      33.679  49.884   8.878  0.00  0.00
ATOM   2248  H2  WAT   247      34.199  50.645  10.079  0.00  0.00
TER       0              0
ATOM   2249  O   WAT   248      21.264   4.666  48.645  0.00  0.00
ATOM   2250  H1  WAT   248      22.083   4.213  48.846  0.00  0.00
ATOM   2251  H2  WAT   248      20.803   4.709  49.483  0.00  0.00
TER       0              0
ATOM   2252  O   WAT   249      50.044  50.988  21.571  0.00  0.00
ATOM   2253  H1  WAT   249      49.472  50.310  21.930  0.00  0.00
ATOM   2254  H2  WAT   249      49.758  51.795  21.999  0.00  0.00
TER       0              0
ATOM   2255  O   WAT   250      47.283  48.371  42.752  0.00  0.00
ATOM   2256  H1  WAT   250      47.170  47.428  42.870  0.00  0.00
ATOM   2257  H2  WAT   250      46.392  48.717  42.709  0.00  0.00
TER       0              0
ATOM   2258  O   WAT   251      28.818  58.495  29.083  0.00  0.00
ATOM   2259  H1  WAT   251      28.732  58.767  29.997  0.00  0.00
ATOM   2260  H2  WAT   251      29.228  59.243  28.649  0.00  0.00
TER       0              0
ATOM   2261  O   WAT   252      45.943  45.444   9.142  0.00  0.00
ATOM   2262  H1  WAT   252      46.188  46.055   9.838  0.00  0.00
ATOM   2263  H2  WAT   252      46.074  44.578   9.527  0.00  0.00
TER       0              0
ATOM   2264  O   WAT   253      48.629  41.879  11.220  0.00  0.00
ATOM   2265  H1  WAT   253      49.583  41.873  11.308  0.00  0.00
ATOM   2266  H2  WAT   253      48.306  41.706  12.105  0.00  0.00
TER       0              0
ATOM   2267  O   WAT   254      53.049  15.319  22.797  0.00  0.00
ATOM   2268  H1  WAT   254      52.563  15.624  23.562  0.00  0.00
ATOM   2269  H2  WAT   254      53.652  14.661  23.143  0.00  0.00
TER       0              0
ATOM   2270  O   WAT   255      62.939  29.887  31.916  0.00  0.00
ATOM   2271  H1  WAT   255      62.761  30.618  32.507  0.00  0.00
ATOM   2272  H2  WAT   255      63.868  29.972  31.703  0.00  0.00
TER       0              0
ATOM   2273  O   WAT   256      30.812  21.577   8.752  0.00  0.00
ATOM   2274  H1  WAT   256      31.478  22.264   8.721  0.00  0.00
ATOM   2275  H2  WAT   256      31.247  20.841   9.184  0.00  0.00
TER       0              0
ATOM   2276  O   WAT   257      20.038  30.675  64.317  0.00  0.00
ATOM   2277  H1  WAT   257      20.103  30.937  65.236  0.00  0.00
ATOM   2278  H2  WAT   257      20.374  29.778  64.301  0.00  0.00
TER       0              0
ATOM   2279  O   WAT   258      38.943   6.668  38.349  0.00  0.00
ATOM   2280  H1  WAT   258      38.165   7.178  38.574  0.00  0.00
ATOM   2281  H2  WAT   258      38.616   5.779  38.214  0.00  0.00
TER       0              0
ATOM   2282  O   WAT   259      32.623  62.819  32.467  0.00  0.00
ATOM   2283  H1  WAT   259      32.153  62.318  33.134  0.00  0.00
ATOM   2284  H2  WAT   259      32.621  63.717  32.796  0.00  0.00
TER       0              0
ATOM   2285  O   WAT   260      46.204  52.575  19.585  0.00  0.00
ATOM   2286  H1  WAT   260      45.826  52.581  20.465  0.00  0.00
ATOM   2287  H2  WAT   260      46.913  53.217  19.625  0.00  0.00
TER       0              0
ATOM   2288  O   WAT   261      38.892  44.848  58.849  0.00  0.00
ATOM   2289  H1  WAT   261      39.739  45.271  58.983  0.00  0.00
ATOM   2290  H2  WAT   261      38.279  45.572  58.726  0.00  0.00
TER       0              0
ATOM   2291  O   WAT   262      26.049  62.630  18.308  0.00  0.00
ATOM   2292  H1  WAT   262      26.160  63.574  18.189  0.00  0.00
ATOM   2293  H2  WAT   262      25.697  62.324  17.473  0.00  0.00
TER       0              0
ATOM   2294  O   WAT   263      25.695  34.312   2.430  0.00  0.00
ATOM   2295  H1  WAT   263      25.202  35.045   2.062  0.00  0.00
ATOM   2296  H2  WAT   263      25.324  33.538   2.007  0.00  0.00
TER       0              0
ATOM   2297  O   WAT   264      20.721  24.283  48.664  0.00  0.00
ATOM   2298  H1  WAT   264      21.466  24.034  49.212  0.00  0.00
ATOM   2299  H2  WAT   264      19.991  23.764  49.002  0.00  0.00
TER       0              0
ATOM   2300  O   WAT   265       3.683  16.668  42.672  0.00  0.00
ATOM   2301  H1  WAT   265       3.812  15.913  43.247  0.00  0.00
ATOM   2302  H2  WAT   265       4.568  16.924  42.412  0.00  0.00
TER       0              0
ATOM   2303  O   WAT   266      22.693  15.405  42.601  0.00  0.00
ATOM   2304  H1  WAT   266      22.419  15.187  43.492  0.00  0.00
ATOM   2305  H2  WAT   266      23.648  15.341  42.622  0.00  0.00
TER       0              0
ATOM   2306  O   WAT   267       0.720  18.738  17.852  0.00  0.00
ATOM   2307  H1  WAT   267       0.831  17.868  17.469  0.00  0.00
ATOM   2308  H2  WAT   267      -0.011  19.122  17.368  0.00  0.00
TER       0              0
ATOM   2309  O   WAT   268      43.619  40.856  53.924  0.00  0.00
ATOM   2310  H1  WAT   268      43.660  40.560  53.015  0.00  0.00
ATOM   2311  H2  WAT   268      44.500  41.181  54.110  0.00  0.00
TER       0              0
ATOM   2312  O   WAT   269      30.815  39.139  -1.750  0.00  0.00
ATOM   2313  H1  WAT   269      31.071  39.027  -2.665  0.00  0.00
ATOM   2314  H2  WAT   269      31.224  38.402  -1.295  0.00  0.00
TER       0              0
ATOM   2315  O   WAT   270      41.845  60.957  13.986  0.00  0.00
ATOM   2316  H1  WAT   270      41.575  60.045  14.088  0.00  0.00
ATOM   2317  H2  WAT   270      42.292  61.168  14.806  0.00  0.00
TER       0              0
ATOM   2318  O   WAT   271      30.941  13.983  53.085  0.00  0.00
ATOM   2319  H1  WAT   271      30.666  13.487  53.857  0.00  0.00
ATOM   2320  H2  WAT   271      30.782  13.390  52.351  0.00  0.00
TER       0              0
ATOM   2321  O   WAT   272      10.188  17.351  45.336  0.00  0.00
ATOM   2322  H1  WAT   272       9.844  17.812  46.102  0.00  0.00
ATOM   2323  H2  WAT   272      10.953  16.878  45.664  0.00  0.00
TER       0              0
ATOM   2324  O   WAT   273      48.583  49.671  23.878  0.00  0.00
ATOM   2325  H1  WAT   273      48.911  50.258  24.560  0.00  0.00
ATOM   2326  H2  WAT   273      47.652  49.881  23.809  0.00  0.00
TER       0              0
ATOM   2327  O   WAT   274      62.303  42.791  47.253  0.00  0.00
ATOM   2328  H1  WAT   274      62.529  42.348  48.071  0.00  0.00
ATOM   2329  H2  WAT   274      62.371  42.108  46.585  0.00  0.00
TER       0              0
ATOM   2330  O   WAT   275       4.946  12.885  41.860  0.00  0.00
ATOM   2331  H1  WAT   275       4.160  12.715  41.342  0.00  0.00
ATOM   2332  H2  WAT   275       5.324  13.674  41.471  0.00  0.00
TER       0              0
ATOM   2333  O   WAT   276      36.566  40.863   2.769  0.00  0.00
ATOM   2334  H1  WAT   276      36.487  39.967   3.095  0.00  0.00
ATOM   2335  H2  WAT   276      35.716  41.049   2.370  0.00  0.00
TER       0              0
ATOM   2336  O   WAT   277      27.727   5.230  35.515  0.00  0.00
ATOM   2337  H1  WAT   277      27.657   5.053  36.453  0.00  0.00
ATOM   2338  H2  WAT   277      27.192   4.552  35.103  0.00  0.00
TER       0              0
ATOM   2339  O   WAT   278      17.853  55.819  45.590  0.00  0.00
ATOM   2340  H1  WAT   278      18.000  54.883  45.453  0.00  0.00
ATOM   2341  H2  WAT   278      18.288  56.240  44.849  0.00  0.00
TER       0              0
ATOM   2342  O   WAT   279      59.771  13.876  26.747  0.00  0.00
ATOM   2343  H1  WAT   279      60.464  13.280  27.030  0.00  0.00
ATOM   2344  H2  WAT   279      59.661  14.480  27.481  0.00  0.00
TER       0              0
ATOM   2345  O   WAT   280      11.528   5.002  39.391  0.00  0.00
ATOM   2346  H1  WAT   280      11.096   4.533  40.105  0.00  0.00
ATOM   2347  H2  WAT   280      10.997   4.806  38.620  0.00  0.00
TER       0              0
ATOM   2348  O   WAT   281      43.482  26.588  53.839  0.00  0.00
ATOM   2349  H1  WAT   281      43.196  26.869  54.708  0.00  0.00
ATOM   2350  H2  WAT   281      44.331  27.011  53.718  0.00  0.00
TER       0              0
ATOM   2351  O   WAT   282      35.841  19.392   7.259  0.00  0.00
ATOM   2352  H1  WAT   282      35.471  20.198   6.899  0.00  0.00
ATOM   2353  H2  WAT   282      35.942  18.816   6.501  0.00  0.00
TER       0              0
ATOM   2354  O   WAT   283      18.309  59.874  24.963  0.00  0.00
ATOM   2355  H1  WAT   283      18.243  58.945  24.742  0.00  0.00
ATOM   2356  H2  WAT   283      18.567  60.297  24.144  0.00  0.00
TER       0              0
ATOM   2357  O   WAT   284      15.748  56.468  27.228  0.00  0.00
ATOM   2358  H1  WAT   284      16.045  57.256  27.682  0.00  0.00
ATOM   2359  H2  WAT   284      15.929  55.756  27.842  0.00  0.00
TER       0              0
ATOM   2360  O   WAT   285      30.426  28.930  58.673  0.00  0.00
ATOM   2361  H1  WAT   285      29.807  29.131  59.375  0.00  0.00
ATOM   2362  H2  WAT   285      29.988  29.226  57.875  0.00  0.00
TER       0              0
ATOM   2363  O   WAT   286      41.941  25.513  49.235  0.00  0.00
ATOM   2364  H1  WAT   286      41.677  26.389  48.954  0.00  0.00
ATOM   2365  H2  WAT   286      41.645  25.452  50.143  0.00  0.00
TER       0              0
ATOM   2366  O   WAT   287      46.309  55.297  36.762  0.00  0.00
ATOM   2367  H1  WAT   287      46.694  54.656  37.360  0.00  0.00
ATOM   2368  H2  WAT   287      47.034  55.881  36.539  0.00  0.00
TER       0              0
ATOM   2369  O   WAT   288      51.976  24.810  45.567  0.00  0.00
ATOM   2370  H1  WAT   288      51.753  25.051  46.466  0.00  0.00
ATOM   2371  H2  WAT   288      51.506  23.990  45.415  0.00  0.00
TER       0              0
ATOM   2372  O   WAT   289      27.229  10.283  31.726  0.00  0.00
ATOM   2373  H1  WAT   289      27.833   9.778  32.270  0.00  0.00
ATOM   2374  H2  WAT   289      27.088  11.094  32.213  0.00  0.00
TER       0              0
ATOM   2375  O   WAT   290      33.319  21.766  40.646  0.00  0.00
ATOM   2376  H1  WAT   290      33.790  20.960  40.860  0.00  0.00
ATOM   2377  H2  WAT   290      34.004  22.382  40.387  0.00  0.00
TER       0              0
ATOM   2378  O   WAT   291      47.600  51.394  12.542  0.00  0.00
ATOM   2379  H1  WAT   291      46.896  50.981  12.042  0.00  0.00
ATOM   2380  H2  WAT   291      47.471  51.085  13.439  0.00  0.00
TER       0              0
ATOM   2381  O   WAT   292      49.959  14.477   9.490  0.00  0.00
ATOM   2382  H1  WAT   292      49.002  14.505   9.485  0.00  0.00
ATOM   2383  H2  WAT   292      50.185  13.875   8.781  0.00  0.00
TER       0              0
ATOM   2384  O   WAT   293      14.465  25.832  38.941  0.00  0.00
ATOM   2385  H1  WAT   293      14.437  25.483  38.050  0.00  0.00
ATOM   2386  H2  WAT   293      14.114  26.718  38.863  0.00  0.00
TER       0              0
ATOM   2387  O   WAT   294      39.925  20.813  27.319  0.00  0.00
ATOM   2388  H1  WAT   294      39.363  21.312  27.913  0.00  0.00
ATOM   2389  H2  WAT   294      39.826  19.905  27.603  0.00  0.00
TER       0              0
ATOM   2390  O   WAT   295      46.753  59.800  20.773  0.00  0.00
ATOM   2391  H1  WAT   295      47.192  60.238  20.043  0.00  0.00
ATOM   2392  H2  WAT   295      47.076  58.899  20.740  0.00  0.00
TER       0              0
ATOM   2393  O   WAT   296      36.554  47.868  54.227  0.00  0.00
ATOM   2394  H1  WAT   296      36.647  47.496  55.104  0.00  0.00
ATOM   2395  H2  WAT   296      37.210  48.564  54.191  0.00  0.00
TER       0              0
ATOM   2396  O   WAT   297      51.038  38.971   9.844  0.00  0.00
ATOM   2397  H1  WAT   297      50.195  38.994   9.391  0.00  0.00
ATOM   2398  H2  WAT   297      50.873  39.411  10.678  0.00  0.00
TER       0              0
ATOM   2399  O   WAT   298      57.981  51.482  19.307  0.00  0.00
ATOM   2400  H1  WAT   298      57.351  52.137  19.005  0.00  0.00
ATOM   2401  H2  WAT   298      57.441  50.743  19.588  0.00  0.00
TER       0              0
ATOM   2402  O   WAT   299      12.959  52.185  44.983  0.00  0.00
ATOM   2403  H1  WAT   299      13.668  52.827  44.944  0.00  0.00
ATOM   2404  H2  WAT   299      13.059  51.770  45.840  0.00  0.00
TER       0              0
ATOM   2405  O   WAT   300       9.451   7.767  39.964  0.00  0.00
ATOM   2406  H1  WAT   300       9.631   8.155  39.108  0.00  0.00
ATOM   2407  H2  WAT   300      10.263   7.885  40.457  0.00  0.00
TER       0              0
ATOM   2408  O   WAT   301      34.906  20.958  44.525  0.00  0.00
ATOM   2409  H1  WAT   301      35.029  20.124  44.072  0.00  0.00
ATOM   2410  H2  WAT   301      34.281  21.437  43.981  0.00  0.00
TER       0              0
ATOM   2411  O   WAT   302      12.714  25.326  30.530  0.00  0.00
ATOM   2412  H1  WAT   302      13.585  24.929  30.536  0.00  0.00
ATOM   2413  H2  WAT   302      12.112  24.582  30.506  0.00  0.00
TER       0              0
ATOM   2414  O   WAT   303      58.790  26.752  37.463  0.00  0.00
ATOM   2415  H1  WAT   303      58.949  27.643  37.151  0.00  0.00
ATOM   2416  H2  WAT   303      57.952  26.506  37.072  0.00  0.00
TER       0              0
ATOM   2417  O   WAT   304      14.247  26.226  51.066  0.00  0.00
ATOM   2418  H1  WAT   304      15.183  26.102  50.910  0.00  0.00
ATOM   2419  H2  WAT   304      14.202  26.683  51.906  0.00  0.00
TER       0              0
ATOM   2420  O   WAT   305       4.617  34.123   3.240  0.00  0.00
ATOM   2421  H1  WAT   305       3.813  33.611   3.332  0.00  0.00
ATOM   2422  H2  WAT   305       4.331  34.951   2.856  0.00  0.00
TER       0              0
ATOM   2423  O   WAT   306      27.468  21.014  36.838  0.00  0.00
ATOM   2424  H1  WAT   306      27.192  20.375  36.181  0.00  0.00
ATOM   2425  H2  WAT   306      27.773  20.483  37.574  0.00  0.00
TER       0              0
ATOM   2426  O   WAT   307      64.402  44.129  14.831  0.00  0.00
ATOM   2427  H1  WAT   307      65.125  44.738  14.979  0.00  0.00
ATOM   2428  H2  WAT   307      64.648  43.342  15.317  0.00  0.00
TER       0              0
ATOM   2429  O   WAT   308      10.973  42.190  43.328  0.00  0.00
ATOM   2430  H1  WAT   308      11.392  42.954  43.725  0.00  0.00
ATOM   2431  H2  WAT   308      10.141  42.104  43.793  0.00  0.00
TER       0              0
ATOM   2432  O   WAT   309       1.347  52.678  21.556  0.00  0.00
ATOM   2433  H1  WAT   309       2.029  52.366  20.962  0.00  0.00
ATOM   2434  H2  WAT   309       0.791  51.913  21.705  0.00  0.00
TER       0              0
ATOM   2435  O   WAT   310      53.038  37.169  36.384  0.00  0.00
ATOM   2436  H1  WAT   310      53.442  38.036  36.403  0.00  0.00
ATOM   2437  H2  WAT   310      53.575  36.667  35.772  0.00  0.00
TER       0              0
ATOM   2438  O   WAT   311       1.762  41.850  49.385  0.00  0.00
ATOM   2439  H1  WAT   311       1.928  42.460  50.104  0.00  0.00
ATOM   2440  H2  WAT   311       2.584  41.371  49.283  0.00  0.00
TER       0              0
ATOM   2441  O   WAT   312      25.458  20.419  13.932  0.00  0.00
ATOM   2442  H1  WAT   312      25.305  19.937  13.120  0.00  0.00
ATOM   2443  H2  WAT   312      24.584  20.673  14.229  0.00  0.00
TER       0              0
ATOM   2444  O   WAT   313      40.732  47.340  42.309  0.00  0.00
ATOM   2445  H1  WAT   313      40.592  46.468  42.678  0.00  0.00
ATOM   2446  H2  WAT   313      40.477  47.940  43.009  0.00  0.00
TER       0              0
ATOM   2447  O   WAT   314      46.977  18.312   3.484  0.00  0.00
ATOM   2448  H1  WAT   314      46.762  18.157   4.404  0.00  0.00
ATOM   2449  H2  WAT   314      47.924  18.180   3.435  0.00  0.00
TER       0              0
ATOM   2450  O   WAT   315      26.526  13.996  56.107  0.00  0.00
ATOM   2451  H1  WAT   315      26.368  14.937  56.040  0.00  0.00
ATOM   2452  H2  WAT   315      27.332  13.924  56.619  0.00  0.00
TER       0              0
ATOM   2453  O   WAT   316      23.416  36.739  41.431  0.00  0.00
ATOM   2454  H1  WAT   316      22.860  37.257  42.013  0.00  0.00
ATOM   2455  H2  WAT   316      22.926  35.929  41.290  0.00  0.00
TER       0              0
ATOM   2456  O   WAT   317      35.416  41.851  49.910  0.00  0.00
ATOM   2457  H1  WAT   317      34.843  41.399  50.529  0.00  0.00
ATOM   2458  H2  WAT   317      36.167  41.266  49.807  0.00  0.00
TER       0              0
ATOM   2459  O   WAT   318      42.493  44.367  57.816  0.00  0.00
ATOM   2460  H1  WAT   318      42.214  45.221  58.147  0.00  0.00
ATOM   2461  H2  WAT   318      41.997  44.250  57.006  0.00  0.00
TER       0              0
ATOM   2462  O   WAT   319      33.998  58.688  20.762  0.00  0.00
ATOM   2463  H1  WAT   319      33.095  58.995  20.673  0.00  0.00
ATOM   2464  H2  WAT   319      34.234  58.385  19.885  0.00  0.00
TER       0              0
ATOM   2465  O   WAT   320      25.233  55.201  51.161  0.00  0.00
ATOM   2466  H1  WAT   320      24.780  55.721  50.497  0.00  0.00
ATOM   2467  H2  WAT   320      25.067  54.293  50.909  0.00  0.00
TER       0              0
ATOM   2468  O   WAT   321       2.525  28.504  27.953  0.00  0.00
ATOM   2469  H1  WAT   321       2.767  28.400  27.033  0.00  0.00
ATOM   2470  H2  WAT   321       3.067  29.230  28.263  0.00  0.00
TER       0              0
ATOM   2471  O   WAT   322      28.624  10.552  48.388  0.00  0.00
ATOM   2472  H1  WAT   322      28.319  11.451  48.517  0.00  0.00
ATOM   2473  H2  WAT   322      27.991  10.015  48.865  0.00  0.00
TER       0              0
ATOM   2474  O   WAT   323       5.252  12.715  37.874  0.00  0.00
ATOM   2475  H1  WAT   323       4.572  12.431  38.485  0.00  0.00
ATOM   2476  H2  WAT   323       6.019  12.869  38.425  0.00  0.00
TER       0              0
ATOM   2477  O   WAT   324      62.187  39.397  21.299  0.00  0.00
ATOM   2478  H1  WAT   324      62.431  39.620  20.400  0.00  0.00
ATOM   2479  H2  WAT   324      61.981  40.238  21.706  0.00  0.00
TER       0              0
ATOM   2480  O   WAT   325      28.868  27.099  61.381  0.00  0.00
ATOM   2481  H1  WAT   325      28.758  27.154  60.431  0.00  0.00
ATOM   2482  H2  WAT   325      28.001  27.298  61.734  0.00  0.00
TER       0              0
ATOM   2483  O   WAT   326      54.806   6.545  16.349  0.00  0.00
ATOM   2484  H1  WAT   326      54.849   5.676  16.746  0.00  0.00
ATOM   2485  H2  WAT   326      55.433   6.510  15.626  0.00  0.00
TER       0              0
ATOM   2486  O   WAT   327      27.999  61.488  11.113  0.00  0.00
ATOM   2487  H1  WAT   327      27.198  61.770  11.555  0.00  0.00
ATOM   2488  H2  WAT   327      28.668  61.503  11.798  0.00  0.00
TER       0              0
ATOM   2489  O   WAT   328       7.052  10.756  45.805  0.00  0.00
ATOM   2490  H1  WAT   328       6.567  10.151  46.366  0.00  0.00
ATOM   2491  H2  WAT   328       7.294  10.234  45.041  0.00  0.00
TER       0              0
ATOM   2492  O   WAT   329      25.841  33.940  37.621  0.00  0.00
ATOM   2493  H1  WAT   329      26.321  33.952  36.793  0.00  0.00
ATOM   2494  H2  WAT   329      26.435  33.509  38.236  0.00  0.00
TER       0              0
ATOM   2495  O   WAT   330      27.882   0.505  19.911  0.00  0.00
ATOM   2496  H1  WAT   330      27.371   0.668  20.704  0.00  0.00
ATOM   2497  H2  WAT   330      27.658   1.231  19.329  0.00  0.00
TER       0              0
ATOM   2498  O   WAT   331      64.599  54.330  45.385  0.00  0.00
ATOM   2499  H1  WAT   331      63.889  54.790  44.938  0.00  0.00
ATOM   2500  H2  WAT   331      64.879  54.933  46.074  0.00  0.00
TER       0              0
ATOM   2501  O   WAT   332       0.387  48.988  45.829  0.00  0.00
ATOM   2502  H1  WAT   332       0.439  49.903  46.106  0.00  0.00
ATOM   2503  H2  WAT   332       0.014  48.531  46.583  0.00  0.00
TER       0              0
ATOM   2504  O   WAT   333      27.028  47.708  23.902  0.00  0.00
ATOM   2505  H1  WAT   333      27.849  47.470  23.473  0.00  0.00
ATOM   2506  H2  WAT   333      26.770  46.920  24.381  0.00  0.00
TER       0              0
ATOM   2507  O   WAT   334      33.414  -1.332  35.388  0.00  0.00
ATOM   2508  H1  WAT   334      33.345  -0.876  34.549  0.00  0.00
ATOM   2509  H2  WAT   334      32.558  -1.743  35.508  0.00  0.00
TER       0              0
ATOM   2510  O   WAT   335      18.960  30.605  56.594  0.00  0.00
ATOM   2511  H1  WAT   335      18.705  31.149  55.849  0.00  0.00
ATOM   2512  H2  WAT   335      19.194  29.762  56.206  0.00  0.00
TER       0              0
ATOM   2513  O   WAT   336      18.996  58.718  15.233  0.00  0.00
ATOM   2514  H1  WAT   336      18.328  58.599  15.907  0.00  0.00
ATOM   2515  H2  WAT   336      19.122  57.845  14.862  0.00  0.00
TER       0              0
ATOM   2516  O   WAT   337      53.491  49.094  26.802  0.00  0.00
ATOM   2517  H1  WAT   337      54.135  49.776  26.612  0.00  0.00
ATOM   2518  H2  WAT   337      53.553  48.493  26.060  0.00  0.00
TER       0              0
ATOM   2519  O   WAT   338      20.660  58.627  46.009  0.00  0.00
ATOM   2520  H1  WAT   338      21.531  58.470  45.643  0.00  0.00
ATOM   2521  H2  WAT   338      20.072  58.586  45.254  0.00  0.00
TER       0              0
ATOM   2522  O   WAT   339      45.133  13.639  15.383  0.00  0.00
ATOM   2523  H1  WAT   339      45.343  14.529  15.666  0.00  0.00
ATOM   2524  H2  WAT   339      44.278  13.718  14.961  0.00  0.00
TER       0              0
ATOM   2525  O   WAT   340      21.739  46.058   4.418  0.00  0.00
ATOM   2526  H1  WAT   340      20.956  45.618   4.087  0.00  0.00
ATOM   2527  H2  WAT   340      21.855  46.810   3.837  0.00  0.00
TER       0              0
ATOM   2528  O   WAT   341      27.674  61.992  23.673  0.00  0.00
ATOM   2529  H1  WAT   341      27.781  62.490  24.483  0.00  0.00
ATOM   2530  H2  WAT   341      27.855  61.086  23.922  0.00  0.00
TER       0              0
ATOM   2531  O   WAT   342      43.563  54.780  38.368  0.00  0.00
ATOM   2532  H1  WAT   342      43.139  55.461  38.891  0.00  0.00
ATOM   2533  H2  WAT   342      44.194  55.252  37.825  0.00  0.00
TER       0              0
ATOM   2534  O   WAT   343      24.470  45.260  63.456  0.00  0.00
ATOM   2535  H1  WAT   343      24.421  45.430  64.397  0.00  0.00
ATOM   2536  H2  WAT   343      23.649  44.814  63.250  0.00  0.00
TER       0              0
ATOM   2537  O   WAT   344       1.863  38.125  30.893  0.00  0.00
ATOM   2538  H1  WAT   344       1.007  37.723  31.041  0.00  0.00
ATOM   2539  H2  WAT   344       2.415  37.407  30.585  0.00  0.00
TER       0              0
ATOM   2540  O   WAT   345      13.555   8.838  45.400  0.00  0.00
ATOM   2541  H1  WAT   345      14.464   8.540  45.402  0.00  0.00
ATOM   2542  H2  WAT   345      13.060   8.100  45.758  0.00  0.00
TER       0              0
ATOM   2543  O   WAT   346      30.616  39.028   5.785  0.00  0.00
ATOM   2544  H1  WAT   346      31.270  39.099   6.480  0.00  0.00
ATOM   2545  H2  WAT   346      31.030  39.436   5.025  0.00  0.00
TER       0              0
ATOM   2546  O   WAT   347      42.910  46.297  23.387  0.00  0.00
ATOM   2547  H1  WAT   347      42.169  46.587  22.855  0.00  0.00
ATOM   2548  H2  WAT   347      43.647  46.274  22.776  0.00  0.00
TER       0              0
ATOM   2549  O   WAT   348      14.658  47.063  55.464  0.00  0.00
ATOM   2550  H1  WAT   348      14.136  46.781  56.215  0.00  0.00
ATOM   2551  H2  WAT   348      14.719  46.286  54.909  0.00  0.00
TER       0              0
ATOM   2552  O   WAT   349      28.087  56.196  11.680  0.00  0.00
ATOM   2553  H1  WAT   349      28.703  56.889  11.442  0.00  0.00
ATOM   2554  H2  WAT   349      28.436  55.834  12.494  0.00  0.00
TER       0              0
ATOM   2555  O   WAT   350      28.396  21.874  42.745  0.00  0.00
ATOM   2556  H1  WAT   350      29.184  21.714  42.225  0.00  0.00
ATOM   2557  H2  WAT   350      28.705  21.879  43.651  0.00  0.00
TER       0              0
ATOM   2558  O   WAT   351       4.999  29.652  45.061  0.00  0.00
ATOM   2559  H1  WAT   351       4.878  29.893  45.979  0.00  0.00
ATOM   2560  H2  WAT   351       4.531  28.823  44.966  0.00  0.00
TER       0              0
ATOM   2561  O   WAT   352       6.797  39.484  42.124  0.00  0.00
ATOM   2562  H1  WAT   352       6.623  40.385  41.851  0.00  0.00
ATOM   2563  H2  WAT   352       6.242  38.950  41.557  0.00  0.00
TER       0              0
ATOM   2564  O   WAT   353       9.380  55.063  18.544  0.00  0.00
ATOM   2565  H1  WAT   353       9.527  55.424  19.419  0.00  0.00
ATOM   2566  H2  WAT   353       9.271  55.832  17.983  0.00  0.00
TER       0              0
ATOM   2567  O   WAT   354      55.580  24.598  15.612  0.00  0.00
ATOM   2568  H1  WAT   354      56.373  24.068  15.530  0.00  0.00
ATOM   2569  H2  WAT   354      55.041  24.340  14.865  0.00  0.00
TER       0              0
ATOM   2570  O   WAT   355      28.584   1.880  37.942  0.00  0.00
ATOM   2571  H1  WAT   355      29.383   2.402  38.014  0.00  0.00
ATOM   2572  H2  WAT   355      28.806   1.187  37.321  0.00  0.00
TER       0              0
ATOM   2573  O   WAT   356      20.148  43.765  25.130  0.00  0.00
ATOM   2574  H1  WAT   356      19.549  43.745  25.877  0.00  0.00
ATOM   2575  H2  WAT   356      20.022  44.632  24.745  0.00  0.00
TER       0              0
ATOM   2576  O   WAT   357      12.426  40.377  53.228  0.00  0.00
ATOM   2577  H1  WAT   357      11.770  40.268  53.916  0.00  0.00
ATOM   2578  H2  WAT   357      12.060  39.917  52.473  0.00  0.00
TER       0              0
ATOM   2579  O   WAT   358      47.175   8.346  15.991  0.00  0.00
ATOM   2580  H1  WAT   358      47.207   9.232  15.630  0.00  0.00
ATOM   2581  H2  WAT   358      47.900   8.316  16.616  0.00  0.00
TER       0              0
ATOM   2582  O   WAT   359      63.193  44.057  40.134  0.00  0.00
ATOM   2583  H1  WAT   359      63.921  44.671  40.031  0.00  0.00
ATOM   2584  H2  WAT   359      63.109  43.942  41.081  0.00  0.00
TER       0              0
ATOM   2585  O   WAT   360      21.208  16.590  26.084  0.00  0.00
ATOM   2586  H1  WAT   360      20.488  16.717  26.701  0.00  0.00
ATOM   2587  H2  WAT   360      21.227  17.398  25.570  0.00  0.00
TER       0              0
ATOM   2588  O   WAT   361      21.143   3.404  38.101  0.00  0.00
ATOM   2589  H1  WAT   361      21.256   2.533  37.720  0.00  0.00
ATOM   2590  H2  WAT   361      20.194   3.521  38.154  0.00  0.00
TER       0              0
ATOM   2591  O   WAT   362      18.528  47.444  46.334  0.00  0.00
ATOM   2592  H1  WAT   362      17.922  48.152  46.552  0.00  0.00
ATOM   2593  H2  WAT   362      17.962  46.712  46.085  0.00  0.00
TER       0              0
ATOM   2594  O   WAT   363      41.163   2.106  49.322  0.00  0.00
ATOM   2595  H1  WAT   363      41.006   2.052  50.265  0.00  0.00
ATOM   2596  H2  WAT   363      40.563   2.788  49.019  0.00  0.00
TER       0              0
ATOM   2597  O   WAT   364      22.047  35.072   7.566  0.00  0.00
ATOM   2598  H1  WAT   364      22.118  34.117   7.568  0.00  0.00
ATOM   2599  H2  WAT   364      22.953  35.379   7.539  0.00  0.00
TER       0              0
ATOM   2600  O   WAT   365      17.038  31.440   1.371  0.00  0.00
ATOM   2601  H1  WAT   365      16.238  30.939   1.212  0.00  0.00
ATOM   2602  H2  WAT   365      16.746  32.350   1.417  0.00  0.00
TER       0              0
ATOM   2603  O   WAT   366      42.298  13.823  42.148  0.00  0.00
ATOM   2604  H1  WAT   366      42.891  13.073  42.106  0.00  0.00
ATOM   2605  H2  WAT   366      42.765  14.468  42.679  0.00  0.00
TER       0              0
ATOM   2606  O   WAT   367      54.892  47.099  49.888  0.00  0.00
ATOM   2607  H1  WAT   367      54.479  46.325  50.271  0.00  0.00
ATOM   2608  H2  WAT   367      55.505  46.749  49.242  0.00  0.00
TER       0              0
ATOM   2609  O   WAT   368      64.390  22.598  36.612  0.00  0.00
ATOM   2610  H1  WAT   368      64.022  22.293  37.442  0.00  0.00
ATOM   2611  H2  WAT   368      64.835  21.831  36.252  0.00  0.00
TER       0              0
ATOM   2612  O   WAT   369      18.963  35.920  55.496  0.00  0.00
ATOM   2613  H1  WAT   369      19.740  35.909  56.055  0.00  0.00
ATOM   2614  H2  WAT   369      19.295  35.717  54.621  0.00  0.00
TER       0              0
ATOM   2615  O   WAT   370      60.906  52.382  31.039  0.00  0.00
ATOM   2616  H1  WAT   370      60.171  51.945  31.469  0.00  0.00
ATOM   2617  H2  WAT   370      60.532  52.746  30.237  0.00  0.00
TER       0              0
ATOM   2618  O   WAT   371      28.378  48.930  25.823  0.00  0.00
ATOM   2619  H1  WAT   371      29.246  49.325  25.747  0.00  0.00
ATOM   2620  H2  WAT   371      28.083  48.825  24.918  0.00  0.00
TER       0              0
ATOM   2621  O   WAT   372      13.936  55.828  47.507  0.00  0.00
ATOM   2622  H1  WAT   372      13.756  56.646  47.972  0.00  0.00
ATOM   2623  H2  WAT   372      13.862  55.150  48.179  0.00  0.00
TER       0              0
ATOM   2624  O   WAT   373      24.050  31.024  33.382  0.00  0.00
ATOM   2625  H1  WAT   373      24.291  30.584  32.567  0.00  0.00
ATOM   2626  H2  WAT   373      24.393  31.913  33.286  0.00  0.00
TER       0              0
ATOM   2627  O   WAT   374      63.062  26.779  16.274  0.00  0.00
ATOM   2628  H1  WAT   374      62.802  27.007  15.381  0.00  0.00
ATOM   2629  H2  WAT   374      63.457  27.579  16.620  0.00  0.00
TER       0              0
ATOM   2630  O   WAT   375      17.254   2.005  43.844  0.00  0.00
ATOM   2631  H1  WAT   375      17.097   1.093  44.086  0.00  0.00
ATOM   2632  H2  WAT   375      17.870   2.326  44.503  0.00  0.00
TER       0              0
ATOM   2633  O   WAT   376      22.998  60.281  17.948  0.00  0.00
ATOM   2634  H1  WAT   376      23.148  59.367  17.705  0.00  0.00
ATOM   2635  H2  WAT   376      22.049  60.348  18.052  0.00  0.00
TER       0              0
ATOM   2636  O   WAT   377       7.199  26.589  24.469  0.00  0.00
ATOM   2637  H1  WAT   377       7.089  26.656  25.417  0.00  0.00
ATOM   2638  H2  WAT   377       7.586  25.724  24.333  0.00  0.00
TER       0              0
ATOM   2639  O   WAT   378      61.552  43.144  15.096  0.00  0.00
ATOM   2640  H1  WAT   378      62.394  43.596  15.143  0.00  0.00
ATOM   2641  H2  WAT   378      60.983  43.747  14.617  0.00  0.00
TER       0              0
ATOM   2642  O   WAT   379       7.833  54.716  36.745  0.00  0.00
ATOM   2643  H1  WAT   379       8.350  54.066  36.268  0.00  0.00
ATOM   2644  H2  WAT   379       6.929  54.544  36.479  0.00  0.00
TER       0              0
ATOM   2645  O   WAT   380      32.520   1.538  11.791  0.00  0.00
ATOM   2646  H1  WAT   380      33.097   1.806  12.506  0.00  0.00
ATOM   2647  H2  WAT   380      33.069   0.984  11.235  0.00  0.00
TER       0              0
ATOM   2648  O   WAT   381      39.416  39.289  43.843  0.00  0.00
ATOM   2649  H1  WAT   381      39.315  39.450  42.904  0.00  0.00
ATOM   2650  H2  WAT   381      39.130  38.384  43.963  0.00  0.00
TER       0              0
ATOM   2651  O   WAT   382      38.494  57.035  25.296  0.00  0.00
ATOM   2652  H1  WAT   382      38.686  56.100  25.368  0.00  0.00
ATOM   2653  H2  WAT   382      39.246  57.466  25.701  0.00  0.00
TER       0              0
ATOM   2654  O   WAT   383      38.823   2.889  34.885  0.00  0.00
ATOM   2655  H1  WAT   383      38.356   2.461  35.602  0.00  0.00
ATOM   2656  H2  WAT   383      39.200   2.169  34.381  0.00  0.00
TER       0              0
ATOM   2657  O   WAT   384      21.609  40.472  -6.350  0.00  0.00
ATOM   2658  H1  WAT   384      22.494  40.533  -5.989  0.00  0.00
ATOM   2659  H2  WAT   384      21.604  41.094  -7.078  0.00  0.00
TER       0              0
ATOM   2660  O   WAT   385      34.803  39.170   0.142  0.00  0.00
ATOM   2661  H1  WAT   385      34.470  38.399   0.602  0.00  0.00
ATOM   2662  H2  WAT   385      34.338  39.905   0.541  0.00  0.00
TER       0              0
ATOM   2663  O   WAT   386      35.820   9.042  32.200  0.00  0.00
ATOM   2664  H1  WAT   386      35.008   8.539  32.260  0.00  0.00
ATOM   2665  H2  WAT   386      35.546   9.953  32.307  0.00  0.00
TER       0              0
ATOM   2666  O   WAT   387      45.858  32.071  56.654  0.00  0.00
ATOM   2667  H1  WAT   387      46.376  31.851  55.880  0.00  0.00
ATOM   2668  H2  WAT   387      45.278  32.774  56.363  0.00  0.00
TER       0              0
ATOM   2669  O   WAT   388      33.033  44.714  13.718  0.00  0.00
ATOM   2670  H1  WAT   388      33.662  44.046  13.990  0.00  0.00
ATOM   2671  H2  WAT   388      32.182  44.279  13.774  0.00  0.00
TER       0              0
ATOM   2672  O   WAT   389      24.644   6.709  12.223  0.00  0.00
ATOM   2673  H1  WAT   389      24.475   7.629  12.020  0.00  0.00
ATOM   2674  H2  WAT   389      25.466   6.511  11.775  0.00  0.00
TER       0              0
ATOM   2675  O   WAT   390      41.031  58.115  14.441  0.00  0.00
ATOM   2676  H1  WAT   390      40.765  57.418  13.841  0.00  0.00
ATOM   2677  H2  WAT   390      40.346  58.130  15.109  0.00  0.00
TER       0              0
ATOM   2678  O   WAT   391       3.227  41.695  12.065  0.00  0.00
ATOM   2679  H1  WAT   391       2.852  42.180  12.800  0.00  0.00
ATOM   2680  H2  WAT   391       3.902  41.144  12.461  0.00  0.00
TER       0              0
ATOM   2681  O   WAT   392      46.371  25.068  10.949  0.00  0.00
ATOM   2682  H1  WAT   392      46.517  25.247  10.020  0.00  0.00
ATOM   2683  H2  WAT   392      46.576  25.894  11.388  0.00  0.00
TER       0              0
ATOM   2684  O   WAT   393      22.575   5.123  33.522  0.00  0.00
ATOM   2685  H1  WAT   393      23.179   4.916  34.235  0.00  0.00
ATOM   2686  H2  WAT   393      22.713   6.055  33.354  0.00  0.00
TER       0              0
ATOM   2687  O   WAT   394       8.042  14.509  36.149  0.00  0.00
ATOM   2688  H1  WAT   394       7.637  15.299  36.508  0.00  0.00
ATOM   2689  H2  WAT   394       7.329  14.059  35.696  0.00  0.00
TER       0              0
ATOM   2690  O   WAT   395      21.604   2.811  15.090  0.00  0.00
ATOM   2691  H1  WAT   395      22.243   2.365  14.534  0.00  0.00
ATOM   2692  H2  WAT   395      21.864   2.585  15.983  0.00  0.00
TER       0              0
ATOM   2693  O   WAT   396      47.213  65.637  31.099  0.00  0.00
ATOM   2694  H1  WAT   396      48.022  66.060  30.810  0.00  0.00
ATOM   2695  H2  WAT   396      46.547  66.322  31.031  0.00  0.00
TER       0              0
ATOM   2696  O   WAT   397      13.285  12.218  12.323  0.00  0.00
ATOM   2697  H1  WAT   397      13.920  12.857  12.001  0.00  0.00
ATOM   2698  H2  WAT   397      12.650  12.132  11.612  0.00  0.00
TER       0              0
ATOM   2699  O   WAT   398       7.255  12.491  50.094  0.00  0.00
ATOM   2700  H1  WAT   398       7.722  11.851  50.631  0.00  0.00
ATOM   2701  H2  WAT   398       7.390  13.325  50.544  0.00  0.00
TER       0              0
ATOM   2702  O   WAT   399      29.833   6.945  52.006  0.00  0.00
ATOM   2703  H1  WAT   399      28.952   7.188  52.290  0.00  0.00
ATOM   2704  H2  WAT   399      30.408   7.574  52.442  0.00  0.00
TER       0              0
ATOM   2705  O   WAT   400      34.009  15.613  10.052  0.00  0.00
ATOM   2706  H1  WAT   400      33.572  15.238  10.817  0.00  0.00
ATOM   2707  H2  WAT   400      33.727  16.528  10.040  0.00  0.00
TER       0              0
ATOM   2708  O   WAT   401       2.795  40.648  36.230  0.00  0.00
ATOM   2709  H1  WAT   401       3.218  40.413  37.055  0.00  0.00
ATOM   2710  H2  WAT   401       1.863  40.492  36.386  0.00  0.00
TER       0              0
ATOM   2711  O   WAT   402      55.959  14.253  20.152  0.00  0.00
ATOM   2712  H1  WAT   402      56.510  14.310  20.933  0.00  0.00
ATOM   2713  H2  WAT   402      55.244  14.867  20.318  0.00  0.00
TER       0              0
ATOM   2714  O   WAT   403      44.524  14.496  24.136  0.00  0.00
ATOM   2715  H1  WAT   403      44.159  13.665  23.830  0.00  0.00
ATOM   2716  H2  WAT   403      44.275  14.542  25.059  0.00  0.00
TER       0              0
ATOM   2717  O   WAT   404      58.215  20.308  24.998  0.00  0.00
ATOM   2718  H1  WAT   404      57.551  20.937  24.713  0.00  0.00
ATOM   2719  H2  WAT   404      57.733  19.490  25.120  0.00  0.00
TER       0              0
ATOM   2720  O   WAT   405      30.858  14.031  14.904  0.00  0.00
ATOM   2721  H1  WAT   405      31.264  13.474  15.568  0.00  0.00
ATOM   2722  H2  WAT   405      31.085  13.617  14.072  0.00  0.00
TER       0              0
ATOM   2723  O   WAT   406      37.158  31.289  -5.003  0.00  0.00
ATOM   2724  H1  WAT   406      37.333  30.784  -4.210  0.00  0.00
ATOM   2725  H2  WAT   406      36.207  31.403  -5.011  0.00  0.00
TER       0              0
ATOM   2726  O   WAT   407      21.961  -1.165  47.900  0.00  0.00
ATOM   2727  H1  WAT   407      21.883  -1.232  46.948  0.00  0.00
ATOM   2728  H2  WAT   407      21.780  -0.244  48.091  0.00  0.00
TER       0              0
ATOM   2729  O   WAT   408       8.598  15.685  13.489  0.00  0.00
ATOM   2730  H1  WAT   408       9.425  15.555  13.026  0.00  0.00
ATOM   2731  H2  WAT   408       8.589  15.002  14.160  0.00  0.00
TER       0              0
ATOM   2732  O   WAT   409      22.708  38.700  46.580  0.00  0.00
ATOM   2733  H1  WAT   409      22.566  39.542  46.147  0.00  0.00
ATOM   2734  H2  WAT   409      23.657  38.574  46.554  0.00  0.00
TER       0              0
ATOM   2735  O   WAT   410      12.013  22.540  18.255  0.00  0.00
ATOM   2736  H1  WAT   410      11.781  23.217  17.619  0.00  0.00
ATOM   2737  H2  WAT   410      12.674  22.009  17.810  0.00  0.00
TER       0              0
ATOM   2738  O   WAT   411       2.861  27.056  25.377  0.00  0.00
ATOM   2739  H1  WAT   411       1.993  26.678  25.237  0.00  0.00
ATOM   2740  H2  WAT   411       3.468  26.341  25.187  0.00  0.00
TER       0              0
ATOM   2741  O   WAT   412      47.823  22.549  36.468  0.00  0.00
ATOM   2742  H1  WAT   412      47.620  23.210  35.805  0.00  0.00
ATOM   2743  H2  WAT   412      46.988  22.383  36.904  0.00  0.00
TER       0              0
ATOM   2744  O   WAT   413      27.264   1.583  30.810  0.00  0.00
ATOM   2745  H1  WAT   413      28.143   1.644  30.435  0.00  0.00
ATOM   2746  H2  WAT   413      26.824   2.382  30.519  0.00  0.00
TER       0              0
ATOM   2747  O   WAT   414      51.324  40.112  37.279  0.00  0.00
ATOM   2748  H1  WAT   414      50.744  39.436  36.927  0.00  0.00
ATOM   2749  H2  WAT   414      52.166  39.950  36.854  0.00  0.00
TER       0              0
ATOM   2750  O   WAT   415      47.377   4.656  43.920  0.00  0.00
ATOM   2751  H1  WAT   415      46.869   4.747  44.726  0.00  0.00
ATOM   2752  H2  WAT   415      46.979   5.282  43.314  0.00  0.00
TER       0              0
ATOM   2753  O   WAT   416      30.282  64.447  27.216  0.00  0.00
ATOM   2754  H1  WAT   416      30.669  64.791  28.021  0.00  0.00
ATOM   2755  H2  WAT   416      30.633  65.007  26.523  0.00  0.00
TER       0              0
ATOM   2756  O   WAT   417      17.081  54.063  56.854  0.00  0.00
ATOM   2757  H1  WAT   417      17.280  53.266  56.364  0.00  0.00
ATOM   2758  H2  WAT   417      17.882  54.583  56.801  0.00  0.00
TER       0              0
ATOM   2759  O   WAT   418      26.512  33.235  42.047  0.00  0.00
ATOM   2760  H1  WAT   418      26.705  32.735  41.254  0.00  0.00
ATOM   2761  H2  WAT   418      26.449  34.142  41.749  0.00  0.00
TER       0              0
ATOM   2762  O   WAT   419      43.334  39.243   2.277  0.00  0.00
ATOM   2763  H1  WAT   419      43.047  38.365   2.026  0.00  0.00
ATOM   2764  H2  WAT   419      42.521  39.733   2.404  0.00  0.00
TER       0              0
ATOM   2765  O   WAT   420      54.182  29.389  51.511  0.00  0.00
ATOM   2766  H1  WAT   420      54.408  29.033  50.651  0.00  0.00
ATOM   2767  H2  WAT   420      54.004  28.618  52.050  0.00  0.00
TER       0              0
ATOM   2768  O   WAT   421      58.423  32.664  12.507  0.00  0.00
ATOM   2769  H1  WAT   421      58.835  32.387  11.689  0.00  0.00
ATOM   2770  H2  WAT   421      58.086  33.541  12.321  0.00  0.00
TER       0              0
ATOM   2771  O   WAT   422      14.072  18.063  21.736  0.00  0.00
ATOM   2772  H1  WAT   422      13.454  17.761  21.070  0.00  0.00
ATOM   2773  H2  WAT   422      14.520  18.804  21.328  0.00  0.00
TER       0              0
ATOM   2774  O   WAT   423       6.844  44.415  46.980  0.00  0.00
ATOM   2775  H1  WAT   423       7.576  45.033  46.973  0.00  0.00
ATOM   2776  H2  WAT   423       6.444  44.528  47.842  0.00  0.00
TER       0              0
ATOM   2777  O   WAT   424      14.954  54.971  10.930  0.00  0.00
ATOM   2778  H1  WAT   424      15.093  54.889  11.873  0.00  0.00
ATOM   2779  H2  WAT   424      15.810  54.784  10.545  0.00  0.00
TER       0              0
ATOM   2780  O   WAT   425      11.704  15.854  28.443  0.00  0.00
ATOM   2781  H1  WAT   425      12.618  16.110  28.562  0.00  0.00
ATOM   2782  H2  WAT   425      11.380  16.435  27.755  0.00  0.00
TER       0              0
ATOM   2783  O   WAT   426      20.194  56.679  10.087  0.00  0.00
ATOM   2784  H1  WAT   426      21.004  56.503   9.608  0.00  0.00
ATOM   2785  H2  WAT   426      20.281  56.178  10.898  0.00  0.00
TER       0              0
ATOM   2786  O   WAT   427      20.383  14.528  36.134  0.00  0.00
ATOM   2787  H1  WAT   427      19.801  15.147  36.574  0.00  0.00
ATOM   2788  H2  WAT   427      20.791  14.035  36.846  0.00  0.00
TER       0              0
ATOM   2789  O   WAT   428       4.691  38.390  28.867  0.00  0.00
ATOM   2790  H1  WAT   428       4.738  38.217  29.807  0.00  0.00
ATOM   2791  H2  WAT   428       5.358  39.059  28.712  0.00  0.00
TER       0              0
ATOM   2792  O   WAT   429      16.997   4.697  21.005  0.00  0.00
ATOM   2793  H1  WAT   429      16.161   5.089  20.749  0.00  0.00
ATOM   2794  H2  WAT   429      17.636   5.401  20.889  0.00  0.00
TER       0              0
ATOM   2795  O   WAT   430      47.839  38.272  11.472  0.00  0.00
ATOM   2796  H1  WAT   430      47.981  37.352  11.698  0.00  0.00
ATOM   2797  H2  WAT   430      46.906  38.416  11.630  0.00  0.00
TER       0              0
ATOM   2798  O   WAT   431      13.464   6.699  31.745  0.00  0.00
ATOM   2799  H1  WAT   431      13.671   7.206  32.529  0.00  0.00
ATOM   2800  H2  WAT   431      12.693   6.186  31.988  0.00  0.00
TER       0              0
ATOM   2801  O   WAT   432      49.819  64.077  24.542  0.00  0.00
ATOM   2802  H1  WAT   432      50.341  63.361  24.178  0.00  0.00
ATOM   2803  H2  WAT   432      48.917  63.857  24.308  0.00  0.00
TER       0              0
ATOM   2804  O   WAT   433      20.554  52.373  62.460  0.00  0.00
ATOM   2805  H1  WAT   433      20.506  53.305  62.249  0.00  0.00
ATOM   2806  H2  WAT   433      20.138  51.937  61.716  0.00  0.00
TER       0              0
ATOM   2807  O   WAT   434      54.811  27.531  61.682  0.00  0.00
ATOM   2808  H1  WAT   434      54.278  26.879  62.137  0.00  0.00
ATOM   2809  H2  WAT   434      55.711  27.321  61.929  0.00  0.00
TER       0              0
ATOM   2810  O   WAT   435      40.638   3.785  36.809  0.00  0.00
ATOM   2811  H1  WAT   435      41.032   4.626  37.037  0.00  0.00
ATOM   2812  H2  WAT   435      40.137   3.963  36.012  0.00  0.00
TER       0              0
ATOM   2813  O   WAT   436      63.567  36.213  45.990  0.00  0.00
ATOM   2814  H1  WAT   436      64.490  36.431  45.861  0.00  0.00
ATOM   2815  H2  WAT   436      63.534  35.259  45.916  0.00  0.00
TER       0              0
ATOM   2816  O   WAT   437      25.188   9.083  41.053  0.00  0.00
ATOM   2817  H1  WAT   437      25.955   8.530  41.199  0.00  0.00
ATOM   2818  H2  WAT   437      24.659   8.598  40.420  0.00  0.00
TER       0              0
ATOM   2819  O   WAT   438      16.973  12.284  21.198  0.00  0.00
ATOM   2820  H1  WAT   438      17.616  12.877  20.810  0.00  0.00
ATOM   2821  H2  WAT   438      16.754  12.685  22.040  0.00  0.00
TER       0              0
ATOM   2822  O   WAT   439      32.417   9.434  17.743  0.00  0.00
ATOM   2823  H1  WAT   439      31.748   8.900  17.314  0.00  0.00
ATOM   2824  H2  WAT   439      33.126   9.488  17.103  0.00  0.00
TER       0              0
ATOM   2825  O   WAT   440      16.453  11.672  32.525  0.00  0.00
ATOM   2826  H1  WAT   440      17.130  11.095  32.878  0.00  0.00
ATOM   2827  H2  WAT   440      16.823  12.004  31.707  0.00  0.00
TER       0              0
ATOM   2828  O   WAT   441      36.073  29.943   6.477  0.00  0.00
ATOM   2829  H1  WAT   441      36.710  30.274   5.844  0.00  0.00
ATOM   2830  H2  WAT   441      35.222  30.169   6.101  0.00  0.00
TER       0              0
ATOM   2831  O   WAT   442      60.061  13.628  42.473  0.00  0.00
ATOM   2832  H1  WAT   442      59.273  13.177  42.172  0.00  0.00
ATOM   2833  H2  WAT   442      60.419  14.037  41.685  0.00  0.00
TER       0              0
ATOM   2834  O   WAT   443      49.055  33.495  17.628  0.00  0.00
ATOM   2835  H1  WAT   443      48.674  33.878  16.838  0.00  0.00
ATOM   2836  H2  WAT   443      48.714  34.033  18.343  0.00  0.00
TER       0              0
ATOM   2837  O   WAT   444      18.359  23.020  49.552  0.00  0.00
ATOM   2838  H1  WAT   444      17.608  22.580  49.951  0.00  0.00
ATOM   2839  H2  WAT   444      17.972  23.658  48.953  0.00  0.00
TER       0              0
ATOM   2840  O   WAT   445      23.992  59.959  39.340  0.00  0.00
ATOM   2841  H1  WAT   445      23.176  60.433  39.499  0.00  0.00
ATOM   2842  H2  WAT   445      23.723  59.046  39.236  0.00  0.00
TER       0              0
ATOM   2843  O   WAT   446      48.274  38.351  38.178  0.00  0.00
ATOM   2844  H1  WAT   446      48.890  37.844  37.650  0.00  0.00
ATOM   2845  H2  WAT   446      47.521  38.489  37.603  0.00  0.00
TER       0              0
ATOM   2846  O   WAT   447      19.689  12.436  13.029  0.00  0.00
ATOM   2847  H1  WAT   447      18.852  12.155  12.657  0.00  0.00
ATOM   2848  H2  WAT   447      19.452  13.093  13.683  0.00  0.00
TER       0              0
ATOM   2849  O   WAT   448      36.504   4.222  32.205  0.00  0.00
ATOM   2850  H1  WAT   448      37.401   4.541  32.105  0.00  0.00
ATOM   2851  H2  WAT   448      36.049   4.539  31.424  0.00  0.00
TER       0              0
ATOM   2852  O   WAT   449       9.971  52.581  29.706  0.00  0.00
ATOM   2853  H1  WAT   449       9.642  53.176  29.033  0.00  0.00
ATOM   2854  H2  WAT   449      10.431  53.150  30.324  0.00  0.00
TER       0              0
ATOM   2855  O   WAT   450       4.374  24.622  24.949  0.00  0.00
ATOM   2856  H1  WAT   450       5.088  24.139  25.366  0.00  0.00
ATOM   2857  H2  WAT   450       4.302  24.236  24.076  0.00  0.00
TER       0              0
ATOM   2858  O   WAT   451      19.092  40.206  57.661  0.00  0.00
ATOM   2859  H1  WAT   451      18.391  39.577  57.835  0.00  0.00
ATOM   2860  H2  WAT   451      19.628  40.192  58.454  0.00  0.00
TER       0              0
ATOM   2861  O   WAT   452      19.393  16.853  21.442  0.00  0.00
ATOM   2862  H1  WAT   452      19.859  16.061  21.707  0.00  0.00
ATOM   2863  H2  WAT   452      18.536  16.778  21.861  0.00  0.00
TER       0              0
ATOM   2864  O   WAT   453      50.737  38.054  53.474  0.00  0.00
ATOM   2865  H1  WAT   453      51.410  37.376  53.531  0.00  0.00
ATOM   2866  H2  WAT   453      50.980  38.691  54.146  0.00  0.00
TER       0              0
ATOM   2867  O   WAT   454      28.817  33.358  -1.777  0.00  0.00
ATOM   2868  H1  WAT   454      27.982  33.275  -1.318  0.00  0.00
ATOM   2869  H2  WAT   454      29.432  33.653  -1.105  0.00  0.00
TER       0              0
ATOM   2870  O   WAT   455      44.732   8.709  17.487  0.00  0.00
ATOM   2871  H1  WAT   455      44.709   8.914  18.421  0.00  0.00
ATOM   2872  H2  WAT   455      45.657   8.548  17.299  0.00  0.00
TER       0              0
ATOM   2873  O   WAT   456      56.917  25.095  47.323  0.00  0.00
ATOM   2874  H1  WAT   456      57.130  24.397  46.704  0.00  0.00
ATOM   2875  H2  WAT   456      57.530  24.968  48.047  0.00  0.00
TER       0              0
ATOM   2876  O   WAT   457      26.781   0.191  39.234  0.00  0.00
ATOM   2877  H1  WAT   457      27.391  -0.207  39.856  0.00  0.00
ATOM   2878  H2  WAT   457      27.337   0.714  38.656  0.00  0.00
TER       0              0
ATOM   2879  O   WAT   458      27.574  51.186  63.003  0.00  0.00
ATOM   2880  H1  WAT   458      26.827  50.697  63.347  0.00  0.00
ATOM   2881  H2  WAT   458      28.090  50.533  62.530  0.00  0.00
TER       0              0
ATOM   2882  O   WAT   459      22.783  28.255  65.694  0.00  0.00
ATOM   2883  H1  WAT   459      22.308  27.948  66.466  0.00  0.00
ATOM   2884  H2  WAT   459      23.543  27.676  65.634  0.00  0.00
TER       0              0
ATOM   2885  O   WAT   460      52.125  35.087  38.204  0.00  0.00
ATOM   2886  H1  WAT   460      51.705  35.411  39.001  0.00  0.00
ATOM   2887  H2  WAT   460      52.197  35.858  37.641  0.00  0.00
TER       0              0
ATOM   2888  O   WAT   461      38.008  24.171  13.212  0.00  0.00
ATOM   2889  H1  WAT   461      38.661  24.367  12.540  0.00  0.00
ATOM   2890  H2  WAT   461      38.522  23.973  13.995  0.00  0.00
TER       0              0
ATOM   2891  O   WAT   462      52.676  53.969  14.560  0.00  0.00
ATOM   2892  H1  WAT   462      52.969  54.854  14.342  0.00  0.00
ATOM   2893  H2  WAT   462      51.777  53.927  14.233  0.00  0.00
TER       0              0
ATOM   2894  O   WAT   463      18.068  32.493  54.604  0.00  0.00
ATOM   2895  H1  WAT   463      17.561  33.286  54.780  0.00  0.00
ATOM   2896  H2  WAT   463      17.464  31.923  54.128  0.00  0.00
TER       0              0
ATOM   2897  O   WAT   464      41.242  36.454  55.865  0.00  0.00
ATOM   2898  H1  WAT   464      40.659  37.206  55.970  0.00  0.00
ATOM   2899  H2  WAT   464      41.644  36.341  56.726  0.00  0.00
TER       0              0
ATOM   2900  O   WAT   465      13.311  19.630  33.684  0.00  0.00
ATOM   2901  H1  WAT   465      13.031  20.496  33.980  0.00  0.00
ATOM   2902  H2  WAT   465      13.515  19.748  32.756  0.00  0.00
TER       0              0
ATOM   2903  O   WAT   466      19.913  52.066  29.132  0.00  0.00
ATOM   2904  H1  WAT   466      19.483  52.914  29.247  0.00  0.00
ATOM   2905  H2  WAT   466      19.460  51.484  29.742  0.00  0.00
TER       0              0
ATOM   2906  O   WAT   467      52.820  31.117  47.765  0.00  0.00
ATOM   2907  H1  WAT   467      52.459  30.268  48.020  0.00  0.00
ATOM   2908  H2  WAT   467      53.111  31.511  48.588  0.00  0.00
TER       0              0
ATOM   2909  O   WAT   468      51.570  23.329   3.840  0.00  0.00
ATOM   2910  H1  WAT   468      51.192  22.841   3.109  0.00  0.00
ATOM   2911  H2  WAT   468      51.096  23.014   4.610  0.00  0.00
TER       0              0
ATOM   2912  O   WAT   469      42.581  17.175  18.669  0.00  0.00
ATOM   2913  H1  WAT   469      41.752  16.701  18.604  0.00  0.00
ATOM   2914  H2  WAT   469      42.577  17.771  17.920  0.00  0.00
TER       0              0
ATOM   2915  O   WAT   470      39.802  46.478  39.761  0.00  0.00
ATOM   2916  H1  WAT   470      38.858  46.570  39.632  0.00  0.00
ATOM   2917  H2  WAT   470      39.936  46.664  40.690  0.00  0.00
TER       0              0
ATOM   2918  O   WAT   471      53.793  24.792  56.839  0.00  0.00
ATOM   2919  H1  WAT   471      54.080  25.648  56.522  0.00  0.00
ATOM   2920  H2  WAT   471      53.037  24.982  57.394  0.00  0.00
TER       0              0
ATOM   2921  O   WAT   472      64.725  51.629  46.266  0.00  0.00
ATOM   2922  H1  WAT   472      64.663  52.470  45.814  0.00  0.00
ATOM   2923  H2  WAT   472      65.226  51.820  47.059  0.00  0.00
TER       0              0
ATOM   2924  O   WAT   473      21.070  60.481  33.471  0.00  0.00
ATOM   2925  H1  WAT   473      21.265  59.548  33.383  0.00  0.00
ATOM   2926  H2  WAT   473      21.749  60.814  34.057  0.00  0.00
TER       0              0
ATOM   2927  O   WAT   474      22.134  40.500  13.088  0.00  0.00
ATOM   2928  H1  WAT   474      22.212  39.840  13.777  0.00  0.00
ATOM   2929  H2  WAT   474      22.635  40.143  12.355  0.00  0.00
TER       0              0
ATOM   2930  O   WAT   475      21.862  33.361   3.406  0.00  0.00
ATOM   2931  H1  WAT   475      21.507  32.796   2.720  0.00  0.00
ATOM   2932  H2  WAT   475      21.738  34.250   3.072  0.00  0.00
TER       0              0
ATOM   2933  O   WAT   476       8.940  20.601  50.172  0.00  0.00
ATOM   2934  H1  WAT   476       8.228  20.797  50.781  0.00  0.00
ATOM   2935  H2  WAT   476       9.022  21.390  49.637  0.00  0.00
TER       0              0
ATOM   2936  O   WAT   477      15.432  40.504  57.119  0.00  0.00
ATOM   2937  H1  WAT   477      15.741  40.908  56.308  0.00  0.00
ATOM   2938  H2  WAT   477      15.686  41.121  57.805  0.00  0.00
TER       0              0
ATOM   2939  O   WAT   478      44.662  10.977  60.044  0.00  0.00
ATOM   2940  H1  WAT   478      44.555  10.302  60.714  0.00  0.00
ATOM   2941  H2  WAT   478      43.996  11.632  60.254  0.00  0.00
TER       0              0
ATOM   2942  O   WAT   479      49.652  21.665  61.639  0.00  0.00
ATOM   2943  H1  WAT   479      49.734  21.001  62.325  0.00  0.00
ATOM   2944  H2  WAT   479      48.855  21.424  61.167  0.00  0.00
TER       0              0
ATOM   2945  O   WAT   480      38.060  31.323  62.721  0.00  0.00
ATOM   2946  H1  WAT   480      37.198  31.728  62.626  0.00  0.00
ATOM   2947  H2  WAT   480      38.524  31.554  61.917  0.00  0.00
TER       0              0
ATOM   2948  O   WAT   481      46.104  50.403  26.811  0.00  0.00
ATOM   2949  H1  WAT   481      46.769  51.000  26.468  0.00  0.00
ATOM   2950  H2  WAT   481      46.125  50.539  27.758  0.00  0.00
TER       0              0
ATOM   2951  O   WAT   482      18.101  34.662  44.857  0.00  0.00
ATOM   2952  H1  WAT   482      18.685  34.072  45.333  0.00  0.00
ATOM   2953  H2  WAT   482      18.589  34.897  44.067  0.00  0.00
TER       0              0
ATOM   2954  O   WAT   483      31.367  61.302  34.397  0.00  0.00
ATOM   2955  H1  WAT   483      30.916  61.442  35.229  0.00  0.00
ATOM   2956  H2  WAT   483      31.885  60.509  34.535  0.00  0.00
TER       0              0
ATOM   2957  O   WAT   484      35.049  14.044  21.490  0.00  0.00
ATOM   2958  H1  WAT   484      34.974  13.094  21.583  0.00  0.00
ATOM   2959  H2  WAT   484      34.205  14.381  21.791  0.00  0.00
TER       0              0
ATOM   2960  O   WAT   485      62.664  25.974  51.410  0.00  0.00
ATOM   2961  H1  WAT   485      62.907  25.800  50.500  0.00  0.00
ATOM   2962  H2  WAT   485      62.543  25.106  51.795  0.00  0.00
TER       0              0
ATOM   2963  O   WAT   486      29.604  59.056  42.647  0.00  0.00
ATOM   2964  H1  WAT   486      29.287  59.667  43.313  0.00  0.00
ATOM   2965  H2  WAT   486      30.312  58.578  43.079  0.00  0.00
TER       0              0
ATOM   2966  O   WAT   487      54.803  47.105  42.312  0.00  0.00
ATOM   2967  H1  WAT   487      54.756  47.146  41.357  0.00  0.00
ATOM   2968  H2  WAT   487      53.906  47.269  42.604  0.00  0.00
TER       0              0
ATOM   2969  O   WAT   488      22.594  25.336  46.204  0.00  0.00
ATOM   2970  H1  WAT   488      21.862  25.777  46.634  0.00  0.00
ATOM   2971  H2  WAT   488      23.040  24.867  46.909  0.00  0.00
TER       0              0
ATOM   2972  O   WAT   489      26.465  28.478  60.836  0.00  0.00
ATOM   2973  H1  WAT   489      26.214  28.168  59.966  0.00  0.00
ATOM   2974  H2  WAT   489      27.130  29.147  60.670  0.00  0.00
TER       0              0
ATOM   2975  O   WAT   490      49.061  26.338  16.725  0.00  0.00
ATOM   2976  H1  WAT   490      48.748  25.433  16.731  0.00  0.00
ATOM   2977  H2  WAT   490      49.495  26.435  15.878  0.00  0.00
TER       0              0
ATOM   2978  O   WAT   491       3.672  46.570  13.484  0.00  0.00
ATOM   2979  H1  WAT   491       3.111  46.265  12.771  0.00  0.00
ATOM   2980  H2  WAT   491       4.435  46.947  13.045  0.00  0.00
TER       0              0
ATOM   2981  O   WAT   492      28.926  59.280  36.937  0.00  0.00
ATOM   2982  H1  WAT   492      28.449  58.546  36.551  0.00  0.00
ATOM   2983  H2  WAT   492      28.244  59.849  37.294  0.00  0.00
TER       0              0
ATOM   2984  O   WAT   493      43.652  25.480  71.176  0.00  0.00
ATOM   2985  H1  WAT   493      43.008  24.889  71.565  0.00  0.00
ATOM   2986  H2  WAT   493      44.432  24.938  71.054  0.00  0.00
TER       0              0
ATOM   2987  O   WAT   494      26.037  54.704  15.901  0.00  0.00
ATOM   2988  H1  WAT   494      26.863  54.279  15.669  0.00  0.00
ATOM   2989  H2  WAT   494      25.783  55.179  15.110  0.00  0.00
TER       0              0
ATOM   2990  O   WAT   495      24.262  55.669   5.097  0.00  0.00
ATOM   2991  H1  WAT   495      24.133  55.775   6.040  0.00  0.00
ATOM   2992  H2  WAT   495      25.135  56.025   4.934  0.00  0.00
TER       0              0
ATOM   2993  O   WAT   496      51.277  34.458  22.351  0.00  0.00
ATOM   2994  H1  WAT   496      50.665  34.851  22.972  0.00  0.00
ATOM   2995  H2  WAT   496      50.990  33.547  22.276  0.00  0.00
TER       0              0
ATOM   2996  O   WAT   497      17.145  41.803   9.054  0.00  0.00
ATOM   2997  H1  WAT   497      16.264  42.019   9.362  0.00  0.00
ATOM   2998  H2  WAT   497      17.283  42.379   8.303  0.00  0.00
TER       0              0
ATOM   2999  O   WAT   498      56.788  54.986  43.850  0.00  0.00
ATOM   3000  H1  WAT   498      57.646  54.596  43.679  0.00  0.00
ATOM   3001  H2  WAT   498      56.619  55.538  43.086  0.00  0.00
TER       0              0
ATOM   3002  O   WAT   499      38.612   2.399  29.952  0.00  0.00
ATOM   3003  H1  WAT   499      38.691   2.724  29.055  0.00  0.00
ATOM   3004  H2  WAT   499      38.702   3.179  30.499  0.00  0.00
TER       0              0
ATOM   3005  O   WAT   500      31.736  10.995  35.698  0.00  0.00
ATOM   3006  H1  WAT   500      32.092  10.779  36.559  0.00  0.00
ATOM   3007  H2  WAT   500      31.598  11.942  35.726  0.00  0.00
TER       0              0
ATOM   3008  O   WAT   501      25.449  60.003  53.906  0.00  0.00
ATOM   3009  H1  WAT   501      26.150  59.565  54.388  0.00  0.00
ATOM   3010  H2  WAT   501      25.774  60.057  53.007  0.00  0.00
TER       0              0
ATOM   3011  O   WAT   502      50.783  12.765  49.077  0.00  0.00
ATOM   3012  H1  WAT   502      50.096  13.390  48.846  0.00  0.00
ATOM   3013  H2  WAT   502      51.391  13.266  49.619  0.00  0.00
TER       0              0
ATOM   3014  O   WAT   503      19.291  10.129  32.689  0.00  0.00
ATOM   3015  H1  WAT   503      19.264   9.186  32.531  0.00  0.00
ATOM   3016  H2  WAT   503      19.587  10.213  33.595  0.00  0.00
TER       0              0
ATOM   3017  O   WAT   504      51.321  48.119  21.028  0.00  0.00
ATOM   3018  H1  WAT   504      50.825  47.357  21.327  0.00  0.00
ATOM   3019  H2  WAT   504      50.656  48.723  20.698  0.00  0.00
TER       0              0
ATOM   3020  O   WAT   505      37.025  61.750  41.268  0.00  0.00
ATOM   3021  H1  WAT   505      36.709  61.679  40.368  0.00  0.00
ATOM   3022  H2  WAT   505      37.319  60.866  41.489  0.00  0.00
TER       0              0
ATOM   3023  O   WAT   506      48.382  23.377  18.286  0.00  0.00
ATOM   3024  H1  WAT   506      49.291  23.114  18.432  0.00  0.00
ATOM   3025  H2  WAT   506      47.961  23.268  19.139  0.00  0.00
TER       0              0
ATOM   3026  O   WAT   507      34.588  17.258  29.206  0.00  0.00
ATOM   3027  H1  WAT   507      33.956  16.545  29.301  0.00  0.00
ATOM   3028  H2  WAT   507      34.175  17.863  28.590  0.00  0.00
TER       0              0
ATOM   3029  O   WAT   508      17.630  -0.807  32.927  0.00  0.00
ATOM   3030  H1  WAT   508      17.551   0.130  32.745  0.00  0.00
ATOM   3031  H2  WAT   508      16.859  -1.196  32.516  0.00  0.00
TER       0              0
ATOM   3032  O   WAT   509      33.419  30.879   4.579  0.00  0.00
ATOM   3033  H1  WAT   509      33.248  31.276   5.433  0.00  0.00
ATOM   3034  H2  WAT   509      33.774  31.593   4.050  0.00  0.00
TER       0              0
ATOM   3035  O   WAT   510      50.387   5.209  42.224  0.00  0.00
ATOM   3036  H1  WAT   510      51.339   5.267  42.146  0.00  0.00
ATOM   3037  H2  WAT   510      50.066   6.032  41.857  0.00  0.00
TER       0              0
ATOM   3038  O   WAT   511      54.969  42.842  34.920  0.00  0.00
ATOM   3039  H1  WAT   511      55.058  42.131  35.554  0.00  0.00
ATOM   3040  H2  WAT   511      55.522  42.577  34.185  0.00  0.00
TER       0              0
ATOM   3041  O   WAT   512      57.932  12.075  41.778  0.00  0.00
ATOM   3042  H1  WAT   512      57.582  11.267  42.152  0.00  0.00
ATOM   3043  H2  WAT   512      57.254  12.730  41.944  0.00  0.00
TER       0              0
ATOM   3044  O   WAT   513       9.187  45.888  34.808  0.00  0.00
ATOM   3045  H1  WAT   513       8.866  46.449  34.101  0.00  0.00
ATOM   3046  H2  WAT   513       9.850  46.417  35.252  0.00  0.00
TER       0              0
ATOM   3047  O   WAT   514       3.144  26.860  45.104  0.00  0.00
ATOM   3048  H1  WAT   514       2.338  26.373  44.935  0.00  0.00
ATOM   3049  H2  WAT   514       3.062  27.151  46.012  0.00  0.00
TER       0              0
ATOM   3050  O   WAT   515      15.032  47.886  37.396  0.00  0.00
ATOM   3051  H1  WAT   515      15.808  47.873  37.957  0.00  0.00
ATOM   3052  H2  WAT   515      15.231  47.263  36.698  0.00  0.00
TER       0              0
ATOM   3053  O   WAT   516      61.222  22.952  27.884  0.00  0.00
ATOM   3054  H1  WAT   516      60.875  22.927  26.992  0.00  0.00
ATOM   3055  H2  WAT   516      60.668  23.586  28.339  0.00  0.00
TER       0              0
ATOM   3056  O   WAT   517       8.059  17.240  15.806  0.00  0.00
ATOM   3057  H1  WAT   517       8.429  18.091  16.042  0.00  0.00
ATOM   3058  H2  WAT   517       8.032  17.247  14.849  0.00  0.00
TER       0              0
ATOM   3059  O   WAT   518      29.927  33.039  -4.377  0.00  0.00
ATOM   3060  H1  WAT   518      29.578  33.070  -3.486  0.00  0.00
ATOM   3061  H2  WAT   518      29.941  32.107  -4.596  0.00  0.00
TER       0              0
ATOM   3062  O   WAT   519      15.438   8.765  51.173  0.00  0.00
ATOM   3063  H1  WAT   519      15.255   9.616  50.774  0.00  0.00
ATOM   3064  H2  WAT   519      14.814   8.701  51.896  0.00  0.00
TER       0              0
ATOM   3065  O   WAT   520      18.132  47.033  26.205  0.00  0.00
ATOM   3066  H1  WAT   520      17.656  46.237  25.969  0.00  0.00
ATOM   3067  H2  WAT   520      18.037  47.095  27.155  0.00  0.00
TER       0              0
ATOM   3068  O   WAT   521      55.776  18.104   9.251  0.00  0.00
ATOM   3069  H1  WAT   521      55.036  18.291   9.829  0.00  0.00
ATOM   3070  H2  WAT   521      56.174  18.959   9.088  0.00  0.00
TER       0              0
ATOM   3071  O   WAT   522      28.102   7.267  24.613  0.00  0.00
ATOM   3072  H1  WAT   522      28.116   7.399  25.561  0.00  0.00
ATOM   3073  H2  WAT   522      27.430   6.600  24.473  0.00  0.00
TER       0              0
ATOM   3074  O   WAT   523      48.652  48.910  40.107  0.00  0.00
ATOM   3075  H1  WAT   523      48.001  49.513  39.748  0.00  0.00
ATOM   3076  H2  WAT   523      48.245  48.562  40.900  0.00  0.00
TER       0              0
ATOM   3077  O   WAT   524       0.072  33.766  57.660  0.00  0.00
ATOM   3078  H1  WAT   524      -0.262  34.428  57.055  0.00  0.00
ATOM   3079  H2  WAT   524      -0.542  33.036  57.579  0.00  0.00
TER       0              0
ATOM   3080  O   WAT   525      48.890  38.770   5.428  0.00  0.00
ATOM   3081  H1  WAT   525      49.668  39.033   5.919  0.00  0.00
ATOM   3082  H2  WAT   525      48.268  39.484   5.564  0.00  0.00
TER       0              0
ATOM   3083  O   WAT   526      12.191  25.319  49.525  0.00  0.00
ATOM   3084  H1  WAT   526      12.737  25.871  50.086  0.00  0.00
ATOM   3085  H2  WAT   526      11.843  25.919  48.865  0.00  0.00
TER       0              0
ATOM   3086  O   WAT   527      58.267  13.185  13.682  0.00  0.00
ATOM   3087  H1  WAT   527      58.356  13.947  13.110  0.00  0.00
ATOM   3088  H2  WAT   527      58.740  12.488  13.228  0.00  0.00
TER       0              0
ATOM   3089  O   WAT   528      11.378  29.145  14.570  0.00  0.00
ATOM   3090  H1  WAT   528      12.186  29.624  14.756  0.00  0.00
ATOM   3091  H2  WAT   528      11.428  28.944  13.636  0.00  0.00
TER       0              0
ATOM   3092  O   WAT   529      44.293  30.496  60.349  0.00  0.00
ATOM   3093  H1  WAT   529      44.349  31.018  61.149  0.00  0.00
ATOM   3094  H2  WAT   529      45.152  30.594  59.939  0.00  0.00
TER       0              0
ATOM   3095  O   WAT   530      32.471  55.888  33.934  0.00  0.00
ATOM   3096  H1  WAT   530      32.245  55.041  33.547  0.00  0.00
ATOM   3097  H2  WAT   530      31.925  56.518  33.465  0.00  0.00
TER       0              0
ATOM   3098  O   WAT   531      23.606  25.563   1.216  0.00  0.00
ATOM   3099  H1  WAT   531      22.791  25.611   1.716  0.00  0.00
ATOM   3100  H2  WAT   531      24.152  24.949   1.706  0.00  0.00
TER       0              0
ATOM   3101  O   WAT   532      29.992  61.759  27.062  0.00  0.00
ATOM   3102  H1  WAT   532      30.127  62.699  27.188  0.00  0.00
ATOM   3103  H2  WAT   532      30.525  61.541  26.298  0.00  0.00
TER       0              0
ATOM   3104  O   WAT   533      33.212  47.279  51.458  0.00  0.00
ATOM   3105  H1  WAT   533      33.448  47.301  52.386  0.00  0.00
ATOM   3106  H2  WAT   533      33.765  46.592  51.086  0.00  0.00
TER       0              0
ATOM   3107  O   WAT   534      13.604  38.106  48.836  0.00  0.00
ATOM   3108  H1  WAT   534      13.947  38.814  48.291  0.00  0.00
ATOM   3109  H2  WAT   534      13.841  37.306  48.366  0.00  0.00
TER       0              0
ATOM   3110  O   WAT   535      12.676  36.156  61.681  0.00  0.00
ATOM   3111  H1  WAT   535      12.989  36.973  62.069  0.00  0.00
ATOM   3112  H2  WAT   535      11.857  36.396  61.247  0.00  0.00
TER       0              0
ATOM   3113  O   WAT   536      24.165  44.748  57.500  0.00  0.00
ATOM   3114  H1  WAT   536      23.960  44.924  56.582  0.00  0.00
ATOM   3115  H2  WAT   536      23.314  44.606  57.913  0.00  0.00
TER       0              0
ATOM   3116  O   WAT   537      21.217  -0.571  18.430  0.00  0.00
ATOM   3117  H1  WAT   537      21.015  -1.025  19.248  0.00  0.00
ATOM   3118  H2  WAT   537      20.726   0.249  18.483  0.00  0.00
TER       0              0
ATOM   3119  O   WAT   538      61.182  46.971  38.778  0.00  0.00
ATOM   3120  H1  WAT   538      61.172  46.059  38.487  0.00  0.00
ATOM   3121  H2  WAT   538      61.226  46.917  39.733  0.00  0.00
TER       0              0
ATOM   3122  O   WAT   539      22.671  41.541  58.688  0.00  0.00
ATOM   3123  H1  WAT   539      23.072  41.736  57.841  0.00  0.00
ATOM   3124  H2  WAT   539      22.492  40.601  58.658  0.00  0.00
TER       0              0
ATOM   3125  O   WAT   540      49.019  10.143   9.831  0.00  0.00
ATOM   3126  H1  WAT   540      49.324   9.711   9.033  0.00  0.00
ATOM   3127  H2  WAT   540      49.667   9.906  10.494  0.00  0.00
TER       0              0
ATOM   3128  O   WAT   541      37.389  14.876  22.652  0.00  0.00
ATOM   3129  H1  WAT   541      37.179  14.062  23.110  0.00  0.00
ATOM   3130  H2  WAT   541      36.673  14.991  22.028  0.00  0.00
TER       0              0
ATOM   3131  O   WAT   542      45.715  23.683  37.442  0.00  0.00
ATOM   3132  H1  WAT   542      45.365  24.450  37.894  0.00  0.00
ATOM   3133  H2  WAT   542      45.078  23.502  36.750  0.00  0.00
TER       0              0
ATOM   3134  O   WAT   543       6.793  44.846  35.432  0.00  0.00
ATOM   3135  H1  WAT   543       7.564  45.402  35.551  0.00  0.00
ATOM   3136  H2  WAT   543       6.054  45.453  35.460  0.00  0.00
TER       0              0
ATOM   3137  O   WAT   544      18.164  12.777  50.495  0.00  0.00
ATOM   3138  H1  WAT   544      17.801  13.616  50.778  0.00  0.00
ATOM   3139  H2  WAT   544      17.863  12.678  49.592  0.00  0.00
TER       0              0
ATOM   3140  O   WAT   545      57.284  53.795  24.986  0.00  0.00
ATOM   3141  H1  WAT   545      57.210  54.208  25.847  0.00  0.00
ATOM   3142  H2  WAT   545      57.825  54.398  24.477  0.00  0.00
TER       0              0
ATOM   3143  O   WAT   546      27.644  46.888  27.408  0.00  0.00
ATOM   3144  H1  WAT   546      28.068  46.086  27.101  0.00  0.00
ATOM   3145  H2  WAT   546      28.051  47.585  26.893  0.00  0.00
TER       0              0
ATOM   3146  O   WAT   547       5.147  54.752  35.891  0.00  0.00
ATOM   3147  H1  WAT   547       5.292  54.514  34.975  0.00  0.00
ATOM   3148  H2  WAT   547       4.281  54.399  36.096  0.00  0.00
TER       0              0
ATOM   3149  O   WAT   548      45.474  18.474  56.411  0.00  0.00
ATOM   3150  H1  WAT   548      46.082  19.013  56.918  0.00  0.00
ATOM   3151  H2  WAT   548      44.693  19.018  56.316  0.00  0.00
TER       0              0
ATOM   3152  O   WAT   549      51.590  20.956  11.837  0.00  0.00
ATOM   3153  H1  WAT   549      51.768  21.194  12.747  0.00  0.00
ATOM   3154  H2  WAT   549      52.192  21.497  11.326  0.00  0.00
TER       0              0
ATOM   3155  O   WAT   550      40.250  41.976  48.680  0.00  0.00
ATOM   3156  H1  WAT   550      41.017  42.382  48.278  0.00  0.00
ATOM   3157  H2  WAT   550      39.714  42.713  48.974  0.00  0.00
TER       0              0
ATOM   3158  O   WAT   551      49.758  46.304  10.589  0.00  0.00
ATOM   3159  H1  WAT   551      49.707  46.369  11.543  0.00  0.00
ATOM   3160  H2  WAT   551      49.988  47.187  10.301  0.00  0.00
TER       0              0
ATOM   3161  O   WAT   552      29.488  36.210  66.299  0.00  0.00
ATOM   3162  H1  WAT   552      29.706  37.049  65.893  0.00  0.00
ATOM   3163  H2  WAT   552      29.127  35.685  65.585  0.00  0.00
TER       0              0
ATOM   3164  O   WAT   553      28.059   8.457  46.291  0.00  0.00
ATOM   3165  H1  WAT   553      27.270   7.936  46.444  0.00  0.00
ATOM   3166  H2  WAT   553      28.395   8.646  47.167  0.00  0.00
TER       0              0
ATOM   3167  O   WAT   554      28.391  15.840  18.438  0.00  0.00
ATOM   3168  H1  WAT   554      29.311  15.867  18.176  0.00  0.00
ATOM   3169  H2  WAT   554      28.128  14.930  18.296  0.00  0.00
TER       0              0
ATOM   3170  O   WAT   555      54.621  11.889  54.559  0.00  0.00
ATOM   3171  H1  WAT   555      54.065  12.613  54.273  0.00  0.00
ATOM   3172  H2  WAT   555      54.453  11.192  53.924  0.00  0.00
TER       0              0
ATOM   3173  O   WAT   556      58.790  21.316  34.295  0.00  0.00
ATOM   3174  H1  WAT   556      58.568  22.079  34.829  0.00  0.00
ATOM   3175  H2  WAT   556      59.717  21.432  34.086  0.00  0.00
TER       0              0
ATOM   3176  O   WAT   557      62.483  29.235  54.606  0.00  0.00
ATOM   3177  H1  WAT   557      61.683  28.769  54.849  0.00  0.00
ATOM   3178  H2  WAT   557      63.117  28.542  54.424  0.00  0.00
TER       0              0
ATOM   3179  O   WAT   558       7.514  52.112  24.918  0.00  0.00
ATOM   3180  H1  WAT   558       7.292  52.865  24.371  0.00  0.00
ATOM   3181  H2  WAT   558       8.022  52.481  25.640  0.00  0.00
TER       0              0
ATOM   3182  O   WAT   559       0.124  13.534  46.334  0.00  0.00
ATOM   3183  H1  WAT   559       0.210  12.896  45.626  0.00  0.00
ATOM   3184  H2  WAT   559       0.702  14.253  46.080  0.00  0.00
TER       0              0
ATOM   3185  O   WAT   560      19.189  20.288   6.979  0.00  0.00
ATOM   3186  H1  WAT   560      18.455  19.907   7.460  0.00  0.00
ATOM   3187  H2  WAT   560      19.629  20.848   7.618  0.00  0.00
TER       0              0
ATOM   3188  O   WAT   561      33.560  21.135  57.693  0.00  0.00
ATOM   3189  H1  WAT   561      33.280  20.278  57.373  0.00  0.00
ATOM   3190  H2  WAT   561      34.509  21.141  57.562  0.00  0.00
TER       0              0
ATOM   3191  O   WAT   562      61.027  19.776  39.926  0.00  0.00
ATOM   3192  H1  WAT   562      60.831  20.711  39.869  0.00  0.00
ATOM   3193  H2  WAT   562      61.433  19.667  40.785  0.00  0.00
TER       0              0
ATOM   3194  O   WAT   563      30.394  14.969  32.840  0.00  0.00
ATOM   3195  H1  WAT   563      30.422  15.908  32.655  0.00  0.00
ATOM   3196  H2  WAT   563      31.133  14.820  33.431  0.00  0.00
TER       0              0
ATOM   3197  O   WAT   564      28.694   9.947  27.639  0.00  0.00
ATOM   3198  H1  WAT   564      28.896   9.326  28.339  0.00  0.00
ATOM   3199  H2  WAT   564      29.198  10.730  27.861  0.00  0.00
TER       0              0
ATOM   3200  O   WAT   565      25.723   3.856  46.268  0.00  0.00
ATOM   3201  H1  WAT   565      25.086   3.143  46.306  0.00  0.00
ATOM   3202  H2  WAT   565      25.249   4.579  45.857  0.00  0.00
TER       0              0
ATOM   3203  O   WAT   566      10.016  26.481   5.931  0.00  0.00
ATOM   3204  H1  WAT   566       9.227  26.915   6.254  0.00  0.00
ATOM   3205  H2  WAT   566      10.549  26.338   6.714  0.00  0.00
TER       0              0
ATOM   3206  O   WAT   567       5.511  36.649  10.185  0.00  0.00
ATOM   3207  H1  WAT   567       6.453  36.761  10.314  0.00  0.00
ATOM   3208  H2  WAT   567       5.113  37.325  10.734  0.00  0.00
TER       0              0
ATOM   3209  O   WAT   568      56.738  36.194  14.492  0.00  0.00
ATOM   3210  H1  WAT   568      56.438  36.354  15.387  0.00  0.00
ATOM   3211  H2  WAT   568      56.133  35.536  14.151  0.00  0.00
TER       0              0
ATOM   3212  O   WAT   569       9.742  18.539  21.228  0.00  0.00
ATOM   3213  H1  WAT   569      10.364  19.244  21.405  0.00  0.00
ATOM   3214  H2  WAT   569       9.168  18.891  20.547  0.00  0.00
TER       0              0
ATOM   3215  O   WAT   570       6.070  11.195  19.062  0.00  0.00
ATOM   3216  H1  WAT   570       6.081  11.743  18.278  0.00  0.00
ATOM   3217  H2  WAT   570       6.893  11.396  19.506  0.00  0.00
TER       0              0
ATOM   3218  O   WAT   571      11.640  36.685  58.406  0.00  0.00
ATOM   3219  H1  WAT   571      12.219  37.366  58.750  0.00  0.00
ATOM   3220  H2  WAT   571      11.880  35.898  58.895  0.00  0.00
TER       0              0
ATOM   3221  O   WAT   572      41.919  56.995  31.055  0.00  0.00
ATOM   3222  H1  WAT   572      42.787  56.818  30.694  0.00  0.00
ATOM   3223  H2  WAT   572      41.323  56.876  30.316  0.00  0.00
TER       0              0
ATOM   3224  O   WAT   573      44.572  17.713  26.308  0.00  0.00
ATOM   3225  H1  WAT   573      45.051  18.523  26.481  0.00  0.00
ATOM   3226  H2  WAT   573      45.252  17.069  26.114  0.00  0.00
TER       0              0
ATOM   3227  O   WAT   574      34.682  24.399  48.109  0.00  0.00
ATOM   3228  H1  WAT   574      33.890  24.927  48.009  0.00  0.00
ATOM   3229  H2  WAT   574      34.462  23.559  47.706  0.00  0.00
TER       0              0
ATOM   3230  O   WAT   575      33.523  31.684  66.010  0.00  0.00
ATOM   3231  H1  WAT   575      33.566  32.613  66.238  0.00  0.00
ATOM   3232  H2  WAT   575      33.092  31.274  66.760  0.00  0.00
TER       0              0
ATOM   3233  O   WAT   576      45.312  35.115   8.303  0.00  0.00
ATOM   3234  H1  WAT   576      45.278  35.068   9.259  0.00  0.00
ATOM   3235  H2  WAT   576      46.058  34.566   8.062  0.00  0.00
TER       0              0
ATOM   3236  O   WAT   577      14.840  47.168  48.590  0.00  0.00
ATOM   3237  H1  WAT   577      13.913  47.237  48.361  0.00  0.00
ATOM   3238  H2  WAT   577      15.284  47.034  47.753  0.00  0.00
TER       0              0
ATOM   3239  O   WAT   578      29.115  27.979   7.090  0.00  0.00
ATOM   3240  H1  WAT   578      29.691  27.217   7.149  0.00  0.00
ATOM   3241  H2  WAT   578      28.232  27.619   7.176  0.00  0.00
TER       0              0
ATOM   3242  O   WAT   579      45.620  25.774   0.490  0.00  0.00
ATOM   3243  H1  WAT   579      45.708  26.167   1.358  0.00  0.00
ATOM   3244  H2  WAT   579      44.770  26.080   0.174  0.00  0.00
TER       0              0
ATOM   3245  O   WAT   580      17.212  25.652  38.697  0.00  0.00
ATOM   3246  H1  WAT   580      16.317  25.939  38.874  0.00  0.00
ATOM   3247  H2  WAT   580      17.166  24.696  38.716  0.00  0.00
TER       0              0
ATOM   3248  O   WAT   581      26.591   8.908  15.150  0.00  0.00
ATOM   3249  H1  WAT   581      26.428   7.977  15.002  0.00  0.00
ATOM   3250  H2  WAT   581      27.499   9.038  14.879  0.00  0.00
TER       0              0
ATOM   3251  O   WAT   582      26.228  40.595  56.144  0.00  0.00
ATOM   3252  H1  WAT   582      27.057  40.116  56.129  0.00  0.00
ATOM   3253  H2  WAT   582      26.344  41.251  56.832  0.00  0.00
TER       0              0
ATOM   3254  O   WAT   583       0.371  14.602  38.548  0.00  0.00
ATOM   3255  H1  WAT   583       0.665  14.722  39.451  0.00  0.00
ATOM   3256  H2  WAT   583      -0.088  15.415  38.336  0.00  0.00
TER       0              0
ATOM   3257  O   WAT   584      55.318  53.933  37.645  0.00  0.00
ATOM   3258  H1  WAT   584      55.716  54.481  36.969  0.00  0.00
ATOM   3259  H2  WAT   584      54.549  53.551  37.222  0.00  0.00
TER       0              0
ATOM   3260  O   WAT   585      36.673  17.412  51.016  0.00  0.00
ATOM   3261  H1  WAT   585      36.241  16.757  51.565  0.00  0.00
ATOM   3262  H2  WAT   585      37.032  16.911  50.283  0.00  0.00
TER       0              0
ATOM   3263  O   WAT   586      25.963  24.359  45.219  0.00  0.00
ATOM   3264  H1  WAT   586      25.499  23.775  44.620  0.00  0.00
ATOM   3265  H2  WAT   586      25.570  25.219  45.067  0.00  0.00
TER       0              0
ATOM   3266  O   WAT   587      34.470   3.386  18.673  0.00  0.00
ATOM   3267  H1  WAT   587      34.609   3.321  19.618  0.00  0.00
ATOM   3268  H2  WAT   587      33.586   3.743  18.585  0.00  0.00
TER       0              0
ATOM   3269  O   WAT   588      16.362   6.166  38.194  0.00  0.00
ATOM   3270  H1  WAT   588      17.267   6.411  38.384  0.00  0.00
ATOM   3271  H2  WAT   588      15.874   6.987  38.252  0.00  0.00
TER       0              0
ATOM   3272  O   WAT   589      33.240  35.061   6.058  0.00  0.00
ATOM   3273  H1  WAT   589      33.206  35.375   6.962  0.00  0.00
ATOM   3274  H2  WAT   589      32.476  35.456   5.639  0.00  0.00
TER       0              0
ATOM   3275  O   WAT   590      20.145  32.584  34.737  0.00  0.00
ATOM   3276  H1  WAT   590      20.896  33.031  35.128  0.00  0.00
ATOM   3277  H2  WAT   590      20.226  32.756  33.799  0.00  0.00
TER       0              0
ATOM   3278  O   WAT   591      13.970  32.142  34.996  0.00  0.00
ATOM   3279  H1  WAT   591      13.382  32.749  34.548  0.00  0.00
ATOM   3280  H2  WAT   591      14.619  31.904  34.334  0.00  0.00
TER       0              0
ATOM   3281  O   WAT   592      31.897  24.838  43.080  0.00  0.00
ATOM   3282  H1  WAT   592      31.402  25.448  43.627  0.00  0.00
ATOM   3283  H2  WAT   592      31.643  25.059  42.184  0.00  0.00
TER       0              0
ATOM   3284  O   WAT   593      11.429   2.000  37.806  0.00  0.00
ATOM   3285  H1  WAT   593      11.829   1.150  37.624  0.00  0.00
ATOM   3286  H2  WAT   593      11.959   2.369  38.513  0.00  0.00
TER       0              0
ATOM   3287  O   WAT   594      43.587  22.478  17.475  0.00  0.00
ATOM   3288  H1  WAT   594      44.372  23.005  17.326  0.00  0.00
ATOM   3289  H2  WAT   594      43.528  21.914  16.703  0.00  0.00
TER       0              0
ATOM   3290  O   WAT   595      38.615  54.591  45.746  0.00  0.00
ATOM   3291  H1  WAT   595      38.676  53.718  45.357  0.00  0.00
ATOM   3292  H2  WAT   595      37.834  54.976  45.349  0.00  0.00
TER       0              0
ATOM   3293  O   WAT   596      34.402  14.494  36.668  0.00  0.00
ATOM   3294  H1  WAT   596      33.663  13.890  36.590  0.00  0.00
ATOM   3295  H2  WAT   596      34.245  15.153  35.992  0.00  0.00
TER       0              0
ATOM   3296  O   WAT   597      55.095  53.760  40.338  0.00  0.00
ATOM   3297  H1  WAT   597      55.549  54.454  40.817  0.00  0.00
ATOM   3298  H2  WAT   597      55.401  53.853  39.436  0.00  0.00
TER       0              0
ATOM   3299  O   WAT   598      24.627  35.744   7.318  0.00  0.00
ATOM   3300  H1  WAT   598      25.431  36.053   7.735  0.00  0.00
ATOM   3301  H2  WAT   598      24.174  36.543   7.048  0.00  0.00
TER       0              0
ATOM   3302  O   WAT   599      33.654  48.883  41.264  0.00  0.00
ATOM   3303  H1  WAT   599      34.287  49.464  41.688  0.00  0.00
ATOM   3304  H2  WAT   599      32.832  49.047  41.728  0.00  0.00
TER       0              0
ATOM   3305  O   WAT   600      45.979  40.207  57.577  0.00  0.00
ATOM   3306  H1  WAT   600      46.330  40.326  58.460  0.00  0.00
ATOM   3307  H2  WAT   600      45.573  41.047  57.365  0.00  0.00
TER       0              0
ATOM   3308  O   WAT   601      35.811  43.756  60.410  0.00  0.00
ATOM   3309  H1  WAT   601      35.510  42.898  60.710  0.00  0.00
ATOM   3310  H2  WAT   601      35.375  43.881  59.567  0.00  0.00
TER       0              0
ATOM   3311  O   WAT   602      49.330   8.072  23.158  0.00  0.00
ATOM   3312  H1  WAT   602      49.614   7.984  24.068  0.00  0.00
ATOM   3313  H2  WAT   602      49.635   7.269  22.734  0.00  0.00
TER       0              0
ATOM   3314  O   WAT   603      53.472  47.089  35.769  0.00  0.00
ATOM   3315  H1  WAT   603      53.143  46.369  36.309  0.00  0.00
ATOM   3316  H2  WAT   603      54.375  46.844  35.568  0.00  0.00
TER       0              0
ATOM   3317  O   WAT   604       4.833   7.924  23.129  0.00  0.00
ATOM   3318  H1  WAT   604       5.338   7.122  23.258  0.00  0.00
ATOM   3319  H2  WAT   604       5.487   8.623  23.142  0.00  0.00
TER       0              0
ATOM   3320  O   WAT   605      32.969  59.800  16.370  0.00  0.00
ATOM   3321  H1  WAT   605      32.930  58.932  16.772  0.00  0.00
ATOM   3322  H2  WAT   605      32.112  60.187  16.553  0.00  0.00
TER       0              0
ATOM   3323  O   WAT   606      27.412  53.751  19.454  0.00  0.00
ATOM   3324  H1  WAT   606      27.106  54.215  20.234  0.00  0.00
ATOM   3325  H2  WAT   606      26.742  53.088  19.291  0.00  0.00
TER       0              0
ATOM   3326  O   WAT   607      50.883  26.258  57.054  0.00  0.00
ATOM   3327  H1  WAT   607      50.982  26.786  56.261  0.00  0.00
ATOM   3328  H2  WAT   607      50.041  25.817  56.944  0.00  0.00
TER       0              0
ATOM   3329  O   WAT   608      19.983  14.326  31.930  0.00  0.00
ATOM   3330  H1  WAT   608      20.111  14.269  30.983  0.00  0.00
ATOM   3331  H2  WAT   608      19.427  15.096  32.050  0.00  0.00
TER       0              0
ATOM   3332  O   WAT   609      29.471  61.862  32.551  0.00  0.00
ATOM   3333  H1  WAT   609      30.223  61.728  33.127  0.00  0.00
ATOM   3334  H2  WAT   609      29.563  62.763  32.241  0.00  0.00
TER       0              0
ATOM   3335  O   WAT   610      15.672  25.880   4.681  0.00  0.00
ATOM   3336  H1  WAT   610      15.508  26.812   4.536  0.00  0.00
ATOM   3337  H2  WAT   610      16.341  25.651   4.035  0.00  0.00
TER       0              0
ATOM   3338  O   WAT   611      14.343   0.935  42.270  0.00  0.00
ATOM   3339  H1  WAT   611      13.441   0.733  42.517  0.00  0.00
ATOM   3340  H2  WAT   611      14.802   1.042  43.103  0.00  0.00
TER       0              0
ATOM   3341  O   WAT   612      30.610   3.684  42.998  0.00  0.00
ATOM   3342  H1  WAT   612      30.016   3.963  43.694  0.00  0.00
ATOM   3343  H2  WAT   612      31.484   3.787  43.374  0.00  0.00
TER       0              0
ATOM   3344  O   WAT   613       4.916  40.736   9.367  0.00  0.00
ATOM   3345  H1  WAT   613       4.816  41.590   8.947  0.00  0.00
ATOM   3346  H2  WAT   613       4.046  40.535   9.713  0.00  0.00
TER       0              0
ATOM   3347  O   WAT   614      50.807  44.103  51.240  0.00  0.00
ATOM   3348  H1  WAT   614      49.856  44.209  51.244  0.00  0.00
ATOM   3349  H2  WAT   614      51.148  44.982  51.405  0.00  0.00
TER       0              0
ATOM   3350  O   WAT   615      19.659  42.643   2.704  0.00  0.00
ATOM   3351  H1  WAT   615      20.233  42.616   3.470  0.00  0.00
ATOM   3352  H2  WAT   615      20.253  42.571   1.957  0.00  0.00
TER       0              0
ATOM   3353  O   WAT   616      52.774  46.430  17.688  0.00  0.00
ATOM   3354  H1  WAT   616      53.633  46.347  17.275  0.00  0.00
ATOM   3355  H2  WAT   616      52.423  45.539  17.693  0.00  0.00
TER       0              0
ATOM   3356  O   WAT   617      48.103  21.032  41.891  0.00  0.00
ATOM   3357  H1  WAT   617      47.900  21.836  41.415  0.00  0.00
ATOM   3358  H2  WAT   617      48.963  20.769  41.562  0.00  0.00
TER       0              0
ATOM   3359  O   WAT   618      48.776  42.332  19.398  0.00  0.00
ATOM   3360  H1  WAT   618      49.061  41.548  18.929  0.00  0.00
ATOM   3361  H2  WAT   618      49.574  42.849  19.508  0.00  0.00
TER       0              0
ATOM   3362  O   WAT   619       8.502  34.012  40.343  0.00  0.00
ATOM   3363  H1  WAT   619       8.100  34.830  40.637  0.00  0.00
ATOM   3364  H2  WAT   619       8.079  33.335  40.870  0.00  0.00
TER       0              0
ATOM   3365  O   WAT   620      24.062  38.802  39.803  0.00  0.00
ATOM   3366  H1  WAT   620      24.273  38.115  39.171  0.00  0.00
ATOM   3367  H2  WAT   620      23.188  38.575  40.122  0.00  0.00
TER       0              0
ATOM   3368  O   WAT   621       3.517  22.386  46.354  0.00  0.00
ATOM   3369  H1  WAT   621       2.784  22.701  46.884  0.00  0.00
ATOM   3370  H2  WAT   621       3.357  21.448  46.257  0.00  0.00
TER       0              0
ATOM   3371  O   WAT   622      14.714  30.594  25.451  0.00  0.00
ATOM   3372  H1  WAT   622      14.272  29.892  24.974  0.00  0.00
ATOM   3373  H2  WAT   622      15.310  30.980  24.809  0.00  0.00
TER       0              0
ATOM   3374  O   WAT   623      64.359  32.653  30.486  0.00  0.00
ATOM   3375  H1  WAT   623      64.590  32.666  31.415  0.00  0.00
ATOM   3376  H2  WAT   623      63.631  33.270  30.412  0.00  0.00
TER       0              0
ATOM   3377  O   WAT   624      25.205  23.331  53.286  0.00  0.00
ATOM   3378  H1  WAT   624      25.011  22.486  52.880  0.00  0.00
ATOM   3379  H2  WAT   624      24.848  23.977  52.677  0.00  0.00
TER       0              0
ATOM   3380  O   WAT   625      19.173  42.883  -1.653  0.00  0.00
ATOM   3381  H1  WAT   625      19.985  43.041  -1.172  0.00  0.00
ATOM   3382  H2  WAT   625      19.399  42.202  -2.287  0.00  0.00
TER       0              0
ATOM   3383  O   WAT   626      16.529  50.660  34.557  0.00  0.00
ATOM   3384  H1  WAT   626      16.743  51.589  34.479  0.00  0.00
ATOM   3385  H2  WAT   626      15.573  50.637  34.601  0.00  0.00
TER       0              0
ATOM   3386  O   WAT   627      14.691  31.718   4.157  0.00  0.00
ATOM   3387  H1  WAT   627      15.399  32.311   3.903  0.00  0.00
ATOM   3388  H2  WAT   627      14.956  31.381   5.012  0.00  0.00
TER       0              0
ATOM   3389  O   WAT   628      27.966  46.299  15.187  0.00  0.00
ATOM   3390  H1  WAT   628      28.636  46.291  15.871  0.00  0.00
ATOM   3391  H2  WAT   628      27.571  45.428  15.231  0.00  0.00
TER       0              0
ATOM   3392  O   WAT   629      21.754  38.122  49.472  0.00  0.00
ATOM   3393  H1  WAT   629      22.303  38.362  48.726  0.00  0.00
ATOM   3394  H2  WAT   629      21.709  38.918  50.002  0.00  0.00
TER       0              0
ATOM   3395  O   WAT   630      43.316   8.375  42.852  0.00  0.00
ATOM   3396  H1  WAT   630      42.707   8.350  42.114  0.00  0.00
ATOM   3397  H2  WAT   630      42.757   8.307  43.626  0.00  0.00
TER       0              0
ATOM   3398  O   WAT   631       1.065  25.306  19.016  0.00  0.00
ATOM   3399  H1  WAT   631       1.373  25.938  19.666  0.00  0.00
ATOM   3400  H2  WAT   631       0.816  24.537  19.528  0.00  0.00
TER       0              0
ATOM   3401  O   WAT   632      35.636  19.269  62.792  0.00  0.00
ATOM   3402  H1  WAT   632      34.915  19.786  62.431  0.00  0.00
ATOM   3403  H2  WAT   632      35.523  19.329  63.740  0.00  0.00
TER       0              0
ATOM   3404  O   WAT   633      62.154  20.285  50.109  0.00  0.00
ATOM   3405  H1  WAT   633      61.840  19.392  50.250  0.00  0.00
ATOM   3406  H2  WAT   633      61.914  20.483  49.204  0.00  0.00
TER       0              0
ATOM   3407  O   WAT   634      36.855  51.107  25.056  0.00  0.00
ATOM   3408  H1  WAT   634      36.245  51.558  25.640  0.00  0.00
ATOM   3409  H2  WAT   634      36.509  50.217  24.991  0.00  0.00
TER       0              0
ATOM   3410  O   WAT   635      17.833   7.747  51.229  0.00  0.00
ATOM   3411  H1  WAT   635      18.292   8.574  51.078  0.00  0.00
ATOM   3412  H2  WAT   635      16.907   7.988  51.253  0.00  0.00
TER       0              0
ATOM   3413  O   WAT   636      32.576  48.904  18.181  0.00  0.00
ATOM   3414  H1  WAT   636      31.791  48.582  18.624  0.00  0.00
ATOM   3415  H2  WAT   636      33.282  48.761  18.811  0.00  0.00
TER       0              0
ATOM   3416  O   WAT   637      47.523  24.426  52.615  0.00  0.00
ATOM   3417  H1  WAT   637      47.349  24.149  51.715  0.00  0.00
ATOM   3418  H2  WAT   637      46.656  24.555  52.998  0.00  0.00
TER       0              0
ATOM   3419  O   WAT   638      29.873   3.311  21.407  0.00  0.00
ATOM   3420  H1  WAT   638      29.875   2.481  21.884  0.00  0.00
ATOM   3421  H2  WAT   638      29.756   3.977  22.085  0.00  0.00
TER       0              0
ATOM   3422  O   WAT   639      22.723  45.114  21.480  0.00  0.00
ATOM   3423  H1  WAT   639      21.941  44.565  21.537  0.00  0.00
ATOM   3424  H2  WAT   639      22.435  45.973  21.790  0.00  0.00
TER       0              0
ATOM   3425  O   WAT   640      58.863  42.707   9.806  0.00  0.00
ATOM   3426  H1  WAT   640      58.526  42.787  10.698  0.00  0.00
ATOM   3427  H2  WAT   640      59.760  43.036   9.859  0.00  0.00
TER       0              0
ATOM   3428  O   WAT   641       7.857  27.184  52.653  0.00  0.00
ATOM   3429  H1  WAT   641       7.185  26.538  52.870  0.00  0.00
ATOM   3430  H2  WAT   641       8.066  27.013  51.734  0.00  0.00
TER       0              0
ATOM   3431  O   WAT   642      46.533   3.943  12.373  0.00  0.00
ATOM   3432  H1  WAT   642      45.615   4.182  12.247  0.00  0.00
ATOM   3433  H2  WAT   642      46.876   4.611  12.966  0.00  0.00
TER       0              0
ATOM   3434  O   WAT   643      16.039  20.992  34.052  0.00  0.00
ATOM   3435  H1  WAT   643      15.620  20.388  34.665  0.00  0.00
ATOM   3436  H2  WAT   643      15.569  20.860  33.228  0.00  0.00
TER       0              0
ATOM   3437  O   WAT   644      52.177  21.991  20.499  0.00  0.00
ATOM   3438  H1  WAT   644      51.430  21.581  20.934  0.00  0.00
ATOM   3439  H2  WAT   644      52.388  21.399  19.777  0.00  0.00
TER       0              0
ATOM   3440  O   WAT   645      61.344  21.392  47.761  0.00  0.00
ATOM   3441  H1  WAT   645      61.240  21.388  46.809  0.00  0.00
ATOM   3442  H2  WAT   645      60.550  21.817  48.087  0.00  0.00
TER       0              0
ATOM   3443  O   WAT   646      51.173  26.625  14.738  0.00  0.00
ATOM   3444  H1  WAT   646      51.400  25.862  15.271  0.00  0.00
ATOM   3445  H2  WAT   646      51.609  27.358  15.172  0.00  0.00
TER       0              0
ATOM   3446  O   WAT   647       3.586  30.756  35.281  0.00  0.00
ATOM   3447  H1  WAT   647       3.513  30.601  34.339  0.00  0.00
ATOM   3448  H2  WAT   647       2.683  30.870  35.576  0.00  0.00
TER       0              0
ATOM   3449  O   WAT   648      33.644  66.144  30.769  0.00  0.00
ATOM   3450  H1  WAT   648      33.350  67.043  30.918  0.00  0.00
ATOM   3451  H2  WAT   648      33.610  65.735  31.634  0.00  0.00
TER       0              0
ATOM   3452  O   WAT   649      51.978  42.238  33.819  0.00  0.00
ATOM   3453  H1  WAT   649      51.335  42.937  33.939  0.00  0.00
ATOM   3454  H2  WAT   649      52.804  42.696  33.665  0.00  0.00
TER       0              0
ATOM   3455  O   WAT   650      16.109  49.236  55.346  0.00  0.00
ATOM   3456  H1  WAT   650      16.083  49.328  54.393  0.00  0.00
ATOM   3457  H2  WAT   650      15.604  48.442  55.523  0.00  0.00
TER       0              0
ATOM   3458  O   WAT   651      24.189  -2.320  40.773  0.00  0.00
ATOM   3459  H1  WAT   651      24.969  -2.691  41.186  0.00  0.00
ATOM   3460  H2  WAT   651      24.466  -2.114  39.880  0.00  0.00
TER       0              0
ATOM   3461  O   WAT   652      13.969  46.745  25.276  0.00  0.00
ATOM   3462  H1  WAT   652      13.210  47.324  25.202  0.00  0.00
ATOM   3463  H2  WAT   652      14.412  46.824  24.431  0.00  0.00
TER       0              0
ATOM   3464  O   WAT   653       1.964  55.586  31.701  0.00  0.00
ATOM   3465  H1  WAT   653       2.205  54.896  31.083  0.00  0.00
ATOM   3466  H2  WAT   653       1.698  55.117  32.492  0.00  0.00
TER       0              0
ATOM   3467  O   WAT   654      37.120  15.596  49.030  0.00  0.00
ATOM   3468  H1  WAT   654      37.359  15.470  48.112  0.00  0.00
ATOM   3469  H2  WAT   654      36.201  15.330  49.076  0.00  0.00
TER       0              0
ATOM   3470  O   WAT   655      41.613  42.743  53.190  0.00  0.00
ATOM   3471  H1  WAT   655      42.208  42.077  53.534  0.00  0.00
ATOM   3472  H2  WAT   655      42.188  43.452  52.901  0.00  0.00
TER       0              0
ATOM   3473  O   WAT   656      11.773  48.493  25.368  0.00  0.00
ATOM   3474  H1  WAT   656      11.112  48.997  25.843  0.00  0.00
ATOM   3475  H2  WAT   656      11.703  48.798  24.463  0.00  0.00
TER       0              0
ATOM   3476  O   WAT   657      54.932   6.800  48.538  0.00  0.00
ATOM   3477  H1  WAT   657      54.219   7.320  48.169  0.00  0.00
ATOM   3478  H2  WAT   657      55.712   7.341  48.414  0.00  0.00
TER       0              0
ATOM   3479  O   WAT   658      41.689  16.756   3.153  0.00  0.00
ATOM   3480  H1  WAT   658      42.645  16.707   3.177  0.00  0.00
ATOM   3481  H2  WAT   658      41.429  16.077   2.531  0.00  0.00
TER       0              0
ATOM   3482  O   WAT   659      46.838  52.510  31.220  0.00  0.00
ATOM   3483  H1  WAT   659      46.843  51.833  30.543  0.00  0.00
ATOM   3484  H2  WAT   659      47.506  53.135  30.938  0.00  0.00
TER       0              0
ATOM   3485  O   WAT   660      22.941  39.068  53.333  0.00  0.00
ATOM   3486  H1  WAT   660      22.616  39.490  52.537  0.00  0.00
ATOM   3487  H2  WAT   660      22.360  38.318  53.460  0.00  0.00
TER       0              0
ATOM   3488  O   WAT   661      26.537   8.118  21.326  0.00  0.00
ATOM   3489  H1  WAT   661      26.554   7.431  20.660  0.00  0.00
ATOM   3490  H2  WAT   661      25.669   8.045  21.724  0.00  0.00
TER       0              0
ATOM   3491  O   WAT   662      44.795  37.678  56.875  0.00  0.00
ATOM   3492  H1  WAT   662      45.333  38.427  57.131  0.00  0.00
ATOM   3493  H2  WAT   662      45.208  37.348  56.077  0.00  0.00
TER       0              0
ATOM   3494  O   WAT   663      33.291   4.149   8.682  0.00  0.00
ATOM   3495  H1  WAT   663      34.026   4.319   8.094  0.00  0.00
ATOM   3496  H2  WAT   663      33.327   4.859   9.323  0.00  0.00
TER       0              0
ATOM   3497  O   WAT   664      56.048  37.813   5.752  0.00  0.00
ATOM   3498  H1  WAT   664      56.704  38.310   6.241  0.00  0.00
ATOM   3499  H2  WAT   664      56.358  37.834   4.846  0.00  0.00
TER       0              0
ATOM   3500  O   WAT   665      14.328  19.638  41.492  0.00  0.00
ATOM   3501  H1  WAT   665      13.387  19.633  41.666  0.00  0.00
ATOM   3502  H2  WAT   665      14.655  18.846  41.920  0.00  0.00
TER       0              0
ATOM   3503  O   WAT   666      12.557  35.033  27.834  0.00  0.00
ATOM   3504  H1  WAT   666      11.806  34.581  27.450  0.00  0.00
ATOM   3505  H2  WAT   666      13.285  34.831  27.246  0.00  0.00
TER       0              0
ATOM   3506  O   WAT   667      47.614  34.185  14.915  0.00  0.00
ATOM   3507  H1  WAT   667      47.527  35.085  15.229  0.00  0.00
ATOM   3508  H2  WAT   667      48.030  34.270  14.057  0.00  0.00
TER       0              0
ATOM   3509  O   WAT   668      20.614  48.614   9.142  0.00  0.00
ATOM   3510  H1  WAT   668      20.849  47.963   8.481  0.00  0.00
ATOM   3511  H2  WAT   668      20.390  49.397   8.639  0.00  0.00
TER       0              0
ATOM   3512  O   WAT   669      40.947   2.055  32.812  0.00  0.00
ATOM   3513  H1  WAT   669      41.621   1.847  32.164  0.00  0.00
ATOM   3514  H2  WAT   669      40.631   1.203  33.110  0.00  0.00
TER       0              0
ATOM   3515  O   WAT   670       0.334  34.062  35.247  0.00  0.00
ATOM   3516  H1  WAT   670      -0.486  34.212  35.717  0.00  0.00
ATOM   3517  H2  WAT   670       0.900  33.626  35.884  0.00  0.00
TER       0              0
ATOM   3518  O   WAT   671      14.915  49.927  13.831  0.00  0.00
ATOM   3519  H1  WAT   671      15.801  49.587  13.702  0.00  0.00
ATOM   3520  H2  WAT   671      14.861  50.682  13.246  0.00  0.00
TER       0              0
ATOM   3521  O   WAT   672      25.851  64.238  49.989  0.00  0.00
ATOM   3522  H1  WAT   672      24.984  63.912  50.230  0.00  0.00
ATOM   3523  H2  WAT   672      25.889  65.118  50.363  0.00  0.00
TER       0              0
ATOM   3524  O   WAT   673       2.072  39.109  18.678  0.00  0.00
ATOM   3525  H1  WAT   673       2.720  39.388  19.325  0.00  0.00
ATOM   3526  H2  WAT   673       2.304  38.201  18.483  0.00  0.00
TER       0              0
ATOM   3527  O   WAT   674      15.971  29.127  40.297  0.00  0.00
ATOM   3528  H1  WAT   674      16.635  28.479  40.059  0.00  0.00
ATOM   3529  H2  WAT   674      15.265  28.989  39.665  0.00  0.00
TER       0              0
ATOM   3530  O   WAT   675      37.939  37.414  49.824  0.00  0.00
ATOM   3531  H1  WAT   675      38.423  37.559  49.011  0.00  0.00
ATOM   3532  H2  WAT   675      38.450  36.755  50.293  0.00  0.00
TER       0              0
ATOM   3533  O   WAT   676      43.108  46.962  47.770  0.00  0.00
ATOM   3534  H1  WAT   676      42.988  46.162  48.280  0.00  0.00
ATOM   3535  H2  WAT   676      42.671  47.641  48.284  0.00  0.00
TER       0              0
ATOM   3536  O   WAT   677      15.427  45.755  35.496  0.00  0.00
ATOM   3537  H1  WAT   677      15.839  46.087  34.699  0.00  0.00
ATOM   3538  H2  WAT   677      14.525  45.564  35.238  0.00  0.00
TER       0              0
ATOM   3539  O   WAT   678      47.029  11.677   8.740  0.00  0.00
ATOM   3540  H1  WAT   678      46.832  11.561   7.811  0.00  0.00
ATOM   3541  H2  WAT   678      47.351  10.822   9.025  0.00  0.00
TER       0              0
ATOM   3542  O   WAT   679      25.260  16.377  46.027  0.00  0.00
ATOM   3543  H1  WAT   679      24.860  16.361  46.897  0.00  0.00
ATOM   3544  H2  WAT   679      26.077  15.889  46.130  0.00  0.00
TER       0              0
ATOM   3545  O   WAT   680      10.591   9.370  23.208  0.00  0.00
ATOM   3546  H1  WAT   680      11.396   9.342  22.689  0.00  0.00
ATOM   3547  H2  WAT   680       9.900   9.135  22.589  0.00  0.00
TER       0              0
ATOM   3548  O   WAT   681      17.756  23.569  20.562  0.00  0.00
ATOM   3549  H1  WAT   681      18.121  22.733  20.273  0.00  0.00
ATOM   3550  H2  WAT   681      18.512  24.152  20.626  0.00  0.00
TER       0              0
ATOM   3551  O   WAT   682      30.306  36.736  38.827  0.00  0.00
ATOM   3552  H1  WAT   682      30.317  36.224  38.019  0.00  0.00
ATOM   3553  H2  WAT   682      31.140  37.206  38.825  0.00  0.00
TER       0              0
ATOM   3554  O   WAT   683      29.058  19.616  53.094  0.00  0.00
ATOM   3555  H1  WAT   683      28.591  19.674  52.260  0.00  0.00
ATOM   3556  H2  WAT   683      29.507  20.458  53.175  0.00  0.00
TER       0              0
ATOM   3557  O   WAT   684      47.186  64.435  22.313  0.00  0.00
ATOM   3558  H1  WAT   684      47.582  63.988  21.565  0.00  0.00
ATOM   3559  H2  WAT   684      47.270  63.813  23.036  0.00  0.00
TER       0              0
ATOM   3560  O   WAT   685      50.242  38.932  57.927  0.00  0.00
ATOM   3561  H1  WAT   685      49.693  38.437  57.318  0.00  0.00
ATOM   3562  H2  WAT   685      49.988  38.613  58.793  0.00  0.00
TER       0              0
ATOM   3563  O   WAT   686      31.127  22.573  23.042  0.00  0.00
ATOM   3564  H1  WAT   686      30.903  23.456  23.336  0.00  0.00
ATOM   3565  H2  WAT   686      32.012  22.426  23.377  0.00  0.00
TER       0              0
ATOM   3566  O   WAT   687      12.535  10.701  47.411  0.00  0.00
ATOM   3567  H1  WAT   687      12.808  10.079  46.736  0.00  0.00
ATOM   3568  H2  WAT   687      12.265  10.151  48.147  0.00  0.00
TER       0              0
ATOM   3569  O   WAT   688      18.738  30.039   7.635  0.00  0.00
ATOM   3570  H1  WAT   688      19.253  29.634   6.937  0.00  0.00
ATOM   3571  H2  WAT   688      17.968  29.477   7.721  0.00  0.00
TER       0              0
ATOM   3572  O   WAT   689      41.675  51.805  20.595  0.00  0.00
ATOM   3573  H1  WAT   689      41.815  52.490  19.941  0.00  0.00
ATOM   3574  H2  WAT   689      40.972  51.267  20.231  0.00  0.00
TER       0              0
ATOM   3575  O   WAT   690      58.349  24.459  57.282  0.00  0.00
ATOM   3576  H1  WAT   690      58.565  23.803  57.945  0.00  0.00
ATOM   3577  H2  WAT   690      57.808  23.989  56.647  0.00  0.00
TER       0              0
ATOM   3578  O   WAT   691      10.052  46.247  58.470  0.00  0.00
ATOM   3579  H1  WAT   691      10.312  46.161  59.387  0.00  0.00
ATOM   3580  H2  WAT   691      10.666  46.884  58.105  0.00  0.00
TER       0              0
ATOM   3581  O   WAT   692      34.466  61.129  11.256  0.00  0.00
ATOM   3582  H1  WAT   692      34.034  61.289  12.095  0.00  0.00
ATOM   3583  H2  WAT   692      34.413  61.967  10.796  0.00  0.00
TER       0              0
ATOM   3584  O   WAT   693      42.688  29.807  64.752  0.00  0.00
ATOM   3585  H1  WAT   693      42.640  29.213  64.002  0.00  0.00
ATOM   3586  H2  WAT   693      43.621  29.855  64.960  0.00  0.00
TER       0              0
ATOM   3587  O   WAT   694      57.913  58.327  21.446  0.00  0.00
ATOM   3588  H1  WAT   694      57.894  59.281  21.523  0.00  0.00
ATOM   3589  H2  WAT   694      57.437  58.015  22.215  0.00  0.00
TER       0              0
ATOM   3590  O   WAT   695      59.559  26.525  20.853  0.00  0.00
ATOM   3591  H1  WAT   695      59.350  26.900  21.708  0.00  0.00
ATOM   3592  H2  WAT   695      58.938  25.805  20.748  0.00  0.00
TER       0              0
ATOM   3593  O   WAT   696      12.274  25.179  11.276  0.00  0.00
ATOM   3594  H1  WAT   696      13.075  25.188  10.752  0.00  0.00
ATOM   3595  H2  WAT   696      12.413  24.480  11.915  0.00  0.00
TER       0              0
ATOM   3596  O   WAT   697      16.439  33.780  37.592  0.00  0.00
ATOM   3597  H1  WAT   697      17.236  34.304  37.508  0.00  0.00
ATOM   3598  H2  WAT   697      16.646  32.957  37.149  0.00  0.00
TER       0              0
ATOM   3599  O   WAT   698      19.575  40.074  -2.465  0.00  0.00
ATOM   3600  H1  WAT   698      18.802  39.724  -2.908  0.00  0.00
ATOM   3601  H2  WAT   698      19.741  39.458  -1.751  0.00  0.00
TER       0              0
ATOM   3602  O   WAT   699      44.081  59.930  30.273  0.00  0.00
ATOM   3603  H1  WAT   699      43.844  60.454  31.038  0.00  0.00
ATOM   3604  H2  WAT   699      43.513  60.255  29.574  0.00  0.00
TER       0              0
ATOM   3605  O   WAT   700      36.803  31.564   2.173  0.00  0.00
ATOM   3606  H1  WAT   700      36.441  30.683   2.081  0.00  0.00
ATOM   3607  H2  WAT   700      37.076  31.804   1.288  0.00  0.00
TER       0              0
ATOM   3608  O   WAT   701      23.486  58.610  51.677  0.00  0.00
ATOM   3609  H1  WAT   701      23.339  58.084  52.463  0.00  0.00
ATOM   3610  H2  WAT   701      24.435  58.731  51.643  0.00  0.00
TER       0              0
ATOM   3611  O   WAT   702      59.093  30.198  30.259  0.00  0.00
ATOM   3612  H1  WAT   702      58.298  29.669  30.316  0.00  0.00
ATOM   3613  H2  WAT   702      59.801  29.559  30.179  0.00  0.00
TER       0              0
ATOM   3614  O   WAT   703      61.964  23.497  34.767  0.00  0.00
ATOM   3615  H1  WAT   703      61.475  23.701  35.564  0.00  0.00
ATOM   3616  H2  WAT   703      62.672  22.924  35.061  0.00  0.00
TER       0              0
ATOM   3617  O   WAT   704      22.078  36.526  53.616  0.00  0.00
ATOM   3618  H1  WAT   704      22.258  36.106  54.458  0.00  0.00
ATOM   3619  H2  WAT   704      22.152  35.819  52.975  0.00  0.00
TER       0              0
ATOM   3620  O   WAT   705      61.436  38.496  15.266  0.00  0.00
ATOM   3621  H1  WAT   705      60.592  38.672  14.851  0.00  0.00
ATOM   3622  H2  WAT   705      61.639  37.593  15.024  0.00  0.00
TER       0              0
ATOM   3623  O   WAT   706      21.980  18.025  14.401  0.00  0.00
ATOM   3624  H1  WAT   706      21.462  18.791  14.647  0.00  0.00
ATOM   3625  H2  WAT   706      21.385  17.491  13.874  0.00  0.00
TER       0              0
ATOM   3626  O   WAT   707      56.259  49.265  19.700  0.00  0.00
ATOM   3627  H1  WAT   707      56.810  48.950  18.984  0.00  0.00
ATOM   3628  H2  WAT   707      55.364  49.082  19.413  0.00  0.00
TER       0              0
ATOM   3629  O   WAT   708      14.332  36.051  47.258  0.00  0.00
ATOM   3630  H1  WAT   708      14.555  35.124  47.173  0.00  0.00
ATOM   3631  H2  WAT   708      14.295  36.372  46.356  0.00  0.00
TER       0              0
ATOM   3632  O   WAT   709      43.850  18.973  21.783  0.00  0.00
ATOM   3633  H1  WAT   709      43.151  18.327  21.681  0.00  0.00
ATOM   3634  H2  WAT   709      44.012  19.291  20.894  0.00  0.00
TER       0              0
ATOM   3635  O   WAT   710      48.544  16.986  25.434  0.00  0.00
ATOM   3636  H1  WAT   710      48.315  16.059  25.496  0.00  0.00
ATOM   3637  H2  WAT   710      48.066  17.300  24.667  0.00  0.00
TER       0              0
ATOM   3638  O   WAT   711      54.040  36.344  11.744  0.00  0.00
ATOM   3639  H1  WAT   711      53.522  36.470  10.949  0.00  0.00
ATOM   3640  H2  WAT   711      53.447  36.581  12.457  0.00  0.00
TER       0              0
ATOM   3641  O   WAT   712      56.770  23.307  52.042  0.00  0.00
ATOM   3642  H1  WAT   712      56.017  22.855  51.661  0.00  0.00
ATOM   3643  H2  WAT   712      56.632  24.229  51.823  0.00  0.00
TER       0              0
ATOM   3644  O   WAT   713       1.658  38.819  51.359  0.00  0.00
ATOM   3645  H1  WAT   713       2.321  39.337  50.903  0.00  0.00
ATOM   3646  H2  WAT   713       1.491  38.078  50.775  0.00  0.00
TER       0              0
ATOM   3647  O   WAT   714      57.782  40.678  50.855  0.00  0.00
ATOM   3648  H1  WAT   714      58.728  40.789  50.757  0.00  0.00
ATOM   3649  H2  WAT   714      57.550  40.019  50.200  0.00  0.00
TER       0              0
ATOM   3650  O   WAT   715      64.584  52.075  28.603  0.00  0.00
ATOM   3651  H1  WAT   715      64.201  52.314  29.447  0.00  0.00
ATOM   3652  H2  WAT   715      64.836  52.911  28.210  0.00  0.00
TER       0              0
ATOM   3653  O   WAT   716      26.442  25.839  63.446  0.00  0.00
ATOM   3654  H1  WAT   716      25.768  25.936  62.773  0.00  0.00
ATOM   3655  H2  WAT   716      26.707  24.921  63.389  0.00  0.00
TER       0              0
ATOM   3656  O   WAT   717      11.950  49.045  11.000  0.00  0.00
ATOM   3657  H1  WAT   717      12.238  48.349  10.409  0.00  0.00
ATOM   3658  H2  WAT   717      12.292  49.849  10.609  0.00  0.00
TER       0              0
ATOM   3659  O   WAT   718      32.285  43.707   1.789  0.00  0.00
ATOM   3660  H1  WAT   718      31.637  43.801   1.091  0.00  0.00
ATOM   3661  H2  WAT   718      32.444  44.602   2.090  0.00  0.00
TER       0              0
ATOM   3662  O   WAT   719      13.153   6.353  42.489  0.00  0.00
ATOM   3663  H1  WAT   719      13.722   6.122  43.223  0.00  0.00
ATOM   3664  H2  WAT   719      13.583   5.972  41.723  0.00  0.00
TER       0              0
ATOM   3665  O   WAT   720      39.308  20.533   9.172  0.00  0.00
ATOM   3666  H1  WAT   720      39.745  19.741   8.858  0.00  0.00
ATOM   3667  H2  WAT   720      38.376  20.314   9.156  0.00  0.00
TER       0              0
ATOM   3668  O   WAT   721      42.281  20.290  38.830  0.00  0.00
ATOM   3669  H1  WAT   721      42.567  21.123  39.205  0.00  0.00
ATOM   3670  H2  WAT   721      41.456  20.496  38.391  0.00  0.00
TER       0              0
ATOM   3671  O   WAT   722      44.264  16.411  42.856  0.00  0.00
ATOM   3672  H1  WAT   722      44.337  17.290  43.228  0.00  0.00
ATOM   3673  H2  WAT   722      44.201  16.555  41.912  0.00  0.00
TER       0              0
ATOM   3674  O   WAT   723      59.145  55.524  32.552  0.00  0.00
ATOM   3675  H1  WAT   723      58.329  55.093  32.299  0.00  0.00
ATOM   3676  H2  WAT   723      59.717  55.418  31.792  0.00  0.00
TER       0              0
ATOM   3677  O   WAT   724      30.229  11.032   6.095  0.00  0.00
ATOM   3678  H1  WAT   724      29.410  10.582   6.299  0.00  0.00
ATOM   3679  H2  WAT   724      29.981  11.952   6.007  0.00  0.00
TER       0              0
ATOM   3680  O   WAT   725      63.770  30.475  25.476  0.00  0.00
ATOM   3681  H1  WAT   725      64.025  30.723  26.365  0.00  0.00
ATOM   3682  H2  WAT   725      64.000  31.235  24.941  0.00  0.00
TER       0              0
ATOM   3683  O   WAT   726      23.151  31.883  11.097  0.00  0.00
ATOM   3684  H1  WAT   726      23.742  32.565  11.416  0.00  0.00
ATOM   3685  H2  WAT   726      22.651  32.305  10.398  0.00  0.00
TER       0              0
ATOM   3686  O   WAT   727      37.877   8.203  25.326  0.00  0.00
ATOM   3687  H1  WAT   727      37.778   7.818  24.455  0.00  0.00
ATOM   3688  H2  WAT   727      38.743   8.609  25.312  0.00  0.00
TER       0              0
ATOM   3689  O   WAT   728      28.360  60.640  17.371  0.00  0.00
ATOM   3690  H1  WAT   728      28.508  59.843  17.881  0.00  0.00
ATOM   3691  H2  WAT   728      27.704  61.125  17.871  0.00  0.00
TER       0              0
ATOM   3692  O   WAT   729      55.992  17.477  22.200  0.00  0.00
ATOM   3693  H1  WAT   729      56.136  17.901  21.354  0.00  0.00
ATOM   3694  H2  WAT   729      56.163  16.550  22.035  0.00  0.00
TER       0              0
ATOM   3695  O   WAT   730      33.900  54.606  52.679  0.00  0.00
ATOM   3696  H1  WAT   730      34.529  54.330  53.346  0.00  0.00
ATOM   3697  H2  WAT   730      34.203  55.473  52.408  0.00  0.00
TER       0              0
ATOM   3698  O   WAT   731      11.901   9.176  49.411  0.00  0.00
ATOM   3699  H1  WAT   731      11.217   8.566  49.133  0.00  0.00
ATOM   3700  H2  WAT   731      12.386   8.702  50.086  0.00  0.00
TER       0              0
ATOM   3701  O   WAT   732      23.568  47.614  35.733  0.00  0.00
ATOM   3702  H1  WAT   732      22.790  47.181  35.380  0.00  0.00
ATOM   3703  H2  WAT   732      24.081  47.850  34.960  0.00  0.00
TER       0              0
ATOM   3704  O   WAT   733      50.780   6.582  14.830  0.00  0.00
ATOM   3705  H1  WAT   733      51.428   7.198  15.172  0.00  0.00
ATOM   3706  H2  WAT   733      50.623   5.974  15.553  0.00  0.00
TER       0              0
ATOM   3707  O   WAT   734      21.136   5.050  13.341  0.00  0.00
ATOM   3708  H1  WAT   734      20.222   5.327  13.275  0.00  0.00
ATOM   3709  H2  WAT   734      21.139   4.403  14.046  0.00  0.00
TER       0              0
ATOM   3710  O   WAT   735      40.012  33.780  64.570  0.00  0.00
ATOM   3711  H1  WAT   735      40.931  33.524  64.651  0.00  0.00
ATOM   3712  H2  WAT   735      39.542  33.171  65.140  0.00  0.00
TER       0              0
ATOM   3713  O   WAT   736      29.836  46.578  19.276  0.00  0.00
ATOM   3714  H1  WAT   736      30.352  46.803  20.050  0.00  0.00
ATOM   3715  H2  WAT   736      28.945  46.852  19.495  0.00  0.00
TER       0              0
ATOM   3716  O   WAT   737      61.663  18.619  43.967  0.00  0.00
ATOM   3717  H1  WAT   737      62.211  17.860  44.168  0.00  0.00
ATOM   3718  H2  WAT   737      60.768  18.316  44.119  0.00  0.00
TER       0              0
ATOM   3719  O   WAT   738       9.160  28.625  24.262  0.00  0.00
ATOM   3720  H1  WAT   738       9.704  28.044  24.794  0.00  0.00
ATOM   3721  H2  WAT   738       8.643  28.034  23.715  0.00  0.00
TER       0              0
ATOM   3722  O   WAT   739      39.113  34.458  -0.109  0.00  0.00
ATOM   3723  H1  WAT   739      38.405  34.209  -0.703  0.00  0.00
ATOM   3724  H2  WAT   739      39.191  33.719   0.494  0.00  0.00
TER       0              0
ATOM   3725  O   WAT   740      22.409  50.363  58.952  0.00  0.00
ATOM   3726  H1  WAT   740      23.146  49.762  59.064  0.00  0.00
ATOM   3727  H2  WAT   740      21.881  49.968  58.259  0.00  0.00
TER       0              0
ATOM   3728  O   WAT   741      14.450  50.094   5.881  0.00  0.00
ATOM   3729  H1  WAT   741      14.198  49.711   5.041  0.00  0.00
ATOM   3730  H2  WAT   741      13.792  49.772   6.498  0.00  0.00
TER       0              0
ATOM   3731  O   WAT   742      42.425  45.811  39.237  0.00  0.00
ATOM   3732  H1  WAT   742      42.189  44.894  39.092  0.00  0.00
ATOM   3733  H2  WAT   742      41.587  46.260  39.341  0.00  0.00
TER       0              0
ATOM   3734  O   WAT   743      26.229  30.519  65.442  0.00  0.00
ATOM   3735  H1  WAT   743      26.932  30.597  66.087  0.00  0.00
ATOM   3736  H2  WAT   743      26.318  29.630  65.098  0.00  0.00
TER       0              0
ATOM   3737  O   WAT   744      59.627  29.915  55.793  0.00  0.00
ATOM   3738  H1  WAT   744      59.982  30.743  55.468  0.00  0.00
ATOM   3739  H2  WAT   744      58.929  29.696  55.176  0.00  0.00
TER       0              0
ATOM   3740  O   WAT   745      12.495  33.583  62.985  0.00  0.00
ATOM   3741  H1  WAT   745      12.845  34.232  62.374  0.00  0.00
ATOM   3742  H2  WAT   745      11.667  33.959  63.286  0.00  0.00
TER       0              0
ATOM   3743  O   WAT   746      17.241   5.147  42.874  0.00  0.00
ATOM   3744  H1  WAT   746      17.499   4.854  43.748  0.00  0.00
ATOM   3745  H2  WAT   746      17.520   4.439  42.293  0.00  0.00
TER       0              0
ATOM   3746  O   WAT   747      35.237  50.563  19.189  0.00  0.00
ATOM   3747  H1  WAT   747      34.954  50.400  20.089  0.00  0.00
ATOM   3748  H2  WAT   747      34.869  51.420  18.973  0.00  0.00
TER       0              0
ATOM   3749  O   WAT   748       1.614  36.099  50.031  0.00  0.00
ATOM   3750  H1  WAT   748       1.086  35.331  49.812  0.00  0.00
ATOM   3751  H2  WAT   748       1.717  36.563  49.200  0.00  0.00
TER       0              0
ATOM   3752  O   WAT   749      30.637  40.893  45.822  0.00  0.00
ATOM   3753  H1  WAT   749      30.585  40.159  45.210  0.00  0.00
ATOM   3754  H2  WAT   749      30.078  40.634  46.554  0.00  0.00
TER       0              0
ATOM   3755  O   WAT   750      24.048  47.762  38.494  0.00  0.00
ATOM   3756  H1  WAT   750      23.404  47.058  38.573  0.00  0.00
ATOM   3757  H2  WAT   750      24.065  47.967  37.559  0.00  0.00
TER       0              0
ATOM   3758  O   WAT   751      22.834   5.896  17.868  0.00  0.00
ATOM   3759  H1  WAT   751      22.762   5.651  16.946  0.00  0.00
ATOM   3760  H2  WAT   751      21.930   6.033  18.151  0.00  0.00
TER       0              0
ATOM   3761  O   WAT   752      28.656  28.728  51.863  0.00  0.00
ATOM   3762  H1  WAT   752      29.248  28.080  52.245  0.00  0.00
ATOM   3763  H2  WAT   752      28.987  29.569  52.179  0.00  0.00
TER       0              0
ATOM   3764  O   WAT   753      46.449   5.256  46.532  0.00  0.00
ATOM   3765  H1  WAT   753      47.382   5.188  46.733  0.00  0.00
ATOM   3766  H2  WAT   753      46.021   5.298  47.387  0.00  0.00
TER       0              0
ATOM   3767  O   WAT   754      35.447  44.185   2.222  0.00  0.00
ATOM   3768  H1  WAT   754      35.138  43.977   3.104  0.00  0.00
ATOM   3769  H2  WAT   754      34.713  44.644   1.813  0.00  0.00
TER       0              0
ATOM   3770  O   WAT   755      42.722  68.618  44.651  0.00  0.00
ATOM   3771  H1  WAT   755      42.224  68.885  45.424  0.00  0.00
ATOM   3772  H2  WAT   755      43.638  68.703  44.915  0.00  0.00
TER       0              0
ATOM   3773  O   WAT   756      35.220  20.358  65.264  0.00  0.00
ATOM   3774  H1  WAT   756      35.507  21.196  64.903  0.00  0.00
ATOM   3775  H2  WAT   756      34.285  20.476  65.429  0.00  0.00
TER       0              0
ATOM   3776  O   WAT   757      40.888   7.785   7.612  0.00  0.00
ATOM   3777  H1  WAT   757      41.415   8.561   7.802  0.00  0.00
ATOM   3778  H2  WAT   757      40.638   7.448   8.472  0.00  0.00
TER       0              0
ATOM   3779  O   WAT   758      42.011  57.139  47.696  0.00  0.00
ATOM   3780  H1  WAT   758      42.341  57.801  47.089  0.00  0.00
ATOM   3781  H2  WAT   758      41.811  57.626  48.496  0.00  0.00
TER       0              0
ATOM   3782  O   WAT   759      59.443  32.447  54.563  0.00  0.00
ATOM   3783  H1  WAT   759      60.388  32.473  54.709  0.00  0.00
ATOM   3784  H2  WAT   759      59.220  33.334  54.280  0.00  0.00
TER       0              0
ATOM   3785  O   WAT   760      38.440  49.909  43.003  0.00  0.00
ATOM   3786  H1  WAT   760      37.943  49.271  42.492  0.00  0.00
ATOM   3787  H2  WAT   760      38.604  49.472  43.838  0.00  0.00
TER       0              0
ATOM   3788  O   WAT   761      14.026  42.638   0.627  0.00  0.00
ATOM   3789  H1  WAT   761      14.291  43.552   0.723  0.00  0.00
ATOM   3790  H2  WAT   761      13.094  42.635   0.844  0.00  0.00
TER       0              0
ATOM   3791  O   WAT   762      45.984  15.528  50.190  0.00  0.00
ATOM   3792  H1  WAT   762      45.668  14.762  50.669  0.00  0.00
ATOM   3793  H2  WAT   762      45.481  15.526  49.376  0.00  0.00
TER       0              0
ATOM   3794  O   WAT   763       2.954  43.444  35.757  0.00  0.00
ATOM   3795  H1  WAT   763       2.529  43.812  36.532  0.00  0.00
ATOM   3796  H2  WAT   763       2.920  42.497  35.892  0.00  0.00
TER       0              0
ATOM   3797  O   WAT   764      34.106   7.555  39.235  0.00  0.00
ATOM   3798  H1  WAT   764      33.849   7.302  40.122  0.00  0.00
ATOM   3799  H2  WAT   764      33.627   6.954  38.665  0.00  0.00
TER       0              0
ATOM   3800  O   WAT   765      12.735   6.721  46.845  0.00  0.00
ATOM   3801  H1  WAT   765      12.108   6.575  47.554  0.00  0.00
ATOM   3802  H2  WAT   765      13.121   5.859  46.687  0.00  0.00
TER       0              0
ATOM   3803  O   WAT   766      34.974  54.081  41.440  0.00  0.00
ATOM   3804  H1  WAT   766      35.910  53.918  41.555  0.00  0.00
ATOM   3805  H2  WAT   766      34.636  54.175  42.330  0.00  0.00
TER       0              0
ATOM   3806  O   WAT   767      61.394  10.851  16.589  0.00  0.00
ATOM   3807  H1  WAT   767      62.043  11.284  17.143  0.00  0.00
ATOM   3808  H2  WAT   767      60.679  10.630  17.185  0.00  0.00
TER       0              0
ATOM   3809  O   WAT   768      43.004   4.411  21.535  0.00  0.00
ATOM   3810  H1  WAT   768      43.268   3.998  22.356  0.00  0.00
ATOM   3811  H2  WAT   768      43.550   3.992  20.869  0.00  0.00
TER       0              0
ATOM   3812  O   WAT   769       4.484  36.282  52.725  0.00  0.00
ATOM   3813  H1  WAT   769       3.864  36.760  52.175  0.00  0.00
ATOM   3814  H2  WAT   769       5.186  36.025  52.127  0.00  0.00
TER       0              0
ATOM   3815  O   WAT   770      46.599   8.746  36.941  0.00  0.00
ATOM   3816  H1  WAT   770      46.751   9.670  37.137  0.00  0.00
ATOM   3817  H2  WAT   770      45.864   8.748  36.327  0.00  0.00
TER       0              0
ATOM   3818  O   WAT   771      19.671  14.259  44.076  0.00  0.00
ATOM   3819  H1  WAT   771      20.227  15.021  44.240  0.00  0.00
ATOM   3820  H2  WAT   771      20.287  13.548  43.898  0.00  0.00
TER       0              0
ATOM   3821  O   WAT   772      15.963  24.801   7.619  0.00  0.00
ATOM   3822  H1  WAT   772      16.405  24.023   7.279  0.00  0.00
ATOM   3823  H2  WAT   772      16.244  25.509   7.038  0.00  0.00
TER       0              0
ATOM   3824  O   WAT   773      46.777  16.800  47.569  0.00  0.00
ATOM   3825  H1  WAT   773      46.270  17.449  48.057  0.00  0.00
ATOM   3826  H2  WAT   773      46.307  16.701  46.742  0.00  0.00
TER       0              0
ATOM   3827  O   WAT   774      20.147  33.330  66.127  0.00  0.00
ATOM   3828  H1  WAT   774      19.763  32.499  66.408  0.00  0.00
ATOM   3829  H2  WAT   774      20.883  33.467  66.723  0.00  0.00
TER       0              0
ATOM   3830  O   WAT   775      20.282  61.250  17.011  0.00  0.00
ATOM   3831  H1  WAT   775      20.228  62.071  16.522  0.00  0.00
ATOM   3832  H2  WAT   775      20.703  60.639  16.406  0.00  0.00
TER       0              0
ATOM   3833  O   WAT   776      39.555  47.216  30.450  0.00  0.00
ATOM   3834  H1  WAT   776      38.665  47.220  30.801  0.00  0.00
ATOM   3835  H2  WAT   776      39.608  46.408  29.939  0.00  0.00
TER       0              0
ATOM   3836  O   WAT   777      61.955  31.905  18.846  0.00  0.00
ATOM   3837  H1  WAT   777      62.403  31.059  18.835  0.00  0.00
ATOM   3838  H2  WAT   777      62.246  32.340  18.044  0.00  0.00
TER       0              0
ATOM   3839  O   WAT   778      27.784  14.264  39.133  0.00  0.00
ATOM   3840  H1  WAT   778      27.972  14.939  38.481  0.00  0.00
ATOM   3841  H2  WAT   778      27.342  14.732  39.842  0.00  0.00
TER       0              0
ATOM   3842  O   WAT   779      42.017  50.540  47.591  0.00  0.00
ATOM   3843  H1  WAT   779      42.220  50.530  46.656  0.00  0.00
ATOM   3844  H2  WAT   779      41.359  49.853  47.701  0.00  0.00
TER       0              0
ATOM   3845  O   WAT   780      34.657  26.411  62.710  0.00  0.00
ATOM   3846  H1  WAT   780      33.847  26.457  63.219  0.00  0.00
ATOM   3847  H2  WAT   780      34.833  27.318  62.458  0.00  0.00
TER       0              0
ATOM   3848  O   WAT   781      41.763  42.877  42.698  0.00  0.00
ATOM   3849  H1  WAT   781      42.476  43.253  42.181  0.00  0.00
ATOM   3850  H2  WAT   781      41.323  42.276  42.097  0.00  0.00
TER       0              0
ATOM   3851  O   WAT   782      26.101   7.097  38.350  0.00  0.00
ATOM   3852  H1  WAT   782      25.193   7.186  38.640  0.00  0.00
ATOM   3853  H2  WAT   782      26.240   6.153  38.280  0.00  0.00
TER       0              0
ATOM   3854  O   WAT   783      34.512  13.617  15.111  0.00  0.00
ATOM   3855  H1  WAT   783      34.101  14.125  15.811  0.00  0.00
ATOM   3856  H2  WAT   783      34.501  14.201  14.353  0.00  0.00
TER       0              0
ATOM   3857  O   WAT   784      30.454  50.201  58.755  0.00  0.00
ATOM   3858  H1  WAT   784      29.808  49.586  58.407  0.00  0.00
ATOM   3859  H2  WAT   784      30.284  50.218  59.697  0.00  0.00
TER       0              0
ATOM   3860  O   WAT   785      51.932  11.601  23.521  0.00  0.00
ATOM   3861  H1  WAT   785      52.600  10.917  23.561  0.00  0.00
ATOM   3862  H2  WAT   785      51.567  11.527  22.639  0.00  0.00
TER       0              0
ATOM   3863  O   WAT   786      27.644  27.179   2.125  0.00  0.00
ATOM   3864  H1  WAT   786      26.810  26.940   1.720  0.00  0.00
ATOM   3865  H2  WAT   786      27.600  28.130   2.222  0.00  0.00
TER       0              0
ATOM   3866  O   WAT   787      31.538  16.227  37.126  0.00  0.00
ATOM   3867  H1  WAT   787      32.054  16.947  36.763  0.00  0.00
ATOM   3868  H2  WAT   787      31.659  16.300  38.073  0.00  0.00
TER       0              0
ATOM   3869  O   WAT   788      15.393   3.982  28.835  0.00  0.00
ATOM   3870  H1  WAT   788      15.844   3.143  28.736  0.00  0.00
ATOM   3871  H2  WAT   788      15.417   4.157  29.775  0.00  0.00
TER       0              0
ATOM   3872  O   WAT   789      11.667  45.048  19.566  0.00  0.00
ATOM   3873  H1  WAT   789      12.412  45.028  18.966  0.00  0.00
ATOM   3874  H2  WAT   789      11.882  44.400  20.237  0.00  0.00
TER       0              0
ATOM   3875  O   WAT   790      53.828  51.683  23.710  0.00  0.00
ATOM   3876  H1  WAT   790      53.359  50.855  23.813  0.00  0.00
ATOM   3877  H2  WAT   790      54.736  51.472  23.926  0.00  0.00
TER       0              0
ATOM   3878  O   WAT   791      51.088  34.317  48.261  0.00  0.00
ATOM   3879  H1  WAT   791      51.020  34.286  47.307  0.00  0.00
ATOM   3880  H2  WAT   791      50.568  35.080  48.514  0.00  0.00
TER       0              0
ATOM   3881  O   WAT   792      52.162  10.637  35.174  0.00  0.00
ATOM   3882  H1  WAT   792      52.807  10.876  34.509  0.00  0.00
ATOM   3883  H2  WAT   792      51.716   9.871  34.812  0.00  0.00
TER       0              0
ATOM   3884  O   WAT   793      59.192   9.104  37.645  0.00  0.00
ATOM   3885  H1  WAT   793      59.146   9.122  38.601  0.00  0.00
ATOM   3886  H2  WAT   793      58.951   9.991  37.376  0.00  0.00
TER       0              0
ATOM   3887  O   WAT   794      36.252  22.714  64.274  0.00  0.00
ATOM   3888  H1  WAT   794      36.953  23.342  64.446  0.00  0.00
ATOM   3889  H2  WAT   794      35.930  22.946  63.403  0.00  0.00
TER       0              0
ATOM   3890  O   WAT   795       9.317  20.070  37.024  0.00  0.00
ATOM   3891  H1  WAT   795       8.581  20.078  37.636  0.00  0.00
ATOM   3892  H2  WAT   795       9.790  19.263  37.228  0.00  0.00
TER       0              0
ATOM   3893  O   WAT   796      24.531  -2.176  46.154  0.00  0.00
ATOM   3894  H1  WAT   796      24.960  -2.990  46.420  0.00  0.00
ATOM   3895  H2  WAT   796      24.470  -1.663  46.960  0.00  0.00
TER       0              0
ATOM   3896  O   WAT   797      20.285  53.835   7.635  0.00  0.00
ATOM   3897  H1  WAT   797      19.465  54.231   7.340  0.00  0.00
ATOM   3898  H2  WAT   797      20.934  54.532   7.545  0.00  0.00
TER       0              0
ATOM   3899  O   WAT   798      50.382   5.914  21.838  0.00  0.00
ATOM   3900  H1  WAT   798      50.202   4.975  21.803  0.00  0.00
ATOM   3901  H2  WAT   798      50.788   6.112  20.994  0.00  0.00
TER       0              0
ATOM   3902  O   WAT   799      33.299  40.274  59.150  0.00  0.00
ATOM   3903  H1  WAT   799      32.686  41.000  59.262  0.00  0.00
ATOM   3904  H2  WAT   799      33.935  40.385  59.857  0.00  0.00
TER       0              0
ATOM   3905  O   WAT   800      50.185  55.592  27.031  0.00  0.00
ATOM   3906  H1  WAT   800      50.092  56.111  27.830  0.00  0.00
ATOM   3907  H2  WAT   800      49.969  56.199  26.324  0.00  0.00
TER       0              0
ATOM   3908  O   WAT   801      40.625   8.936  60.967  0.00  0.00
ATOM   3909  H1  WAT   801      40.193   8.860  60.116  0.00  0.00
ATOM   3910  H2  WAT   801      41.492   8.554  60.831  0.00  0.00
TER       0              0
ATOM   3911  O   WAT   802       5.298  52.688  42.364  0.00  0.00
ATOM   3912  H1  WAT   802       5.915  52.041  42.707  0.00  0.00
ATOM   3913  H2  WAT   802       4.746  52.914  43.114  0.00  0.00
TER       0              0
ATOM   3914  O   WAT   803      33.606  27.878  49.452  0.00  0.00
ATOM   3915  H1  WAT   803      33.754  28.759  49.109  0.00  0.00
ATOM   3916  H2  WAT   803      33.384  27.355  48.682  0.00  0.00
TER       0              0
ATOM   3917  O   WAT   804      27.110  -0.646  28.837  0.00  0.00
ATOM   3918  H1  WAT   804      27.574  -0.133  28.176  0.00  0.00
ATOM   3919  H2  WAT   804      26.547  -0.012  29.282  0.00  0.00
TER       0              0
ATOM   3920  O   WAT   805      41.602  54.254  16.184  0.00  0.00
ATOM   3921  H1  WAT   805      42.030  53.489  15.800  0.00  0.00
ATOM   3922  H2  WAT   805      42.306  54.893  16.296  0.00  0.00
TER       0              0
ATOM   3923  O   WAT   806      35.146  63.157  17.163  0.00  0.00
ATOM   3924  H1  WAT   806      34.903  62.601  17.904  0.00  0.00
ATOM   3925  H2  WAT   806      35.352  62.541  16.460  0.00  0.00
TER       0              0
ATOM   3926  O   WAT   807      32.079  35.018  60.952  0.00  0.00
ATOM   3927  H1  WAT   807      31.745  35.877  60.696  0.00  0.00
ATOM   3928  H2  WAT   807      32.725  35.205  61.633  0.00  0.00
TER       0              0
ATOM   3929  O   WAT   808      21.994  46.684  14.739  0.00  0.00
ATOM   3930  H1  WAT   808      22.410  45.954  14.280  0.00  0.00
ATOM   3931  H2  WAT   808      21.435  46.268  15.394  0.00  0.00
TER       0              0
ATOM   3932  O   WAT   809      24.689  60.835  14.344  0.00  0.00
ATOM   3933  H1  WAT   809      25.328  60.152  14.549  0.00  0.00
ATOM   3934  H2  WAT   809      24.839  61.033  13.420  0.00  0.00
TER       0              0
ATOM   3935  O   WAT   810      23.945  13.664  55.316  0.00  0.00
ATOM   3936  H1  WAT   810      23.538  12.867  55.654  0.00  0.00
ATOM   3937  H2  WAT   810      24.845  13.629  55.638  0.00  0.00
TER       0              0
ATOM   3938  O   WAT   811      12.628  25.716  58.702  0.00  0.00
ATOM   3939  H1  WAT   811      13.100  25.732  57.869  0.00  0.00
ATOM   3940  H2  WAT   811      12.146  24.888  58.688  0.00  0.00
TER       0              0
ATOM   3941  O   WAT   812      37.924  42.325  54.553  0.00  0.00
ATOM   3942  H1  WAT   812      38.015  42.567  55.474  0.00  0.00
ATOM   3943  H2  WAT   812      37.528  41.454  54.571  0.00  0.00
TER       0              0
ATOM   3944  O   WAT   813      38.798  56.865  43.707  0.00  0.00
ATOM   3945  H1  WAT   813      39.660  56.450  43.754  0.00  0.00
ATOM   3946  H2  WAT   813      38.986  57.802  43.650  0.00  0.00
TER       0              0
ATOM   3947  O   WAT   814      25.501  56.379   7.851  0.00  0.00
ATOM   3948  H1  WAT   814      25.693  57.314   7.921  0.00  0.00
ATOM   3949  H2  WAT   814      26.272  55.948   8.220  0.00  0.00
TER       0              0
ATOM   3950  O   WAT   815      38.097  61.813  15.534  0.00  0.00
ATOM   3951  H1  WAT   815      37.191  61.510  15.593  0.00  0.00
ATOM   3952  H2  WAT   815      38.582  61.234  16.123  0.00  0.00
TER       0              0
ATOM   3953  O   WAT   816      30.066  27.695  47.314  0.00  0.00
ATOM   3954  H1  WAT   816      29.974  28.319  46.594  0.00  0.00
ATOM   3955  H2  WAT   816      30.209  28.241  48.088  0.00  0.00
TER       0              0
ATOM   3956  O   WAT   817      34.989  46.262  17.380  0.00  0.00
ATOM   3957  H1  WAT   817      35.223  45.523  17.942  0.00  0.00
ATOM   3958  H2  WAT   817      35.537  46.982  17.692  0.00  0.00
TER       0              0
ATOM   3959  O   WAT   818      20.718  33.360  54.953  0.00  0.00
ATOM   3960  H1  WAT   818      19.829  33.088  54.725  0.00  0.00
ATOM   3961  H2  WAT   818      21.268  32.977  54.269  0.00  0.00
TER       0              0
ATOM   3962  O   WAT   819      50.006  10.444  12.913  0.00  0.00
ATOM   3963  H1  WAT   819      49.895   9.494  12.897  0.00  0.00
ATOM   3964  H2  WAT   819      49.388  10.747  13.578  0.00  0.00
TER       0              0
ATOM   3965  O   WAT   820      30.371  63.016  19.815  0.00  0.00
ATOM   3966  H1  WAT   820      30.625  62.105  19.958  0.00  0.00
ATOM   3967  H2  WAT   820      30.109  63.330  20.681  0.00  0.00
TER       0              0
ATOM   3968  O   WAT   821      64.584  37.111  25.711  0.00  0.00
ATOM   3969  H1  WAT   821      65.146  36.447  25.313  0.00  0.00
ATOM   3970  H2  WAT   821      64.179  37.559  24.969  0.00  0.00
TER       0              0
ATOM   3971  O   WAT   822      29.146  30.159  -1.575  0.00  0.00
ATOM   3972  H1  WAT   822      29.397  31.078  -1.479  0.00  0.00
ATOM   3973  H2  WAT   822      29.548  29.722  -0.824  0.00  0.00
TER       0              0
ATOM   3974  O   WAT   823      30.693  28.210  54.315  0.00  0.00
ATOM   3975  H1  WAT   823      30.823  29.114  54.601  0.00  0.00
ATOM   3976  H2  WAT   823      31.129  28.161  53.465  0.00  0.00
TER       0              0
ATOM   3977  O   WAT   824      27.227  34.031  67.802  0.00  0.00
ATOM   3978  H1  WAT   824      27.239  34.258  66.872  0.00  0.00
ATOM   3979  H2  WAT   824      27.737  34.722  68.223  0.00  0.00
TER       0              0
ATOM   3980  O   WAT   825       6.094   6.851  30.028  0.00  0.00
ATOM   3981  H1  WAT   825       6.115   6.541  29.122  0.00  0.00
ATOM   3982  H2  WAT   825       5.396   7.506  30.040  0.00  0.00
TER       0              0
ATOM   3983  O   WAT   826      18.723  55.784  40.427  0.00  0.00
ATOM   3984  H1  WAT   826      18.477  56.494  39.834  0.00  0.00
ATOM   3985  H2  WAT   826      18.032  55.131  40.319  0.00  0.00
TER       0              0
ATOM   3986  O   WAT   827      40.502   3.476  45.117  0.00  0.00
ATOM   3987  H1  WAT   827      39.773   4.021  44.822  0.00  0.00
ATOM   3988  H2  WAT   827      41.208   4.097  45.295  0.00  0.00
TER       0              0
ATOM   3989  O   WAT   828      20.212   6.453  46.590  0.00  0.00
ATOM   3990  H1  WAT   828      19.639   6.656  47.330  0.00  0.00
ATOM   3991  H2  WAT   828      20.746   5.720  46.895  0.00  0.00
TER       0              0
ATOM   3992  O   WAT   829       9.993  56.210  35.891  0.00  0.00
ATOM   3993  H1  WAT   829      10.366  55.492  35.378  0.00  0.00
ATOM   3994  H2  WAT   829       9.120  55.903  36.133  0.00  0.00
TER       0              0
ATOM   3995  O   WAT   830      31.940   3.837  19.587  0.00  0.00
ATOM   3996  H1  WAT   830      31.314   3.191  19.913  0.00  0.00
ATOM   3997  H2  WAT   830      31.830   4.591  20.165  0.00  0.00
TER       0              0
ATOM   3998  O   WAT   831      50.852  16.060  54.564  0.00  0.00
ATOM   3999  H1  WAT   831      50.755  16.893  55.025  0.00  0.00
ATOM   4000  H2  WAT   831      50.005  15.921  54.140  0.00  0.00
TER       0              0
ATOM   4001  O   WAT   832       2.979  55.328  28.300  0.00  0.00
ATOM   4002  H1  WAT   832       3.459  56.099  27.997  0.00  0.00
ATOM   4003  H2  WAT   832       3.651  54.759  28.676  0.00  0.00
TER       0              0
ATOM   4004  O   WAT   833      34.245   0.868  53.078  0.00  0.00
ATOM   4005  H1  WAT   833      34.510   0.978  52.165  0.00  0.00
ATOM   4006  H2  WAT   833      35.039   1.045  53.581  0.00  0.00
TER       0              0
ATOM   4007  O   WAT   834      33.199  55.634  26.604  0.00  0.00
ATOM   4008  H1  WAT   834      34.116  55.368  26.535  0.00  0.00
ATOM   4009  H2  WAT   834      32.827  55.043  27.259  0.00  0.00
TER       0              0
ATOM   4010  O   WAT   835      58.049   9.292  24.181  0.00  0.00
ATOM   4011  H1  WAT   835      57.909   9.451  23.248  0.00  0.00
ATOM   4012  H2  WAT   835      58.490  10.081  24.496  0.00  0.00
TER       0              0
ATOM   4013  O   WAT   836      26.228  -0.572  24.561  0.00  0.00
ATOM   4014  H1  WAT   836      26.123  -0.867  25.466  0.00  0.00
ATOM   4015  H2  WAT   836      25.386  -0.764  24.147  0.00  0.00
TER       0              0
ATOM   4016  O   WAT   837      22.057  59.796  14.731  0.00  0.00
ATOM   4017  H1  WAT   837      22.999  59.923  14.845  0.00  0.00
ATOM   4018  H2  WAT   837      21.954  58.849  14.634  0.00  0.00
TER       0              0
ATOM   4019  O   WAT   838      11.892  49.932  40.882  0.00  0.00
ATOM   4020  H1  WAT   838      12.041  50.826  41.190  0.00  0.00
ATOM   4021  H2  WAT   838      12.761  49.614  40.638  0.00  0.00
TER       0              0
ATOM   4022  O   WAT   839       5.227  43.021  50.458  0.00  0.00
ATOM   4023  H1  WAT   839       4.272  43.029  50.521  0.00  0.00
ATOM   4024  H2  WAT   839       5.463  43.933  50.289  0.00  0.00
TER       0              0
ATOM   4025  O   WAT   840      57.655  46.018  40.942  0.00  0.00
ATOM   4026  H1  WAT   840      56.790  45.801  40.595  0.00  0.00
ATOM   4027  H2  WAT   840      57.542  46.006  41.893  0.00  0.00
TER       0              0
ATOM   4028  O   WAT   841      23.076   8.637  17.074  0.00  0.00
ATOM   4029  H1  WAT   841      23.533   8.785  17.902  0.00  0.00
ATOM   4030  H2  WAT   841      22.782   7.728  17.121  0.00  0.00
TER       0              0
ATOM   4031  O   WAT   842      64.417  40.914  27.646  0.00  0.00
ATOM   4032  H1  WAT   842      64.549  41.842  27.453  0.00  0.00
ATOM   4033  H2  WAT   842      65.104  40.466  27.152  0.00  0.00
TER       0              0
ATOM   4034  O   WAT   843      57.344   7.320  33.299  0.00  0.00
ATOM   4035  H1  WAT   843      57.042   6.548  33.778  0.00  0.00
ATOM   4036  H2  WAT   843      58.171   7.555  33.721  0.00  0.00
TER       0              0
ATOM   4037  O   WAT   844      55.463  59.173  40.327  0.00  0.00
ATOM   4038  H1  WAT   844      54.743  59.645  39.909  0.00  0.00
ATOM   4039  H2  WAT   844      55.503  59.534  41.213  0.00  0.00
TER       0              0
ATOM   4040  O   WAT   845      41.671  60.525  17.933  0.00  0.00
ATOM   4041  H1  WAT   845      42.000  60.906  17.119  0.00  0.00
ATOM   4042  H2  WAT   845      42.397  60.614  18.550  0.00  0.00
TER       0              0
ATOM   4043  O   WAT   846      33.289  57.237  11.476  0.00  0.00
ATOM   4044  H1  WAT   846      32.581  57.873  11.579  0.00  0.00
ATOM   4045  H2  WAT   846      33.724  57.494  10.663  0.00  0.00
TER       0              0
ATOM   4046  O   WAT   847      36.902  46.627  40.032  0.00  0.00
ATOM   4047  H1  WAT   847      37.240  46.788  40.913  0.00  0.00
ATOM   4048  H2  WAT   847      36.438  45.792  40.103  0.00  0.00
TER       0              0
ATOM   4049  O   WAT   848      48.246  35.400  62.850  0.00  0.00
ATOM   4050  H1  WAT   848      47.881  36.223  62.528  0.00  0.00
ATOM   4051  H2  WAT   848      49.194  35.511  62.771  0.00  0.00
TER       0              0
ATOM   4052  O   WAT   849      42.294  11.554  31.326  0.00  0.00
ATOM   4053  H1  WAT   849      43.042  12.141  31.436  0.00  0.00
ATOM   4054  H2  WAT   849      41.738  11.729  32.086  0.00  0.00
TER       0              0
ATOM   4055  O   WAT   850      40.554  24.239  57.585  0.00  0.00
ATOM   4056  H1  WAT   850      40.933  25.104  57.427  0.00  0.00
ATOM   4057  H2  WAT   850      41.248  23.750  58.026  0.00  0.00
TER       0              0
ATOM   4058  O   WAT   851      40.663  20.230  53.830  0.00  0.00
ATOM   4059  H1  WAT   851      40.764  21.045  53.338  0.00  0.00
ATOM   4060  H2  WAT   851      39.780  19.929  53.615  0.00  0.00
TER       0              0
ATOM   4061  O   WAT   852      24.231  12.822  27.589  0.00  0.00
ATOM   4062  H1  WAT   852      24.818  13.146  26.906  0.00  0.00
ATOM   4063  H2  WAT   852      24.813  12.591  28.314  0.00  0.00
TER       0              0
ATOM   4064  O   WAT   853      35.385  36.652  50.552  0.00  0.00
ATOM   4065  H1  WAT   853      36.293  36.874  50.345  0.00  0.00
ATOM   4066  H2  WAT   853      34.864  37.260  50.028  0.00  0.00
TER       0              0
ATOM   4067  O   WAT   854      19.374   5.926  35.696  0.00  0.00
ATOM   4068  H1  WAT   854      19.616   5.108  35.261  0.00  0.00
ATOM   4069  H2  WAT   854      18.736   5.664  36.360  0.00  0.00
TER       0              0
ATOM   4070  O   WAT   855      48.695  57.519  41.904  0.00  0.00
ATOM   4071  H1  WAT   855      48.571  56.574  41.986  0.00  0.00
ATOM   4072  H2  WAT   855      48.036  57.899  42.486  0.00  0.00
TER       0              0
ATOM   4073  O   WAT   856      20.786   1.744  42.105  0.00  0.00
ATOM   4074  H1  WAT   856      20.346   0.918  41.906  0.00  0.00
ATOM   4075  H2  WAT   856      20.644   1.871  43.043  0.00  0.00
TER       0              0
ATOM   4076  O   WAT   857       1.088  39.652  45.289  0.00  0.00
ATOM   4077  H1  WAT   857       0.660  38.912  44.858  0.00  0.00
ATOM   4078  H2  WAT   857       0.550  39.823  46.062  0.00  0.00
TER       0              0
ATOM   4079  O   WAT   858      47.465  17.788  44.718  0.00  0.00
ATOM   4080  H1  WAT   858      47.031  18.567  45.066  0.00  0.00
ATOM   4081  H2  WAT   858      47.332  17.843  43.771  0.00  0.00
TER       0              0
ATOM   4082  O   WAT   859       3.034  34.316  33.894  0.00  0.00
ATOM   4083  H1  WAT   859       3.293  34.110  34.792  0.00  0.00
ATOM   4084  H2  WAT   859       3.815  34.706  33.503  0.00  0.00
TER       0              0
ATOM   4085  O   WAT   860      31.382  51.451  46.959  0.00  0.00
ATOM   4086  H1  WAT   860      31.751  52.334  46.959  0.00  0.00
ATOM   4087  H2  WAT   860      30.629  51.506  47.548  0.00  0.00
TER       0              0
ATOM   4088  O   WAT   861      49.113  26.654   5.505  0.00  0.00
ATOM   4089  H1  WAT   861      48.629  26.692   6.330  0.00  0.00
ATOM   4090  H2  WAT   861      49.148  25.721   5.291  0.00  0.00
TER       0              0
ATOM   4091  O   WAT   862      54.057  35.976  17.279  0.00  0.00
ATOM   4092  H1  WAT   862      53.693  35.973  18.164  0.00  0.00
ATOM   4093  H2  WAT   862      54.497  35.129  17.198  0.00  0.00
TER       0              0
ATOM   4094  O   WAT   863      11.621  17.454  23.808  0.00  0.00
ATOM   4095  H1  WAT   863      11.359  16.547  23.966  0.00  0.00
ATOM   4096  H2  WAT   863      11.295  17.648  22.929  0.00  0.00
TER       0              0
ATOM   4097  O   WAT   864      22.254  44.592  37.542  0.00  0.00
ATOM   4098  H1  WAT   864      21.885  43.848  38.016  0.00  0.00
ATOM   4099  H2  WAT   864      23.081  44.265  37.189  0.00  0.00
TER       0              0
ATOM   4100  O   WAT   865      43.527  42.120   4.012  0.00  0.00
ATOM   4101  H1  WAT   865      43.921  41.255   4.127  0.00  0.00
ATOM   4102  H2  WAT   865      43.684  42.567   4.843  0.00  0.00
TER       0              0
ATOM   4103  O   WAT   866       3.445  16.219  30.684  0.00  0.00
ATOM   4104  H1  WAT   866       4.294  16.321  30.252  0.00  0.00
ATOM   4105  H2  WAT   866       2.806  16.292  29.975  0.00  0.00
TER       0              0
ATOM   4106  O   WAT   867      28.886   5.725  12.287  0.00  0.00
ATOM   4107  H1  WAT   867      29.809   5.881  12.089  0.00  0.00
ATOM   4108  H2  WAT   867      28.518   6.598  12.420  0.00  0.00
TER       0              0
ATOM   4109  O   WAT   868      11.097  41.020  46.267  0.00  0.00
ATOM   4110  H1  WAT   868      10.901  41.835  46.730  0.00  0.00
ATOM   4111  H2  WAT   868      10.378  40.919  45.644  0.00  0.00
TER       0              0
ATOM   4112  O   WAT   869      41.458  17.916  45.974  0.00  0.00
ATOM   4113  H1  WAT   869      41.803  18.522  45.318  0.00  0.00
ATOM   4114  H2  WAT   869      41.162  18.481  46.689  0.00  0.00
TER       0              0
ATOM   4115  O   WAT   870      53.191  43.743  17.471  0.00  0.00
ATOM   4116  H1  WAT   870      53.185  42.956  16.925  0.00  0.00
ATOM   4117  H2  WAT   870      53.350  43.418  18.357  0.00  0.00
TER       0              0
ATOM   4118  O   WAT   871      10.627  54.121  31.919  0.00  0.00
ATOM   4119  H1  WAT   871       9.704  54.289  32.105  0.00  0.00
ATOM   4120  H2  WAT   871      11.088  54.872  32.293  0.00  0.00
TER       0              0
ATOM   4121  O   WAT   872      25.410  19.052  19.747  0.00  0.00
ATOM   4122  H1  WAT   872      26.206  19.135  19.221  0.00  0.00
ATOM   4123  H2  WAT   872      25.686  19.277  20.635  0.00  0.00
TER       0              0
ATOM   4124  O   WAT   873       6.299  56.831  26.637  0.00  0.00
ATOM   4125  H1  WAT   873       6.395  57.233  25.773  0.00  0.00
ATOM   4126  H2  WAT   873       5.571  57.303  27.041  0.00  0.00
TER       0              0
ATOM   4127  O   WAT   874      62.530  50.133  27.650  0.00  0.00
ATOM   4128  H1  WAT   874      63.210  50.805  27.685  0.00  0.00
ATOM   4129  H2  WAT   874      62.675  49.688  26.815  0.00  0.00
TER       0              0
ATOM   4130  O   WAT   875      59.064  32.571  47.981  0.00  0.00
ATOM   4131  H1  WAT   875      59.344  31.756  48.398  0.00  0.00
ATOM   4132  H2  WAT   875      58.367  32.903  48.547  0.00  0.00
TER       0              0
ATOM   4133  O   WAT   876      39.627  44.844  42.848  0.00  0.00
ATOM   4134  H1  WAT   876      40.272  44.138  42.859  0.00  0.00
ATOM   4135  H2  WAT   876      39.007  44.614  43.540  0.00  0.00
TER       0              0
ATOM   4136  O   WAT   877      24.559  36.312   1.046  0.00  0.00
ATOM   4137  H1  WAT   877      24.914  36.518   0.181  0.00  0.00
ATOM   4138  H2  WAT   877      23.741  35.851   0.867  0.00  0.00
TER       0              0
ATOM   4139  O   WAT   878      11.977  10.445  14.744  0.00  0.00
ATOM   4140  H1  WAT   878      11.584   9.572  14.773  0.00  0.00
ATOM   4141  H2  WAT   878      12.047  10.644  13.810  0.00  0.00
TER       0              0
ATOM   4142  O   WAT   879       8.580  49.705  52.431  0.00  0.00
ATOM   4143  H1  WAT   879       8.010  50.098  53.091  0.00  0.00
ATOM   4144  H2  WAT   879       8.731  48.814  52.745  0.00  0.00
TER       0              0
ATOM   4145  O   WAT   880      21.385  41.416  48.775  0.00  0.00
ATOM   4146  H1  WAT   880      20.784  40.673  48.832  0.00  0.00
ATOM   4147  H2  WAT   880      22.212  41.082  49.123  0.00  0.00
TER       0              0
ATOM   4148  O   WAT   881      34.542  23.189  59.386  0.00  0.00
ATOM   4149  H1  WAT   881      33.863  23.774  59.052  0.00  0.00
ATOM   4150  H2  WAT   881      34.403  22.367  58.914  0.00  0.00
TER       0              0
ATOM   4151  O   WAT   882      14.821  51.333  26.280  0.00  0.00
ATOM   4152  H1  WAT   882      13.901  51.304  26.545  0.00  0.00
ATOM   4153  H2  WAT   882      14.794  51.547  25.348  0.00  0.00
TER       0              0
ATOM   4154  O   WAT   883      33.854   5.548  16.342  0.00  0.00
ATOM   4155  H1  WAT   883      33.430   6.041  17.045  0.00  0.00
ATOM   4156  H2  WAT   883      34.129   4.730  16.756  0.00  0.00
TER       0              0
ATOM   4157  O   WAT   884      28.439  18.269   8.066  0.00  0.00
ATOM   4158  H1  WAT   884      27.672  18.831   7.954  0.00  0.00
ATOM   4159  H2  WAT   884      28.172  17.627   8.723  0.00  0.00
TER       0              0
ATOM   4160  O   WAT   885      41.997   2.322  14.875  0.00  0.00
ATOM   4161  H1  WAT   885      42.182   2.188  13.945  0.00  0.00
ATOM   4162  H2  WAT   885      41.048   2.222  14.948  0.00  0.00
TER       0              0
ATOM   4163  O   WAT   886      63.685  53.714  25.798  0.00  0.00
ATOM   4164  H1  WAT   886      64.079  53.994  26.624  0.00  0.00
ATOM   4165  H2  WAT   886      64.203  54.153  25.124  0.00  0.00
TER       0              0
ATOM   4166  O   WAT   887      38.186  32.032  65.231  0.00  0.00
ATOM   4167  H1  WAT   887      37.943  32.007  64.305  0.00  0.00
ATOM   4168  H2  WAT   887      37.928  31.175  65.570  0.00  0.00
TER       0              0
ATOM   4169  O   WAT   888      14.688  57.857  37.604  0.00  0.00
ATOM   4170  H1  WAT   888      14.864  57.048  38.086  0.00  0.00
ATOM   4171  H2  WAT   888      13.743  57.841  37.449  0.00  0.00
TER       0              0
ATOM   4172  O   WAT   889      28.135  41.226  49.955  0.00  0.00
ATOM   4173  H1  WAT   889      27.196  41.209  50.139  0.00  0.00
ATOM   4174  H2  WAT   889      28.362  42.156  49.953  0.00  0.00
TER       0              0
ATOM   4175  O   WAT   890      58.601  42.963  25.233  0.00  0.00
ATOM   4176  H1  WAT   890      58.492  42.884  26.181  0.00  0.00
ATOM   4177  H2  WAT   890      58.881  42.093  24.951  0.00  0.00
TER       0              0
ATOM   4178  O   WAT   891      24.470  19.723  11.038  0.00  0.00
ATOM   4179  H1  WAT   891      23.754  20.242  11.405  0.00  0.00
ATOM   4180  H2  WAT   891      24.701  20.173  10.226  0.00  0.00
TER       0              0
ATOM   4181  O   WAT   892       3.617  13.885  23.913  0.00  0.00
ATOM   4182  H1  WAT   892       3.544  13.550  24.806  0.00  0.00
ATOM   4183  H2  WAT   892       4.003  13.163  23.417  0.00  0.00
TER       0              0
ATOM   4184  O   WAT   893      48.946  52.695  42.333  0.00  0.00
ATOM   4185  H1  WAT   893      49.850  52.779  42.637  0.00  0.00
ATOM   4186  H2  WAT   893      49.025  52.372  41.435  0.00  0.00
TER       0              0
ATOM   4187  O   WAT   894      20.584  28.222  56.050  0.00  0.00
ATOM   4188  H1  WAT   894      20.990  27.361  56.150  0.00  0.00
ATOM   4189  H2  WAT   894      20.736  28.658  56.888  0.00  0.00
TER       0              0
ATOM   4190  O   WAT   895      60.113  35.294  35.300  0.00  0.00
ATOM   4191  H1  WAT   895      59.544  36.003  35.001  0.00  0.00
ATOM   4192  H2  WAT   895      59.662  34.494  35.031  0.00  0.00
TER       0              0
ATOM   4193  O   WAT   896      49.004  55.386  16.274  0.00  0.00
ATOM   4194  H1  WAT   896      48.780  55.970  16.998  0.00  0.00
ATOM   4195  H2  WAT   896      48.651  55.821  15.498  0.00  0.00
TER       0              0
ATOM   4196  O   WAT   897      11.308  15.366  49.897  0.00  0.00
ATOM   4197  H1  WAT   897      11.478  16.069  49.269  0.00  0.00
ATOM   4198  H2  WAT   897      10.666  14.806  49.461  0.00  0.00
TER       0              0
ATOM   4199  O   WAT   898      28.668  55.844  57.976  0.00  0.00
ATOM   4200  H1  WAT   898      29.017  55.461  58.781  0.00  0.00
ATOM   4201  H2  WAT   898      27.721  55.724  58.044  0.00  0.00
TER       0              0
ATOM   4202  O   WAT   899      38.385  54.207  28.964  0.00  0.00
ATOM   4203  H1  WAT   899      37.645  54.718  28.634  0.00  0.00
ATOM   4204  H2  WAT   899      38.140  53.984  29.862  0.00  0.00
TER       0              0
ATOM   4205  O   WAT   900      18.399  45.260   2.300  0.00  0.00
ATOM   4206  H1  WAT   900      18.680  46.067   2.731  0.00  0.00
ATOM   4207  H2  WAT   900      18.994  44.590   2.637  0.00  0.00
TER       0              0
ATOM   4208  O   WAT   901      15.946  22.183  54.527  0.00  0.00
ATOM   4209  H1  WAT   901      15.796  23.033  54.114  0.00  0.00
ATOM   4210  H2  WAT   901      15.784  22.337  55.458  0.00  0.00
TER       0              0
ATOM   4211  O   WAT   902      43.428  29.000  13.019  0.00  0.00
ATOM   4212  H1  WAT   902      42.952  29.175  12.207  0.00  0.00
ATOM   4213  H2  WAT   902      42.933  28.296  13.438  0.00  0.00
TER       0              0
ATOM   4214  O   WAT   903      54.428  27.990  32.021  0.00  0.00
ATOM   4215  H1  WAT   903      53.742  27.866  31.365  0.00  0.00
ATOM   4216  H2  WAT   903      54.447  28.935  32.171  0.00  0.00
TER       0              0
ATOM   4217  O   WAT   904      14.713  36.905  26.655  0.00  0.00
ATOM   4218  H1  WAT   904      14.785  35.979  26.421  0.00  0.00
ATOM   4219  H2  WAT   904      14.334  36.901  27.534  0.00  0.00
TER       0              0
ATOM   4220  O   WAT   905      13.990  -0.106  37.736  0.00  0.00
ATOM   4221  H1  WAT   905      13.716   0.628  38.285  0.00  0.00
ATOM   4222  H2  WAT   905      14.906   0.078  37.528  0.00  0.00
TER       0              0
ATOM   4223  O   WAT   906      36.175  48.918  46.203  0.00  0.00
ATOM   4224  H1  WAT   906      35.656  49.722  46.173  0.00  0.00
ATOM   4225  H2  WAT   906      37.074  49.218  46.335  0.00  0.00
TER       0              0
ATOM   4226  O   WAT   907      35.368  58.608  35.910  0.00  0.00
ATOM   4227  H1  WAT   907      34.953  58.872  36.731  0.00  0.00
ATOM   4228  H2  WAT   907      34.721  58.819  35.236  0.00  0.00
TER       0              0
ATOM   4229  O   WAT   908      39.367  17.725   6.404  0.00  0.00
ATOM   4230  H1  WAT   908      38.495  17.679   6.011  0.00  0.00
ATOM   4231  H2  WAT   908      39.827  18.387   5.887  0.00  0.00
TER       0              0
ATOM   4232  O   WAT   909      58.190  42.169  27.886  0.00  0.00
ATOM   4233  H1  WAT   909      58.655  41.364  28.115  0.00  0.00
ATOM   4234  H2  WAT   909      57.837  42.487  28.717  0.00  0.00
TER       0              0
ATOM   4235  O   WAT   910      39.733  45.043  32.533  0.00  0.00
ATOM   4236  H1  WAT   910      39.450  44.861  33.429  0.00  0.00
ATOM   4237  H2  WAT   910      39.640  45.992  32.441  0.00  0.00
TER       0              0
ATOM   4238  O   WAT   911      44.514   9.906  23.287  0.00  0.00
ATOM   4239  H1  WAT   911      43.906   9.470  22.690  0.00  0.00
ATOM   4240  H2  WAT   911      45.185   9.248  23.467  0.00  0.00
TER       0              0
ATOM   4241  O   WAT   912      29.055  21.937  59.089  0.00  0.00
ATOM   4242  H1  WAT   912      29.331  22.054  59.998  0.00  0.00
ATOM   4243  H2  WAT   912      28.103  22.034  59.113  0.00  0.00
TER       0              0
ATOM   4244  O   WAT   913      48.826  58.757  27.916  0.00  0.00
ATOM   4245  H1  WAT   913      48.056  59.290  27.716  0.00  0.00
ATOM   4246  H2  WAT   913      48.476  57.993  28.373  0.00  0.00
TER       0              0
ATOM   4247  O   WAT   914      38.830  21.119  59.691  0.00  0.00
ATOM   4248  H1  WAT   914      38.357  21.950  59.736  0.00  0.00
ATOM   4249  H2  WAT   914      38.488  20.609  60.426  0.00  0.00
TER       0              0
ATOM   4250  O   WAT   915      11.476  50.382  30.137  0.00  0.00
ATOM   4251  H1  WAT   915      10.858  51.107  30.228  0.00  0.00
ATOM   4252  H2  WAT   915      11.035  49.638  30.546  0.00  0.00
TER       0              0
ATOM   4253  O   WAT   916      40.200  26.938  60.186  0.00  0.00
ATOM   4254  H1  WAT   916      39.449  27.284  59.705  0.00  0.00
ATOM   4255  H2  WAT   916      40.032  25.997  60.249  0.00  0.00
TER       0              0
ATOM   4256  O   WAT   917      16.761  33.236  42.110  0.00  0.00
ATOM   4257  H1  WAT   917      15.894  33.317  42.507  0.00  0.00
ATOM   4258  H2  WAT   917      16.842  34.008  41.551  0.00  0.00
TER       0              0
ATOM   4259  O   WAT   918      17.004  15.173  51.178  0.00  0.00
ATOM   4260  H1  WAT   918      16.274  15.276  51.789  0.00  0.00
ATOM   4261  H2  WAT   918      17.753  15.558  51.634  0.00  0.00
TER       0              0
ATOM   4262  O   WAT   919      28.987  -0.257  44.802  0.00  0.00
ATOM   4263  H1  WAT   919      29.426   0.515  45.160  0.00  0.00
ATOM   4264  H2  WAT   919      28.061  -0.016  44.777  0.00  0.00
TER       0              0
ATOM   4265  O   WAT   920      17.788  14.673  14.038  0.00  0.00
ATOM   4266  H1  WAT   920      17.290  14.366  13.280  0.00  0.00
ATOM   4267  H2  WAT   920      17.723  15.627  13.997  0.00  0.00
TER       0              0
ATOM   4268  O   WAT   921       6.826  47.757  42.388  0.00  0.00
ATOM   4269  H1  WAT   921       6.947  48.451  41.740  0.00  0.00
ATOM   4270  H2  WAT   921       5.879  47.710  42.516  0.00  0.00
TER       0              0
ATOM   4271  O   WAT   922      53.282  20.195  56.960  0.00  0.00
ATOM   4272  H1  WAT   922      54.128  19.879  57.277  0.00  0.00
ATOM   4273  H2  WAT   922      53.496  20.962  56.429  0.00  0.00
TER       0              0
ATOM   4274  O   WAT   923      38.450  53.706  31.797  0.00  0.00
ATOM   4275  H1  WAT   923      39.020  52.977  32.044  0.00  0.00
ATOM   4276  H2  WAT   923      37.917  53.867  32.576  0.00  0.00
TER       0              0
ATOM   4277  O   WAT   924      10.889  46.094   6.746  0.00  0.00
ATOM   4278  H1  WAT   924      11.778  46.440   6.676  0.00  0.00
ATOM   4279  H2  WAT   924      11.007  45.149   6.842  0.00  0.00
TER       0              0
ATOM   4280  O   WAT   925      41.104  46.377  58.893  0.00  0.00
ATOM   4281  H1  WAT   925      40.698  47.208  58.647  0.00  0.00
ATOM   4282  H2  WAT   925      41.756  46.615  59.552  0.00  0.00
TER       0              0
ATOM   4283  O   WAT   926      32.469  17.321  14.077  0.00  0.00
ATOM   4284  H1  WAT   926      31.827  17.066  14.740  0.00  0.00
ATOM   4285  H2  WAT   926      33.125  16.624  14.098  0.00  0.00
TER       0              0
ATOM   4286  O   WAT   927      28.411  34.774  54.688  0.00  0.00
ATOM   4287  H1  WAT   927      28.166  34.505  53.803  0.00  0.00
ATOM   4288  H2  WAT   927      28.057  35.659  54.777  0.00  0.00
TER       0              0
ATOM   4289  O   WAT   928      11.748  41.564  22.051  0.00  0.00
ATOM   4290  H1  WAT   928      12.528  41.898  21.608  0.00  0.00
ATOM   4291  H2  WAT   928      12.064  41.278  22.908  0.00  0.00
TER       0              0
ATOM   4292  O   WAT   929      27.855  58.022  40.742  0.00  0.00
ATOM   4293  H1  WAT   929      28.224  57.155  40.909  0.00  0.00
ATOM   4294  H2  WAT   929      28.198  58.568  41.450  0.00  0.00
TER       0              0
ATOM   4295  O   WAT   930      43.786  61.287  16.145  0.00  0.00
ATOM   4296  H1  WAT   930      44.307  61.132  15.357  0.00  0.00
ATOM   4297  H2  WAT   930      43.936  62.209  16.353  0.00  0.00
TER       0              0
ATOM   4298  O   WAT   931      23.222  50.927  45.894  0.00  0.00
ATOM   4299  H1  WAT   931      22.701  50.137  45.750  0.00  0.00
ATOM   4300  H2  WAT   931      22.715  51.626  45.480  0.00  0.00
TER       0              0
ATOM   4301  O   WAT   932      27.473  30.040   2.712  0.00  0.00
ATOM   4302  H1  WAT   932      27.170  30.399   1.878  0.00  0.00
ATOM   4303  H2  WAT   932      26.950  30.494   3.373  0.00  0.00
TER       0              0
ATOM   4304  O   WAT   933      50.161  21.830  56.587  0.00  0.00
ATOM   4305  H1  WAT   933      49.935  22.742  56.405  0.00  0.00
ATOM   4306  H2  WAT   933      50.676  21.867  57.393  0.00  0.00
TER       0              0
ATOM   4307  O   WAT   934      36.090  28.879   2.224  0.00  0.00
ATOM   4308  H1  WAT   934      35.422  28.834   1.541  0.00  0.00
ATOM   4309  H2  WAT   934      35.617  28.696   3.035  0.00  0.00
TER       0              0
ATOM   4310  O   WAT   935      62.445   9.115  36.517  0.00  0.00
ATOM   4311  H1  WAT   935      62.154   9.279  37.414  0.00  0.00
ATOM   4312  H2  WAT   935      62.068   9.833  36.008  0.00  0.00
TER       0              0
ATOM   4313  O   WAT   936      37.655   1.468  50.778  0.00  0.00
ATOM   4314  H1  WAT   936      38.308   1.100  50.183  0.00  0.00
ATOM   4315  H2  WAT   936      38.164   1.792  51.521  0.00  0.00
TER       0              0
ATOM   4316  O   WAT   937       3.180  37.712  34.425  0.00  0.00
ATOM   4317  H1  WAT   937       2.719  37.975  35.222  0.00  0.00
ATOM   4318  H2  WAT   937       3.941  37.223  34.739  0.00  0.00
TER       0              0
ATOM   4319  O   WAT   938      52.091  41.909  21.906  0.00  0.00
ATOM   4320  H1  WAT   938      52.130  41.033  21.523  0.00  0.00
ATOM   4321  H2  WAT   938      52.590  42.458  21.301  0.00  0.00
TER       0              0
ATOM   4322  O   WAT   939       6.902  31.176  28.817  0.00  0.00
ATOM   4323  H1  WAT   939       7.444  30.620  28.257  0.00  0.00
ATOM   4324  H2  WAT   939       7.431  31.961  28.960  0.00  0.00
TER       0              0
ATOM   4325  O   WAT   940      48.931  60.213  18.964  0.00  0.00
ATOM   4326  H1  WAT   940      49.748  59.726  18.854  0.00  0.00
ATOM   4327  H2  WAT   940      49.029  60.976  18.396  0.00  0.00
TER       0              0
ATOM   4328  O   WAT   941      59.116   9.846  40.319  0.00  0.00
ATOM   4329  H1  WAT   941      58.862  10.633  40.801  0.00  0.00
ATOM   4330  H2  WAT   941      60.034   9.993  40.088  0.00  0.00
TER       0              0
ATOM   4331  O   WAT   942       8.275  37.044  28.699  0.00  0.00
ATOM   4332  H1  WAT   942       8.528  37.464  27.877  0.00  0.00
ATOM   4333  H2  WAT   942       7.448  36.604  28.499  0.00  0.00
TER       0              0
ATOM   4334  O   WAT   943      59.411  27.005  40.085  0.00  0.00
ATOM   4335  H1  WAT   943      58.803  27.720  40.273  0.00  0.00
ATOM   4336  H2  WAT   943      59.283  26.820  39.154  0.00  0.00
TER       0              0
ATOM   4337  O   WAT   944       5.708  27.756  49.685  0.00  0.00
ATOM   4338  H1  WAT   944       5.308  28.568  49.996  0.00  0.00
ATOM   4339  H2  WAT   944       6.502  28.039  49.231  0.00  0.00
TER       0              0
ATOM   4340  O   WAT   945      29.649  25.517  52.117  0.00  0.00
ATOM   4341  H1  WAT   945      29.679  24.864  52.816  0.00  0.00
ATOM   4342  H2  WAT   945      30.419  26.066  52.270  0.00  0.00
TER       0              0
ATOM   4343  O   WAT   946      53.323  24.278   7.846  0.00  0.00
ATOM   4344  H1  WAT   946      53.915  24.724   8.451  0.00  0.00
ATOM   4345  H2  WAT   946      53.407  23.351   8.068  0.00  0.00
TER       0              0
ATOM   4346  O   WAT   947      15.836  37.581  63.614  0.00  0.00
ATOM   4347  H1  WAT   947      16.058  38.358  64.127  0.00  0.00
ATOM   4348  H2  WAT   947      15.721  36.889  64.265  0.00  0.00
TER       0              0
ATOM   4349  O   WAT   948       5.976  50.497  53.140  0.00  0.00
ATOM   4350  H1  WAT   948       5.604  50.174  52.319  0.00  0.00
ATOM   4351  H2  WAT   948       5.245  50.936  53.576  0.00  0.00
TER       0              0
ATOM   4352  O   WAT   949      38.849  37.007   0.643  0.00  0.00
ATOM   4353  H1  WAT   949      39.108  37.596  -0.065  0.00  0.00
ATOM   4354  H2  WAT   949      39.078  36.133   0.325  0.00  0.00
TER       0              0
ATOM   4355  O   WAT   950      64.516  40.458  18.361  0.00  0.00
ATOM   4356  H1  WAT   950      65.352  39.998  18.433  0.00  0.00
ATOM   4357  H2  WAT   950      63.856  39.769  18.441  0.00  0.00
TER       0              0
ATOM   4358  O   WAT   951       2.426  32.523   8.871  0.00  0.00
ATOM   4359  H1  WAT   951       2.830  32.119   8.104  0.00  0.00
ATOM   4360  H2  WAT   951       1.485  32.434   8.722  0.00  0.00
TER       0              0
ATOM   4361  O   WAT   952       4.966  34.725  19.885  0.00  0.00
ATOM   4362  H1  WAT   952       5.751  34.180  19.943  0.00  0.00
ATOM   4363  H2  WAT   952       4.532  34.608  20.730  0.00  0.00
TER       0              0
ATOM   4364  O   WAT   953      34.780  48.504   3.495  0.00  0.00
ATOM   4365  H1  WAT   953      35.258  48.277   4.293  0.00  0.00
ATOM   4366  H2  WAT   953      35.382  48.282   2.785  0.00  0.00
TER       0              0
ATOM   4367  O   WAT   954      28.965  24.682  49.618  0.00  0.00
ATOM   4368  H1  WAT   954      28.019  24.763  49.495  0.00  0.00
ATOM   4369  H2  WAT   954      29.098  24.834  50.554  0.00  0.00
TER       0              0
ATOM   4370  O   WAT   955      37.168  56.097  12.208  0.00  0.00
ATOM   4371  H1  WAT   955      37.483  56.391  11.353  0.00  0.00
ATOM   4372  H2  WAT   955      36.431  56.675  12.403  0.00  0.00
TER       0              0
ATOM   4373  O   WAT   956      52.701  37.652  47.256  0.00  0.00
ATOM   4374  H1  WAT   956      52.522  36.992  46.586  0.00  0.00
ATOM   4375  H2  WAT   956      53.588  37.454  47.557  0.00  0.00
TER       0              0
ATOM   4376  O   WAT   957      27.019  60.587  43.928  0.00  0.00
ATOM   4377  H1  WAT   957      27.557  61.376  43.982  0.00  0.00
ATOM   4378  H2  WAT   957      26.571  60.659  43.085  0.00  0.00
TER       0              0
ATOM   4379  O   WAT   958      40.129  63.245  40.974  0.00  0.00
ATOM   4380  H1  WAT   958      41.043  63.062  40.758  0.00  0.00
ATOM   4381  H2  WAT   958      39.743  62.385  41.136  0.00  0.00
TER       0              0
ATOM   4382  O   WAT   959      19.084   8.116  16.145  0.00  0.00
ATOM   4383  H1  WAT   959      19.541   8.686  15.527  0.00  0.00
ATOM   4384  H2  WAT   959      19.761   7.840  16.762  0.00  0.00
TER       0              0
ATOM   4385  O   WAT   960      54.705  39.657  42.279  0.00  0.00
ATOM   4386  H1  WAT   960      55.538  40.037  41.999  0.00  0.00
ATOM   4387  H2  WAT   960      54.867  39.357  43.174  0.00  0.00
TER       0              0
ATOM   4388  O   WAT   961      63.412  20.028  26.932  0.00  0.00
ATOM   4389  H1  WAT   961      64.275  19.615  26.963  0.00  0.00
ATOM   4390  H2  WAT   961      63.268  20.348  27.823  0.00  0.00
TER       0              0
ATOM   4391  O   WAT   962      46.430  11.297  53.632  0.00  0.00
ATOM   4392  H1  WAT   962      46.659  11.560  52.741  0.00  0.00
ATOM   4393  H2  WAT   962      46.097  12.096  54.040  0.00  0.00
TER       0              0
ATOM   4394  O   WAT   963      26.350  -3.494  41.889  0.00  0.00
ATOM   4395  H1  WAT   963      26.680  -4.220  41.359  0.00  0.00
ATOM   4396  H2  WAT   963      27.138  -3.054  42.209  0.00  0.00
TER       0              0
ATOM   4397  O   WAT   964      15.964   7.723  45.808  0.00  0.00
ATOM   4398  H1  WAT   964      16.657   7.082  45.652  0.00  0.00
ATOM   4399  H2  WAT   964      15.546   7.432  46.619  0.00  0.00
TER       0              0
ATOM   4400  O   WAT   965      29.441  51.077  12.419  0.00  0.00
ATOM   4401  H1  WAT   965      28.804  51.555  12.950  0.00  0.00
ATOM   4402  H2  WAT   965      30.187  50.941  13.004  0.00  0.00
TER       0              0
ATOM   4403  O   WAT   966      21.856  61.773  40.052  0.00  0.00
ATOM   4404  H1  WAT   966      21.518  62.374  39.389  0.00  0.00
ATOM   4405  H2  WAT   966      21.991  62.321  40.825  0.00  0.00
TER       0              0
ATOM   4406  O   WAT   967      18.673  52.057  13.031  0.00  0.00
ATOM   4407  H1  WAT   967      19.208  51.589  12.389  0.00  0.00
ATOM   4408  H2  WAT   967      19.290  52.633  13.482  0.00  0.00
TER       0              0
ATOM   4409  O   WAT   968      47.392  13.872  10.126  0.00  0.00
ATOM   4410  H1  WAT   968      46.999  13.593  10.953  0.00  0.00
ATOM   4411  H2  WAT   968      47.233  13.142   9.528  0.00  0.00
TER       0              0
ATOM   4412  O   WAT   969      16.273   5.119  26.194  0.00  0.00
ATOM   4413  H1  WAT   969      16.058   4.603  26.971  0.00  0.00
ATOM   4414  H2  WAT   969      15.931   5.992  26.384  0.00  0.00
TER       0              0
ATOM   4415  O   WAT   970      24.315  31.826  48.734  0.00  0.00
ATOM   4416  H1  WAT   970      23.874  32.585  49.115  0.00  0.00
ATOM   4417  H2  WAT   970      25.233  32.091  48.667  0.00  0.00
TER       0              0
ATOM   4418  O   WAT   971      26.288  10.518  26.800  0.00  0.00
ATOM   4419  H1  WAT   971      26.184  11.329  26.302  0.00  0.00
ATOM   4420  H2  WAT   971      27.235  10.422  26.905  0.00  0.00
TER       0              0
ATOM   4421  O   WAT   972      27.775  45.631  47.660  0.00  0.00
ATOM   4422  H1  WAT   972      26.863  45.442  47.439  0.00  0.00
ATOM   4423  H2  WAT   972      28.081  44.842  48.108  0.00  0.00
TER       0              0
ATOM   4424  O   WAT   973      22.277  57.926  19.939  0.00  0.00
ATOM   4425  H1  WAT   973      23.003  57.337  20.146  0.00  0.00
ATOM   4426  H2  WAT   973      21.683  57.395  19.408  0.00  0.00
TER       0              0
ATOM   4427  O   WAT   974      63.575  15.789  41.070  0.00  0.00
ATOM   4428  H1  WAT   974      63.902  15.995  41.945  0.00  0.00
ATOM   4429  H2  WAT   974      63.891  16.506  40.521  0.00  0.00
TER       0              0
ATOM   4430  O   WAT   975      45.820  22.428  30.245  0.00  0.00
ATOM   4431  H1  WAT   975      45.892  23.301  29.861  0.00  0.00
ATOM   4432  H2  WAT   975      45.275  22.552  31.022  0.00  0.00
TER       0              0
ATOM   4433  O   WAT   976       0.513  43.860  28.316  0.00  0.00
ATOM   4434  H1  WAT   976       0.565  43.681  29.255  0.00  0.00
ATOM   4435  H2  WAT   976       0.215  44.768  28.261  0.00  0.00
TER       0              0
ATOM   4436  O   WAT   977      45.891   6.850  42.781  0.00  0.00
ATOM   4437  H1  WAT   977      46.432   7.551  43.145  0.00  0.00
ATOM   4438  H2  WAT   977      44.991   7.153  42.906  0.00  0.00
TER       0              0
ATOM   4439  O   WAT   978      60.858  53.615  25.700  0.00  0.00
ATOM   4440  H1  WAT   978      60.888  53.627  24.744  0.00  0.00
ATOM   4441  H2  WAT   978      61.736  53.338  25.964  0.00  0.00
TER       0              0
ATOM   4442  O   WAT   979      51.386  24.335  10.340  0.00  0.00
ATOM   4443  H1  WAT   979      51.131  23.994   9.483  0.00  0.00
ATOM   4444  H2  WAT   979      50.681  24.061  10.926  0.00  0.00
TER       0              0
ATOM   4445  O   WAT   980      18.620  49.486  24.678  0.00  0.00
ATOM   4446  H1  WAT   980      18.200  48.778  25.167  0.00  0.00
ATOM   4447  H2  WAT   980      19.491  49.561  25.067  0.00  0.00
TER       0              0
ATOM   4448  O   WAT   981       9.824  50.191   9.685  0.00  0.00
ATOM   4449  H1  WAT   981       9.143  50.696  10.128  0.00  0.00
ATOM   4450  H2  WAT   981      10.373  49.856  10.394  0.00  0.00
TER       0              0
ATOM   4451  O   WAT   982      39.429   4.723  31.064  0.00  0.00
ATOM   4452  H1  WAT   982      39.602   4.905  31.987  0.00  0.00
ATOM   4453  H2  WAT   982      39.877   5.426  30.593  0.00  0.00
TER       0              0
ATOM   4454  O   WAT   983      27.267  49.947  20.465  0.00  0.00
ATOM   4455  H1  WAT   983      27.157  50.799  20.042  0.00  0.00
ATOM   4456  H2  WAT   983      28.125  49.998  20.885  0.00  0.00
TER       0              0
ATOM   4457  O   WAT   984      24.001  62.607  16.171  0.00  0.00
ATOM   4458  H1  WAT   984      23.970  62.073  15.377  0.00  0.00
ATOM   4459  H2  WAT   984      23.787  61.997  16.877  0.00  0.00
TER       0              0
ATOM   4460  O   WAT   985      18.424  21.789  53.055  0.00  0.00
ATOM   4461  H1  WAT   985      18.400  20.951  53.516  0.00  0.00
ATOM   4462  H2  WAT   985      17.646  22.254  53.363  0.00  0.00
TER       0              0
ATOM   4463  O   WAT   986      64.695  11.660  44.310  0.00  0.00
ATOM   4464  H1  WAT   986      63.908  11.196  44.022  0.00  0.00
ATOM   4465  H2  WAT   986      65.207  11.782  43.511  0.00  0.00
TER       0              0
ATOM   4466  O   WAT   987      24.175  21.003  56.397  0.00  0.00
ATOM   4467  H1  WAT   987      23.630  20.600  57.073  0.00  0.00
ATOM   4468  H2  WAT   987      24.795  20.317  56.149  0.00  0.00
TER       0              0
ATOM   4469  O   WAT   988      45.270  10.509  15.443  0.00  0.00
ATOM   4470  H1  WAT   988      45.181  11.381  15.827  0.00  0.00
ATOM   4471  H2  WAT   988      45.091   9.909  16.167  0.00  0.00
TER       0              0
ATOM   4472  O   WAT   989       6.415  27.041  15.263  0.00  0.00
ATOM   4473  H1  WAT   989       6.556  26.384  14.582  0.00  0.00
ATOM   4474  H2  WAT   989       5.509  27.323  15.139  0.00  0.00
TER       0              0
ATOM   4475  O   WAT   990      50.268  38.624  43.792  0.00  0.00
ATOM   4476  H1  WAT   990      49.873  38.858  42.952  0.00  0.00
ATOM   4477  H2  WAT   990      50.794  37.847  43.601  0.00  0.00
TER       0              0
ATOM   4478  O   WAT   991      13.688  28.842   6.472  0.00  0.00
ATOM   4479  H1  WAT   991      13.876  28.367   7.282  0.00  0.00
ATOM   4480  H2  WAT   991      13.892  29.754   6.677  0.00  0.00
TER       0              0
ATOM   4481  O   WAT   992      56.074  36.455  57.488  0.00  0.00
ATOM   4482  H1  WAT   992      55.410  36.059  56.924  0.00  0.00
ATOM   4483  H2  WAT   992      56.875  36.438  56.964  0.00  0.00
TER       0              0
ATOM   4484  O   WAT   993      40.540  40.257  58.158  0.00  0.00
ATOM   4485  H1  WAT   993      40.668  41.087  58.619  0.00  0.00
ATOM   4486  H2  WAT   993      41.364  40.112  57.693  0.00  0.00
TER       0              0
ATOM   4487  O   WAT   994      51.676  26.111   4.086  0.00  0.00
ATOM   4488  H1  WAT   994      51.732  25.193   3.820  0.00  0.00
ATOM   4489  H2  WAT   994      50.739  26.272   4.194  0.00  0.00
TER       0              0
ATOM   4490  O   WAT   995      31.320  35.592  54.333  0.00  0.00
ATOM   4491  H1  WAT   995      31.262  35.102  55.153  0.00  0.00
ATOM   4492  H2  WAT   995      30.767  36.361  54.474  0.00  0.00
TER       0              0
ATOM   4493  O   WAT   996      36.550  64.711  48.375  0.00  0.00
ATOM   4494  H1  WAT   996      35.998  65.110  49.048  0.00  0.00
ATOM   4495  H2  WAT   996      36.341  65.195  47.576  0.00  0.00
TER       0              0
ATOM   4496  O   WAT   997      44.023  18.527  29.286  0.00  0.00
ATOM   4497  H1  WAT   997      44.325  18.145  28.462  0.00  0.00
ATOM   4498  H2  WAT   997      44.759  19.061  29.586  0.00  0.00
TER       0              0
ATOM   4499  O   WAT   998      63.696  52.623  31.109  0.00  0.00
ATOM   4500  H1  WAT   998      63.973  51.751  31.389  0.00  0.00
ATOM   4501  H2  WAT   998      62.740  52.587  31.121  0.00  0.00
TER       0              0
ATOM   4502  O   WAT   999      29.370  22.594  56.204  0.00  0.00
ATOM   4503  H1  WAT   999      29.130  22.419  57.114  0.00  0.00
ATOM   4504  H2  WAT   999      30.209  22.148  56.088  0.00  0.00
TER       0              0
ATOM   4505  O   WAT  1000      39.709  13.835   2.842  0.00  0.00
ATOM   4506  H1  WAT  1000      39.619  14.052   3.770  0.00  0.00
ATOM   4507  H2  WAT  1000      39.514  14.653   2.385  0.00  0.00
TER       0              0
ATOM   4508  O   WAT  1001       8.747   7.790  45.890  0.00  0.00
ATOM   4509  H1  WAT  1001       8.907   8.356  45.135  0.00  0.00
ATOM   4510  H2  WAT  1001       8.092   7.162  45.584  0.00  0.00
TER       0              0
ATOM   4511  O   WAT  1002      52.060  46.810  42.934  0.00  0.00
ATOM   4512  H1  WAT  1002      52.158  45.930  43.296  0.00  0.00
ATOM   4513  H2  WAT  1002      51.534  47.279  43.582  0.00  0.00
TER       0              0
ATOM   4514  O   WAT  1003      16.485  56.890  12.953  0.00  0.00
ATOM   4515  H1  WAT  1003      16.368  56.379  13.754  0.00  0.00
ATOM   4516  H2  WAT  1003      17.358  57.273  13.039  0.00  0.00
TER       0              0
ATOM   4517  O   WAT  1004      17.137  29.676  51.917  0.00  0.00
ATOM   4518  H1  WAT  1004      16.397  29.249  51.486  0.00  0.00
ATOM   4519  H2  WAT  1004      16.736  30.329  52.491  0.00  0.00
TER       0              0
ATOM   4520  O   WAT  1005       7.466  44.050  32.331  0.00  0.00
ATOM   4521  H1  WAT  1005       7.785  44.396  33.164  0.00  0.00
ATOM   4522  H2  WAT  1005       7.227  43.143  32.524  0.00  0.00
TER       0              0
ATOM   4523  O   WAT  1006      37.955  13.795  31.904  0.00  0.00
ATOM   4524  H1  WAT  1006      37.061  14.116  32.018  0.00  0.00
ATOM   4525  H2  WAT  1006      38.032  13.072  32.527  0.00  0.00
TER       0              0
ATOM   4526  O   WAT  1007      59.337  42.677  54.252  0.00  0.00
ATOM   4527  H1  WAT  1007      59.957  41.977  54.047  0.00  0.00
ATOM   4528  H2  WAT  1007      59.773  43.192  54.931  0.00  0.00
TER       0              0
ATOM   4529  O   WAT  1008      45.250  29.265  55.785  0.00  0.00
ATOM   4530  H1  WAT  1008      44.463  29.760  56.012  0.00  0.00
ATOM   4531  H2  WAT  1008      45.923  29.599  56.377  0.00  0.00
TER       0              0
ATOM   4532  O   WAT  1009      37.236  45.737  28.116  0.00  0.00
ATOM   4533  H1  WAT  1009      37.355  45.084  27.426  0.00  0.00
ATOM   4534  H2  WAT  1009      37.595  45.324  28.901  0.00  0.00
TER       0              0
ATOM   4535  O   WAT  1010      33.615  59.147  33.456  0.00  0.00
ATOM   4536  H1  WAT  1010      32.822  58.994  33.971  0.00  0.00
ATOM   4537  H2  WAT  1010      33.469  58.664  32.642  0.00  0.00
TER       0              0
ATOM   4538  O   WAT  1011      41.860  25.365   0.771  0.00  0.00
ATOM   4539  H1  WAT  1011      42.329  24.610   0.417  0.00  0.00
ATOM   4540  H2  WAT  1011      42.353  26.123   0.456  0.00  0.00
TER       0              0
ATOM   4541  O   WAT  1012      41.419  68.911  21.838  0.00  0.00
ATOM   4542  H1  WAT  1012      41.157  69.450  22.585  0.00  0.00
ATOM   4543  H2  WAT  1012      41.679  68.075  22.225  0.00  0.00
TER       0              0
ATOM   4544  O   WAT  1013       9.380  41.458  30.731  0.00  0.00
ATOM   4545  H1  WAT  1013       9.413  41.664  31.665  0.00  0.00
ATOM   4546  H2  WAT  1013      10.207  41.792  30.382  0.00  0.00
TER       0              0
ATOM   4547  O   WAT  1014      42.285  67.814  33.085  0.00  0.00
ATOM   4548  H1  WAT  1014      43.181  67.762  32.751  0.00  0.00
ATOM   4549  H2  WAT  1014      41.960  68.657  32.769  0.00  0.00
TER       0              0
ATOM   4550  O   WAT  1015      51.927  30.876  41.104  0.00  0.00
ATOM   4551  H1  WAT  1015      51.001  30.963  41.328  0.00  0.00
ATOM   4552  H2  WAT  1015      51.990  31.212  40.210  0.00  0.00
TER       0              0
ATOM   4553  O   WAT  1016      16.834  49.188  47.439  0.00  0.00
ATOM   4554  H1  WAT  1016      15.945  49.235  47.789  0.00  0.00
ATOM   4555  H2  WAT  1016      16.916  49.968  46.890  0.00  0.00
TER       0              0
ATOM   4556  O   WAT  1017      10.927  39.476  55.210  0.00  0.00
ATOM   4557  H1  WAT  1017      11.521  39.539  55.958  0.00  0.00
ATOM   4558  H2  WAT  1017      10.282  38.818  55.471  0.00  0.00
TER       0              0
ATOM   4559  O   WAT  1018      49.660  46.961  38.576  0.00  0.00
ATOM   4560  H1  WAT  1018      48.876  46.594  38.167  0.00  0.00
ATOM   4561  H2  WAT  1018      49.328  47.644  39.159  0.00  0.00
TER       0              0
ATOM   4562  O   WAT  1019      59.131  43.649  39.741  0.00  0.00
ATOM   4563  H1  WAT  1019      58.612  43.092  39.160  0.00  0.00
ATOM   4564  H2  WAT  1019      58.530  44.347  40.002  0.00  0.00
TER       0              0
ATOM   4565  O   WAT  1020      23.303  26.554  41.871  0.00  0.00
ATOM   4566  H1  WAT  1020      23.482  26.381  42.795  0.00  0.00
ATOM   4567  H2  WAT  1020      22.625  25.920  41.636  0.00  0.00
TER       0              0
ATOM   4568  O   WAT  1021      31.172  32.511  48.026  0.00  0.00
ATOM   4569  H1  WAT  1021      32.073  32.825  48.106  0.00  0.00
ATOM   4570  H2  WAT  1021      30.692  33.252  47.656  0.00  0.00
TER       0              0
ATOM   4571  O   WAT  1022      16.847  12.581  43.466  0.00  0.00
ATOM   4572  H1  WAT  1022      17.539  13.167  43.772  0.00  0.00
ATOM   4573  H2  WAT  1022      16.965  11.781  43.979  0.00  0.00
TER       0              0
ATOM   4574  O   WAT  1023      40.182  27.042  68.812  0.00  0.00
ATOM   4575  H1  WAT  1023      40.892  26.741  68.244  0.00  0.00
ATOM   4576  H2  WAT  1023      39.454  27.214  68.215  0.00  0.00
TER       0              0
ATOM   4577  O   WAT  1024      11.346  35.233   7.003  0.00  0.00
ATOM   4578  H1  WAT  1024      11.496  35.325   7.944  0.00  0.00
ATOM   4579  H2  WAT  1024      12.117  34.766   6.682  0.00  0.00
TER       0              0
ATOM   4580  O   WAT  1025      25.872  37.339  64.491  0.00  0.00
ATOM   4581  H1  WAT  1025      25.242  36.663  64.741  0.00  0.00
ATOM   4582  H2  WAT  1025      25.808  37.995  65.186  0.00  0.00
TER       0              0
ATOM   4583  O   WAT  1026      54.921  20.068  28.556  0.00  0.00
ATOM   4584  H1  WAT  1026      54.366  19.428  28.110  0.00  0.00
ATOM   4585  H2  WAT  1026      54.418  20.324  29.329  0.00  0.00
TER       0              0
ATOM   4586  O   WAT  1027      47.212  39.886  49.470  0.00  0.00
ATOM   4587  H1  WAT  1027      46.750  40.416  48.822  0.00  0.00
ATOM   4588  H2  WAT  1027      48.080  40.286  49.532  0.00  0.00
TER       0              0
ATOM   4589  O   WAT  1028      20.855  43.319  59.962  0.00  0.00
ATOM   4590  H1  WAT  1028      20.934  44.084  59.391  0.00  0.00
ATOM   4591  H2  WAT  1028      21.412  42.657  59.554  0.00  0.00
TER       0              0
ATOM   4592  O   WAT  1029      21.611  56.596   4.189  0.00  0.00
ATOM   4593  H1  WAT  1029      22.413  56.565   4.710  0.00  0.00
ATOM   4594  H2  WAT  1029      21.288  57.491   4.300  0.00  0.00
TER       0              0
ATOM   4595  O   WAT  1030      35.660  53.635  22.641  0.00  0.00
ATOM   4596  H1  WAT  1030      35.382  54.275  23.297  0.00  0.00
ATOM   4597  H2  WAT  1030      34.875  53.473  22.118  0.00  0.00
TER       0              0
ATOM   4598  O   WAT  1031      54.860  18.340  17.784  0.00  0.00
ATOM   4599  H1  WAT  1031      55.641  18.268  18.332  0.00  0.00
ATOM   4600  H2  WAT  1031      54.150  18.011  18.335  0.00  0.00
TER       0              0
ATOM   4601  O   WAT  1032      39.828  15.940  44.837  0.00  0.00
ATOM   4602  H1  WAT  1032      40.016  15.427  45.623  0.00  0.00
ATOM   4603  H2  WAT  1032      40.403  16.703  44.906  0.00  0.00
TER       0              0
ATOM   4604  O   WAT  1033      29.232  55.651  23.087  0.00  0.00
ATOM   4605  H1  WAT  1033      29.632  55.585  23.954  0.00  0.00
ATOM   4606  H2  WAT  1033      28.296  55.751  23.262  0.00  0.00
TER       0              0
ATOM   4607  O   WAT  1034      14.054  27.897  24.527  0.00  0.00
ATOM   4608  H1  WAT  1034      14.914  27.996  24.118  0.00  0.00
ATOM   4609  H2  WAT  1034      13.897  26.953  24.528  0.00  0.00
TER       0              0
ATOM   4610  O   WAT  1035      47.658  20.215  38.753  0.00  0.00
ATOM   4611  H1  WAT  1035      47.546  21.165  38.725  0.00  0.00
ATOM   4612  H2  WAT  1035      46.770  19.867  38.673  0.00  0.00
TER       0              0
ATOM   4613  O   WAT  1036      13.822   3.165  26.080  0.00  0.00
ATOM   4614  H1  WAT  1036      14.034   2.360  26.552  0.00  0.00
ATOM   4615  H2  WAT  1036      13.919   3.858  26.732  0.00  0.00
TER       0              0
ATOM   4616  O   WAT  1037      32.326   0.024  44.703  0.00  0.00
ATOM   4617  H1  WAT  1037      32.023   0.688  45.322  0.00  0.00
ATOM   4618  H2  WAT  1037      33.107   0.407  44.304  0.00  0.00
TER       0              0
ATOM   4619  O   WAT  1038      16.272  54.432  47.957  0.00  0.00
ATOM   4620  H1  WAT  1038      16.515  55.341  48.131  0.00  0.00
ATOM   4621  H2  WAT  1038      16.877  54.149  47.271  0.00  0.00
TER       0              0
ATOM   4622  O   WAT  1039      46.433  21.998  63.845  0.00  0.00
ATOM   4623  H1  WAT  1039      46.246  22.843  63.437  0.00  0.00
ATOM   4624  H2  WAT  1039      45.815  21.942  64.574  0.00  0.00
TER       0              0
ATOM   4625  O   WAT  1040      12.316  31.824  60.604  0.00  0.00
ATOM   4626  H1  WAT  1040      13.020  31.264  60.931  0.00  0.00
ATOM   4627  H2  WAT  1040      11.779  32.010  61.374  0.00  0.00
TER       0              0
ATOM   4628  O   WAT  1041      41.675  53.586  34.958  0.00  0.00
ATOM   4629  H1  WAT  1041      41.782  54.247  34.274  0.00  0.00
ATOM   4630  H2  WAT  1041      40.944  53.905  35.487  0.00  0.00
TER       0              0
ATOM   4631  O   WAT  1042      42.183  63.414  37.620  0.00  0.00
ATOM   4632  H1  WAT  1042      41.357  63.062  37.289  0.00  0.00
ATOM   4633  H2  WAT  1042      41.943  64.249  38.023  0.00  0.00
TER       0              0
ATOM   4634  O   WAT  1043      23.394   8.099  39.460  0.00  0.00
ATOM   4635  H1  WAT  1043      22.756   8.575  38.928  0.00  0.00
ATOM   4636  H2  WAT  1043      22.873   7.453  39.938  0.00  0.00
TER       0              0
ATOM   4637  O   WAT  1044      14.420  14.500  52.511  0.00  0.00
ATOM   4638  H1  WAT  1044      14.309  14.041  53.344  0.00  0.00
ATOM   4639  H2  WAT  1044      14.374  13.811  51.849  0.00  0.00
TER       0              0
ATOM   4640  O   WAT  1045      34.821   2.515  30.013  0.00  0.00
ATOM   4641  H1  WAT  1045      35.537   1.904  30.185  0.00  0.00
ATOM   4642  H2  WAT  1045      34.033   1.971  30.026  0.00  0.00
TER       0              0
ATOM   4643  O   WAT  1046      43.563   2.439  29.276  0.00  0.00
ATOM   4644  H1  WAT  1046      44.491   2.216  29.205  0.00  0.00
ATOM   4645  H2  WAT  1046      43.246   1.917  30.013  0.00  0.00
TER       0              0
ATOM   4646  O   WAT  1047      30.738  32.972  70.650  0.00  0.00
ATOM   4647  H1  WAT  1047      30.830  33.918  70.762  0.00  0.00
ATOM   4648  H2  WAT  1047      31.576  32.614  70.943  0.00  0.00
TER       0              0
ATOM   4649  O   WAT  1048      25.716  -0.063  48.365  0.00  0.00
ATOM   4650  H1  WAT  1048      24.888   0.268  48.019  0.00  0.00
ATOM   4651  H2  WAT  1048      25.551  -0.192  49.299  0.00  0.00
TER       0              0
ATOM   4652  O   WAT  1049      42.905  17.309  65.169  0.00  0.00
ATOM   4653  H1  WAT  1049      42.687  16.948  66.029  0.00  0.00
ATOM   4654  H2  WAT  1049      43.172  18.210  65.349  0.00  0.00
TER       0              0
ATOM   4655  O   WAT  1050      21.438  52.826  27.096  0.00  0.00
ATOM   4656  H1  WAT  1050      21.880  52.052  26.745  0.00  0.00
ATOM   4657  H2  WAT  1050      20.720  52.473  27.621  0.00  0.00
TER       0              0
ATOM   4658  O   WAT  1051      58.178  56.416  47.076  0.00  0.00
ATOM   4659  H1  WAT  1051      58.910  55.866  46.799  0.00  0.00
ATOM   4660  H2  WAT  1051      57.398  55.905  46.857  0.00  0.00
TER       0              0
ATOM   4661  O   WAT  1052      42.750  43.085  33.799  0.00  0.00
ATOM   4662  H1  WAT  1052      42.042  42.451  33.911  0.00  0.00
ATOM   4663  H2  WAT  1052      42.425  43.692  33.133  0.00  0.00
TER       0              0
ATOM   4664  O   WAT  1053      44.721  11.537   3.126  0.00  0.00
ATOM   4665  H1  WAT  1053      43.813  11.840   3.118  0.00  0.00
ATOM   4666  H2  WAT  1053      45.025  11.711   4.017  0.00  0.00
TER       0              0
ATOM   4667  O   WAT  1054      40.995  18.175  62.987  0.00  0.00
ATOM   4668  H1  WAT  1054      40.992  19.041  63.397  0.00  0.00
ATOM   4669  H2  WAT  1054      41.861  17.820  63.183  0.00  0.00
TER       0              0
ATOM   4670  O   WAT  1055      19.845  44.640  44.748  0.00  0.00
ATOM   4671  H1  WAT  1055      19.810  44.268  43.867  0.00  0.00
ATOM   4672  H2  WAT  1055      20.045  43.894  45.314  0.00  0.00
TER       0              0
ATOM   4673  O   WAT  1056      21.132  24.986   3.364  0.00  0.00
ATOM   4674  H1  WAT  1056      20.714  24.126   3.315  0.00  0.00
ATOM   4675  H2  WAT  1056      20.675  25.434   4.076  0.00  0.00
TER       0              0
ATOM   4676  O   WAT  1057      59.255  56.982  28.013  0.00  0.00
ATOM   4677  H1  WAT  1057      59.309  57.532  27.231  0.00  0.00
ATOM   4678  H2  WAT  1057      60.008  57.245  28.542  0.00  0.00
TER       0              0
ATOM   4679  O   WAT  1058      22.664  52.713  13.368  0.00  0.00
ATOM   4680  H1  WAT  1058      23.316  52.641  14.066  0.00  0.00
ATOM   4681  H2  WAT  1058      22.819  51.947  12.816  0.00  0.00
TER       0              0
ATOM   4682  O   WAT  1059      41.498  20.461  59.925  0.00  0.00
ATOM   4683  H1  WAT  1059      40.548  20.573  59.911  0.00  0.00
ATOM   4684  H2  WAT  1059      41.700  20.027  59.096  0.00  0.00
TER       0              0
ATOM   4685  O   WAT  1060      26.246  26.390  56.467  0.00  0.00
ATOM   4686  H1  WAT  1060      26.643  27.025  55.870  0.00  0.00
ATOM   4687  H2  WAT  1060      26.384  25.543  56.043  0.00  0.00
TER       0              0
ATOM   4688  O   WAT  1061      44.927  26.367   8.557  0.00  0.00
ATOM   4689  H1  WAT  1061      44.112  26.094   8.977  0.00  0.00
ATOM   4690  H2  WAT  1061      44.652  26.980   7.875  0.00  0.00
TER       0              0
ATOM   4691  O   WAT  1062      35.799  12.133  26.704  0.00  0.00
ATOM   4692  H1  WAT  1062      35.316  12.885  27.044  0.00  0.00
ATOM   4693  H2  WAT  1062      36.719  12.385  26.779  0.00  0.00
TER       0              0
ATOM   4694  O   WAT  1063      60.582  38.905  51.413  0.00  0.00
ATOM   4695  H1  WAT  1063      60.313  39.246  50.560  0.00  0.00
ATOM   4696  H2  WAT  1063      61.480  38.602  51.278  0.00  0.00
TER       0              0
ATOM   4697  O   WAT  1064      39.775  63.962  47.791  0.00  0.00
ATOM   4698  H1  WAT  1064      38.951  64.231  48.195  0.00  0.00
ATOM   4699  H2  WAT  1064      39.512  63.402  47.060  0.00  0.00
TER       0              0
ATOM   4700  O   WAT  1065      59.105  31.762   9.829  0.00  0.00
ATOM   4701  H1  WAT  1065      58.157  31.867   9.913  0.00  0.00
ATOM   4702  H2  WAT  1065      59.256  31.703   8.885  0.00  0.00
TER       0              0
ATOM   4703  O   WAT  1066      33.893  15.394   6.647  0.00  0.00
ATOM   4704  H1  WAT  1066      33.798  15.083   5.747  0.00  0.00
ATOM   4705  H2  WAT  1066      34.640  14.905   6.992  0.00  0.00
TER       0              0
ATOM   4706  O   WAT  1067      12.292  49.482   7.241  0.00  0.00
ATOM   4707  H1  WAT  1067      11.565  49.192   7.792  0.00  0.00
ATOM   4708  H2  WAT  1067      12.160  50.425   7.145  0.00  0.00
TER       0              0
ATOM   4709  O   WAT  1068      31.975  19.308  10.052  0.00  0.00
ATOM   4710  H1  WAT  1068      32.912  19.211   9.884  0.00  0.00
ATOM   4711  H2  WAT  1068      31.922  19.968  10.743  0.00  0.00
TER       0              0
ATOM   4712  O   WAT  1069      10.851  21.003  22.099  0.00  0.00
ATOM   4713  H1  WAT  1069      10.419  21.506  21.408  0.00  0.00
ATOM   4714  H2  WAT  1069      10.440  21.306  22.909  0.00  0.00
TER       0              0
ATOM   4715  O   WAT  1070      30.208  24.524  40.718  0.00  0.00
ATOM   4716  H1  WAT  1070      30.055  23.798  40.113  0.00  0.00
ATOM   4717  H2  WAT  1070      30.376  25.277  40.151  0.00  0.00
TER       0              0
ATOM   4718  O   WAT  1071      55.210  36.866   8.335  0.00  0.00
ATOM   4719  H1  WAT  1071      54.516  37.225   8.888  0.00  0.00
ATOM   4720  H2  WAT  1071      54.850  36.898   7.449  0.00  0.00
TER       0              0
ATOM   4721  O   WAT  1072      14.346  13.590  39.639  0.00  0.00
ATOM   4722  H1  WAT  1072      14.690  14.074  38.888  0.00  0.00
ATOM   4723  H2  WAT  1072      13.950  12.807  39.258  0.00  0.00
TER       0              0
ATOM   4724  O   WAT  1073      10.951  34.163  41.763  0.00  0.00
ATOM   4725  H1  WAT  1073      10.194  33.987  41.203  0.00  0.00
ATOM   4726  H2  WAT  1073      10.903  35.103  41.939  0.00  0.00
TER       0              0
ATOM   4727  O   WAT  1074       1.759  24.284  23.530  0.00  0.00
ATOM   4728  H1  WAT  1074       1.115  23.726  23.095  0.00  0.00
ATOM   4729  H2  WAT  1074       2.109  24.836  22.831  0.00  0.00
TER       0              0
ATOM   4730  O   WAT  1075      30.442  56.112  30.105  0.00  0.00
ATOM   4731  H1  WAT  1075      30.097  55.978  30.987  0.00  0.00
ATOM   4732  H2  WAT  1075      29.774  56.636  29.663  0.00  0.00
TER       0              0
ATOM   4733  O   WAT  1076      35.106  59.863  26.863  0.00  0.00
ATOM   4734  H1  WAT  1076      34.439  59.640  26.214  0.00  0.00
ATOM   4735  H2  WAT  1076      35.937  59.704  26.417  0.00  0.00
TER       0              0
ATOM   4736  O   WAT  1077      64.496  30.289  48.161  0.00  0.00
ATOM   4737  H1  WAT  1077      63.708  30.014  47.692  0.00  0.00
ATOM   4738  H2  WAT  1077      64.178  30.566  49.021  0.00  0.00
TER       0              0
ATOM   4739  O   WAT  1078      42.466  61.832  39.852  0.00  0.00
ATOM   4740  H1  WAT  1078      42.508  62.333  39.037  0.00  0.00
ATOM   4741  H2  WAT  1078      42.343  60.925  39.570  0.00  0.00
TER       0              0
ATOM   4742  O   WAT  1079      29.389  18.726  27.720  0.00  0.00
ATOM   4743  H1  WAT  1079      29.704  19.630  27.708  0.00  0.00
ATOM   4744  H2  WAT  1079      29.878  18.293  27.020  0.00  0.00
TER       0              0
ATOM   4745  O   WAT  1080      43.271  64.468  47.231  0.00  0.00
ATOM   4746  H1  WAT  1080      43.704  64.292  46.396  0.00  0.00
ATOM   4747  H2  WAT  1080      42.384  64.127  47.118  0.00  0.00
TER       0              0
ATOM   4748  O   WAT  1081      19.024  39.662  66.686  0.00  0.00
ATOM   4749  H1  WAT  1081      19.609  38.906  66.741  0.00  0.00
ATOM   4750  H2  WAT  1081      18.215  39.369  67.105  0.00  0.00
TER       0              0
ATOM   4751  O   WAT  1082       6.873  29.413  12.770  0.00  0.00
ATOM   4752  H1  WAT  1082       7.139  28.496  12.701  0.00  0.00
ATOM   4753  H2  WAT  1082       5.994  29.379  13.149  0.00  0.00
TER       0              0
ATOM   4754  O   WAT  1083      17.398  13.946  27.653  0.00  0.00
ATOM   4755  H1  WAT  1083      17.846  13.484  26.944  0.00  0.00
ATOM   4756  H2  WAT  1083      16.863  14.604  27.209  0.00  0.00
TER       0              0
ATOM   4757  O   WAT  1084      16.688  39.646   7.165  0.00  0.00
ATOM   4758  H1  WAT  1084      16.486  40.462   7.622  0.00  0.00
ATOM   4759  H2  WAT  1084      17.396  39.254   7.676  0.00  0.00
TER       0              0
ATOM   4760  O   WAT  1085      27.599  50.115  46.598  0.00  0.00
ATOM   4761  H1  WAT  1085      27.881  50.370  45.720  0.00  0.00
ATOM   4762  H2  WAT  1085      28.113  49.332  46.797  0.00  0.00
TER       0              0
ATOM   4763  O   WAT  1086      20.085  18.796  19.672  0.00  0.00
ATOM   4764  H1  WAT  1086      19.855  17.982  20.120  0.00  0.00
ATOM   4765  H2  WAT  1086      21.011  18.695  19.452  0.00  0.00
TER       0              0
ATOM   4766  O   WAT  1087      12.711  56.367  13.070  0.00  0.00
ATOM   4767  H1  WAT  1087      13.187  57.020  12.558  0.00  0.00
ATOM   4768  H2  WAT  1087      13.389  55.919  13.577  0.00  0.00
TER       0              0
ATOM   4769  O   WAT  1088      39.267  59.738  44.361  0.00  0.00
ATOM   4770  H1  WAT  1088      39.351  60.682  44.497  0.00  0.00
ATOM   4771  H2  WAT  1088      39.293  59.365  45.242  0.00  0.00
TER       0              0
ATOM   4772  O   WAT  1089      63.367  39.784  50.326  0.00  0.00
ATOM   4773  H1  WAT  1089      62.896  39.009  50.019  0.00  0.00
ATOM   4774  H2  WAT  1089      64.136  39.435  50.776  0.00  0.00
TER       0              0
ATOM   4775  O   WAT  1090       1.090  28.615  56.700  0.00  0.00
ATOM   4776  H1  WAT  1090       0.780  29.266  56.070  0.00  0.00
ATOM   4777  H2  WAT  1090       2.022  28.518  56.505  0.00  0.00
TER       0              0
ATOM   4778  O   WAT  1091      46.236  17.337   6.118  0.00  0.00
ATOM   4779  H1  WAT  1091      46.469  16.442   5.871  0.00  0.00
ATOM   4780  H2  WAT  1091      46.780  17.524   6.883  0.00  0.00
TER       0              0
ATOM   4781  O   WAT  1092      38.907  38.047   3.014  0.00  0.00
ATOM   4782  H1  WAT  1092      38.921  37.346   3.665  0.00  0.00
ATOM   4783  H2  WAT  1092      38.860  37.591   2.173  0.00  0.00
TER       0              0
ATOM   4784  O   WAT  1093      19.202   5.773  27.761  0.00  0.00
ATOM   4785  H1  WAT  1093      19.946   5.875  28.354  0.00  0.00
ATOM   4786  H2  WAT  1093      18.433   5.859  28.324  0.00  0.00
TER       0              0
ATOM   4787  O   WAT  1094      10.870  35.843  22.248  0.00  0.00
ATOM   4788  H1  WAT  1094      10.047  35.408  22.470  0.00  0.00
ATOM   4789  H2  WAT  1094      11.312  35.964  23.089  0.00  0.00
TER       0              0
ATOM   4790  O   WAT  1095      57.408  30.561  13.987  0.00  0.00
ATOM   4791  H1  WAT  1095      58.069  30.015  14.413  0.00  0.00
ATOM   4792  H2  WAT  1095      57.912  31.230  13.524  0.00  0.00
TER       0              0
ATOM   4793  O   WAT  1096      19.164   3.570  26.117  0.00  0.00
ATOM   4794  H1  WAT  1096      18.355   3.553  25.607  0.00  0.00
ATOM   4795  H2  WAT  1096      19.126   4.395  26.601  0.00  0.00
TER       0              0
ATOM   4796  O   WAT  1097      59.098  40.393  30.142  0.00  0.00
ATOM   4797  H1  WAT  1097      59.118  41.299  30.448  0.00  0.00
ATOM   4798  H2  WAT  1097      58.641  39.916  30.834  0.00  0.00
TER       0              0
ATOM   4799  O   WAT  1098      39.044  42.547   6.528  0.00  0.00
ATOM   4800  H1  WAT  1098      39.624  41.899   6.129  0.00  0.00
ATOM   4801  H2  WAT  1098      38.351  42.680   5.880  0.00  0.00
TER       0              0
ATOM   4802  O   WAT  1099      25.406  15.357  22.636  0.00  0.00
ATOM   4803  H1  WAT  1099      25.838  15.749  21.877  0.00  0.00
ATOM   4804  H2  WAT  1099      25.012  16.098  23.096  0.00  0.00
TER       0              0
ATOM   4805  O   WAT  1100      29.882  46.040  58.231  0.00  0.00
ATOM   4806  H1  WAT  1100      30.120  46.489  59.042  0.00  0.00
ATOM   4807  H2  WAT  1100      30.715  45.728  57.877  0.00  0.00
TER       0              0
ATOM   4808  O   WAT  1101      40.894  10.952  14.665  0.00  0.00
ATOM   4809  H1  WAT  1101      41.032  10.859  15.607  0.00  0.00
ATOM   4810  H2  WAT  1101      41.164  10.110  14.299  0.00  0.00
TER       0              0
ATOM   4811  O   WAT  1102      47.745  42.392  32.535  0.00  0.00
ATOM   4812  H1  WAT  1102      46.904  42.493  32.982  0.00  0.00
ATOM   4813  H2  WAT  1102      47.597  42.757  31.662  0.00  0.00
TER       0              0
ATOM   4814  O   WAT  1103      23.333  22.965   8.313  0.00  0.00
ATOM   4815  H1  WAT  1103      23.045  23.841   8.569  0.00  0.00
ATOM   4816  H2  WAT  1103      23.023  22.396   9.018  0.00  0.00
TER       0              0
ATOM   4817  O   WAT  1104       3.355  10.700  44.344  0.00  0.00
ATOM   4818  H1  WAT  1104       2.937  10.367  45.138  0.00  0.00
ATOM   4819  H2  WAT  1104       4.016  11.316  44.660  0.00  0.00
TER       0              0
ATOM   4820  O   WAT  1105       0.188  52.081  37.128  0.00  0.00
ATOM   4821  H1  WAT  1105      -0.466  52.659  36.736  0.00  0.00
ATOM   4822  H2  WAT  1105      -0.166  51.200  37.007  0.00  0.00
TER       0              0
ATOM   4823  O   WAT  1106      40.654  23.294  67.501  0.00  0.00
ATOM   4824  H1  WAT  1106      39.996  22.662  67.212  0.00  0.00
ATOM   4825  H2  WAT  1106      40.688  23.943  66.798  0.00  0.00
TER       0              0
ATOM   4826  O   WAT  1107      36.263  66.255  46.169  0.00  0.00
ATOM   4827  H1  WAT  1107      35.359  66.305  45.859  0.00  0.00
ATOM   4828  H2  WAT  1107      36.754  65.917  45.421  0.00  0.00
TER       0              0
ATOM   4829  O   WAT  1108      41.826  35.350  -1.641  0.00  0.00
ATOM   4830  H1  WAT  1108      42.619  35.751  -1.285  0.00  0.00
ATOM   4831  H2  WAT  1108      41.134  35.610  -1.033  0.00  0.00
TER       0              0
ATOM   4832  O   WAT  1109      26.940  20.458  40.735  0.00  0.00
ATOM   4833  H1  WAT  1109      27.114  21.281  41.192  0.00  0.00
ATOM   4834  H2  WAT  1109      26.973  19.792  41.422  0.00  0.00
TER       0              0
ATOM   4835  O   WAT  1110      45.115  69.161  39.767  0.00  0.00
ATOM   4836  H1  WAT  1110      44.466  68.468  39.641  0.00  0.00
ATOM   4837  H2  WAT  1110      45.376  69.080  40.684  0.00  0.00
TER       0              0
ATOM   4838  O   WAT  1111      13.889  27.046  21.974  0.00  0.00
ATOM   4839  H1  WAT  1111      14.378  27.509  21.295  0.00  0.00
ATOM   4840  H2  WAT  1111      12.970  27.209  21.761  0.00  0.00
TER       0              0
ATOM   4841  O   WAT  1112      22.836  39.691   5.834  0.00  0.00
ATOM   4842  H1  WAT  1112      22.983  40.298   5.108  0.00  0.00
ATOM   4843  H2  WAT  1112      23.591  39.819   6.409  0.00  0.00
TER       0              0
ATOM   4844  O   WAT  1113      31.250  60.963  24.857  0.00  0.00
ATOM   4845  H1  WAT  1113      31.966  60.504  24.418  0.00  0.00
ATOM   4846  H2  WAT  1113      30.465  60.694  24.381  0.00  0.00
TER       0              0
ATOM   4847  O   WAT  1114      13.767  44.723  27.617  0.00  0.00
ATOM   4848  H1  WAT  1114      13.363  45.122  28.388  0.00  0.00
ATOM   4849  H2  WAT  1114      13.503  45.286  26.890  0.00  0.00
TER       0              0
ATOM   4850  O   WAT  1115       8.857  38.524  39.961  0.00  0.00
ATOM   4851  H1  WAT  1115       9.692  38.352  40.395  0.00  0.00
ATOM   4852  H2  WAT  1115       8.763  39.476  39.992  0.00  0.00
TER       0              0
ATOM   4853  O   WAT  1116      63.172  38.561  12.111  0.00  0.00
ATOM   4854  H1  WAT  1116      62.948  37.633  12.185  0.00  0.00
ATOM   4855  H2  WAT  1116      63.264  38.859  13.016  0.00  0.00
TER       0              0
ATOM   4856  O   WAT  1117      63.245  34.865  37.365  0.00  0.00
ATOM   4857  H1  WAT  1117      62.367  34.487  37.412  0.00  0.00
ATOM   4858  H2  WAT  1117      63.097  35.806  37.279  0.00  0.00
TER       0              0
ATOM   4859  O   WAT  1118      44.825   5.537  40.391  0.00  0.00
ATOM   4860  H1  WAT  1118      45.460   4.872  40.126  0.00  0.00
ATOM   4861  H2  WAT  1118      45.330   6.155  40.919  0.00  0.00
TER       0              0
ATOM   4862  O   WAT  1119      17.677  46.188  13.811  0.00  0.00
ATOM   4863  H1  WAT  1119      17.439  45.364  13.388  0.00  0.00
ATOM   4864  H2  WAT  1119      18.602  46.309  13.597  0.00  0.00
TER       0              0
ATOM   4865  O   WAT  1120      51.929  52.775  25.769  0.00  0.00
ATOM   4866  H1  WAT  1120      51.071  52.788  25.344  0.00  0.00
ATOM   4867  H2  WAT  1120      52.490  52.290  25.162  0.00  0.00
TER       0              0
ATOM   4868  O   WAT  1121      33.977  42.429  11.449  0.00  0.00
ATOM   4869  H1  WAT  1121      33.930  42.370  12.403  0.00  0.00
ATOM   4870  H2  WAT  1121      33.536  43.252  11.238  0.00  0.00
TER       0              0
ATOM   4871  O   WAT  1122      44.571   3.803  45.321  0.00  0.00
ATOM   4872  H1  WAT  1122      45.092   4.577  45.536  0.00  0.00
ATOM   4873  H2  WAT  1122      43.727   4.154  45.038  0.00  0.00
TER       0              0
ATOM   4874  O   WAT  1123      51.484   9.095  18.977  0.00  0.00
ATOM   4875  H1  WAT  1123      51.670   9.114  18.038  0.00  0.00
ATOM   4876  H2  WAT  1123      51.876   8.277  19.282  0.00  0.00
TER       0              0
ATOM   4877  O   WAT  1124      45.949  35.773  47.196  0.00  0.00
ATOM   4878  H1  WAT  1124      46.484  36.330  47.761  0.00  0.00
ATOM   4879  H2  WAT  1124      46.329  34.899  47.292  0.00  0.00
TER       0              0
ATOM   4880  O   WAT  1125      18.379  -1.389  19.769  0.00  0.00
ATOM   4881  H1  WAT  1125      17.727  -2.088  19.824  0.00  0.00
ATOM   4882  H2  WAT  1125      18.885  -1.468  20.578  0.00  0.00
TER       0              0
ATOM   4883  O   WAT  1126      47.362  26.126  47.114  0.00  0.00
ATOM   4884  H1  WAT  1126      46.514  25.884  47.486  0.00  0.00
ATOM   4885  H2  WAT  1126      47.148  26.722  46.396  0.00  0.00
TER       0              0
ATOM   4886  O   WAT  1127      50.030  44.417  28.278  0.00  0.00
ATOM   4887  H1  WAT  1127      50.361  43.569  28.573  0.00  0.00
ATOM   4888  H2  WAT  1127      49.798  44.278  27.360  0.00  0.00
TER       0              0
ATOM   4889  O   WAT  1128      34.988  56.130  23.798  0.00  0.00
ATOM   4890  H1  WAT  1128      35.608  56.116  24.527  0.00  0.00
ATOM   4891  H2  WAT  1128      34.136  56.274  24.210  0.00  0.00
TER       0              0
ATOM   4892  O   WAT  1129      47.302  60.270  23.482  0.00  0.00
ATOM   4893  H1  WAT  1129      46.562  60.208  24.086  0.00  0.00
ATOM   4894  H2  WAT  1129      46.904  60.244  22.612  0.00  0.00
TER       0              0
ATOM   4895  O   WAT  1130      40.643  31.683  46.783  0.00  0.00
ATOM   4896  H1  WAT  1130      41.000  31.719  45.896  0.00  0.00
ATOM   4897  H2  WAT  1130      40.064  32.444  46.840  0.00  0.00
TER       0              0
ATOM   4898  O   WAT  1131      21.199  49.403  31.064  0.00  0.00
ATOM   4899  H1  WAT  1131      21.271  49.256  30.121  0.00  0.00
ATOM   4900  H2  WAT  1131      20.575  48.741  31.362  0.00  0.00
TER       0              0
ATOM   4901  O   WAT  1132      47.300  11.676  59.205  0.00  0.00
ATOM   4902  H1  WAT  1132      47.045  12.046  58.360  0.00  0.00
ATOM   4903  H2  WAT  1132      46.481  11.352  59.581  0.00  0.00
TER       0              0
ATOM   4904  O   WAT  1133       8.443  31.307  60.735  0.00  0.00
ATOM   4905  H1  WAT  1133       8.728  31.280  61.648  0.00  0.00
ATOM   4906  H2  WAT  1133       9.251  31.229  60.229  0.00  0.00
TER       0              0
ATOM   4907  O   WAT  1134      57.308  29.858  18.597  0.00  0.00
ATOM   4908  H1  WAT  1134      58.082  29.860  19.161  0.00  0.00
ATOM   4909  H2  WAT  1134      56.571  29.949  19.201  0.00  0.00
TER       0              0
ATOM   4910  O   WAT  1135       8.478  57.180  15.016  0.00  0.00
ATOM   4911  H1  WAT  1135       7.804  57.737  14.627  0.00  0.00
ATOM   4912  H2  WAT  1135       8.569  57.505  15.912  0.00  0.00
TER       0              0
ATOM   4913  O   WAT  1136      47.713   6.231  55.600  0.00  0.00
ATOM   4914  H1  WAT  1136      47.563   6.985  55.030  0.00  0.00
ATOM   4915  H2  WAT  1136      48.646   6.273  55.812  0.00  0.00
TER       0              0
ATOM   4916  O   WAT  1137      26.790  47.956  53.423  0.00  0.00
ATOM   4917  H1  WAT  1137      26.163  48.183  52.736  0.00  0.00
ATOM   4918  H2  WAT  1137      26.355  47.268  53.926  0.00  0.00
TER       0              0
ATOM   4919  O   WAT  1138      43.022  23.029  -0.659  0.00  0.00
ATOM   4920  H1  WAT  1138      42.837  22.579  -1.483  0.00  0.00
ATOM   4921  H2  WAT  1138      43.978  23.070  -0.619  0.00  0.00
TER       0              0
ATOM   4922  O   WAT  1139       6.937  26.926  27.099  0.00  0.00
ATOM   4923  H1  WAT  1139       7.143  26.221  27.714  0.00  0.00
ATOM   4924  H2  WAT  1139       6.379  27.523  27.597  0.00  0.00
TER       0              0
ATOM   4925  O   WAT  1140       2.709  26.682  39.022  0.00  0.00
ATOM   4926  H1  WAT  1140       3.414  26.896  38.411  0.00  0.00
ATOM   4927  H2  WAT  1140       3.103  26.786  39.888  0.00  0.00
TER       0              0
ATOM   4928  O   WAT  1141      40.357  29.779  66.495  0.00  0.00
ATOM   4929  H1  WAT  1141      41.072  29.493  65.927  0.00  0.00
ATOM   4930  H2  WAT  1141      40.708  30.542  66.955  0.00  0.00
TER       0              0
ATOM   4931  O   WAT  1142      29.394  57.393  51.320  0.00  0.00
ATOM   4932  H1  WAT  1142      28.768  57.080  50.667  0.00  0.00
ATOM   4933  H2  WAT  1142      29.717  56.598  51.743  0.00  0.00
TER       0              0
ATOM   4934  O   WAT  1143      61.707  45.906  49.714  0.00  0.00
ATOM   4935  H1  WAT  1143      60.870  45.715  50.137  0.00  0.00
ATOM   4936  H2  WAT  1143      62.260  45.154  49.927  0.00  0.00
TER       0              0
ATOM   4937  O   WAT  1144      14.925  47.389  51.245  0.00  0.00
ATOM   4938  H1  WAT  1144      14.875  47.517  50.298  0.00  0.00
ATOM   4939  H2  WAT  1144      15.648  46.773  51.366  0.00  0.00
TER       0              0
ATOM   4940  O   WAT  1145      14.940  23.346  56.871  0.00  0.00
ATOM   4941  H1  WAT  1145      14.368  24.044  56.552  0.00  0.00
ATOM   4942  H2  WAT  1145      14.477  22.982  57.625  0.00  0.00
TER       0              0
ATOM   4943  O   WAT  1146      34.185  29.921  71.000  0.00  0.00
ATOM   4944  H1  WAT  1146      34.534  29.072  71.270  0.00  0.00
ATOM   4945  H2  WAT  1146      34.661  30.131  70.197  0.00  0.00
TER       0              0
ATOM   4946  O   WAT  1147      14.159  10.615  20.338  0.00  0.00
ATOM   4947  H1  WAT  1147      14.021  10.445  19.406  0.00  0.00
ATOM   4948  H2  WAT  1147      14.930  11.181  20.368  0.00  0.00
TER       0              0
ATOM   4949  O   WAT  1148      42.449  57.829  43.571  0.00  0.00
ATOM   4950  H1  WAT  1148      41.889  57.053  43.538  0.00  0.00
ATOM   4951  H2  WAT  1148      43.334  57.481  43.680  0.00  0.00
TER       0              0
ATOM   4952  O   WAT  1149      25.442  27.902  58.454  0.00  0.00
ATOM   4953  H1  WAT  1149      24.730  28.221  57.899  0.00  0.00
ATOM   4954  H2  WAT  1149      25.925  27.292  57.897  0.00  0.00
TER       0              0
ATOM   4955  O   WAT  1150      45.039  32.119  66.579  0.00  0.00
ATOM   4956  H1  WAT  1150      45.829  32.596  66.834  0.00  0.00
ATOM   4957  H2  WAT  1150      45.348  31.236  66.376  0.00  0.00
TER       0              0
ATOM   4958  O   WAT  1151      22.982  19.448  25.683  0.00  0.00
ATOM   4959  H1  WAT  1151      22.080  19.633  25.419  0.00  0.00
ATOM   4960  H2  WAT  1151      23.433  20.287  25.598  0.00  0.00
TER       0              0
ATOM   4961  O   WAT  1152      39.649  60.704  25.798  0.00  0.00
ATOM   4962  H1  WAT  1152      38.874  60.642  25.240  0.00  0.00
ATOM   4963  H2  WAT  1152      40.379  60.795  25.184  0.00  0.00
TER       0              0
ATOM   4964  O   WAT  1153      10.698  15.348  17.428  0.00  0.00
ATOM   4965  H1  WAT  1153      11.293  15.196  16.693  0.00  0.00
ATOM   4966  H2  WAT  1153       9.832  15.126  17.085  0.00  0.00
TER       0              0
ATOM   4967  O   WAT  1154      23.378  14.062  14.539  0.00  0.00
ATOM   4968  H1  WAT  1154      22.440  14.152  14.706  0.00  0.00
ATOM   4969  H2  WAT  1154      23.434  13.447  13.808  0.00  0.00
TER       0              0
ATOM   4970  O   WAT  1155       8.801  22.770  36.600  0.00  0.00
ATOM   4971  H1  WAT  1155       9.358  22.012  36.781  0.00  0.00
ATOM   4972  H2  WAT  1155       9.121  23.108  35.764  0.00  0.00
TER       0              0
ATOM   4973  O   WAT  1156      33.738  53.254  35.671  0.00  0.00
ATOM   4974  H1  WAT  1156      34.468  53.008  36.239  0.00  0.00
ATOM   4975  H2  WAT  1156      33.741  54.211  35.678  0.00  0.00
TER       0              0
ATOM   4976  O   WAT  1157      51.218  38.960  41.172  0.00  0.00
ATOM   4977  H1  WAT  1157      51.742  39.635  41.604  0.00  0.00
ATOM   4978  H2  WAT  1157      50.645  39.446  40.579  0.00  0.00
TER       0              0
ATOM   4979  O   WAT  1158      62.432  14.038  20.215  0.00  0.00
ATOM   4980  H1  WAT  1158      62.277  14.957  19.997  0.00  0.00
ATOM   4981  H2  WAT  1158      63.342  14.013  20.512  0.00  0.00
TER       0              0
ATOM   4982  O   WAT  1159      12.099  48.249  14.262  0.00  0.00
ATOM   4983  H1  WAT  1159      12.888  47.797  13.963  0.00  0.00
ATOM   4984  H2  WAT  1159      11.899  48.871  13.562  0.00  0.00
TER       0              0
ATOM   4985  O   WAT  1160      47.125  28.919   3.845  0.00  0.00
ATOM   4986  H1  WAT  1160      46.360  29.358   4.216  0.00  0.00
ATOM   4987  H2  WAT  1160      47.846  29.162   4.427  0.00  0.00
TER       0              0
ATOM   4988  O   WAT  1161      34.183   7.729  50.792  0.00  0.00
ATOM   4989  H1  WAT  1161      33.431   8.128  51.228  0.00  0.00
ATOM   4990  H2  WAT  1161      34.855   7.678  51.471  0.00  0.00
TER       0              0
ATOM   4991  O   WAT  1162      21.140  40.898  21.148  0.00  0.00
ATOM   4992  H1  WAT  1162      20.243  40.591  21.273  0.00  0.00
ATOM   4993  H2  WAT  1162      21.663  40.097  21.099  0.00  0.00
TER       0              0
ATOM   4994  O   WAT  1163      64.447  42.304  34.633  0.00  0.00
ATOM   4995  H1  WAT  1163      65.357  42.517  34.430  0.00  0.00
ATOM   4996  H2  WAT  1163      64.153  41.776  33.891  0.00  0.00
TER       0              0
ATOM   4997  O   WAT  1164      36.003  34.937  -1.273  0.00  0.00
ATOM   4998  H1  WAT  1164      35.884  34.104  -0.816  0.00  0.00
ATOM   4999  H2  WAT  1164      35.975  35.596  -0.580  0.00  0.00
TER       0              0
ATOM   5000  O   WAT  1165      20.097  20.420  51.287  0.00  0.00
ATOM   5001  H1  WAT  1165      19.305  20.902  51.526  0.00  0.00
ATOM   5002  H2  WAT  1165      20.127  19.690  51.906  0.00  0.00
TER       0              0
ATOM   5003  O   WAT  1166      50.627  13.081  28.439  0.00  0.00
ATOM   5004  H1  WAT  1166      51.080  13.666  27.831  0.00  0.00
ATOM   5005  H2  WAT  1166      51.278  12.884  29.112  0.00  0.00
TER       0              0
ATOM   5006  O   WAT  1167      35.827   4.579  49.194  0.00  0.00
ATOM   5007  H1  WAT  1167      36.305   4.900  49.959  0.00  0.00
ATOM   5008  H2  WAT  1167      36.394   4.790  48.452  0.00  0.00
TER       0              0
ATOM   5009  O   WAT  1168       8.411  25.138  10.476  0.00  0.00
ATOM   5010  H1  WAT  1168       8.634  24.302  10.887  0.00  0.00
ATOM   5011  H2  WAT  1168       7.633  24.948   9.953  0.00  0.00
TER       0              0
ATOM   5012  O   WAT  1169      28.130  32.329  70.249  0.00  0.00
ATOM   5013  H1  WAT  1169      27.804  33.005  69.655  0.00  0.00
ATOM   5014  H2  WAT  1169      29.074  32.482  70.292  0.00  0.00
TER       0              0
ATOM   5015  O   WAT  1170      25.990  28.376   6.462  0.00  0.00
ATOM   5016  H1  WAT  1170      25.121  28.387   6.061  0.00  0.00
ATOM   5017  H2  WAT  1170      26.014  27.557   6.957  0.00  0.00
TER       0              0
ATOM   5018  O   WAT  1171      14.414  59.435  14.106  0.00  0.00
ATOM   5019  H1  WAT  1171      14.399  58.752  13.435  0.00  0.00
ATOM   5020  H2  WAT  1171      13.515  59.762  14.135  0.00  0.00
TER       0              0
ATOM   5021  O   WAT  1172      30.758  50.822  10.096  0.00  0.00
ATOM   5022  H1  WAT  1172      30.272  50.911  10.916  0.00  0.00
ATOM   5023  H2  WAT  1172      31.658  50.643  10.369  0.00  0.00
TER       0              0
ATOM   5024  O   WAT  1173       8.139  38.749  35.229  0.00  0.00
ATOM   5025  H1  WAT  1173       8.381  38.340  36.060  0.00  0.00
ATOM   5026  H2  WAT  1173       7.399  39.315  35.448  0.00  0.00
TER       0              0
ATOM   5027  O   WAT  1174      56.320  34.579  28.328  0.00  0.00
ATOM   5028  H1  WAT  1174      56.722  35.444  28.249  0.00  0.00
ATOM   5029  H2  WAT  1174      57.017  34.021  28.673  0.00  0.00
TER       0              0
ATOM   5030  O   WAT  1175      19.963  20.082  14.767  0.00  0.00
ATOM   5031  H1  WAT  1175      19.122  19.958  15.208  0.00  0.00
ATOM   5032  H2  WAT  1175      20.156  21.013  14.877  0.00  0.00
TER       0              0
ATOM   5033  O   WAT  1176      33.575  56.959  55.143  0.00  0.00
ATOM   5034  H1  WAT  1176      33.594  57.398  55.993  0.00  0.00
ATOM   5035  H2  WAT  1176      34.452  56.588  55.045  0.00  0.00
TER       0              0
ATOM   5036  O   WAT  1177      52.510   8.301  37.599  0.00  0.00
ATOM   5037  H1  WAT  1177      51.830   8.911  37.885  0.00  0.00
ATOM   5038  H2  WAT  1177      52.315   8.141  36.675  0.00  0.00
TER       0              0
ATOM   5039  O   WAT  1178      57.410  41.575  43.673  0.00  0.00
ATOM   5040  H1  WAT  1178      57.521  40.662  43.938  0.00  0.00
ATOM   5041  H2  WAT  1178      57.450  41.554  42.717  0.00  0.00
TER       0              0
ATOM   5042  O   WAT  1179      19.386  47.717   3.751  0.00  0.00
ATOM   5043  H1  WAT  1179      19.360  48.266   2.968  0.00  0.00
ATOM   5044  H2  WAT  1179      18.506  47.787   4.121  0.00  0.00
TER       0              0
ATOM   5045  O   WAT  1180      31.679  20.933   0.008  0.00  0.00
ATOM   5046  H1  WAT  1180      31.262  20.479   0.740  0.00  0.00
ATOM   5047  H2  WAT  1180      30.958  21.152  -0.581  0.00  0.00
TER       0              0
ATOM   5048  O   WAT  1181      53.989  23.870  13.474  0.00  0.00
ATOM   5049  H1  WAT  1181      53.266  24.219  12.952  0.00  0.00
ATOM   5050  H2  WAT  1181      54.013  22.938  13.257  0.00  0.00
TER       0              0
ATOM   5051  O   WAT  1182       0.203  29.410  21.132  0.00  0.00
ATOM   5052  H1  WAT  1182       0.463  30.323  21.260  0.00  0.00
ATOM   5053  H2  WAT  1182      -0.360  29.428  20.359  0.00  0.00
TER       0              0
ATOM   5054  O   WAT  1183      17.165  31.900  15.589  0.00  0.00
ATOM   5055  H1  WAT  1183      16.431  32.411  15.248  0.00  0.00
ATOM   5056  H2  WAT  1183      17.264  31.178  14.967  0.00  0.00
TER       0              0
ATOM   5057  O   WAT  1184       1.588  24.758  12.040  0.00  0.00
ATOM   5058  H1  WAT  1184       1.030  24.521  12.781  0.00  0.00
ATOM   5059  H2  WAT  1184       2.453  24.896  12.427  0.00  0.00
TER       0              0
ATOM   5060  O   WAT  1185      53.119  21.456  44.547  0.00  0.00
ATOM   5061  H1  WAT  1185      52.317  21.966  44.657  0.00  0.00
ATOM   5062  H2  WAT  1185      52.914  20.602  44.927  0.00  0.00
TER       0              0
ATOM   5063  O   WAT  1186      43.739   5.529  48.189  0.00  0.00
ATOM   5064  H1  WAT  1186      43.838   4.758  48.748  0.00  0.00
ATOM   5065  H2  WAT  1186      42.817   5.773  48.279  0.00  0.00
TER       0              0
ATOM   5066  O   WAT  1187      12.961  52.163  33.450  0.00  0.00
ATOM   5067  H1  WAT  1187      12.273  52.707  33.067  0.00  0.00
ATOM   5068  H2  WAT  1187      13.221  52.628  34.245  0.00  0.00
TER       0              0
ATOM   5069  O   WAT  1188      39.382  26.283   0.159  0.00  0.00
ATOM   5070  H1  WAT  1188      39.334  27.162   0.534  0.00  0.00
ATOM   5071  H2  WAT  1188      40.111  25.865   0.617  0.00  0.00
TER       0              0
ATOM   5072  O   WAT  1189       3.692  30.291  29.341  0.00  0.00
ATOM   5073  H1  WAT  1189       3.264  30.589  30.144  0.00  0.00
ATOM   5074  H2  WAT  1189       4.443  30.876  29.240  0.00  0.00
TER       0              0
ATOM   5075  O   WAT  1190      53.691  22.272  55.345  0.00  0.00
ATOM   5076  H1  WAT  1190      52.816  22.372  54.970  0.00  0.00
ATOM   5077  H2  WAT  1190      53.819  23.063  55.867  0.00  0.00
TER       0              0
ATOM   5078  O   WAT  1191      47.633  52.460  36.075  0.00  0.00
ATOM   5079  H1  WAT  1191      48.022  51.594  35.957  0.00  0.00
ATOM   5080  H2  WAT  1191      46.917  52.490  35.440  0.00  0.00
TER       0              0
ATOM   5081  O   WAT  1192      29.405  25.033  46.696  0.00  0.00
ATOM   5082  H1  WAT  1192      28.973  24.662  47.465  0.00  0.00
ATOM   5083  H2  WAT  1192      29.634  25.925  46.957  0.00  0.00
TER       0              0
ATOM   5084  O   WAT  1193      19.810  51.622  17.588  0.00  0.00
ATOM   5085  H1  WAT  1193      19.779  50.669  17.503  0.00  0.00
ATOM   5086  H2  WAT  1193      20.117  51.773  18.482  0.00  0.00
TER       0              0
ATOM   5087  O   WAT  1194       2.573  19.137  39.856  0.00  0.00
ATOM   5088  H1  WAT  1194       2.607  20.080  40.020  0.00  0.00
ATOM   5089  H2  WAT  1194       2.668  19.056  38.907  0.00  0.00
TER       0              0
ATOM   5090  O   WAT  1195      48.656  42.390  56.544  0.00  0.00
ATOM   5091  H1  WAT  1195      49.132  41.609  56.825  0.00  0.00
ATOM   5092  H2  WAT  1195      48.528  42.894  57.348  0.00  0.00
TER       0              0
ATOM   5093  O   WAT  1196      24.345  26.815  44.660  0.00  0.00
ATOM   5094  H1  WAT  1196      23.687  26.323  45.150  0.00  0.00
ATOM   5095  H2  WAT  1196      24.689  27.448  45.291  0.00  0.00
TER       0              0
ATOM   5096  O   WAT  1197      58.536  35.830  56.846  0.00  0.00
ATOM   5097  H1  WAT  1197      58.721  36.403  57.590  0.00  0.00
ATOM   5098  H2  WAT  1197      58.213  35.020  57.241  0.00  0.00
TER       0              0
ATOM   5099  O   WAT  1198      64.658  43.636  18.579  0.00  0.00
ATOM   5100  H1  WAT  1198      63.833  43.303  18.227  0.00  0.00
ATOM   5101  H2  WAT  1198      64.598  43.478  19.521  0.00  0.00
TER       0              0
ATOM   5102  O   WAT  1199      47.247  46.305  48.447  0.00  0.00
ATOM   5103  H1  WAT  1199      47.546  46.498  49.336  0.00  0.00
ATOM   5104  H2  WAT  1199      47.036  45.371  48.463  0.00  0.00
TER       0              0
ATOM   5105  O   WAT  1200      13.492  22.451   7.323  0.00  0.00
ATOM   5106  H1  WAT  1200      13.666  21.674   6.791  0.00  0.00
ATOM   5107  H2  WAT  1200      12.606  22.717   7.076  0.00  0.00
TER       0              0
ATOM   5108  O   WAT  1201       7.091  37.635  32.756  0.00  0.00
ATOM   5109  H1  WAT  1201       7.281  37.859  33.667  0.00  0.00
ATOM   5110  H2  WAT  1201       6.710  38.432  32.389  0.00  0.00
TER       0              0
ATOM   5111  O   WAT  1202       7.420  47.731  47.511  0.00  0.00
ATOM   5112  H1  WAT  1202       6.863  47.839  46.741  0.00  0.00
ATOM   5113  H2  WAT  1202       6.881  48.036  48.242  0.00  0.00
TER       0              0
ATOM   5114  O   WAT  1203      18.855  31.946  43.220  0.00  0.00
ATOM   5115  H1  WAT  1203      18.261  32.546  42.769  0.00  0.00
ATOM   5116  H2  WAT  1203      19.336  31.511  42.516  0.00  0.00
TER       0              0
ATOM   5117  O   WAT  1204       4.323  33.048  31.347  0.00  0.00
ATOM   5118  H1  WAT  1204       4.957  33.453  31.939  0.00  0.00
ATOM   5119  H2  WAT  1204       4.550  33.390  30.482  0.00  0.00
TER       0              0
ATOM   5120  O   WAT  1205       8.989  49.765  41.236  0.00  0.00
ATOM   5121  H1  WAT  1205       9.209  50.300  40.473  0.00  0.00
ATOM   5122  H2  WAT  1205       9.829  49.414  41.532  0.00  0.00
TER       0              0
ATOM   5123  O   WAT  1206      43.242  49.710  11.543  0.00  0.00
ATOM   5124  H1  WAT  1206      42.948  49.161  12.270  0.00  0.00
ATOM   5125  H2  WAT  1206      43.003  50.599  11.803  0.00  0.00
TER       0              0
ATOM   5126  O   WAT  1207      60.091  54.103  46.198  0.00  0.00
ATOM   5127  H1  WAT  1207      60.354  53.719  45.361  0.00  0.00
ATOM   5128  H2  WAT  1207      59.768  53.362  46.711  0.00  0.00
TER       0              0
ATOM   5129  O   WAT  1208      21.238  19.193  54.638  0.00  0.00
ATOM   5130  H1  WAT  1208      21.698  18.707  53.953  0.00  0.00
ATOM   5131  H2  WAT  1208      21.116  18.556  55.342  0.00  0.00
TER       0              0
ATOM   5132  O   WAT  1209       7.537   7.293  26.394  0.00  0.00
ATOM   5133  H1  WAT  1209       7.810   8.076  25.915  0.00  0.00
ATOM   5134  H2  WAT  1209       8.170   6.623  26.138  0.00  0.00
TER       0              0
ATOM   5135  O   WAT  1210      53.675  43.147  12.149  0.00  0.00
ATOM   5136  H1  WAT  1210      54.027  42.264  12.263  0.00  0.00
ATOM   5137  H2  WAT  1210      54.306  43.585  11.578  0.00  0.00
TER       0              0
ATOM   5138  O   WAT  1211      34.578  19.602   0.575  0.00  0.00
ATOM   5139  H1  WAT  1211      33.645  19.786   0.466  0.00  0.00
ATOM   5140  H2  WAT  1211      34.874  19.340  -0.297  0.00  0.00
TER       0              0
ATOM   5141  O   WAT  1212      33.624  25.587  -1.116  0.00  0.00
ATOM   5142  H1  WAT  1212      33.714  24.903  -0.453  0.00  0.00
ATOM   5143  H2  WAT  1212      33.817  25.146  -1.943  0.00  0.00
TER       0              0
ATOM   5144  O   WAT  1213       5.180  39.039  51.626  0.00  0.00
ATOM   5145  H1  WAT  1213       5.278  38.358  50.960  0.00  0.00
ATOM   5146  H2  WAT  1213       5.456  39.844  51.188  0.00  0.00
TER       0              0
ATOM   5147  O   WAT  1214      36.811  58.829  18.624  0.00  0.00
ATOM   5148  H1  WAT  1214      37.229  58.529  19.431  0.00  0.00
ATOM   5149  H2  WAT  1214      37.211  59.680  18.448  0.00  0.00
TER       0              0
ATOM   5150  O   WAT  1215      37.556   9.353  21.786  0.00  0.00
ATOM   5151  H1  WAT  1215      37.408   8.460  22.097  0.00  0.00
ATOM   5152  H2  WAT  1215      38.148   9.737  22.432  0.00  0.00
TER       0              0
ATOM   5153  O   WAT  1216      57.715  11.720  32.848  0.00  0.00
ATOM   5154  H1  WAT  1216      58.599  11.358  32.793  0.00  0.00
ATOM   5155  H2  WAT  1216      57.845  12.627  33.127  0.00  0.00
TER       0              0
ATOM   5156  O   WAT  1217      37.623  47.557   7.643  0.00  0.00
ATOM   5157  H1  WAT  1217      38.139  48.244   7.221  0.00  0.00
ATOM   5158  H2  WAT  1217      37.145  48.009   8.339  0.00  0.00
TER       0              0
ATOM   5159  O   WAT  1218      28.978  19.767  39.191  0.00  0.00
ATOM   5160  H1  WAT  1218      28.334  20.092  39.820  0.00  0.00
ATOM   5161  H2  WAT  1218      29.276  18.936  39.562  0.00  0.00
TER       0              0
ATOM   5162  O   WAT  1219      29.003   9.664  33.388  0.00  0.00
ATOM   5163  H1  WAT  1219      28.935  10.398  33.999  0.00  0.00
ATOM   5164  H2  WAT  1219      29.922   9.402  33.431  0.00  0.00
TER       0              0
ATOM   5165  O   WAT  1220      34.284  56.982  14.201  0.00  0.00
ATOM   5166  H1  WAT  1220      35.035  57.572  14.261  0.00  0.00
ATOM   5167  H2  WAT  1220      33.945  57.116  13.316  0.00  0.00
TER       0              0
ATOM   5168  O   WAT  1221      23.281  35.979  -1.570  0.00  0.00
ATOM   5169  H1  WAT  1221      23.239  36.679  -2.222  0.00  0.00
ATOM   5170  H2  WAT  1221      22.827  35.243  -1.979  0.00  0.00
TER       0              0
ATOM   5171  O   WAT  1222      31.180   3.283  27.779  0.00  0.00
ATOM   5172  H1  WAT  1222      30.564   3.569  27.104  0.00  0.00
ATOM   5173  H2  WAT  1222      31.707   2.608  27.351  0.00  0.00
TER       0              0
ATOM   5174  O   WAT  1223       1.148  31.339  36.685  0.00  0.00
ATOM   5175  H1  WAT  1223       1.234  30.691  37.384  0.00  0.00
ATOM   5176  H2  WAT  1223       1.175  32.183  37.135  0.00  0.00
TER       0              0
ATOM   5177  O   WAT  1224      17.361   9.257  20.914  0.00  0.00
ATOM   5178  H1  WAT  1224      16.915   8.801  21.628  0.00  0.00
ATOM   5179  H2  WAT  1224      17.456  10.157  21.228  0.00  0.00
TER       0              0
ATOM   5180  O   WAT  1225      13.621  41.613  59.969  0.00  0.00
ATOM   5181  H1  WAT  1225      12.995  41.694  60.688  0.00  0.00
ATOM   5182  H2  WAT  1225      13.581  40.690  59.719  0.00  0.00
TER       0              0
ATOM   5183  O   WAT  1226      44.547  30.035   0.850  0.00  0.00
ATOM   5184  H1  WAT  1226      45.439  30.239   1.131  0.00  0.00
ATOM   5185  H2  WAT  1226      44.124  29.683   1.634  0.00  0.00
TER       0              0
ATOM   5186  O   WAT  1227      15.504  21.446  22.440  0.00  0.00
ATOM   5187  H1  WAT  1227      16.305  21.266  21.948  0.00  0.00
ATOM   5188  H2  WAT  1227      14.978  21.989  21.853  0.00  0.00
TER       0              0
ATOM   5189  O   WAT  1228      52.068  32.767   2.421  0.00  0.00
ATOM   5190  H1  WAT  1228      52.543  33.557   2.679  0.00  0.00
ATOM   5191  H2  WAT  1228      51.470  33.060   1.734  0.00  0.00
TER       0              0
ATOM   5192  O   WAT  1229       5.833  17.120  47.850  0.00  0.00
ATOM   5193  H1  WAT  1229       5.856  18.002  48.221  0.00  0.00
ATOM   5194  H2  WAT  1229       6.639  17.055  47.338  0.00  0.00
TER       0              0
ATOM   5195  O   WAT  1230      36.605  42.415  40.650  0.00  0.00
ATOM   5196  H1  WAT  1230      35.965  42.948  41.122  0.00  0.00
ATOM   5197  H2  WAT  1230      36.395  41.514  40.896  0.00  0.00
TER       0              0
ATOM   5198  O   WAT  1231      26.184  63.232  53.371  0.00  0.00
ATOM   5199  H1  WAT  1231      27.036  62.797  53.406  0.00  0.00
ATOM   5200  H2  WAT  1231      26.136  63.727  54.189  0.00  0.00
TER       0              0
ATOM   5201  O   WAT  1232      28.452  51.674  51.893  0.00  0.00
ATOM   5202  H1  WAT  1232      28.312  50.747  51.699  0.00  0.00
ATOM   5203  H2  WAT  1232      28.413  51.728  52.848  0.00  0.00
TER       0              0
ATOM   5204  O   WAT  1233       5.475  22.664  48.750  0.00  0.00
ATOM   5205  H1  WAT  1233       5.066  22.517  49.603  0.00  0.00
ATOM   5206  H2  WAT  1233       5.108  23.495  48.448  0.00  0.00
TER       0              0
ATOM   5207  O   WAT  1234      50.266  18.895  44.855  0.00  0.00
ATOM   5208  H1  WAT  1234      49.742  18.104  44.729  0.00  0.00
ATOM   5209  H2  WAT  1234      49.634  19.561  45.124  0.00  0.00
TER       0              0
ATOM   5210  O   WAT  1235      15.209  48.655  27.152  0.00  0.00
ATOM   5211  H1  WAT  1235      15.143  49.589  26.954  0.00  0.00
ATOM   5212  H2  WAT  1235      14.833  48.220  26.387  0.00  0.00
TER       0              0
ATOM   5213  O   WAT  1236      40.630  53.248  13.457  0.00  0.00
ATOM   5214  H1  WAT  1236      40.480  54.132  13.792  0.00  0.00
ATOM   5215  H2  WAT  1236      40.051  53.179  12.697  0.00  0.00
TER       0              0
ATOM   5216  O   WAT  1237      14.645  41.843  54.240  0.00  0.00
ATOM   5217  H1  WAT  1237      15.246  41.716  53.506  0.00  0.00
ATOM   5218  H2  WAT  1237      13.842  41.396  53.972  0.00  0.00
TER       0              0
ATOM   5219  O   WAT  1238      51.968  18.067  37.148  0.00  0.00
ATOM   5220  H1  WAT  1238      52.113  18.713  36.457  0.00  0.00
ATOM   5221  H2  WAT  1238      51.159  17.623  36.895  0.00  0.00
TER       0              0
ATOM   5222  O   WAT  1239      15.478   4.463  31.548  0.00  0.00
ATOM   5223  H1  WAT  1239      15.412   5.397  31.747  0.00  0.00
ATOM   5224  H2  WAT  1239      15.735   4.059  32.376  0.00  0.00
TER       0              0
ATOM   5225  O   WAT  1240      44.036  38.541   8.526  0.00  0.00
ATOM   5226  H1  WAT  1240      43.491  39.314   8.676  0.00  0.00
ATOM   5227  H2  WAT  1240      43.463  37.931   8.062  0.00  0.00
TER       0              0
ATOM   5228  O   WAT  1241      42.591  15.108  -1.240  0.00  0.00
ATOM   5229  H1  WAT  1241      43.446  15.394  -1.561  0.00  0.00
ATOM   5230  H2  WAT  1241      42.233  15.877  -0.795  0.00  0.00
TER       0              0
ATOM   5231  O   WAT  1242      26.408  37.055   9.030  0.00  0.00
ATOM   5232  H1  WAT  1242      27.350  37.042   9.199  0.00  0.00
ATOM   5233  H2  WAT  1242      26.008  37.088   9.899  0.00  0.00
TER       0              0
ATOM   5234  O   WAT  1243      58.825  13.181  19.025  0.00  0.00
ATOM   5235  H1  WAT  1243      58.080  13.401  18.465  0.00  0.00
ATOM   5236  H2  WAT  1243      58.918  12.232  18.938  0.00  0.00
TER       0              0
ATOM   5237  O   WAT  1244      44.391  31.673  46.165  0.00  0.00
ATOM   5238  H1  WAT  1244      44.484  31.564  47.112  0.00  0.00
ATOM   5239  H2  WAT  1244      44.358  32.621  46.035  0.00  0.00
TER       0              0
ATOM   5240  O   WAT  1245      21.262  49.413  56.640  0.00  0.00
ATOM   5241  H1  WAT  1245      20.365  49.192  56.389  0.00  0.00
ATOM   5242  H2  WAT  1245      21.805  48.783  56.166  0.00  0.00
TER       0              0
ATOM   5243  O   WAT  1246      42.943  11.846  54.041  0.00  0.00
ATOM   5244  H1  WAT  1246      42.598  12.241  53.240  0.00  0.00
ATOM   5245  H2  WAT  1246      43.493  12.528  54.426  0.00  0.00
TER       0              0
ATOM   5246  O   WAT  1247      12.845  12.297  37.801  0.00  0.00
ATOM   5247  H1  WAT  1247      12.376  12.733  37.090  0.00  0.00
ATOM   5248  H2  WAT  1247      12.156  11.991  38.391  0.00  0.00
TER       0              0
ATOM   5249  O   WAT  1248      58.402  52.276  35.461  0.00  0.00
ATOM   5250  H1  WAT  1248      57.747  51.579  35.502  0.00  0.00
ATOM   5251  H2  WAT  1248      58.951  52.135  36.233  0.00  0.00
TER       0              0
ATOM   5252  O   WAT  1249       7.208  37.429   3.480  0.00  0.00
ATOM   5253  H1  WAT  1249       7.669  36.599   3.608  0.00  0.00
ATOM   5254  H2  WAT  1249       7.491  37.975   4.213  0.00  0.00
TER       0              0
ATOM   5255  O   WAT  1250      52.786  18.676   5.738  0.00  0.00
ATOM   5256  H1  WAT  1250      52.268  18.896   4.964  0.00  0.00
ATOM   5257  H2  WAT  1250      52.515  17.786   5.963  0.00  0.00
TER       0              0
ATOM   5258  O   WAT  1251      62.339  47.676  35.434  0.00  0.00
ATOM   5259  H1  WAT  1251      62.839  47.100  36.013  0.00  0.00
ATOM   5260  H2  WAT  1251      61.936  48.315  36.022  0.00  0.00
TER       0              0
ATOM   5261  O   WAT  1252      33.113  64.202  42.785  0.00  0.00
ATOM   5262  H1  WAT  1252      33.321  63.339  42.426  0.00  0.00
ATOM   5263  H2  WAT  1252      33.810  64.772  42.458  0.00  0.00
TER       0              0
ATOM   5264  O   WAT  1253      13.709  58.046  25.549  0.00  0.00
ATOM   5265  H1  WAT  1253      14.476  57.689  25.996  0.00  0.00
ATOM   5266  H2  WAT  1253      12.970  57.795  26.103  0.00  0.00
TER       0              0
ATOM   5267  O   WAT  1254      40.469  28.953  53.239  0.00  0.00
ATOM   5268  H1  WAT  1254      40.815  28.643  54.076  0.00  0.00
ATOM   5269  H2  WAT  1254      41.224  29.338  52.795  0.00  0.00
TER       0              0
ATOM   5270  O   WAT  1255      41.848   2.279  12.028  0.00  0.00
ATOM   5271  H1  WAT  1255      42.524   1.619  11.875  0.00  0.00
ATOM   5272  H2  WAT  1255      41.169   2.080  11.382  0.00  0.00
TER       0              0
ATOM   5273  O   WAT  1256      42.256  43.221  47.181  0.00  0.00
ATOM   5274  H1  WAT  1256      42.376  43.520  46.280  0.00  0.00
ATOM   5275  H2  WAT  1256      42.224  44.026  47.698  0.00  0.00
TER       0              0
ATOM   5276  O   WAT  1257      51.862  22.576  62.934  0.00  0.00
ATOM   5277  H1  WAT  1257      51.405  22.539  63.774  0.00  0.00
ATOM   5278  H2  WAT  1257      51.203  22.313  62.292  0.00  0.00
TER       0              0
ATOM   5279  O   WAT  1258      20.538  46.886   6.850  0.00  0.00
ATOM   5280  H1  WAT  1258      19.691  46.647   6.473  0.00  0.00
ATOM   5281  H2  WAT  1258      21.127  46.946   6.098  0.00  0.00
TER       0              0
ATOM   5282  O   WAT  1259      19.803  50.130  11.316  0.00  0.00
ATOM   5283  H1  WAT  1259      20.182  49.578  12.000  0.00  0.00
ATOM   5284  H2  WAT  1259      20.016  49.679  10.499  0.00  0.00
TER       0              0
ATOM   5285  O   WAT  1260      35.068  46.420  61.866  0.00  0.00
ATOM   5286  H1  WAT  1260      35.059  45.585  61.399  0.00  0.00
ATOM   5287  H2  WAT  1260      34.328  46.906  61.502  0.00  0.00
TER       0              0
ATOM   5288  O   WAT  1261      11.636  53.135  11.986  0.00  0.00
ATOM   5289  H1  WAT  1261      11.154  53.371  12.779  0.00  0.00
ATOM   5290  H2  WAT  1261      11.232  53.660  11.295  0.00  0.00
TER       0              0
ATOM   5291  O   WAT  1262      58.685  11.641  37.042  0.00  0.00
ATOM   5292  H1  WAT  1262      58.200  12.345  36.613  0.00  0.00
ATOM   5293  H2  WAT  1262      59.412  12.083  37.481  0.00  0.00
TER       0              0
ATOM   5294  O   WAT  1263      50.799  44.661  55.791  0.00  0.00
ATOM   5295  H1  WAT  1263      50.116  44.150  55.358  0.00  0.00
ATOM   5296  H2  WAT  1263      51.611  44.381  55.370  0.00  0.00
TER       0              0
ATOM   5297  O   WAT  1264      25.052  49.414  59.620  0.00  0.00
ATOM   5298  H1  WAT  1264      25.023  48.457  59.610  0.00  0.00
ATOM   5299  H2  WAT  1264      25.836  49.635  59.117  0.00  0.00
TER       0              0
ATOM   5300  O   WAT  1265      33.669  -0.371  20.365  0.00  0.00
ATOM   5301  H1  WAT  1265      32.990   0.082  19.865  0.00  0.00
ATOM   5302  H2  WAT  1265      33.831  -1.177  19.874  0.00  0.00
TER       0              0
ATOM   5303  O   WAT  1266      25.066  60.544  41.783  0.00  0.00
ATOM   5304  H1  WAT  1266      24.460  60.747  41.070  0.00  0.00
ATOM   5305  H2  WAT  1266      24.719  59.740  42.170  0.00  0.00
TER       0              0
ATOM   5306  O   WAT  1267      45.616   4.947  26.940  0.00  0.00
ATOM   5307  H1  WAT  1267      45.956   5.833  26.816  0.00  0.00
ATOM   5308  H2  WAT  1267      44.665   5.049  26.908  0.00  0.00
TER       0              0
ATOM   5309  O   WAT  1268      29.927  47.555  32.886  0.00  0.00
ATOM   5310  H1  WAT  1268      29.917  46.815  33.492  0.00  0.00
ATOM   5311  H2  WAT  1268      29.811  47.159  32.022  0.00  0.00
TER       0              0
ATOM   5312  O   WAT  1269      26.442  41.290  -3.079  0.00  0.00
ATOM   5313  H1  WAT  1269      26.612  40.421  -3.441  0.00  0.00
ATOM   5314  H2  WAT  1269      27.130  41.843  -3.449  0.00  0.00
TER       0              0
ATOM   5315  O   WAT  1270       2.399  45.009  11.500  0.00  0.00
ATOM   5316  H1  WAT  1270       2.473  44.630  10.624  0.00  0.00
ATOM   5317  H2  WAT  1270       1.728  44.481  11.933  0.00  0.00
TER       0              0
ATOM   5318  O   WAT  1271      50.735  14.799  58.813  0.00  0.00
ATOM   5319  H1  WAT  1271      51.411  14.535  58.188  0.00  0.00
ATOM   5320  H2  WAT  1271      51.124  15.531  59.291  0.00  0.00
TER       0              0
ATOM   5321  O   WAT  1272      36.602  10.238  58.219  0.00  0.00
ATOM   5322  H1  WAT  1272      36.780  11.169  58.085  0.00  0.00
ATOM   5323  H2  WAT  1272      37.419   9.886  58.573  0.00  0.00
TER       0              0
ATOM   5324  O   WAT  1273       0.695  34.897  17.100  0.00  0.00
ATOM   5325  H1  WAT  1273       1.205  34.555  17.834  0.00  0.00
ATOM   5326  H2  WAT  1273       1.259  34.772  16.337  0.00  0.00
TER       0              0
ATOM   5327  O   WAT  1274       7.926  55.847  33.073  0.00  0.00
ATOM   5328  H1  WAT  1274       8.446  56.481  32.579  0.00  0.00
ATOM   5329  H2  WAT  1274       7.037  56.201  33.054  0.00  0.00
TER       0              0
ATOM   5330  O   WAT  1275      40.308  29.414   9.172  0.00  0.00
ATOM   5331  H1  WAT  1275      40.007  28.635   9.641  0.00  0.00
ATOM   5332  H2  WAT  1275      40.374  29.134   8.260  0.00  0.00
TER       0              0
ATOM   5333  O   WAT  1276      19.173  51.334   5.207  0.00  0.00
ATOM   5334  H1  WAT  1276      19.405  52.174   4.812  0.00  0.00
ATOM   5335  H2  WAT  1276      18.476  50.990   4.647  0.00  0.00
TER       0              0
ATOM   5336  O   WAT  1277      12.825  53.549  27.770  0.00  0.00
ATOM   5337  H1  WAT  1277      12.629  52.622  27.638  0.00  0.00
ATOM   5338  H2  WAT  1277      13.140  53.602  28.672  0.00  0.00
TER       0              0
ATOM   5339  O   WAT  1278      42.748  40.947  14.636  0.00  0.00
ATOM   5340  H1  WAT  1278      41.833  40.691  14.513  0.00  0.00
ATOM   5341  H2  WAT  1278      43.230  40.120  14.627  0.00  0.00
TER       0              0
ATOM   5342  O   WAT  1279      32.883  11.013  54.363  0.00  0.00
ATOM   5343  H1  WAT  1279      33.665  10.753  54.850  0.00  0.00
ATOM   5344  H2  WAT  1279      32.443  11.642  54.935  0.00  0.00
TER       0              0
ATOM   5345  O   WAT  1280      53.695  18.851  23.116  0.00  0.00
ATOM   5346  H1  WAT  1280      54.395  18.287  22.787  0.00  0.00
ATOM   5347  H2  WAT  1280      52.896  18.488  22.735  0.00  0.00
TER       0              0
ATOM   5348  O   WAT  1281      11.060  31.069  25.479  0.00  0.00
ATOM   5349  H1  WAT  1281      10.461  30.490  25.008  0.00  0.00
ATOM   5350  H2  WAT  1281      11.924  30.679  25.345  0.00  0.00
TER       0              0
ATOM   5351  O   WAT  1282      38.613   7.198  51.736  0.00  0.00
ATOM   5352  H1  WAT  1282      39.206   7.867  52.081  0.00  0.00
ATOM   5353  H2  WAT  1282      39.110   6.776  51.036  0.00  0.00
TER       0              0
ATOM   5354  O   WAT  1283      36.281  51.004  51.468  0.00  0.00
ATOM   5355  H1  WAT  1283      35.561  51.565  51.181  0.00  0.00
ATOM   5356  H2  WAT  1283      37.069  51.437  51.138  0.00  0.00
TER       0              0
ATOM   5357  O   WAT  1284      27.569  11.600  37.314  0.00  0.00
ATOM   5358  H1  WAT  1284      27.608  11.270  38.212  0.00  0.00
ATOM   5359  H2  WAT  1284      27.650  12.550  37.405  0.00  0.00
TER       0              0
ATOM   5360  O   WAT  1285      11.413  49.087  34.297  0.00  0.00
ATOM   5361  H1  WAT  1285      11.131  49.895  34.726  0.00  0.00
ATOM   5362  H2  WAT  1285      11.773  48.553  35.005  0.00  0.00
TER       0              0
ATOM   5363  O   WAT  1286       9.668  41.353  58.664  0.00  0.00
ATOM   5364  H1  WAT  1286      10.513  41.500  58.240  0.00  0.00
ATOM   5365  H2  WAT  1286       9.027  41.451  57.960  0.00  0.00
TER       0              0
ATOM   5366  O   WAT  1287      40.693   4.795  13.472  0.00  0.00
ATOM   5367  H1  WAT  1287      40.668   5.031  12.545  0.00  0.00
ATOM   5368  H2  WAT  1287      40.815   3.845  13.474  0.00  0.00
TER       0              0
ATOM   5369  O   WAT  1288      43.386  35.087  60.316  0.00  0.00
ATOM   5370  H1  WAT  1288      43.568  36.014  60.159  0.00  0.00
ATOM   5371  H2  WAT  1288      42.656  34.883  59.732  0.00  0.00
TER       0              0
ATOM   5372  O   WAT  1289       7.039  17.883  12.401  0.00  0.00
ATOM   5373  H1  WAT  1289       7.471  17.039  12.531  0.00  0.00
ATOM   5374  H2  WAT  1289       7.530  18.491  12.953  0.00  0.00
TER       0              0
ATOM   5375  O   WAT  1290      59.627  23.619  39.192  0.00  0.00
ATOM   5376  H1  WAT  1290      59.921  24.275  38.560  0.00  0.00
ATOM   5377  H2  WAT  1290      59.615  22.799  38.698  0.00  0.00
TER       0              0
ATOM   5378  O   WAT  1291      21.084  50.791  35.673  0.00  0.00
ATOM   5379  H1  WAT  1291      20.820  49.964  36.075  0.00  0.00
ATOM   5380  H2  WAT  1291      20.564  51.454  36.125  0.00  0.00
TER       0              0
ATOM   5381  O   WAT  1292      61.495  34.676  41.219  0.00  0.00
ATOM   5382  H1  WAT  1292      60.591  34.724  41.530  0.00  0.00
ATOM   5383  H2  WAT  1292      61.803  33.819  41.512  0.00  0.00
TER       0              0
ATOM   5384  O   WAT  1293      46.341  44.337  54.720  0.00  0.00
ATOM   5385  H1  WAT  1293      46.477  43.418  54.489  0.00  0.00
ATOM   5386  H2  WAT  1293      46.449  44.363  55.671  0.00  0.00
TER       0              0
ATOM   5387  O   WAT  1294      26.729  43.489  17.073  0.00  0.00
ATOM   5388  H1  WAT  1294      27.012  43.345  16.170  0.00  0.00
ATOM   5389  H2  WAT  1294      27.539  43.663  17.553  0.00  0.00
TER       0              0
ATOM   5390  O   WAT  1295       0.974  34.661  52.714  0.00  0.00
ATOM   5391  H1  WAT  1295       0.305  35.342  52.782  0.00  0.00
ATOM   5392  H2  WAT  1295       1.103  34.545  51.772  0.00  0.00
TER       0              0
ATOM   5393  O   WAT  1296      20.805  58.909  50.639  0.00  0.00
ATOM   5394  H1  WAT  1296      21.658  58.992  51.065  0.00  0.00
ATOM   5395  H2  WAT  1296      20.775  59.637  50.019  0.00  0.00
TER       0              0
ATOM   5396  O   WAT  1297      16.244  58.208  32.003  0.00  0.00
ATOM   5397  H1  WAT  1297      16.124  58.140  32.950  0.00  0.00
ATOM   5398  H2  WAT  1297      17.051  58.713  31.899  0.00  0.00
TER       0              0
ATOM   5399  O   WAT  1298       3.019  47.829  45.342  0.00  0.00
ATOM   5400  H1  WAT  1298       3.105  47.830  44.388  0.00  0.00
ATOM   5401  H2  WAT  1298       2.077  47.910  45.497  0.00  0.00
TER       0              0
ATOM   5402  O   WAT  1299      42.405   5.647  45.571  0.00  0.00
ATOM   5403  H1  WAT  1299      42.919   5.812  46.361  0.00  0.00
ATOM   5404  H2  WAT  1299      42.313   6.507  45.160  0.00  0.00
TER       0              0
ATOM   5405  O   WAT  1300      25.378  49.823  22.759  0.00  0.00
ATOM   5406  H1  WAT  1300      25.794  49.845  21.898  0.00  0.00
ATOM   5407  H2  WAT  1300      25.912  49.213  23.268  0.00  0.00
TER       0              0
ATOM   5408  O   WAT  1301      17.070  11.572  40.721  0.00  0.00
ATOM   5409  H1  WAT  1301      17.380  11.211  41.553  0.00  0.00
ATOM   5410  H2  WAT  1301      16.365  12.170  40.967  0.00  0.00
TER       0              0
ATOM   5411  O   WAT  1302      31.479   6.974  20.434  0.00  0.00
ATOM   5412  H1  WAT  1302      31.906   6.672  19.632  0.00  0.00
ATOM   5413  H2  WAT  1302      32.059   7.657  20.771  0.00  0.00
TER       0              0
ATOM   5414  O   WAT  1303      25.139  11.779  40.766  0.00  0.00
ATOM   5415  H1  WAT  1303      24.936  10.845  40.799  0.00  0.00
ATOM   5416  H2  WAT  1303      24.848  12.057  39.898  0.00  0.00
TER       0              0
ATOM   5417  O   WAT  1304      13.356  58.689  45.575  0.00  0.00
ATOM   5418  H1  WAT  1304      12.502  58.954  45.916  0.00  0.00
ATOM   5419  H2  WAT  1304      13.832  58.368  46.341  0.00  0.00
TER       0              0
ATOM   5420  O   WAT  1305      45.297  47.984  50.248  0.00  0.00
ATOM   5421  H1  WAT  1305      45.547  47.508  51.040  0.00  0.00
ATOM   5422  H2  WAT  1305      45.092  47.299  49.612  0.00  0.00
TER       0              0
ATOM   5423  O   WAT  1306      60.753  40.067  39.197  0.00  0.00
ATOM   5424  H1  WAT  1306      61.092  39.210  39.457  0.00  0.00
ATOM   5425  H2  WAT  1306      60.936  40.635  39.945  0.00  0.00
TER       0              0
ATOM   5426  O   WAT  1307      24.868  44.841  40.418  0.00  0.00
ATOM   5427  H1  WAT  1307      25.170  44.441  39.602  0.00  0.00
ATOM   5428  H2  WAT  1307      25.511  44.566  41.072  0.00  0.00
TER       0              0
ATOM   5429  O   WAT  1308      28.284  63.041  44.202  0.00  0.00
ATOM   5430  H1  WAT  1308      29.145  62.835  43.838  0.00  0.00
ATOM   5431  H2  WAT  1308      27.850  63.549  43.517  0.00  0.00
TER       0              0
ATOM   5432  O   WAT  1309       8.917  26.051  46.196  0.00  0.00
ATOM   5433  H1  WAT  1309       8.291  25.429  46.567  0.00  0.00
ATOM   5434  H2  WAT  1309       8.460  26.433  45.446  0.00  0.00
TER       0              0
ATOM   5435  O   WAT  1310       0.061  29.527  34.976  0.00  0.00
ATOM   5436  H1  WAT  1310       0.853  28.995  34.905  0.00  0.00
ATOM   5437  H2  WAT  1310       0.356  30.345  35.376  0.00  0.00
TER       0              0
ATOM   5438  O   WAT  1311      31.385  57.638  26.108  0.00  0.00
ATOM   5439  H1  WAT  1311      32.171  57.119  26.279  0.00  0.00
ATOM   5440  H2  WAT  1311      31.453  58.380  26.708  0.00  0.00
TER       0              0
ATOM   5441  O   WAT  1312       9.491  12.379  32.349  0.00  0.00
ATOM   5442  H1  WAT  1312      10.066  13.070  32.020  0.00  0.00
ATOM   5443  H2  WAT  1312      10.055  11.608  32.411  0.00  0.00
TER       0              0
ATOM   5444  O   WAT  1313      49.859  33.456  43.146  0.00  0.00
ATOM   5445  H1  WAT  1313      49.907  34.277  42.656  0.00  0.00
ATOM   5446  H2  WAT  1313      49.411  32.851  42.554  0.00  0.00
TER       0              0
ATOM   5447  O   WAT  1314      33.399  41.974  38.406  0.00  0.00
ATOM   5448  H1  WAT  1314      34.331  42.152  38.536  0.00  0.00
ATOM   5449  H2  WAT  1314      33.253  42.132  37.473  0.00  0.00
TER       0              0
ATOM   5450  O   WAT  1315      49.627  18.959  58.502  0.00  0.00
ATOM   5451  H1  WAT  1315      50.290  19.283  59.111  0.00  0.00
ATOM   5452  H2  WAT  1315      50.058  18.975  57.647  0.00  0.00
TER       0              0
ATOM   5453  O   WAT  1316      13.836  20.658  36.565  0.00  0.00
ATOM   5454  H1  WAT  1316      13.009  21.016  36.889  0.00  0.00
ATOM   5455  H2  WAT  1316      14.069  19.981  37.200  0.00  0.00
TER       0              0
ATOM   5456  O   WAT  1317      28.398  19.644  55.677  0.00  0.00
ATOM   5457  H1  WAT  1317      27.461  19.811  55.576  0.00  0.00
ATOM   5458  H2  WAT  1317      28.676  19.314  54.823  0.00  0.00
TER       0              0
ATOM   5459  O   WAT  1318      22.347  -2.815  20.066  0.00  0.00
ATOM   5460  H1  WAT  1318      21.861  -3.319  20.719  0.00  0.00
ATOM   5461  H2  WAT  1318      22.249  -3.315  19.256  0.00  0.00
TER       0              0
ATOM   5462  O   WAT  1319      31.733  23.416  64.105  0.00  0.00
ATOM   5463  H1  WAT  1319      31.873  23.742  63.215  0.00  0.00
ATOM   5464  H2  WAT  1319      30.907  23.815  64.378  0.00  0.00
TER       0              0
ATOM   5465  O   WAT  1320      12.438  40.929  24.931  0.00  0.00
ATOM   5466  H1  WAT  1320      13.177  41.458  25.231  0.00  0.00
ATOM   5467  H2  WAT  1320      11.731  41.137  25.541  0.00  0.00
TER       0              0
ATOM   5468  O   WAT  1321      34.285  37.631  -1.891  0.00  0.00
ATOM   5469  H1  WAT  1321      33.969  36.758  -1.657  0.00  0.00
ATOM   5470  H2  WAT  1321      34.604  37.999  -1.067  0.00  0.00
TER       0              0
ATOM   5471  O   WAT  1322      22.994  48.959  33.060  0.00  0.00
ATOM   5472  H1  WAT  1322      22.404  49.230  32.358  0.00  0.00
ATOM   5473  H2  WAT  1322      23.468  49.756  33.296  0.00  0.00
TER       0              0
ATOM   5474  O   WAT  1323       2.720  49.339  38.996  0.00  0.00
ATOM   5475  H1  WAT  1323       2.155  48.922  39.646  0.00  0.00
ATOM   5476  H2  WAT  1323       2.946  50.185  39.383  0.00  0.00
TER       0              0
ATOM   5477  O   WAT  1324      52.097  18.996  25.443  0.00  0.00
ATOM   5478  H1  WAT  1324      52.556  18.364  25.996  0.00  0.00
ATOM   5479  H2  WAT  1324      52.590  19.000  24.623  0.00  0.00
TER       0              0
ATOM   5480  O   WAT  1325      44.404  29.191  44.847  0.00  0.00
ATOM   5481  H1  WAT  1325      44.247  30.022  45.295  0.00  0.00
[truncated: 1,173,584 more chars]
